# Supplementary material for: Predicted effects of landscape change, sea level rise, and habitat management on the extirpation risk of the Hawaiian common gallinule (Gallinula galeata sandvicensis) on the island of O‘ahu
Source: PeerJ. 2018 Jun 22;6:e4990. doi: 10.7717/peerj.4990 (PMC6016525; doi:10.7717/peerj.4990)
Supplement: Supplemental Information 2 — A zipped folder containing raw data, Excel spreadsheet calculations, R code, and Vortex outputs used in preparing input data and analyzing outputs of Hawaiian gallinule population viability model implemented in Vortex. [file peerj-06-4990-s007.zip]

Archive with 31 entries (25 files):
- HAGA_PVA_RawDataandCodeFor_PeerJ/
- HAGA_PVA_RawDataandCodeFor_PeerJ/Dispersal Rates/
- HAGA_PVA_RawDataandCodeFor_PeerJ/Dispersal Rates/Calculating Dispersal Rates from MIGRATE Gene flow data.xlsx
- HAGA_PVA_RawDataandCodeFor_PeerJ/Dispersal Rates/Dispersal Rates Matrix used in Vortex.txt
- HAGA_PVA_RawDataandCodeFor_PeerJ/Carrying Capacity/
- HAGA_PVA_RawDataandCodeFor_PeerJ/Carrying Capacity/Estimating Change in K and SLR curve functions.xlsx
- HAGA_PVA_RawDataandCodeFor_PeerJ/Carrying Capacity/Estimating K and starting size using time series.xlsx
- HAGA_PVA_RawDataandCodeFor_PeerJ/Vital Rate Data from van Rees et al 2018a/
- HAGA_PVA_RawDataandCodeFor_PeerJ/Vital Rate Data from van Rees et al 2018a/Raw_Survival_Data_12-17-17.txt
- HAGA_PVA_RawDataandCodeFor_PeerJ/Vital Rate Data from van Rees et al 2018a/R Code for analyzing reproduction vital rates.R
- HAGA_PVA_RawDataandCodeFor_PeerJ/Vital Rate Data from van Rees et al 2018a/RawData_Clutch_12-21-17.txt
- HAGA_PVA_RawDataandCodeFor_PeerJ/Vital Rate Data from van Rees et al 2018a/RawData_Hatchrate_12-21-17.txt
- HAGA_PVA_RawDataandCodeFor_PeerJ/Vital Rate Data from van Rees et al 2018a/RawData_Chickspernest_12-21-17.txt
- HAGA_PVA_RawDataandCodeFor_PeerJ/Vital Rate Data from van Rees et al 2018a/RawData_NestSuccess_12-21-17.txt
- HAGA_PVA_RawDataandCodeFor_PeerJ/R Scripts and Excel sheet for Sensitivity Analysis/
- HAGA_PVA_RawDataandCodeFor_PeerJ/R Scripts and Excel sheet for Sensitivity Analysis/Regression_SAST_Smallpopns_1-9-18.R
- HAGA_PVA_RawDataandCodeFor_PeerJ/R Scripts and Excel sheet for Sensitivity Analysis/Perturbation_Graphing_12-6-17.R
- HAGA_PVA_RawDataandCodeFor_PeerJ/R Scripts and Excel sheet for Sensitivity Analysis/Conventional Sensitivity Analysis in excel.xlsx
- HAGA_PVA_RawDataandCodeFor_PeerJ/Vortex Outputs - Open with Excel (Semicolon delimited)/
- HAGA_PVA_RawDataandCodeFor_PeerJ/Vortex Outputs - Open with Excel (Semicolon delimited)/HAGABaseline_12-5-17_AllofEm.stsum
- HAGA_PVA_RawDataandCodeFor_PeerJ/Vortex Outputs - Open with Excel (Semicolon delimited)/HAGABaseline_12-5-17_PercFemale_Perturb.stsum
- HAGA_PVA_RawDataandCodeFor_PeerJ/Vortex Outputs - Open with Excel (Semicolon delimited)/HAGABaseline_12-5-17_JuvMortEV_Perturb.stsum
- HAGA_PVA_RawDataandCodeFor_PeerJ/Vortex Outputs - Open with Excel (Semicolon delimited)/HAGABaseline_12-5-17_K_Perturb.stsum
- HAGA_PVA_RawDataandCodeFor_PeerJ/Vortex Outputs - Open with Excel (Semicolon delimited)/HAGABaseline_12-5-17_JuvMort_Perturb.stsum
- HAGA_PVA_RawDataandCodeFor_PeerJ/Vortex Outputs - Open with Excel (Semicolon delimited)/HAGABaseline_12-5-17_AdMort_Perturb.stsum
- HAGA_PVA_RawDataandCodeFor_PeerJ/Vortex Outputs - Open with Excel (Semicolon delimited)/HAGABaseline_12-5-17_Disperse_Perturb.stsum
- HAGA_PVA_RawDataandCodeFor_PeerJ/Vortex Outputs - Open with Excel (Semicolon delimited)/HAGABaseline_12-5-17_Broodsize_Perturb.stsum
- HAGA_PVA_RawDataandCodeFor_PeerJ/Vortex Outputs - Open with Excel (Semicolon delimited)/HAGASLR_12-5-17_SLR_80yr-Exponential.out
- HAGA_PVA_RawDataandCodeFor_PeerJ/Vortex Outputs - Open with Excel (Semicolon delimited)/HAGASLR_12-5-17_SLR_80yr-Exponential.dat
- HAGA_PVA_RawDataandCodeFor_PeerJ/Vortex Outputs - Open with Excel (Semicolon delimited)/HAGASLR_12-5-17_SLR_160yr.out
- HAGA_PVA_RawDataandCodeFor_PeerJ/Vortex Outputs - Open with Excel (Semicolon delimited)/HAGASLR_12-5-17_SLR_160yr.dat
