# Supplementary material for: Predicted effects of landscape change, sea level rise, and habitat management on the extirpation risk of the Hawaiian common gallinule (Gallinula galeata sandvicensis) on the island of O‘ahu
Source: PeerJ. 2018 Jun 22;6:e4990. doi: 10.7717/peerj.4990 (PMC6016525; doi:10.7717/peerj.4990)
Supplement: Supplemental Information 2 — A zipped folder containing raw data, Excel spreadsheet calculations, R code, and Vortex outputs used in preparing input data and analyzing outputs of Hawaiian gallinule population viability model implemented in Vortex. [file peerj-06-4990-s007.zip › HAGA_PVA_RawDataandCodeFor_PeerJ/Dispersal Rates/Calculating Dispersal Rates from MIGRATE Gene flow data.xlsx]

## Sheet: MIGRATE Results and Calculation
Migrate results - msats									Theta is a composite measure of Neu (i.e. the effective population size*mutation rate)
									M is a composite measure of m/u (i.e.gene flow rate/mutation)
	0.05	MLE	0.95	.05 number of migrants per generation
Theta_1	0.426231	0.474127	0.529468		WIND
Theta_2	0.922614	1.04838	1.19814		JCSF				Column B is the 5% confidence limit of either theta or M
Theta_3	0.329343	0.371121	0.42022		KEAW				Column C is the Maximum Likelihood Estimate of either theta or M
Theta_4	0.239067	0.256789	0.276309		KLIP				Column D is the 95% confidence limit of either theta or M
Theta_5	0.48741	0.588571	0.640973		LOTU				Column E is the 5% confidence limit gene flow - Nem - number of migrants per generation
Theta_6	0.274832	0.300664	0.361844		PEHA				Column E is the Maximum Likelihood Estimate of gene flow - Nem - number of migrants per generation
Theta_7	0.422132	0.458283	0.498684		TURT				Column E is the 95% confidence limit gene flow - Nem - number of migrants per generation
Theta_8	0.305201	0.335785	0.370572		WAIM
M_21	4.47249	5.63069	6.97423	1.90632	2.66966	3.69263
M_31	3.2082	4.19646	5.3688	1.36743	1.98965	2.84261
M_41	4.3787	5.52597	6.85779	1.86634	2.62001	3.63098			How to read this output
M_51	6.38202	9.20715	10.9004	2.72021	4.36536	5.77143			M41 - gene flow from 4 into 1
M_61	5.93953	7.26785	8.78045	2.53161	3.44588	4.64897			M14 - gene flow from 1 into 4
M_71	3.38725	4.40215	5.60154	1.44375	2.08718	2.96584
M_81	3.21268	4.20463	6.99684	1.36934	1.99353	3.7046			The MLE estimate for M41 is 2.6 (1.9 - 3.6)
M_12	3.98171	4.93508	6.03052	1.69713	2.33986	3.19297			The MLE estimate for M14 is 0.4 (0.3 - 0.6)
M_32	7.84551	9.1712	10.6393	7.23838	9.61491	12.7473
M_42	4.61775	5.64308	6.81067	4.2604	5.9161	8.16013			There is asymetrical gene flow from KLIP into WIND b/c 95% CI do not overlap
M_52	3.14325	3.99439	4.98702	2.90001	4.18764	5.97514
M_62	3.14379	3.99527	4.98768	2.9005	4.18856	5.97594		CALCULATING EFFECTIVE MIGRANTS PER GENERATION; Using 1/4(theta*M) = Nem
M_72	8.42377	9.79519	11.3089	7.77189	10.2691	13.5496			RECIPIENT	DESTINATION	WIND	JCSF	KEAW	KLIP	LOTU	PEHA	TURT	WAIM
M_82	4.26423	5.25041	6.37758	3.93423	5.50442	7.64123		SOURCE	ORIGIN		1	2	3	4	5	6	7	8
M_13	4.7321	6.01588	7.51185	1.55849	2.23262	3.15663			WIND	1		0.584964	0.890392	0.194607	0.363223	0.350536	0.161507	0.347209
M_23	4.52354	5.78008	7.24867	1.4898	2.14511	3.04604			JCSF	2	1.47578		1.51493	1.31221	0.770418	1.00195	0.660084	1.2553
M_43	9.49784	12.8561	14.9924	3.12805	4.77116	6.30009			KEAW	3	0.389348	0.850907		0.232286	0.406235	0.338683	0.600189	0.50827
M_53	2.9857	5.18742	6.58695	0.983319	1.92516	2.76797			KLIP	4	0.354752	0.36227	0.825324		0.337265	0.502577	0.410917	0.966852
M_63	6.31065	7.7841	9.47022	2.07837	2.88884	3.97958			LOTU	5	1.35476	0.587745	0.763291	1.27785		1.0093	0.631214	0.689242
M_73	4.21303	5.42507	6.85014	1.38753	2.01336	2.87857			PEHA	6	0.546295	0.300309	0.5851	0.38218	0.169283		0.7115	0.411654
M_83	4.31771	5.54403	6.98301	1.42201	2.05751	2.9344			TURT	7	0.504357	1.12224	0.621555	0.708396	1.01731	0.996236		0.33622
M_14	1.12011	1.64181	2.30435	0.267783	0.4216	0.636711			WAIM	8	0.352963	0.440752	0.465401	0.821021	0.414732	0.20457	0.217305
M_24	4.04633	5.00661	6.1079	0.967343	1.28564	1.68767
M_34	1.84411	2.50361	3.30449	0.440865	0.642901	0.91306
M_54	7.39721	8.68442	10.1123	1.76843	2.23006	2.79411
M_64	4.11606	5.08448	6.19404	0.984013	1.30564	1.71147		CALCULATING m BY M = m / u; DIVIDING BY MUTATION RATE (u), where u = 10^-4
M_74	5.10754	6.18304	7.40038	1.22104	1.58774	2.04479			RECIPIENT	DESTINATION	WIND	JCSF	KEAW	KLIP	LOTU	PEHA	TURT	WAIM
M_84	8.41063	9.78032	11.2908	2.0107	2.51148	3.11976		SOURCE	ORIGIN		1	2	3	4	5	6	7	8
M_15	2.39923	3.06435	3.84268	1.16941	1.80359	2.46305			WIND	1		0.000493508	0.000601588	0.000164181	0.000306435	0.000295731	0.000136256	0.000292925
M_25	2.28904	2.93946	3.7035	1.1157	1.73008	2.37384			JCSF	2	0.000563069		0.000578008	0.000500661	0.000293946	0.000382286	0.000251849	0.000478949
M_35	3.57248	4.37846	5.29899	1.74126	2.57704	3.39651			KEAW	3	0.000419646	0.00091712		0.000250362	0.000437846	0.000365037	0.000646893	0.000547822
M_45	4.36566	5.25357	6.2561	2.12787	3.0921	4.00999			KLIP	4	0.000552597	0.000564308	0.00128561		0.000525358	0.000782864	0.000640086	0.00150606
M_65	1.68922	2.25212	2.92938	0.823345	1.32553	1.87766			LOTU	5	0.000920715	0.000399439	0.000518742	0.000868442		0.000685934	0.000428981	0.000468418
M_75	7.70811	8.87929	10.1652	3.75701	5.22609	6.51562			PEHA	6	0.000726785	0.000399527	0.00077841	0.000508448	0.000225212		0.000946571	0.00054766
M_85	4.08076	4.94045	5.915	1.989	2.90781	3.79136			TURT	7	0.000440215	0.000979519	0.000542507	0.000618304	0.000887929	0.000869538		0.000293461
M_16	2.19914	2.95731	3.87242	0.604393	0.889158	1.40121			WAIM	8	0.000420463	0.000525041	0.000554403	0.000978032	0.000494045	0.000243692	0.000258862
M_26	2.94931	3.82286	4.8525	0.810565	1.1494	1.75585
M_36	2.80012	3.65037	4.65756	0.769562	1.09754	1.68531
M_46	6.5476	7.82864	9.2689	1.79949	2.35379	3.3539
M_56	5.65002	6.85934	8.21293	1.55281	2.06236	2.9718		CALCULATING migrants per year BY migrantsperyear = m / 4; DIVIDING BY YEARS PER GENERATION
M_76	7.34229	8.69538	10.2059	2.0179	2.61439	3.69296			RECIPIENT	DESTINATION	WIND	JCSF	KEAW	KLIP	LOTU	PEHA	TURT	WAIM
M_86	1.75549	2.43691	3.27578	0.482465	0.732693	1.18532		SOURCE	ORIGIN		1	2	3	4	5	6	7	8
M_17	0.92049	1.36257	1.92802	0.388568	0.62444	0.961473			WIND	1	0	0.000123377	0.000150397	4.10453e-05	7.66088e-05	7.39329e-05	3.40641e-05	7.32312e-05
M_27	1.89681	2.51849	3.26255	0.800705	1.15418	1.62698			JCSF	2	0.000140767	0	0.000144502	0.000125165	7.34865e-05	9.55714e-05	6.29623e-05	0.000119737
M_37	5.43737	6.46893	7.62331	2.29529	2.9646	3.80162			KEAW	3	0.000104911	0.00022928	0	6.25904e-05	0.000109462	9.12593e-05	0.000161723	0.000136955
M_47	5.37525	6.40086	7.54921	2.26907	2.9334	3.76467			KLIP	4	0.000138149	0.000141077	0.000321402	0	0.000131339	0.000195716	0.000160021	0.000376516
M_57	3.46097	4.28981	5.24137	1.46098	1.96595	2.61379			LOTU	5	0.000230179	9.98597e-05	0.000129686	0.00021711	0	0.000171483	0.000107245	0.000117104
M_67	8.20536	9.46571	10.8503	3.46375	4.33798	5.41086			PEHA	6	0.000181696	9.98818e-05	0.000194603	0.000127112	5.6303e-05	0	0.000236643	0.000136915
M_87	1.95779	2.58862	3.34279	0.826447	1.18632	1.66699			TURT	7	0.000110054	0.00024488	0.000135627	0.000154576	0.000221982	0.000217384	0	7.33652e-05
M_18	1.44713	2.92925	3.90206	0.441666	0.983598	1.446			WAIM	8	0.000105116	0.00013126	0.000138601	0.000244508	0.000123511	6.09229e-05	6.47155e-05	0
M_28	3.75012	4.78949	6.00505	1.14454	1.60824	2.2253
M_38	4.35963	5.47822	6.77551	1.33056	1.8395	2.51081
M_48	13.1506	15.0606	17.1477	4.01358	5.05714	6.35447		CALCULATING Percentage of individuals by multiply by 100
M_58	3.5161	4.68417	5.89181	1.07312	1.57288	2.18334			RECIPIENT	DESTINATION	WIND	JCSF	KEAW	KLIP	LOTU	PEHA	TURT	WAIM
M_68	4.35902	5.4766	6.7706	1.33038	1.83896	2.50899		SOURCE	ORIGIN		1	2	3	4	5	6	7	8
M_78	2.13859	2.93461	3.90776	0.652699	0.985397	1.44811			WIND	1	0	0.0123377	0.0150397	0.00410453	0.00766088	0.00739329	0.00340641	0.00732312
									JCSF	2	0.0140767	0	0.0144502	0.0125165	0.00734865	0.00955714	0.00629623	0.0119737
									KEAW	3	0.0104911	0.022928	0	0.00625904	0.0109462	0.00912593	0.0161723	0.0136955
									KLIP	4	0.0138149	0.0141077	0.0321402	0	0.0131339	0.0195716	0.0160021	0.0376516
									LOTU	5	0.0230179	0.00998597	0.0129686	0.021711	0	0.0171483	0.0107245	0.0117104
									PEHA	6	0.0181696	0.00998818	0.0194603	0.0127112	0.0056303	0	0.0236643	0.0136915
									TURT	7	0.0110054	0.024488	0.0135627	0.0154576	0.0221982	0.0217384	0	0.00733652
									WAIM	8	0.0105116	0.013126	0.0138601	0.0244508	0.0123511	0.00609229	0.00647155	0

## Sheet: Per year_Conversion
CALCULATING EFFECTIVE MIGRANTS PER GENERATION; Using 1/4(theta*M) = Nem
	RECIPIENT	DESTINATION	WIND	JCSF	KEAW	KLIP	LOTU	PEHA	TURT	WAIM
SOURCE	ORIGIN		1	2	3	4	5	6	7	8
	WIND	1		0.584964	0.890392	0.194607	0.363223	0.350536	0.161507	0.347209
	JCSF	2	1.47578		1.51493	1.31221	0.770418	1.00195	0.660084	1.2553
	KEAW	3	0.389348	0.850907		0.232286	0.406235	0.338683	0.600189	0.50827
	KLIP	4	0.354752	0.36227	0.825324		0.337265	0.502577	0.410917	0.966852
	LOTU	5	1.35476	0.587745	0.763291	1.27785		1.0093	0.631214	0.689242
	PEHA	6	0.546295	0.300309	0.5851	0.38218	0.169283		0.7115	0.411654
	TURT	7	0.504357	1.12224	0.621555	0.708396	1.01731	0.996236		0.33622
	WAIM	8	0.352963	0.440752	0.465401	0.821021	0.414732	0.20457	0.217305
CALCULATING EFFECTIVE MIGRANTS PER YEAR; Using generation time = 3
	RECIPIENT	DESTINATION	WIND	JCSF	KEAW	KLIP	LOTU	PEHA	TURT	WAIM
SOURCE	ORIGIN		1	2	3	4	5	6	7	8
	WIND	1	0	0.194988	0.296797	0.064869	0.121074	0.116845	0.0538357	0.115736
	JCSF	2	0.491925	0	0.504977	0.437402	0.256806	0.333984	0.220028	0.418434
	KEAW	3	0.129783	0.283636	0	0.0774287	0.135412	0.112894	0.200063	0.169423
	KLIP	4	0.118251	0.120757	0.275108	0	0.112422	0.167526	0.136972	0.322284
	LOTU	5	0.451588	0.195915	0.25443	0.42595	0	0.336434	0.210405	0.229747
	PEHA	6	0.182098	0.100103	0.195033	0.127393	0.0564276	0	0.237167	0.137218
	TURT	7	0.168119	0.374081	0.207185	0.236132	0.339102	0.332079	0	0.112073
	WAIM	8	0.117654	0.146917	0.155134	0.273674	0.138244	0.06819	0.072435	0

## Sheet: Sheet2
0	0.0164503	0.0200529	0.00547271	0.0102145	0.00985771	0.00454188	0.00976416
0.018769	0	0.0192669	0.0166887	0.0097982	0.0127429	0.00839497	0.015965
0.0139882	0.0305707	0	0.00834538	0.0145949	0.0121679	0.0215631	0.0182607
0.0184199	0.0188103	0.0428536	0	0.0175119	0.0260955	0.0213362	0.0502021
0.0306905	0.0133146	0.0172914	0.0289481	0	0.0228645	0.0142994	0.0156139
0.0242262	0.0133176	0.025947	0.0169483	0.00750707	0	0.0315524	0.0182553
0.0146738	0.0326506	0.0180836	0.0206101	0.0295976	0.0289846	0	0.00978203
0.0140154	0.0175014	0.0184801	0.0326011	0.0164682	0.00812305	0.00862873	0
