# Supplementary material for: Predicted effects of landscape change, sea level rise, and habitat management on the extirpation risk of the Hawaiian common gallinule (Gallinula galeata sandvicensis) on the island of O‘ahu
Source: PeerJ. 2018 Jun 22;6:e4990. doi: 10.7717/peerj.4990 (PMC6016525; doi:10.7717/peerj.4990)
Supplement: Supplemental Information 2 — A zipped folder containing raw data, Excel spreadsheet calculations, R code, and Vortex outputs used in preparing input data and analyzing outputs of Hawaiian gallinule population viability model implemented in Vortex. [file peerj-06-4990-s007.zip › HAGA_PVA_RawDataandCodeFor_PeerJ/Dispersal Rates/Dispersal Rates Matrix used in Vortex.txt]

	Windward_Complex	Kahuku_Complex	Keawawa	Klipper	Lotus_Farm	Pearl_Harbor	Turtle_Bay	Waimea_Valley
Windward_Complex	99.923645811	0.016450273	0.020052937	0.00547271	0.01021451	0.009857713	0.004541883	0.009764163
Kahuku_Complex	0.018768967	99.898374413	0.01926693	0.016688687	0.009798203	0.012742857	0.008394973	0.01596497
Keawawa	0.01398819	0.030570677	99.880509146	0.008345383	0.014594877	0.01216791	0.021563097	0.01826072
Klipper	0.018419883	0.01881028	0.04285357	99.804770563	0.017511917	0.02609547	0.02133619	0.050202127
Lotus_Farm	0.03069049	0.013314627	0.0172914	0.028948063	99.856977697	0.022864453	0.014299353	0.015613917
Pearl_Harbor	0.024226157	0.013317577	0.025947007	0.01694825	0.007507067	99.862246238	0.031552377	0.018255327
Turtle_Bay	0.01467382	0.03265063	0.018083573	0.020610133	0.029597647	0.028984587	99.845617583	0.009782027
Waimea_Valley	0.01401544	0.017501353	0.0184801	0.032601073	0.016468167	0.00812305	0.008628733	99.884182084
