# Supplementary material for: Predicted effects of landscape change, sea level rise, and habitat management on the extirpation risk of the Hawaiian common gallinule (Gallinula galeata sandvicensis) on the island of O‘ahu
Source: PeerJ. 2018 Jun 22;6:e4990. doi: 10.7717/peerj.4990 (PMC6016525; doi:10.7717/peerj.4990)
Supplement: Supplemental Information 2 — A zipped folder containing raw data, Excel spreadsheet calculations, R code, and Vortex outputs used in preparing input data and analyzing outputs of Hawaiian gallinule population viability model implemented in Vortex. [file peerj-06-4990-s007.zip › HAGA_PVA_RawDataandCodeFor_PeerJ/Carrying Capacity/Estimating Change in K and SLR curve functions.xlsx]

## Sheet: Loss of Habitat Area (K) ArcMap
Wetland	Starting size	Loss1m	Loss2m	EndSize1m	Endsize2m	Endperc1m	Endperc2m	LossPerc1m	LossPerc2m	Starting_K	K_at_1m	K_at_2m	PercDecreasePerYear_2m	PercDecreasePerYear_1m	NOTES
Kahuku	113194	19430	57528	93764	55666	82.8348	49.1775	17.1652	50.8225	105	86.9765	42.7729	0.254112	0.171652	Files split between R drive and C drive on Miller computer
Keawawa	851	0	0	851	851	100	100	0	0	6	6	6	0	0
Klipper	716	0	0	716	716	100	100	0	0	15	15	15	0	0
Lotus	580	0	0	580	580	100	100	0	0	14	14	14	0	0
Pearlharbor	20087	2143	19981	17944	106	89.3314	0.527704	10.6686	99.4723	40	35.7326	0.188562	0.497361	0.106686
TurtleBay	8623	0	8514	8623	109	100	1.26406	0	98.7359	38	38	0.480343	0.49368	0
Waimea	264	0	0	264	264	100	100	0	0	27	27	27	0	0
Windward	330501	18698	179769	311803	150732	94.3425	45.6071	5.65747	54.3929	186	175.477	80.0301	0.271964	0.0565747	All remaining area is in Kawainui, which is low habitat value, so loss of K is a huge underestimate
							Total=			431	398.186	185.472
					y = b^x - 1
					cm
				0	0
				10	0.582949
				20	1.50573
				30	2.96644
				40	5.27866
				50	8.9388
				60	14.7326
				70	23.9039
				80	38.4216
				90	61.4024
				100	97.7798

## Sheet: Mimicking Approx. SLR curve
																		exponential
																		y = a^(bx) - 1
																		cm
																	0	0
																	10	0.44
																	20	1.0736
																	30	1.98598
																	40	3.29982
																	50	5.19174
								power function									60	7.9161
								y = aX^b	800yr								70	11.8392
																	80	17.4884
							Test:	0	0								90	25.6233
	power function							10	2.46122								100	37.3376
	y = aX^b	160yr						20	7.52857
								30	14.4793
Test:	0	0						40	23.0289
	10	1.09529						50	33.0058
	20	3.65486						60	44.2904
	30	7.39614						70	56.7929
	40	12.1958						80	70.4426
	50	17.9758						90	85.1813
	60	24.68						100	100.96
	70	32.2651
	80	40.696
	90	49.9437				Test:
	100	59.9833					0	105
	110	70.7931					10	103.741
	120	82.3544					20	101.149
	130	94.65					30	97.593
	140	107.665					40	93.2193
	150	121.385					50	88.1156
	160	135.798					60	82.3428
	170	150.892					70	75.947
	180	166.656					80	68.9644
	190	183.081					90	61.4246
	200	200.157					100	53.3527
