# Supplementary material for: Predicted effects of landscape change, sea level rise, and habitat management on the extirpation risk of the Hawaiian common gallinule (Gallinula galeata sandvicensis) on the island of O‘ahu
Source: PeerJ. 2018 Jun 22;6:e4990. doi: 10.7717/peerj.4990 (PMC6016525; doi:10.7717/peerj.4990)
Supplement: Supplemental Information 2 — A zipped folder containing raw data, Excel spreadsheet calculations, R code, and Vortex outputs used in preparing input data and analyzing outputs of Hawaiian gallinule population viability model implemented in Vortex. [file peerj-06-4990-s007.zip › HAGA_PVA_RawDataandCodeFor_PeerJ/Carrying Capacity/Estimating K and starting size using time series.xlsx]

## Sheet: Sheet1
Location_Name	Max_Popn	80Percent_K	2016-17_MAM	2015_ALM	2015_BWS_Winter_Adonia	2009_BWS_Winter	2009_BWS_Summer	2013_BWS_Winter_Adonia	2007_BWS_Winter	2006_BWS_Winter	2006_BWS_Summer	2001_BWS_Summer_Adonia	2000_BWS_Summer_Adonia	2005_BWS_Summer
Romys_Shrimp_Farm	19	15.2	5				7		14	18	12			19
Amorient_Shrimp_Farm	6	4.8							2	6	2			6
Honouliuli	17	13.6	17				3		1
Pouhala	7	5.6	6					7	1
Klipper	15	12	15			4				7				5
Kawainui	18	14.4	6				2		6	15	4		18	10
Hamakua	95	76	95	18			25		17	31	28			27
JCNWR	80	64	80	37		47	63		58	46	50			34
Waimea	27	21.6	5	13		3			6	11	7	27		20
Olomana	16	12.8	10	4	16				11	14	2			14
Keawawa	6	4.8	6	5
Kaelepulu	35	28	35	18	31				26		14			14
Kukilakila_Estates	10	8	10	8
Haleiwa_Lotus	14	11.2	5		14				11					4
Bellows	12	9.6	12
Turtle_Bay	38	30.4	26		38		3		20	10	10			18
Waiwa_kai	16	12.8	16
Total	431	344.8	349	103		54	103		173	158	129			171
Population_Complexes
Pearl_Harbor_Complex	40	32	39	0		0	3		2		0			0
Kahuku_Complex	105	84	85	37		47	70		74		64			59
Windward_Complex	186	148.8	168	48		0	27		60		48			65
