# Supplementary material for: Predicted effects of landscape change, sea level rise, and habitat management on the extirpation risk of the Hawaiian common gallinule (Gallinula galeata sandvicensis) on the island of O‘ahu
Source: PeerJ. 2018 Jun 22;6:e4990. doi: 10.7717/peerj.4990 (PMC6016525; doi:10.7717/peerj.4990)
Supplement: Supplemental Information 2 — A zipped folder containing raw data, Excel spreadsheet calculations, R code, and Vortex outputs used in preparing input data and analyzing outputs of Hawaiian gallinule population viability model implemented in Vortex. [file peerj-06-4990-s007.zip › HAGA_PVA_RawDataandCodeFor_PeerJ/Vital Rate Data from van Rees et al 2018a/Raw_Survival_Data_12-17-17.txt]

Date	Month	Year	Wetland	USGS	UL	LL	UR	LR	Bcombo
5/2/2005	5	2005	JCNWR	104609868	Y	A	G	Y	YAGY
5/2/2005	5	2005	JCNWR	104609872	Y	A	P	Y	YAPY
5/3/2005	5	2005	JCNWR	104609877	Y	A	W	G	YAWG
5/4/2005	5	2005	JCNWR	107639208	Y	A	Y	O	YAYO
5/4/2005	5	2005	JCNWR	107639272	Y	A	W	B	YAWB
5/5/2005	5	2005	JCNWR	104609878	Y	A	P	G	YAPG
5/6/2005	5	2005	JCNWR	104609876	Y	A	Y	G	YAYG
5/11/2005	5	2005	JCNWR	104609873	Y	A	Y	B	YAYB
5/24/2005	5	2005	JCNWR	104609873	Y	A	Y	B	YAYB
5/24/2005	5	2005	JCNWR	107639207	Y	A	G	B	YAGB
5/24/2005	5	2005	WAIMEA	107639209	B	A	B	B	BABB
5/24/2005	5	2005	WAIMEA	107639209	B	A	B	B	BABB
5/24/2005	5	2005	WAIMEA	107639210	B	A	Y	Y	BAYY
5/24/2005	5	2005	WAIMEA	107639211	B	A	G	G	BAGG
5/24/2005	5	2005	WAIMEA	107639212	B	A	P	P	BAPP
5/24/2005	5	2005	WAIMEA	107639213	B	A	O	O	BAOO
5/24/2005	5	2005	WAIMEA	107639214	B	A	K	K	BAKK
5/24/2005	5	2005	WAIMEA	107639215	B	A	L	L	BALL
5/24/2005	5	2005	WAIMEA	107639215	B	A	L	L	BALL
5/24/2005	5	2005	WAIMEA	107639216	B	A	W	W	BAWW
5/24/2005	5	2005	WAIMEA	107639217	B	A	B	Y	BABY
5/25/2005	5	2005	JCNWR	107639221	Y	A	B	O	YABO
5/25/2005	5	2005	JCNWR	107639222	Y	A	G	O	YAGO
5/25/2005	5	2005	JCNWR	104609880	Y	A	B	W	YABW
5/25/2005	5	2005	JCNWR	107639202	Y	A	Y	P	YAYP
5/25/2005	5	2005	WAIMEA	107639218	B	A	G	Y	BAGY
5/25/2005	5	2005	WAIMEA	107639219	B	A	W	Y	BAWY
5/25/2005	5	2005	WAIMEA	107639220	B	A	P	Y	BAPY
5/26/2005	5	2005	JCNWR	104609862	Y	A	W	W	YAWW
5/26/2005	5	2005	JCNWR	104609865	Y	A	G	G	YAGG
5/26/2005	5	2005	JCNWR	104609873	Y	A	Y	B	YAYB
5/26/2005	5	2005	JCNWR	104609875	Y	A	P	B	YAPB
5/26/2005	5	2005	JCNWR	104609875	Y	A	P	B	YAPB
5/26/2005	5	2005	JCNWR	104609876	Y	A	Y	G	YAYG
5/26/2005	5	2005	JCNWR	107639203	Y	A	B	P	YABP
5/26/2005	5	2005	JCNWR	107639204	Y	A	G	P	YAGP
5/27/2005	5	2005	JCNWR	104609862	Y	A	W	W	YAWW
5/27/2005	5	2005	JCNWR	104609875	Y	A	P	B	YAPB
5/27/2005	5	2005	JCNWR	104609876	Y	A	Y	G	YAYG
5/27/2005	5	2005	JCNWR	107639203	Y	A	B	P	YABP
5/31/2005	5	2005	JCNWR	104609873	Y	A	Y	B	YAYB
5/31/2005	5	2005	WAIMEA	107639223	B	A	K	Y	BAKY
5/3/2006	5	2006	JCNWR	104609875	Y	A	P	B	YAPB
5/10/2006	5	2006	JCNWR	104609869	Y	A	B	B	YABB
5/10/2006	5	2006	JCNWR	107639203	Y	A	B	P	YABP
5/10/2006	5	2006	JCNWR	107639204	Y	A	G	P	YAGP
5/10/2006	5	2006	JCNWR	107639207	Y	A	G	B	YAGB
5/11/2006	5	2006	JCNWR	107639267	Y	A	G	R	YAGR
5/11/2006	5	2006	JCNWR	107639207	Y	A	G	B	YAGB
5/18/2006	5	2006	JCNWR	104609869	Y	A	B	B	YABB
5/18/2006	5	2006	JCNWR	107639203	Y	A	B	P	YABP
5/19/2006	5	2006	JCNWR	104609869	Y	A	B	B	YABB
5/19/2006	5	2006	JCNWR	107639267	Y	A	G	R	YAGR
5/22/2006	5	2006	JCNWR	107639204	Y	A	G	P	YAGP
5/23/2006	5	2006	JCNWR	107639268	Y	A	W	R	YAWR
5/23/2006	5	2006	JCNWR	104609862	Y	A	W	W	YAWW
5/23/2006	5	2006	JCNWR	104609869	Y	A	B	B	YABB
5/23/2006	5	2006	JCNWR	104609879	Y	A	Y	W	YAYW
5/23/2006	5	2006	JCNWR	107639204	Y	A	G	P	YAGP
5/23/2006	5	2006	JCNWR	107639207	Y	A	G	B	YAGB
5/23/2006	5	2006	JCNWR	107639229	Y	A	B	K	YABK
5/23/2006	5	2006	JCNWR	107639233	Y	A	W	X	YAWX
5/24/2006	5	2006	JCNWR	107639269	Y	A	O	R	YAOR
5/25/2006	5	2006	JCNWR	104609869	Y	A	B	B	YABB
5/25/2006	5	2006	JCNWR	104609879	Y	A	Y	W	YAYW
5/25/2006	5	2006	JCNWR	107639267	Y	A	G	R	YAGR
5/28/2008	5	2008	JCNWR	107639247	Y	A	L	Y	YALY
5/28/2010	5	2010	WAIMEA	110612048	B	A	B	R	BABR
5/28/2010	5	2010	WAIMEA	110612049	B	A	R	R	BARR
5/28/2010	5	2010	WAIMEA	110612050	B	A	Y	W	BAYW
5/10/2011	5	2011	JCNWR	107639274	Y	A	Y	R	YAYR
5/10/2011	5	2011	JCNWR	107639274	Y	A	R	Y	YARY
5/25/2011	5	2011	JCNWR	107639265	Y	A	B	R	YABR
5/2/2012	5	2012	JCNWR	119687703	Y	Y	Y	A	YYYA
5/2/2012	5	2012	JCNWR	119687704	B	B	Y	A	BBYA
5/2/2012	5	2012	JCNWR	119687707	O	O	Y	A	OOYA
5/2/2012	5	2012	JCNWR	119687708	G	G	Y	A	GGYA
5/3/2012	5	2012	JCNWR	119687709	Y	S	Y	A	YSYA
5/3/2012	5	2012	JCNWR	119687710	Y	A	B	S	YABS
5/3/2012	5	2012	JCNWR	119687715	Y	A	Y	S	YAYS
5/8/2012	5	2012	JCNWR	119687710	Y	A	B	S	YABS
5/15/2012	5	2012	JCNWR	119687704	B	B	Y	A	BBYA
5/16/2012	5	2012	JCNWR	119687716	Y	A	G	S	YAGS
5/16/2012	5	2012	JCNWR	119687717	Y	A	W	S	YAWS
5/22/2012	5	2012	JCNWR	119587707	O	O	Y	A	OOYA
5/22/2012	5	2012	JCNWR	119687710	Y	A	B	S	YABS
5/22/2012	5	2012	JCNWR	119687715	Y	A	Y	S	YAYS
5/22/2012	5	2012	JCNWR	119687716	Y	A	G	S	YAGS
5/24/2012	5	2012	JCNWR	119687710	Y	A	B	S	YABS
5/24/2012	5	2012	JCNWR	119687716	Y	A	G	S	YAGS
5/24/2012	5	2012	WAIMEA	54613130	Y	B	B	A	YBBA
5/24/2012	5	2012	WAIMEA	110612002	B	A	W	G	BAWG
5/24/2012	5	2012	WAIMEA	110612004	B	A	B	B	BABB
5/24/2012	5	2012	WAIMEA	110612048	B	A	B	R	BABR
5/24/2012	5	2012	WAIMEA	119687797	B	A	B	Y	BABY
5/24/2012	5	2012	WAIMEA	119687799	B	A	O	K	BAOK
5/31/2012	5	2012	JCNWR	119687720	Y	A	P	S	YAPS
5/20/2014	5	2014	JCNWR	119687750	O	O	Y	A	OOYA
5/21/2014	5	2014	JCNWR	119687739	G	R	Y	A	GRYA
5/21/2014	5	2014	JCNWR	119687748	O	Y	Y	A	OYYA
5/21/2014	5	2014	JCNWR	119687750	K	O	Y	A	KOYA
5/21/2014	5	2014	JCNWR	119687751	O	G	Y	A	OGYA
5/21/2014	5	2014	JCNWR	119687752	B	Y	Y	A	BY YA
5/21/2014	5	2014	JCNWR	119687753	Y	R	Y	A	YRYA
5/21/2014	5	2014	JCNWR	119687754	O	K	Y	A	OKYA
5/21/2014	5	2014	JCNWR	119687755	P	Y	Y	A	PYYA
5/21/2014	5	2014	JCNWR	119687756	O	S	Y	A	OSYA
5/22/2014	5	2014	JCNWR	119687734	W	W	Y	A	WWYA
5/22/2014	5	2014	JCNWR	119687757	W	G	Y	A	WGYA
5/22/2014	5	2014	JCNWR	119687758	R	L	Y	A	RLYA
5/22/2014	5	2014	JCNWR	119687759	R	W	Y	A	RWYA
5/22/2014	5	2014	JCNWR	119687760	K	L	Y	A	KLYA
5/22/2014	5	2014	JCNWR	119687761	K	W	Y	A	KWYA
5/22/2014	5	2014	JCNWR	119687762	R	B	Y	A	RBYA
5/23/2014	5	2014	JCNWR	119687734	W	W	Y	A	WWYA
5/23/2014	5	2014	JCNWR	119687735	K	K	Y	A	KKYA
5/23/2014	5	2014	JCNWR	119687756	O	S	Y	A	OSYA
5/23/2014	5	2014	JCNWR	119687760	K	L	Y	A	KLYA
5/23/2014	5	2014	JCNWR	119687761	K	W	Y	A	KWYA
5/23/2014	5	2014	JCNWR	119687763	G	K	Y	A	GKYA
5/23/2014	5	2014	JCNWR	119687764	B	G	Y	A	BGYA
5/23/2014	5	2014	JCNWR	119687765	O	W	Y	A	OWYA
5/23/2014	5	2014	JCNWR	119687766	R	P	Y	A	RPYA
5/24/2014	5	2014	JCNWR	119687734	W	W	Y	A	WWYA
5/24/2014	5	2014	JCNWR	119687737	R	O	Y	A	ROYA
5/24/2014	5	2014	JCNWR	119687747	Y	B	Y	A	YBYA
5/24/2014	5	2014	JCNWR	119687751	O	G	Y	A	OGYA
5/24/2014	5	2014	JCNWR	119687755	P	Y	Y	A	PYYA
5/24/2014	5	2014	JCNWR	119687756	O	S	Y	A	OSYA
5/24/2014	5	2014	JCNWR	119687757	W	G	Y	A	WGYA
5/24/2014	5	2014	JCNWR	119687758	R	L	Y	A	RLYA
5/24/2014	5	2014	JCNWR	119687759	R	W	Y	A	RWYA
5/24/2014	5	2014	JCNWR	119687761	K	W	Y	A	KWYA
5/24/2014	5	2014	JCNWR	119687764	B	G	Y	A	BGYA
5/24/2014	5	2014	JCNWR	119687767	W	B	Y	A	WBYA
5/25/2014	5	2014	JCNWR	119687734	W	W	Y	A	WWYA
5/25/2014	5	2014	JCNWR	119687748	O	Y	Y	A	OYYA
5/25/2014	5	2014	JCNWR	119687751	O	G	Y	A	OGYA
5/25/2014	5	2014	JCNWR	119687762	R	B	Y	A	RBYA
5/25/2014	5	2014	JCNWR	119687768	S	G	Y	A	SGYA
5/27/2014	5	2014	JCNWR	119687708	G	G	Y	A	GGYA
5/27/2014	5	2014	JCNWR	119687748	O	Y	Y	A	OYYA
5/27/2014	5	2014	JCNWR	119687752	B	Y	Y	A	BYYA
5/27/2014	5	2014	JCNWR	119687753	Y	R	Y	A	YRYA
5/27/2014	5	2014	JCNWR	119687756	O	S	Y	A	OSYA
5/27/2014	5	2014	JCNWR	119687769	S	K	Y	A	SKYA
5/27/2014	5	2014	JCNWR	119687770	S	S	Y	A	SSYA
5/28/2014	5	2014	JCNWR	119687737	R	O	Y	A	ROYA
5/28/2014	5	2014	JCNWR	119687739	G	R	Y	A	GRYA
5/28/2014	5	2014	JCNWR	119687752	K	Y	Y	A	KYYA
5/28/2014	5	2014	JCNWR	119687756	O	S	Y	A	OSYA
5/28/2014	5	2014	JCNWR	119687757	W	G	Y	A	WGYA
5/28/2014	5	2014	JCNWR	119687766	R	P	Y	A	RPYA
5/28/2014	5	2014	JCNWR	119687767	W	B	Y	A	WBYA
5/28/2014	5	2014	JCNWR	119687769	S	K	Y	A	SKYA
5/28/2014	5	2014	JCNWR	119687770	S	S	Y	A	SSYA
5/28/2014	5	2014	JCNWR	119687771	O	L	Y	A	OLYA
5/28/2014	5	2014	JCNWR	119687772	W	L	Y	A	WLYA
5/28/2014	5	2014	JCNWR	119687773	Y	G	Y	A	YGYA
5/29/2014	5	2014	JCNWR	119687708	G	G	Y	A	GGYA
5/29/2014	5	2014	JCNWR	119687720	Y	A	P	S	YAPS
5/29/2014	5	2014	JCNWR	119687747	Y	B	Y	A	YBYA
5/29/2014	5	2014	JCNWR	119687752	K	Y	Y	A	KYYA
5/29/2014	5	2014	JCNWR	119687771	O	L	Y	A	OLYA
5/29/2014	5	2014	JCNWR	119687774	L	R	Y	A	LRYA
5/29/2014	5	2014	JCNWR	119687775	K	B	Y	A	KBYA
5/30/2014	5	2014	JCNWR	119687752	K	Y	Y	A	KYYA
5/30/2014	5	2014	JCNWR	119687776	G	W	Y	A	GWYA
5/6/2015	5	2015	WAIMEA	110612004	L	A	L	B	LALB
5/6/2015	5	2015	WAIMEA	110612048	B	A	L	R	BALR
5/6/2015	5	2015	WAIMEA	119687798	B	A	G	G	BAGG
5/6/2015	5	2015	WAIMEA	119687815	B	A	O	G	BAOG
5/6/2015	5	2015	WAIMEA	119687816	L	A	P	O	LAPO
5/6/2015	5	2015	WAIMEA	119687817	L	A	S	X	LASX
5/6/2015	5	2015	WAIMEA	119687858	B	A	P	K	BAPK
5/6/2015	5	2015	WAIMEA	119687864	B	A	W	O	BAWO
5/6/2015	5	2015	WAIMEA	119687867	H	K	B	A	HKBA
5/7/2015	5	2015	WAIMEA	110612004	L	A	L	B	LALB
5/7/2015	5	2015	WAIMEA	110612048	B	A	B	R	BABR
5/7/2015	5	2015	WAIMEA	119687798	B	A	G	G	BAGG
5/7/2015	5	2015	WAIMEA	119687815	B	A	O	G	BAOG
5/7/2015	5	2015	WAIMEA	119687816	L	A	P	O	LAPO
5/7/2015	5	2015	WAIMEA	119687817	B	A	H	S	BAHS
5/7/2015	5	2015	WAIMEA	119687858	B	A	P	K	BAPK
5/7/2015	5	2015	WAIMEA	119687864	B	A	W	O	BAWO
5/7/2015	5	2015	WAIMEA	119687867	H	K	B	A	HKBA
5/8/2015	5	2015	WAIMEA	110612004	L	A	L	B	LALB
5/8/2015	5	2015	WAIMEA	119687798	B	A	G	G	BAGG
5/8/2015	5	2015	WAIMEA	119687815	B	A	O	G	BAOG
5/8/2015	5	2015	WAIMEA	119687863	B	A	B	Y	BABY
5/8/2015	5	2015	WAIMEA	119687864	B	A	W	O	BAWO
5/8/2015	5	2015	WAIMEA	119687867	H	K	B	A	HKBA
5/9/2015	5	2015	WAIMEA	110612004	B	A	B	B	BABB
5/9/2015	5	2015	WAIMEA	119687816	B	A	P	O	BAPO
5/9/2015	5	2015	WAIMEA	119687865	B	A	R	K	BARK
5/9/2015	5	2015	WAIMEA	119687866	B	A	P	G	BAPG
5/9/2015	5	2015	WAIMEA	119687867	H	K	B	A	HKBA
5/12/2015	5	2015	JCNWR	119687754	O	K	Y	A	OKYA
5/12/2015	5	2015	JCNWR	119687776	G	W	Y	A	GWYA
5/12/2015	5	2015	JCNWR	119687838	K	G	O	A	KGOA
5/13/2015	5	2015	JCNWR	119687768	S	G	Y	A	SGYA
5/13/2015	5	2015	JCNWR	119687776	G	W	Y	A	GWYA
5/13/2015	5	2015	JCNWR	119687782	K	P	Y	A	KPYA
5/13/2015	5	2015	JCNWR	119687786	L	G	Y	A	LGYA
5/14/2015	5	2015	JCNWR	119687754	O	K	Y	A	OKYA
5/14/2015	5	2015	JCNWR	119687769	S	K	Y	A	SKYA
5/14/2015	5	2015	JCNWR	119687770	S	S	Y	A	SSYA
5/14/2015	5	2015	JCNWR	119687781	B	W	Y	A	BWYA
5/14/2015	5	2015	JCNWR	119687786	L	G	Y	A	LGYA
5/14/2015	5	2015	JCNWR	119687868	P	B	Y	A	PBYA
5/15/2015	5	2015	JCNWR	119687759	R	W	Y	A	RWYA
5/15/2015	5	2015	JCNWR	119687772	W	L	Y	A	WLYA
5/15/2015	5	2015	JCNWR	119687776	G	W	Y	A	GWYA
5/16/2015	5	2015	JCNWR	119687723	O	R	Y	A	ORYA
5/16/2015	5	2015	JCNWR	119687734	W	W	Y	A	WWYA
5/16/2015	5	2015	JCNWR	119687759	R	W	Y	A	RWYA
5/16/2015	5	2015	JCNWR	119687769	S	K	Y	A	SKYA
5/16/2015	5	2015	JCNWR	119687776	G	W	Y	A	GWYA
5/16/2015	5	2015	JCNWR	119687871	Y	A	Y	B	YAYB
5/17/2015	5	2015	JCNWR	119687703	Y	Y	Y	A	YYYA
5/17/2015	5	2015	JCNWR	119687768	S	G	Y	A	SGYA
5/17/2015	5	2015	JCNWR	119687818	L	W	Y	A	LWYA
5/17/2015	5	2015	JCNWR	119687873	Y	A	B	O	YABO
5/21/2015	5	2015	JCNWR	119687734	W	W	Y	A	WWYA
5/21/2015	5	2015	JCNWR	119687874	Y	A	B	B	YABB
5/30/2015	5	2015	JCNWR	119687787	B	R	Y	A	BRYA
5/30/2015	5	2015	JCNWR	119687868	P	B	Y	A	PBYA
5/30/2015	5	2015	JCNWR	119687889	Y	A	O	W	YAOW
6/7/2015	5	2015	JCNWR	119687891	Y	A	W	K	YAWK
6/11/2015	5	2015	JCNWR	119687776	G	W	Y	A	GWYA
6/11/2015	5	2015	JCNWR	119687781	B	W	Y	A	BWYA
6/11/2015	5	2015	JCNWR	119687786	L	G	Y	A	LGYA
6/11/2015	5	2015	JCNWR	119687869	Y	P	Y	A	YPYA
6/11/2015	5	2015	JCNWR	119687891	Y	A	W	K	YAWK
6/14/2015	5	2015	WAIMEA	110612004	B	A	B	B	BABB
6/14/2015	5	2015	WAIMEA	110612048	B	A	B	R	BABR
6/14/2015	5	2015	WAIMEA	119687798	B	A	G	G	BAGG
6/14/2015	5	2015	WAIMEA	119687815	B	A	O	G	BAOG
6/14/2015	5	2015	WAIMEA	119687816	B	A	P	O	BAPO
6/14/2015	5	2015	WAIMEA	119687817	B	A	S	X	BASX
6/14/2015	5	2015	WAIMEA	119687858	B	A	P	K	BAPK
6/14/2015	5	2015	WAIMEA	119687864	B	A	W	O	BAWO
6/14/2015	5	2015	WAIMEA	119687867	H	K	B	A	HKBA
8/19/2015	5	2015	WAIMEA	110612048	B	A	B	R	BABR
8/19/2015	5	2015	WAIMEA	119687816	B	A	W	O	BAWO
8/19/2015	5	2015	WAIMEA	119687816	B	A	B	B	BABB
8/19/2015	5	2015	WAIMEA	107639215	B	A	G	G	BAGG
8/19/2015	5	2015	WAIMEA	119687817	B	A	P	O	BAPO
8/19/2015	5	2015	WAIMEA	119687858	B	A	P	K	BAPK
11/18/2015	5	2015	WAIMEA	119687798	B	A	G	G	BAGG
1/15/2016	5	2016	WAIMEA	110612001	B	A	G	Y	BAGY
1/28/2016	5	2016	JCNWR	119687761	K	W	Y	A	KWYA
1/28/2016	5	2016	JCNWR	119687764	B	G	Y	A	BGYA
1/28/2016	5	2016	JCNWR	119687777	B	L	Y	A	BLYA
2/24/2016	5	2016	JCNWR	119687803	W	K	Y	A	WKYA
5/17/2016	5	2016	WAIMEA	119687867	X	K	B	A	XKBA
5/17/2016	5	2016	WAIMEA	110612004	B	A	B	B	BABB
5/17/2016	5	2016	WAIMEA	110612048	X	A	B	R	XABR
5/17/2016	5	2016	WAIMEA	119687798	B	A	G	G	BA GG
5/17/2016	5	2016	WAIMEA	119687815	B	A	O	G	BAOG
5/17/2016	5	2016	WAIMEA	119687817	A	B	X	X	ABXX
5/17/2016	5	2016	WAIMEA	119687866	B	A	P	G	BAPG
5/18/2016	5	2016	WAIMEA	119687865	R	K	B	A	RKBA
5/19/2016	5	2016	WAIMEA	110612004	B	A	B	B	BABB
5/19/2016	5	2016	WAIMEA	110612048	X	A	B	R	XABR
5/19/2016	5	2016	WAIMEA	119687865	R	K	B	A	RKBA
5/19/2016	5	2016	WAIMEA	119687798	B	A	G	G	BAGG
5/19/2016	5	2016	WAIMEA	119687817	A	B	X	X	ABXX
5/19/2016	5	2016	WAIMEA	119687867	X	K	B	A	XKBA
5/20/2016	5	2016	WAIMEA	110612004	B	A	B	B	BABB
5/20/2016	5	2016	WAIMEA	110612048	X	A	R	B	XARB
5/20/2016	5	2016	WAIMEA	119687798	B	A	G	G	BAGG
5/20/2016	5	2016	WAIMEA	119687815	B	A	O	G	BAOG
5/20/2016	5	2016	WAIMEA	119687817	A	B	X	X	ABXX
5/21/2016	5	2016	WAIMEA	110612048	A	X	B	R	AXBR
5/21/2016	5	2016	WAIMEA	119687865	R	K	B	A	RKBA
5/21/2016	5	2016	WAIMEA	119687817	A	B	X	X	ABXX
5/21/2016	5	2016	WAIMEA	119687937	Y	Y	B	A	YYBA
5/26/2016	5	2016	WAIMEA	119687865	R	K	B	A	RKBA
5/26/2016	5	2016	WAIMEA	119687866	B	A	P	G	BAPG
5/26/2016	5	2016	WAIMEA	119687867	X	K	B	A	XKBA
5/26/2016	5	2016	WAIMEA	110612004	B	A	B	B	BABB
5/26/2016	5	2016	WAIMEA	110612048	A	X	B	R	AXBR
5/26/2016	5	2016	WAIMEA	119687798	B	A	G	G	BAGG
5/26/2016	5	2016	WAIMEA	119687815	B	A	O	G	BAOG
5/26/2016	5	2016	WAIMEA	119687817	A	B	X	X	ABXX
6/2/2005	6	2005	JCNWR	107639224	Y	A	W	O	YAWO
6/2/2005	6	2005	JCNWR	104609875	Y	A	P	B	YAPB
6/2/2005	6	2005	JCNWR	104609881	Y	A	G	W	YAGW
6/3/2005	6	2005	JCNWR	107639208	Y	A	Y	O	YAYO
6/7/2005	6	2005	JCNWR	104609880	Y	A	B	W	YABW
6/8/2005	6	2005	JCNWR	107639225	Y	A	O	O	YAOO
6/8/2005	6	2005	JCNWR	107639226	Y	A	K	O	YAKO
6/10/2005	6	2005	JCNWR	107639225	Y	A	O	O	YAOO
6/14/2005	6	2005	JCNWR	104609862	Y	A	W	W	YAWW
6/14/2005	6	2005	JCNWR	104609865	Y	A	G	G	YAGG
6/14/2005	6	2005	JCNWR	104609868	Y	A	G	Y	YAGY
6/14/2005	6	2005	JCNWR	104609873	Y	A	Y	B	YAYB
6/14/2005	6	2005	JCNWR	107639203	Y	A	B	P	YABP
6/14/2005	6	2005	JCNWR	107639208	Y	A	Y	O	YAYO
6/14/2005	6	2005	JCNWR	107639221	Y	A	B	O	YABO
6/15/2005	6	2005	JCNWR	104609865	Y	A	G	G	YAGG
6/16/2005	6	2005	JCNWR	104609870	Y	A	B	Y	YABY
6/17/2005	6	2005	JCNWR	107639227	Y	A	Y	K	YAYK
6/17/2005	6	2005	JCNWR	107639229	Y	A	B	K	YABK
6/17/2005	6	2005	JCNWR	107639203	Y	A	B	P	YABP
6/19/2005	6	2005	JCNWR	107639230	Y	A	O	K	YAOK
6/19/2005	6	2005	JCNWR	107639231	Y	A	P	K	YAPK
6/20/2005	6	2005	JCNWR	104609862	Y	A	W	W	YAWW
6/20/2005	6	2005	JCNWR	104609873	Y	A	Y	B	YAYB
6/20/2005	6	2005	JCNWR	107639203	Y	A	B	P	YABP
6/20/2005	6	2005	JCNWR	107639208	Y	A	Y	O	YAYO
6/20/2005	6	2005	JCNWR	107639225	Y	A	O	O	YAOO
6/21/2005	6	2005	JCNWR	107639232	Y	A	G	K	YAGK
6/21/2005	6	2005	JCNWR	107639233	Y	A	W	K	YAWK
6/21/2005	6	2005	JCNWR	107639234	Y	A	K	K	YAKK
6/21/2005	6	2005	JCNWR	104609867	Y	A	P	P	YAPP
6/22/2005	6	2005	JCNWR	104609867	Y	A	P	P	YAPP
6/22/2005	6	2005	JCNWR	104609873	Y	A	Y	B	YAYB
6/22/2005	6	2005	JCNWR	107639204	Y	A	G	P	YAGP
6/22/2005	6	2005	JCNWR	107639272	Y	A	W	B	YAWB
6/23/2005	6	2005	JCNWR	107639235	Y	A	O	P	YAOP
6/23/2005	6	2005	JCNWR	107639236	Y	A	K	P	YAKP
6/23/2005	6	2005	JCNWR	107639237	Y	A	P	O	YAPO
6/23/2005	6	2005	JCNWR	107639238	Y	A	O	G	YAOG
6/23/2005	6	2005	JCNWR	104609862	Y	A	W	W	YAWW
6/23/2005	6	2005	JCNWR	104609872	Y	A	P	Y	YAPY
6/23/2005	6	2005	JCNWR	107639227	Y	A	Y	K	YAYK
6/24/2005	6	2005	JCNWR	107639239	Y	A	K	G	YAKG
6/27/2005	6	2005	JCNWR	107639240	Y	A	O	B	YAOB
6/27/2005	6	2005	JCNWR	107639225	Y	A	O	O	YAOO
6/27/2005	6	2005	JCNWR	107639232	Y	A	G	K	YAGK
6/30/2005	6	2005	JCNWR	107639231	Y	A	P	K	YAPK
6/7/2006	6	2006	WAIMEA	107639215	B	A	L	L	BALL
6/12/2006	6	2006	JCNWR	107639227	Y	A	Y	K	YAYK
6/12/2006	6	2006	JCNWR	107639229	Y	A	B	K	YABK
6/12/2006	6	2006	JCNWR	107639263	Y	A	R	R	YARR
6/22/2006	6	2006	JCNWR	107639267	Y	A	G	R	YAGR
6/22/2006	6	2006	JCNWR	107639268	Y	A	W	R	YAWR
6/23/2006	6	2006	JCNWR	104609869	Y	A	B	B	YABB
6/23/2006	6	2006	JCNWR	107639203	Y	A	B	P	YABP
6/23/2006	6	2006	JCNWR	107639224	Y	A	W	O	YAWO
6/28/2006	6	2006	JCNWR	107639267	Y	A	G	R	YAGR
6/28/2006	6	2006	JCNWR	107639268	Y	A	W	R	YAWR
6/19/2007	6	2007	JCNWR	104609869	Y	A	B	B	YABB
6/19/2007	6	2007	JCNWR	107639227	Y	A	Y	K	YAYK
6/19/2007	6	2007	JCNWR	107639267	Y	A	G	R	YAGR
6/20/2007	6	2007	JCNWR	104609869	Y	A	B	B	YABB
6/20/2007	6	2007	JCNWR	107639267	Y	A	G	R	YAGR
6/21/2007	6	2007	JCNWR	104609869	Y	A	B	B	YABB
6/21/2007	6	2007	JCNWR	107639267	Y	A	G	R	YAGR
6/25/2007	6	2007	JCNWR	104609869	Y	A	B	B	YABB
6/25/2007	6	2007	JCNWR	107639206	Y	A	B	G	YABG
6/25/2007	6	2007	JCNWR	107639267	Y	A	G	R	YAGR
6/25/2007	6	2007	JCNWR	107639272	Y	A	W	B	YAWB
6/26/2007	6	2007	JCNWR	104609869	Y	A	B	B	YABB
6/26/2007	6	2007	JCNWR	107639205	Y	A	W	P	YAWP
6/26/2007	6	2007	JCNWR	107639206	Y	A	B	G	YABG
6/26/2007	6	2007	JCNWR	107639221	Y	A	B	O	YABO
6/26/2007	6	2007	JCNWR	107639231	Y	A	P	K	YAPK
6/26/2007	6	2007	JCNWR	107639260	Y	A	O	L	YAOL
6/26/2007	6	2007	JCNWR	107639267	Y	A	G	R	YAGR
6/27/2007	6	2007	JCNWR	107639277	Y	A	R	G	YARG
6/27/2007	6	2007	JCNWR	107639278	Y	A	R	O	YARO
6/27/2007	6	2007	JCNWR	107639279	Y	A	R	K	YARK
6/27/2007	6	2007	JCNWR	107639204	Y	A	G	P	YAGP
6/28/2007	6	2007	JCNWR	107639280	Y	A	R	W	YARW
6/28/2007	6	2007	JCNWR	107639281	Y	A	R	P	YARP
6/28/2007	6	2007	JCNWR	107639283	Y	A	R	L	YARL
6/28/2007	6	2007	JCNWR	107639284	Y	A	L	R	YALR
6/28/2007	6	2007	JCNWR	107639229	Y	A	B	K	YABK
6/28/2007	6	2007	JCNWR	107639272	Y	A	W	B	YAWB
6/24/2010	6	2010	JCNWR	107639285	Y	A	S	Y	YASY
6/2/2011	6	2011	JCNWR	107639275	Y	A	R	B	YARB
6/28/2011	6	2011	WAIMEA	54613130	Y	B	B	A	YBBA
6/1/2012	6	2012	JCNWR	119687721	Y	A	O	S	YAOS
6/4/2012	6	2012	JCNWR	119687710	Y	A	B	S	YABS
6/13/2012	6	2012	JCNWR	119687722	B	Y	Y	A	BYYA
6/14/2012	6	2012	JCNWR	119687723	O	R	Y	A	ORYA
6/15/2012	6	2012	WAIMEA	110612002	B	A	W	G	BAWG
6/27/2012	6	2012	WAIMEA	107639215	Y	G	B	A	YGBA
6/27/2012	6	2012	WAIMEA	110612002	B	A	W	G	BAWG
6/27/2012	6	2012	WAIMEA	110612004	B	A	B	B	BABB
6/27/2012	6	2012	WAIMEA	110612048	B	A	B	R	BABR
6/27/2012	6	2012	WAIMEA	119687798	B	A	G	G	BAGG
6/1/2014	6	2014	JCNWR	119687751	O	G	Y	A	OGYA
6/1/2014	6	2014	JCNWR	119687754	O	B	Y	A	OBYA
6/1/2014	6	2014	JCNWR	119687770	S	S	Y	A	SSYA
6/1/2014	6	2014	JCNWR	119687772	W	L	Y	A	WLYA
6/1/2014	6	2014	JCNWR	119687777	B	L	Y	A	BLYA
6/2/2014	6	2014	JCNWR	119687708	G	G	Y	A	GGYA
6/2/2014	6	2014	JCNWR	119687747	Y	B	Y	A	YBYA
6/2/2014	6	2014	JCNWR	119687748	O	Y	Y	A	OYYA
6/2/2014	6	2014	JCNWR	119687769	S	K	Y	A	SKYA
6/2/2014	6	2014	JCNWR	119687770	S	S	Y	A	SSYA
6/2/2014	6	2014	JCNWR	119687778	G	S	Y	A	GSYA
6/2/2014	6	2014	JCNWR	119687779	O	B	Y	A	OBYA
6/2/2014	6	2014	JCNWR	119687780	G	P	Y	A	GPYA
6/2/2014	6	2014	JCNWR	119687781	B	W	Y	A	BWYA
6/2/2014	6	2014	JCNWR	119687782	K	P	Y	A	KPYA
6/2/2014	6	2014	JCNWR	119687783	Y	W	Y	A	YWYA
6/2/2014	6	2014	JCNWR	119687784	S	R	Y	A	SRYA
6/3/2014	6	2014	JCNWR	119687739	G	R	Y	A	GRYA
6/3/2014	6	2014	JCNWR	119687747	Y	B	Y	A	YBYA
6/3/2014	6	2014	JCNWR	119687748	O	Y	Y	A	OYYA
6/3/2014	6	2014	JCNWR	119687751	O	G	Y	A	OGYA
6/3/2014	6	2014	JCNWR	119687759	R	W	Y	A	RWYA
6/3/2014	6	2014	JCNWR	119687766	R	P	Y	A	RPYA
6/3/2014	6	2014	JCNWR	119687772	W	L	Y	A	WLYA
6/3/2014	6	2014	JCNWR	119687773	Y	G	Y	A	YGYA
6/3/2014	6	2014	JCNWR	119687773	Y	G	Y	A	YGYA
6/3/2014	6	2014	JCNWR	119687774	L	R	Y	A	LRYA
6/3/2014	6	2014	JCNWR	119687776	G	W	Y	A	GWYA
6/3/2014	6	2014	JCNWR	119687785	L	S	Y	A	LSYA
6/3/2014	6	2014	JCNWR	119687786	L	G	Y	A	LGYA
6/3/2014	6	2014	JCNWR	119687787	B	R	Y	A	BRYA
6/4/2014	6	2014	JCNWR	119687720	Y	A	P	S	YAPS
6/4/2014	6	2014	JCNWR	119687737	R	O	Y	A	ROYA
6/4/2014	6	2014	JCNWR	119687751	O	G	Y	A	OGYA
6/4/2014	6	2014	JCNWR	119687754	O	K	Y	A	OKYA
6/4/2014	6	2014	JCNWR	119687756	O	S	Y	A	OSYA
6/4/2014	6	2014	JCNWR	119687758	R	L	Y	A	RLYA
6/4/2014	6	2014	JCNWR	119687764	B	G	Y	A	BGYA
6/4/2014	6	2014	JCNWR	119687775	K	B	Y	A	KBYA
6/4/2014	6	2014	JCNWR	119687788	R	K	Y	A	RKYA
6/4/2014	6	2014	JCNWR	119687789	B	K	Y	A	BKYA
6/4/2014	6	2014	JCNWR	119687790	Y	K	Y	A	YKYA
6/5/2014	6	2014	JCNWR	119687747	Y	B	Y	A	YBYA
6/5/2014	6	2014	JCNWR	119687747	Y	B	Y	A	YBYA
6/5/2014	6	2014	JCNWR	119687750	K	O	Y	A	KOYA
6/5/2014	6	2014	JCNWR	119687776	G	W	Y	A	GWYA
6/5/2014	6	2014	JCNWR	119687788	B	K	Y	A	BKYA
6/5/2014	6	2014	JCNWR	119687788	B	K	Y	A	BKYA
6/5/2014	6	2014	JCNWR	119687789	R	K	Y	A	RKYA
6/5/2014	6	2014	JCNWR	119687790	Y	K	Y	A	YKYA
6/5/2014	6	2014	JCNWR	119687791	L	Y	Y	A	LYYA
6/5/2014	6	2014	JCNWR	119687792	B	S	Y	A	BSYA
6/8/2014	6	2014	JCNWR	119687769	S	K	Y	A	SKYA
6/8/2014	6	2014	JCNWR	119687770	S	S	Y	A	SSYA
6/8/2014	6	2014	JCNWR	119687779	O	B	Y	A	OBYA
6/8/2014	6	2014	JCNWR	119687783	Y	W	Y	A	YWYA
6/8/2014	6	2014	JCNWR	119687785	L	S	Y	A	LSYA
6/8/2014	6	2014	JCNWR	119687791	L	Y	Y	A	LYYA
6/8/2014	6	2014	JCNWR	119687793	K	G	Y	A	KGYA
6/8/2014	6	2014	JCNWR	119687794	R	S	Y	A	RSYA
6/8/2014	6	2014	JCNWR	119687795	W	S	Y	A	WSYA
6/8/2014	6	2014	JCNWR	119687796	S	B	Y	A	SBYA
6/9/2014	6	2014	JCNWR	119687750	K	O	Y	A	KOYA
6/9/2014	6	2014	JCNWR	119687760	K	L	Y	A	KLYA
6/9/2014	6	2014	JCNWR	119687763	G	K	Y	A	GKYA
6/9/2014	6	2014	JCNWR	119687765	O	W	Y	A	OWYA
6/9/2014	6	2014	JCNWR	119687765	O	W	Y	A	OWYA
6/9/2014	6	2014	JCNWR	119687774	L	R	Y	A	LRYA
6/9/2014	6	2014	JCNWR	119687775	K	B	Y	A	KBYA
6/9/2014	6	2014	JCNWR	119687777	B	L	Y	A	BLYA
6/9/2014	6	2014	JCNWR	119687782	K	P	Y	A	KPYA
6/9/2014	6	2014	JCNWR	119687786	L	G	Y	A	LGYA
6/9/2014	6	2014	JCNWR	119687786	L	G	Y	A	LGYA
6/9/2014	6	2014	JCNWR	119687788	R	K	Y	A	RKYA
6/9/2014	6	2014	JCNWR	119687789	B	K	Y	A	BKYA
6/9/2014	6	2014	JCNWR	119687791	L	Y	Y	A	LYYA
6/9/2014	6	2014	JCNWR	119687792	B	S	Y	A	BSYA
6/9/2014	6	2014	JCNWR	119687793	K	G	Y	A	KGYA
6/9/2014	6	2014	JCNWR	119687794	R	S	Y	A	RSYA
6/9/2014	6	2014	JCNWR	119687796	S	B	Y	A	SBYA
6/9/2014	6	2014	JCNWR	119687800	G	B	Y	A	GBYA
6/9/2014	6	2014	JCNWR	119687801	P	O	Y	A	POYA
6/9/2014	6	2014	JCNWR	119687802	L	K	Y	A	LKYA
6/9/2014	6	2014	JCNWR	119687803	W	K	Y	A	WKYA
6/9/2014	6	2014	JCNWR	119687804	S	O	Y	A	SOYA
6/10/2014	6	2014	JCNWR	119657733	W	O	Y	A	WOYA
6/10/2014	6	2014	JCNWR	119687750	K	O	Y	A	KOYA
6/10/2014	6	2014	JCNWR	119687753	Y	R	Y	A	YRYA
6/10/2014	6	2014	JCNWR	119687759	R	W	Y	A	RWYA
6/10/2014	6	2014	JCNWR	119687761	K	W	Y	A	KWYA
6/10/2014	6	2014	JCNWR	119687763	G	K	Y	A	GKYA
6/10/2014	6	2014	JCNWR	119687764	B	G	Y	A	BGYA
6/10/2014	6	2014	JCNWR	119687765	O	W	Y	A	OWYA
6/10/2014	6	2014	JCNWR	119687768	S	G	Y	A	SGYA
6/10/2014	6	2014	JCNWR	119687774	L	R	Y	A	LRYA
6/10/2014	6	2014	JCNWR	119687782	K	P	Y	A	KPYA
6/10/2014	6	2014	JCNWR	119687786	L	G	Y	A	LGYA
6/10/2014	6	2014	JCNWR	119687795	W	S	Y	A	WSYA
6/10/2014	6	2014	JCNWR	119687804	S	O	Y	A	SOYA
6/10/2014	6	2014	JCNWR	119687805	L	O	Y	A	LOYA
6/10/2014	6	2014	JCNWR	119687806	W	P	Y	A	WPYA
6/10/2014	6	2014	JCNWR	119687807	S	W	Y	A	SWYA
6/10/2014	6	2014	JCNWR	119687808	P	K	Y	A	PKYA
6/10/2014	6	2014	JCNWR	119687838	K	G	Y	A	KGYA
6/11/2014	6	2014	JCNWR	119687748	O	Y	Y	A	OYYA
6/11/2014	6	2014	JCNWR	119687751	O	G	Y	A	OGYA
6/11/2014	6	2014	JCNWR	119687774	L	R	Y	A	LRYA
6/11/2014	6	2014	JCNWR	119687775	K	B	Y	A	KBYA
6/11/2014	6	2014	JCNWR	119687776	G	W	Y	A	GWYA
6/11/2014	6	2014	JCNWR	119687777	B	L	Y	A	BLYA
6/11/2014	6	2014	JCNWR	119687780	G	P	Y	A	GPYA
6/11/2014	6	2014	JCNWR	119687787	B	R	Y	A	BRYA
6/11/2014	6	2014	JCNWR	119687790	Y	K	Y	A	YKYA
6/11/2014	6	2014	JCNWR	119687806	W	P	Y	A	WPYA
6/11/2014	6	2014	JCNWR	119687809	Y	O	Y	A	YOYA
6/11/2014	6	2014	JCNWR	119687810	S	P	Y	A	SPYA
6/11/2014	6	2014	JCNWR	119687811	G	L	Y	A	GLYA
6/11/2014	6	2014	JCNWR	119687812	S	Y	Y	A	SYYA
6/11/2014	6	2014	JCNWR	119687813	L	L	Y	A	LLYA
6/11/2014	6	2014	JCNWR	119687814	W	Y	Y	A	WYYA
6/12/2014	6	2014	WAIMEA	110612004	L	A	L	B	LALB
6/12/2014	6	2014	WAIMEA	110612048	B	A	L	R	BALR
6/12/2014	6	2014	WAIMEA	119687799	B	A	O	K	BAOK
6/12/2014	6	2014	WAIMEA	119687815	B	A	L	G	BALG
6/12/2014	6	2014	WAIMEA	119687816	L	A	P	O	LAPO
6/12/2014	6	2014	WAIMEA	119687817	L	A	S	S	LASS
6/13/2014	6	2014	JCNWR	119687773	Y	G	Y	A	YGYA
6/13/2014	6	2014	JCNWR	119687791	L	Y	Y	A	LYYA
6/13/2014	6	2014	JCNWR	119687811	G	L	Y	A	GLYA
6/13/2014	6	2014	JCNWR	119687812	S	Y	Y	A	SYYA
6/13/2014	6	2014	JCNWR	119687814	W	Y	Y	A	WYYA
6/13/2014	6	2014	JCNWR	119687818	L	W	Y	A	LWYA
6/13/2014	6	2014	JCNWR	119687819	O	P	Y	A	OPYA
6/13/2014	6	2014	JCNWR	119687820	L	P	Y	A	LPYA
6/14/2014	6	2014	JCNWR	119687772	W	L	Y	A	WLYA
6/14/2014	6	2014	JCNWR	119687796	S	B	Y	A	SBYA
6/14/2014	6	2014	JCNWR	119687805	L	O	Y	A	LOYA
6/14/2014	6	2014	JCNWR	119687811	G	L	Y	A	GLYA
6/14/2014	6	2014	JCNWR	119687821	P	R	Y	A	PRYA
6/14/2014	6	2014	JCNWR	119687822	K	S	Y	A	KSYA
6/14/2014	6	2014	JCNWR	119687823	P	W	Y	A	PWYA
6/14/2014	6	2014	JCNWR	119687838	K	G	Y	A	KGYA
6/15/2014	6	2014	WAIMEA	110612001	B	A	Y	G	BAYG
6/15/2014	6	2014	WAIMEA	119687815	B	A	L	G	BALG
6/17/2014	6	2014	JCNWR	119687735	K	K	Y	A	KKYA
6/17/2014	6	2014	JCNWR	119687746	G	Y	Y	A	GYYA
6/17/2014	6	2014	JCNWR	119687748	O	Y	Y	A	OYYA
6/17/2014	6	2014	JCNWR	119687761	K	W	Y	A	KWYA
6/17/2014	6	2014	JCNWR	119687769	S	K	Y	A	SKYA
6/17/2014	6	2014	JCNWR	119687806	W	P	Y	A	WPYA
6/17/2014	6	2014	JCNWR	119687812	S	Y	Y	A	SYYA
6/17/2014	6	2014	JCNWR	119687819	O	P	Y	A	OPYA
6/17/2014	6	2014	JCNWR	119687824	P	P	Y	A	PPYA
6/17/2014	6	2014	JCNWR	119687825	P	L	Y	A	PLYA
6/17/2014	6	2014	JCNWR	119687826	P	S	Y	A	PSYA
6/17/2014	6	2014	JCNWR	119687827	K	R	Y	A	KRYA
6/17/2014	6	2014	JCNWR	119687828	S	L	Y	A	SLYA
6/17/2014	6	2014	JCNWR	119687829	P	G	Y	A	PGYA
6/18/2014	6	2014	JCNWR	119687748	O	Y	Y	A	OYYA
6/18/2014	6	2014	JCNWR	119687763	G	K	Y	A	GKYA
6/18/2014	6	2014	JCNWR	119687775	K	B	Y	A	KBYA
6/18/2014	6	2014	JCNWR	119687800	G	B	Y	A	GBYA
6/18/2014	6	2014	JCNWR	119687803	W	K	Y	A	WKYA
6/18/2014	6	2014	JCNWR	119687806	W	P	Y	A	WPYA
6/18/2014	6	2014	JCNWR	119687806	W	P	Y	A	WPYA
6/18/2014	6	2014	JCNWR	119687812	S	Y	Y	A	SYYA
6/18/2014	6	2014	JCNWR	119687821	P	R	Y	A	PRYA
6/19/2014	6	2014	JCNWR	119687769	S	K	Y	A	SKYA
6/19/2014	6	2014	JCNWR	119687770	S	S	Y	A	SSYA
6/19/2014	6	2014	JCNWR	119687812	S	Y	Y	A	SYYA
6/19/2014	6	2014	JCNWR	119687830	R	G	Y	A	RGYA
6/19/2014	6	2014	JCNWR	119687831	Y	A	L	W	YALW
6/19/2014	6	2014	JCNWR	119687832	K	S	O	A	KSOA
6/19/2014	6	2014	JCNWR	119687833	W	W	O	A	WWOA
6/21/2014	6	2014	JCNWR	119657733	W	O	Y	A	WOYA
6/21/2014	6	2014	JCNWR	119687735	P	P	Y	A	PPYA
6/21/2014	6	2014	JCNWR	119687763	G	K	Y	A	GKYA
6/21/2014	6	2014	JCNWR	119687768	S	G	Y	A	SGYA
6/21/2014	6	2014	JCNWR	119687775	K	B	Y	A	KBYA
6/21/2014	6	2014	JCNWR	119687804	S	O	Y	A	SOYA
6/21/2014	6	2014	JCNWR	119687818	L	W	Y	A	LWYA
6/21/2014	6	2014	JCNWR	119687828	S	L	Y	A	SLYA
6/21/2014	6	2014	JCNWR	119687830	R	G	Y	A	RGYA
6/21/2014	6	2014	JCNWR	119687833	W	W	O	A	WWOA
6/22/2014	6	2014	JCNWR	119687747	Y	B	Y	A	YBYA
6/22/2014	6	2014	JCNWR	119687760	K	L	Y	A	KLYA
6/22/2014	6	2014	JCNWR	119687760	K	L	Y	A	KLYA
6/22/2014	6	2014	JCNWR	119687761	K	W	Y	A	KWYA
6/22/2014	6	2014	JCNWR	119687768	S	G	Y	A	SGYA
6/22/2014	6	2014	JCNWR	119687803	W	K	Y	A	WKYA
6/22/2014	6	2014	JCNWR	119687824	P	P	Y	A	PPYA
6/22/2014	6	2014	JCNWR	119687824	P	P	Y	A	PPYA
6/22/2014	6	2014	JCNWR	119687827	K	R	Y	A	KRYA
6/22/2014	6	2014	JCNWR	119687833	W	W	O	A	WWOA
6/22/2014	6	2014	JCNWR	119687838	K	G	O	A	KGOA
6/22/2014	6	2014	JCNWR	119687840	S	K	O	A	SKOA
6/22/2014	6	2014	WAIMEA	119687839	L	A	O	W	LAOW
6/24/2014	6	2014	JCNWR	119687758	R	W	Y	A	RWYA
6/24/2014	6	2014	JCNWR	119687811	G	L	Y	A	GLYA
6/24/2014	6	2014	JCNWR	119687814	W	Y	Y	A	WYYA
6/24/2014	6	2014	JCNWR	119687823	P	W	Y	A	PWYA
6/24/2014	6	2014	JCNWR	119687840	S	K	O	A	SKOA
6/25/2014	6	2014	JCNWR	119687845	B	P	Y	A	BPYA
6/27/2014	6	2014	JCNWR	119687750	K	O	Y	A	KOYA
6/27/2014	6	2014	JCNWR	119687751	O	G	Y	A	OGYA
6/27/2014	6	2014	JCNWR	119687754	O	K	Y	A	OKYA
6/27/2014	6	2014	JCNWR	119687756	O	S	Y	A	OSYA
6/27/2014	6	2014	JCNWR	119687759	R	W	Y	A	RWYA
6/27/2014	6	2014	JCNWR	119687764	B	G	Y	A	BGYA
6/27/2014	6	2014	JCNWR	119687774	L	R	Y	A	LRYA
6/27/2014	6	2014	JCNWR	119687782	K	P	Y	A	KPYA
6/27/2014	6	2014	JCNWR	119687784	S	R	Y	A	SRYA
6/27/2014	6	2014	JCNWR	119687786	L	G	Y	A	LGYA
6/27/2014	6	2014	JCNWR	119687787	B	R	Y	A	BRYA
6/27/2014	6	2014	JCNWR	119687789	B	K	Y	A	BKYA
6/27/2014	6	2014	JCNWR	119687792	B	S	Y	A	BSYA
6/27/2014	6	2014	JCNWR	119687801	P	O	Y	A	POYA
6/30/2016	6	2016	JCNWR	119687757	W	G	Y	A	WGYA
6/4/2017	6	2017	WAIMEA	110612004	B	A	B	B	BABB
6/4/2017	6	2017	WAIMEA	110612048	B	A	B	R	BABR
6/4/2017	6	2017	WAIMEA	119687798	B	A	G	G	BAGG
6/4/2017	6	2017	WAIMEA	119687815	B	A	O	G	BAOG
6/4/2017	6	2017	WAIMEA	119687815	B	A	O	G	BAOG
6/4/2017	6	2017	WAIMEA	119687817	A	B	O	X	ABOX
6/6/2017	6	2017	WAIMEA	120683364	Y	G	B	A	YGBA
6/6/2017	6	2017	WAIMEA	120683365	W	W	B	A	WWBA
6/6/2017	6	2017	WAIMEA	120683365	K	O	B	A	KOBA
6/8/2017	6	2017	WAIMEA	120683366	H	O	B	A	HOBA
6/8/2017	6	2017	WAIMEA	120683367	W	K	B	A	WKBA
6/9/2017	6	2017	WAIMEA	110612048	B	A	B	R	BABR
6/9/2017	6	2017	WAIMEA	119687798	B	A	G	G	BAGG
6/9/2017	6	2017	WAIMEA	119687815	B	A	O	G	BAOG
6/9/2017	6	2017	WAIMEA	119687815	B	A	O	G	BAOG
6/9/2017	6	2017	WAIMEA	119687817	A	B	O	X	ABOX
6/9/2017	6	2017	WAIMEA	120683364	Y	G	B	A	YGBA
6/9/2017	6	2017	WAIMEA	120683365	K	O	B	A	KOBA
6/9/2017	6	2017	WAIMEA	120683366	H	O	B	A	HOBA
6/9/2017	6	2017	WAIMEA	120683367	W	K	B	A	WKBA
6/9/2017	6	2017	WAIMEA	120683368	B	O	B	A	BOBA
6/12/2017	6	2017	WAIMEA	119687798	B	A	G	G	BAGG
6/12/2017	6	2017	WAIMEA	119687817	A	B	O	X	ABOX
6/12/2017	6	2017	WAIMEA	120683364	B	O	B	A	BOBA
6/12/2017	6	2017	WAIMEA	120683364	Y	G	B	A	YGBA
6/12/2017	6	2017	WAIMEA	120683365	K	O	B	A	KOBA
6/12/2017	6	2017	WAIMEA	120683366	H	O	B	A	HOBA
6/12/2017	6	2017	WAIMEA	120683367	W	K	B	A	WKBA
6/12/2017	6	2017	WAIMEA	120683369	R	W	B	A	RWBA
6/28/2017	6	2017	WAIMEA	110612048	B	A	B	R	BABR
6/28/2017	6	2017	WAIMEA	119687817	A	B	O	X	ABOX
6/28/2017	6	2017	WAIMEA	120683365	K	O	B	A	KOBA
6/28/2017	6	2017	WAIMEA	120683366	X	O	B	A	XOBA
6/28/2017	6	2017	WAIMEA	120683369	R	W	B	A	RWBA
