# Supplementary material for: Predicted effects of landscape change, sea level rise, and habitat management on the extirpation risk of the Hawaiian common gallinule (Gallinula galeata sandvicensis) on the island of O‘ahu
Source: PeerJ. 2018 Jun 22;6:e4990. doi: 10.7717/peerj.4990 (PMC6016525; doi:10.7717/peerj.4990)
Supplement: Supplemental Information 2 — A zipped folder containing raw data, Excel spreadsheet calculations, R code, and Vortex outputs used in preparing input data and analyzing outputs of Hawaiian gallinule population viability model implemented in Vortex. [file peerj-06-4990-s007.zip › HAGA_PVA_RawDataandCodeFor_PeerJ/Vital Rate Data from van Rees et al 2018a/R Code for analyzing reproduction vital rates.R]

#This Script:

#New, separately-pooled analyses of vital rates for Hawaiian gallinules, in Vital Rates manuscript revision

#For likelihood ratio tests
library(lmtest)

#Start with clutch size
setwd("R:/CVR/Wetlands_Research/Dissertation/Part_III/VitalRates/Data Analysis/R")

Clutch<-read.table("PooledAnalysis_Clutch_12-21-17.txt",sep="\t",header=T)
str(Clutch)

#sample size:
nrow(Clutch)
nrow(Clutch[which(Clutch$Island=="Kauai"),])
nrow(Clutch[which(Clutch$Island=="Oahu"),])

#Mean and sd, island and combined
mean(Clutch$No.Eggs)
mean(Clutch$No.Eggs[which(Clutch$Island=="Kauai")])
mean(Clutch$No.Eggs[which(Clutch$Island=="Oahu")])
sd(Clutch$No.Eggs)
sd(Clutch$No.Eggs[which(Clutch$Island=="Kauai")])
sd(Clutch$No.Eggs[which(Clutch$Island=="Oahu")])


t.test(No.Eggs~Island,data=Clutch)
t.test(No.Eggs~Manage,data=Clutch)

#Now nest success
Success<-read.table("PooledAnalysis_NestSuccess_12-21-17.txt",sep="\t",header=T)
str(Success)
unique(Success$Success1.0)

#Sample size
nrow(Success)
nrow(Success[which(Success$Island=="Kauai"),])
nrow(Success[which(Success$Island=="Oahu"),])


#Make means model for Nest Success (what proportion hatched at least 1 egg)
SuccessM1<-glm(Success1.0 ~ 1,family=binomial(link="logit"),data=Success)
plogis(coef(SuccessM1))
plogis(confint(SuccessM1))
summary(SuccessM1)


#Island differences
SuccessM2<-glm(Success1.0 ~ -1+Island,family=binomial(link="logit"),data=Success)
plogis(coef(SuccessM2))
plogis(confint(SuccessM2))
summary(SuccessM2)

lrtest(SuccessM1,SuccessM2)
t.test(Success1.0~Island,data=Success, var.equal=FALSE)
#Means and sds for table S1
mean(Success$Success1.0,na.rm=TRUE) #To check value
mean(Success$Success1.0[which(Success$Island=="Oahu")])
mean(Success$Success1.0[which(Success$Island=="Kauai")])
sd(Success$Success1.0[which(Success$Island=="Oahu")])
sd(Success$Success1.0[which(Success$Island=="Kauai")])


#Manage differences
SuccessM3<-glm(Success1.0 ~ -1+Protected,family=binomial(link="logit"),data=Success)
plogis(coef(SuccessM3))
plogis(confint(SuccessM3))
summary(SuccessM3)

lrtest(SuccessM1,SuccessM3)
t.test(Success1.0~Protected,data=Success, var.equal=FALSE)


##Still no clear differences.


#Chicks per nest (all nestS)
Chickspernest<-read.table("PooledAnalysis_Chickspernest_12-21-17.txt",sep="\t",header=T)
str(Chickspernest)

#Sample sizes
nrow(Chickspernest)
nrow(Chickspernest[which(Chickspernest$Island=="Kauai"),])
nrow(Chickspernest[which(Chickspernest$Island=="Oahu"),])

#Means and Sds for table S1
mean(Chickspernest$No.Chicks)
sd(Chickspernest$No.Chicks)
mean(Chickspernest$No.Chicks[which(Chickspernest$Island=="Oahu")])
mean(Chickspernest$No.Chicks[which(Chickspernest$Island=="Kauai")])
sd(Chickspernest$No.Chicks[which(Chickspernest$Island=="Oahu")])
sd(Chickspernest$No.Chicks[which(Chickspernest$Island=="Kauai")])


t.test(No.Chicks~Protected,data=Chickspernest, var.equal=FALSE)
t.test(No.Chicks~Island,data=Chickspernest, var.equal=FALSE)

#Almost a marginal difference by island, no protection effect

#Chicks per successful nest
ChicksperSucnest<-Chickspernest[which(Chickspernest$Success1.0==1),]
str(Chickspernest)
nrow(ChicksperSucnest)
nrow(ChicksperSucnest[which(ChicksperSucnest$Island=="Kauai"),])
nrow(ChicksperSucnest[which(ChicksperSucnest$Island=="Oahu"),])


mean(ChicksperSucnest$No.Chicks)
sd(ChicksperSucnest$No.Chicks)
mean(ChicksperSucnest$No.Chicks[which(ChicksperSucnest$Island=="Oahu")])
mean(ChicksperSucnest$No.Chicks[which(ChicksperSucnest$Island=="Kauai")])
sd(ChicksperSucnest$No.Chicks[which(ChicksperSucnest$Island=="Oahu")])
sd(ChicksperSucnest$No.Chicks[which(ChicksperSucnest$Island=="Kauai")])


t.test(No.Chicks~Protected,data=ChicksperSucnest, var.equal=FALSE)
t.test(No.Chicks~Island,data=ChicksperSucnest, var.equal=FALSE)
#Strong island effect on chicks per successful nest


#Hatch rate
HatchRate<-read.table("PooledAnalysis_HatchRate_12-21-17.txt",sep="\t",header=T)

unique(HatchRate$No.Chicks)
unique(HatchRate$No.Eggs)


#Sample sizes
nrow(HatchRate)
nrow(HatchRate[which(HatchRate$Island=="Kauai"),])
nrow(HatchRate[which(HatchRate$Island=="Oahu"),])


#Make hatchrate column
for (s in 1:nrow(HatchRate)) {
  HatchRate$HatchRate[s]<-HatchRate$No.Chicks[s]/HatchRate$No.Eggs[s]
}

mean(na.omit(HatchRate$HatchRate))
sd(na.omit(HatchRate$HatchRate))
mean(na.omit(HatchRate$HatchRate[which(HatchRate$Island=="Oahu")]))
mean(na.omit(HatchRate$HatchRate[which(HatchRate$Island=="Kauai")]))
sd(na.omit(HatchRate$HatchRate[which(HatchRate$Island=="Oahu")]))
sd(na.omit(HatchRate$HatchRate[which(HatchRate$Island=="Kauai")]))


#CHECK IN EXCEL

t.test(No.Chicks~Protected,data=HatchRate, var.equal=FALSE)
