# Supplementary material for: Predicted effects of landscape change, sea level rise, and habitat management on the extirpation risk of the Hawaiian common gallinule (Gallinula galeata sandvicensis) on the island of O‘ahu
Source: PeerJ. 2018 Jun 22;6:e4990. doi: 10.7717/peerj.4990 (PMC6016525; doi:10.7717/peerj.4990)
Supplement: Supplemental Information 2 — A zipped folder containing raw data, Excel spreadsheet calculations, R code, and Vortex outputs used in preparing input data and analyzing outputs of Hawaiian gallinule population viability model implemented in Vortex. [file peerj-06-4990-s007.zip › HAGA_PVA_RawDataandCodeFor_PeerJ/Vital Rate Data from van Rees et al 2018a/RawData_Clutch_12-21-17.txt]

NestID	Island	No.Eggs	Study	Manage
39	Oahu	0	CHANG	Y
84	Oahu	0	CHANG
64	Oahu	0	CHANG
67	Oahu	0	CHANG
3	Oahu	2	CHANG
9	Oahu	3	CHANG
15	Oahu	3	CHANG
24	Oahu	3	CHANG
25	Oahu	3	CHANG
17	Oahu	4	CHANG
29	Oahu	4	CHANG
43	Oahu	4	CHANG
59	Oahu	4	CHANG
94	Oahu	4	CHANG
49	Oahu	5	CHANG
55	Oahu	5	CHANG
75	Oahu	5	CHANG
85	Oahu	5	CHANG
90	Oahu	5	CHANG
74	Oahu	6	CHANG
79	Oahu	6	CHANG
40	Oahu	7	CHANG
77	Oahu	7	CHANG
80	Oahu	7	CHANG
2	Oahu	2	CHANG
10	Oahu	7	CHANG
16	Oahu	4	CHANG
26	Oahu	4	CHANG
45	Oahu	4	CHANG
89	Oahu	5	CHANG
93	Oahu	6	CHANG
20	Oahu	7	CHANG
91	Oahu	7	CHANG
37	Oahu	3	CHANG
62	Oahu	3	CHANG
86	Oahu	3	CHANG
57	Oahu	5	CHANG
19	Oahu	4	CHANG
21	Oahu	4	CHANG
27	Oahu	4	CHANG
28	Oahu	4	CHANG
42	Oahu	4	CHANG
46	Oahu	4	CHANG
47	Oahu	4	CHANG
51	Oahu	4	CHANG
53	Oahu	4	CHANG
54	Oahu	4	CHANG
58	Oahu	4	CHANG
66	Oahu	4	CHANG
69	Oahu	4	CHANG
78	Oahu	5	CHANG
13	Oahu	6	CHANG
4	Oahu	4	CHANG
18	Oahu	5	CHANG
30	Oahu	5	CHANG
32	Oahu	5	CHANG
33	Oahu	5	CHANG
41	Oahu	5	CHANG
48	Oahu	5	CHANG
50	Oahu	5	CHANG
52	Oahu	5	CHANG
60	Oahu	5	CHANG
61	Oahu	5	CHANG
63	Oahu	5	CHANG
65	Oahu	5	CHANG
70	Oahu	5	CHANG
73	Oahu	5	CHANG
81	Oahu	5	CHANG
82	Oahu	5	CHANG
35	Oahu	6	CHANG
38	Oahu	6	CHANG
71	Oahu	6	CHANG
22	Oahu	6	CHANG
23	Oahu	6	CHANG
34	Oahu	6	CHANG
44	Oahu	6	CHANG
56	Oahu	6	CHANG
72	Oahu	6	CHANG
76	Oahu	6	CHANG
83	Oahu	6	CHANG
87	Oahu	6	CHANG
88	Oahu	6	CHANG
31	Oahu	7	CHANG
36	Oahu	7	CHANG
68	Oahu	7	CHANG
92	Oahu	7	CHANG
1	Oahu	8	CHANG
8	Oahu	2	CHANG
6	Oahu	4	CHANG
11	Oahu	5	CHANG
12	Oahu	5	CHANG
5	Oahu	5	CHANG
14	Oahu	4	CHANG
7	Oahu	4	CHANG
95	Oahu	7	NAGATA
98	Oahu	4	NAGATA
99	Oahu	1	NAGATA
100	Oahu	2	NAGATA
102	Oahu	6	NAGATA
103	Oahu	6	NAGATA
104	Oahu	7	NAGATA
121	Oahu	3	NAGATA
137	Oahu	5	NAGATA
267	Kauai	8	COSGROVE
262	Kauai	3	COSGROVE
273	Kauai	4	COSGROVE
292	Kauai	6	COSGROVE
293	Kauai	5	COSGROVE
260	Kauai	4	COSGROVE
261	Kauai	5	COSGROVE
264	Kauai	5	COSGROVE
265	Kauai	3	COSGROVE
266	Kauai	4	COSGROVE
268	Kauai	5	COSGROVE
272	Kauai	5	COSGROVE
275	Kauai	6	COSGROVE
277	Kauai	4	COSGROVE
282	Kauai	5	COSGROVE
284	Kauai	5	COSGROVE
286	Kauai	5	COSGROVE
287	Kauai	4	COSGROVE
289	Kauai	4	COSGROVE
290	Kauai	7	COSGROVE
294	Kauai	5	COSGROVE
295	Kauai	3	COSGROVE
296	Kauai	4	COSGROVE
297	Kauai	7	COSGROVE
303	Kauai	4	COSGROVE
305	Kauai	4	COSGROVE
304	Kauai	4	COSGROVE
147	Kauai	5	GEE
150	Kauai	8	GEE
162	Kauai	7	GEE
171	Kauai	4	GEE
177	Kauai	7	GEE
183	Kauai	9	GEE
186	Kauai	10	GEE
157	Kauai	2	GEE
163	Kauai	5	GEE
181	Kauai	7	GEE
193	Kauai	6	GEE
148	Kauai	6	GEE
152	Kauai	4	GEE
155	Kauai	7	GEE
167	Kauai	7	GEE
169	Kauai	7	GEE
172	Kauai	6	GEE
174	Kauai	7	GEE
175	Kauai	5	GEE
184	Kauai	7	GEE
142	Kauai	5	GEE
143	Kauai	5	GEE
144	Kauai	5	GEE
145	Kauai	8	GEE
146	Kauai	7	GEE
149	Kauai	7	GEE
151	Kauai	5	GEE
153	Kauai	2	GEE
154	Kauai	4	GEE
156	Kauai	7	GEE
158	Kauai	5	GEE
159	Kauai	7	GEE
160	Kauai	9	GEE
161	Kauai	7	GEE
164	Kauai	9	GEE
165	Kauai	7	GEE
166	Kauai	4	GEE
168	Kauai	9	GEE
170	Kauai	9	GEE
173	Kauai	11	GEE
176	Kauai	7	GEE
178	Kauai	7	GEE
179	Kauai	9	GEE
180	Kauai	9	GEE
182	Kauai	7	GEE
185	Kauai	4	GEE
187	Kauai	3	GEE
188	Kauai	6	GEE
190	Kauai	5	GEE
191	Kauai	7	GEE
192	Kauai	4	GEE
194	Kauai	5	GEE
195	Kauai	5	GEE
196	Kauai	7	GEE
197	Kauai	5	GEE
198	Kauai	4	GEE
199	Kauai	7	GEE
189	Kauai	5	GEE
201	Oahu	3	SILBERNAGLE
202	Oahu	5	SILBERNAGLE
204	Oahu	5	SILBERNAGLE
225	Oahu	6	SILBERNAGLE
211	Oahu	6	SILBERNAGLE
215	Oahu	7	SILBERNAGLE
219	Oahu	4	SILBERNAGLE
220	Oahu	2	SILBERNAGLE
221	Oahu	1	SILBERNAGLE
