# Supplementary material for: Predicted effects of landscape change, sea level rise, and habitat management on the extirpation risk of the Hawaiian common gallinule (Gallinula galeata sandvicensis) on the island of O‘ahu
Source: PeerJ. 2018 Jun 22;6:e4990. doi: 10.7717/peerj.4990 (PMC6016525; doi:10.7717/peerj.4990)
Supplement: Supplemental Information 2 — A zipped folder containing raw data, Excel spreadsheet calculations, R code, and Vortex outputs used in preparing input data and analyzing outputs of Hawaiian gallinule population viability model implemented in Vortex. [file peerj-06-4990-s007.zip › HAGA_PVA_RawDataandCodeFor_PeerJ/Vital Rate Data from van Rees et al 2018a/RawData_Chickspernest_12-21-17.txt]

NestID	Island	No.Chicks	Success1.0	Protected	Study
84	Oahu	0	0	Y	CHANG
64	Oahu	0	1	Y	CHANG
67	Oahu	0	1	Y	CHANG
3	Oahu	0	0	Y	CHANG
9	Oahu	0	0	Y	CHANG
15	Oahu	0	0	Y	CHANG
24	Oahu	0	0	Y	CHANG
25	Oahu	0	0	Y	CHANG
17	Oahu	0	0	Y	CHANG
29	Oahu	0	0	Y	CHANG
43	Oahu	0	0	Y	CHANG
59	Oahu	0	0	Y	CHANG
94	Oahu	0	0	Y	CHANG
49	Oahu	0	0	Y	CHANG
55	Oahu	0	0	Y	CHANG
75	Oahu	0	0	Y	CHANG
85	Oahu	0	0	Y	CHANG
90	Oahu	0	0	Y	CHANG
74	Oahu	0	0	Y	CHANG
79	Oahu	0	0	Y	CHANG
40	Oahu	0	0	Y	CHANG
77	Oahu	0	0	Y	CHANG
80	Oahu	0	0	Y	CHANG
2	Oahu	1	1	Y	CHANG
10	Oahu	1	1	Y	CHANG
16	Oahu	2	1	Y	CHANG
26	Oahu	2	1	Y	CHANG
45	Oahu	2	1	Y	CHANG
89	Oahu	2	1	Y	CHANG
93	Oahu	2	1	Y	CHANG
20	Oahu	2	1	Y	CHANG
91	Oahu	2	1	Y	CHANG
37	Oahu	3	1	Y	CHANG
62	Oahu	3	1	Y	CHANG
86	Oahu	3	1	Y	CHANG
57	Oahu	3	1	Y	CHANG
19	Oahu	4	1	Y	CHANG
21	Oahu	4	1	Y	CHANG
27	Oahu	4	1	Y	CHANG
28	Oahu	4	1	Y	CHANG
42	Oahu	4	1	Y	CHANG
46	Oahu	4	1	Y	CHANG
47	Oahu	4	1	Y	CHANG
51	Oahu	4	1	Y	CHANG
53	Oahu	4	1	Y	CHANG
54	Oahu	4	1	Y	CHANG
58	Oahu	4	1	Y	CHANG
66	Oahu	4	1	Y	CHANG
69	Oahu	4	1	Y	CHANG
78	Oahu	4	1	Y	CHANG
13	Oahu	4	1	Y	CHANG
4	Oahu	5	1	Y	CHANG
18	Oahu	5	1	Y	CHANG
30	Oahu	5	1	Y	CHANG
32	Oahu	5	1	Y	CHANG
33	Oahu	5	1	Y	CHANG
41	Oahu	5	1	Y	CHANG
48	Oahu	5	1	Y	CHANG
50	Oahu	5	1	Y	CHANG
52	Oahu	5	1	Y	CHANG
60	Oahu	5	1	Y	CHANG
61	Oahu	5	1	Y	CHANG
63	Oahu	5	1	Y	CHANG
65	Oahu	5	1	Y	CHANG
70	Oahu	5	1	Y	CHANG
73	Oahu	5	1	Y	CHANG
81	Oahu	5	1	Y	CHANG
82	Oahu	5	1	Y	CHANG
35	Oahu	5	1	Y	CHANG
38	Oahu	5	1	Y	CHANG
71	Oahu	5	1	Y	CHANG
22	Oahu	6	1	Y	CHANG
23	Oahu	6	1	Y	CHANG
34	Oahu	6	1	Y	CHANG
44	Oahu	6	1	Y	CHANG
56	Oahu	6	1	Y	CHANG
72	Oahu	6	1	Y	CHANG
76	Oahu	6	1	Y	CHANG
83	Oahu	6	1	Y	CHANG
87	Oahu	6	1	Y	CHANG
88	Oahu	6	1	Y	CHANG
31	Oahu	7	1	Y	CHANG
36	Oahu	7	1	Y	CHANG
68	Oahu	7	1	Y	CHANG
92	Oahu	7	1	Y	CHANG
1	Oahu	8	1	Y	CHANG
7	Oahu	0	0	Y	CHANG
95	Oahu	0	0	Y	NAGATA
98	Oahu	0	0	Y	NAGATA
99	Oahu	0	0	Y	NAGATA
100	Oahu	0	0	Y	NAGATA
102	Oahu	0	0	Y	NAGATA
103	Oahu	0	0	Y	NAGATA
104	Oahu	0	0	Y	NAGATA
106	Oahu	0	0	Y	NAGATA
108	Oahu	0	0	N	NAGATA
109	Oahu	0	0	N	NAGATA
110	Oahu	0	0	N	NAGATA
111	Oahu	0	0	N	NAGATA
112	Oahu	0	0	N	NAGATA
113	Oahu	0	0	N	NAGATA
114	Oahu	0	0	N	NAGATA
115	Oahu	0	0	N	NAGATA
119	Oahu	0	0	N	NAGATA
120	Oahu	6	1	N	NAGATA
121	Oahu	3	1	N	NAGATA
122	Oahu	4	1	N	NAGATA
123	Oahu	4	1	N	NAGATA
124	Oahu	8	1	N	NAGATA
125	Oahu	4	1	N	NAGATA
126	Oahu	1	1	N	NAGATA
127	Oahu	5	1	N	NAGATA
129	Oahu	2	1	N	NAGATA
130	Oahu	6	1	N	NAGATA
131	Oahu	1	1	N	NAGATA
133	Oahu	2	1	N	NAGATA
134	Oahu	1	1	N	NAGATA
267	Kauai	0	0	Y	COSGROVE
269	Kauai	0	0	Y	COSGROVE
274	Kauai	0	0	Y	COSGROVE
281	Kauai	0	0	Y	COSGROVE
262	Kauai	0	0	Y	COSGROVE
270	Kauai	0	0	Y	COSGROVE
273	Kauai	0	0	Y	COSGROVE
278	Kauai	0	0	Y	COSGROVE
288	Kauai	0	0	Y	COSGROVE
291	Kauai	0	0	Y	COSGROVE
292	Kauai	0	0	Y	COSGROVE
293	Kauai	0	0	Y	COSGROVE
302	Kauai	0	0	Y	COSGROVE
263	Kauai	0	0	Y	COSGROVE
298	Kauai	0	0	Y	COSGROVE
260	Kauai	1	1	Y	COSGROVE
261	Kauai	3	1	Y	COSGROVE
264	Kauai	1	1	Y	COSGROVE
265	Kauai	1	1	Y	COSGROVE
266	Kauai	1	1	Y	COSGROVE
268	Kauai	3	1	Y	COSGROVE
272	Kauai	3	1	Y	COSGROVE
275	Kauai	5	1	Y	COSGROVE
277	Kauai	3	1	Y	COSGROVE
279	Kauai	4	1	Y	COSGROVE
280	Kauai	3	1	Y	COSGROVE
282	Kauai	3	1	Y	COSGROVE
283	Kauai	2	1	Y	COSGROVE
284	Kauai	1	1	Y	COSGROVE
285	Kauai	2	1	Y	COSGROVE
286	Kauai	1	1	Y	COSGROVE
287	Kauai	2	1	Y	COSGROVE
289	Kauai	2	1	Y	COSGROVE
290	Kauai	2	1	Y	COSGROVE
294	Kauai	1	1	Y	COSGROVE
295	Kauai	2	1	Y	COSGROVE
296	Kauai	2	1	Y	COSGROVE
297	Kauai	4	1	Y	COSGROVE
299	Kauai	3	1	Y	COSGROVE
300	Kauai	1	1	Y	COSGROVE
301	Kauai	1	1	Y	COSGROVE
303	Kauai	2	1	Y	COSGROVE
305	Kauai	3	1	Y	COSGROVE
147	Kauai	0	0	Y	GEE
150	Kauai	0	0	Y	GEE
162	Kauai	0	0	Y	GEE
171	Kauai	0	0	Y	GEE
177	Kauai	0	0	Y	GEE
183	Kauai	0	0	Y	GEE
186	Kauai	0	0	Y	GEE
157	Kauai	0	0	Y	GEE
163	Kauai	0	0	Y	GEE
181	Kauai	0	0	Y	GEE
193	Kauai	0	0	Y	GEE
148	Kauai	0	0	Y	GEE
152	Kauai	0	0	Y	GEE
155	Kauai	0	0	Y	GEE
167	Kauai	0	0	Y	GEE
169	Kauai	0	0	Y	GEE
172	Kauai	0	0	Y	GEE
174	Kauai	0	0	Y	GEE
175	Kauai	0	0	Y	GEE
184	Kauai	0	0	Y	GEE
142	Kauai	3	1	Y	GEE
143	Kauai	2	1	Y	GEE
144	Kauai	3	1	Y	GEE
145	Kauai	5	1	Y	GEE
146	Kauai	2	1	Y	GEE
149	Kauai	6	1	Y	GEE
151	Kauai	1	1	Y	GEE
153	Kauai	2	1	Y	GEE
154	Kauai	3	1	Y	GEE
156	Kauai	4	1	Y	GEE
158	Kauai	2	1	Y	GEE
159	Kauai	4	1	Y	GEE
160	Kauai	4	1	Y	GEE
161	Kauai	4	1	Y	GEE
164	Kauai	7	1	Y	GEE
165	Kauai	5	1	Y	GEE
166	Kauai	4	1	Y	GEE
168	Kauai	1	1	Y	GEE
170	Kauai	6	1	Y	GEE
173	Kauai	8	1	Y	GEE
176	Kauai	5	1	Y	GEE
178	Kauai	6	1	Y	GEE
179	Kauai	7	1	Y	GEE
180	Kauai	8	1	Y	GEE
182	Kauai	6	1	Y	GEE
185	Kauai	4	1	Y	GEE
187	Kauai	3	1	Y	GEE
188	Kauai	3	1	Y	GEE
190	Kauai	5	1	Y	GEE
191	Kauai	5	1	Y	GEE
192	Kauai	4	1	Y	GEE
194	Kauai	4	1	Y	GEE
195	Kauai	5	1	Y	GEE
196	Kauai	5	1	Y	GEE
197	Kauai	5	1	Y	GEE
198	Kauai	4	1	Y	GEE
201	Oahu	0	0	Y	SILBERNAGLE
202	Oahu	0	0	Y	SILBERNAGLE
204	Oahu	0	0	Y	SILBERNAGLE
209	Oahu	0	0	Y	SILBERNAGLE
225	Oahu	0	0	Y	SILBERNAGLE
211	Oahu	6	1	Y	SILBERNAGLE
219	Oahu	4	1	Y	SILBERNAGLE
220	Oahu	2	1	Y	SILBERNAGLE
221	Oahu	1	1	Y	SILBERNAGLE
