# Supplementary material for: Predicted effects of landscape change, sea level rise, and habitat management on the extirpation risk of the Hawaiian common gallinule (Gallinula galeata sandvicensis) on the island of O‘ahu
Source: PeerJ. 2018 Jun 22;6:e4990. doi: 10.7717/peerj.4990 (PMC6016525; doi:10.7717/peerj.4990)
Supplement: Supplemental Information 2 — A zipped folder containing raw data, Excel spreadsheet calculations, R code, and Vortex outputs used in preparing input data and analyzing outputs of Hawaiian gallinule population viability model implemented in Vortex. [file peerj-06-4990-s007.zip › HAGA_PVA_RawDataandCodeFor_PeerJ/R Scripts and Excel sheet for Sensitivity Analysis/Regression_SAST_Smallpopns_1-9-18.R]

#This script: A cleaner version, running through the execution of Regression sensitivity analysis for
#Hawaiian gallinule PVA, specifically trying to do this for small subpopulations only
#To examine whether the importance of dispersal is highlighted by this method of 
#Sensitivity analysis


library(car)


#Analysis and table for mean Juvenile Mortality
#Load the .stsum
FullModel_LogReg<-read.delim("R:/CVR/Wetlands_Research/Dissertation/Part_III/PVA/Vortex/VOutput/HAGABaseline_12-5-17_Allofem.stsum", strip.white = T, sep=";")
#Check file structure
head(FullModel_LogReg)
str(FullModel_LogReg)


## .stsum file summarizes all 10 iterations of each parameter set; this is of course not helpful because it gives P(E) as a probability
#But what I want is 0's and 1's for each of the 10 runs which were used to calculate that probability.

#Or, as JLM puts it:
#The problem: VORTEX spits out a dataframe with 1000 rows, but we need it to be 10,000
#The solution: copy each row 10X and add a new column called PE_binary
#              if PE = 1 in the VORTEX row, then all 10 PE_binary rows for that parameter set will be 1
#              if PE = 0.8 in the VORTEX row, then 8 PE_binary rows = 1 and 2 rows = 0
#              if PE = 0 in the VORTEX row, then all 10 PE_binary rows = 0


#First, check if the values of PE actually make sense for only having 10 possible values (from 10 runs)
unique(FullModel_LogReg$PE)


### now to make a for-loop of some kind to generate 9 additional clone rows for each actual row
#This will yield 10 rows total, into which I can insert 0's and 1's. 
#A labeled column within these would be helpful, so i'll create a column in which to put
#the name of the particular iteration (1:10)
#Remember that you only need 1:10 here, and not any indication of the SV value, 
#So long as the order of the data remain consistent (so the runs are grouped)
#And they are grouped this way, so this will work fine.
#Will also make a column for PE_binary as JLM recommends in her code

FullModel_LogReg$Iteration.Number<-rep(NA,nrow(FullModel_LogReg))
FullModel_LogReg$PE_binary<-rep(NA,nrow(FullModel_LogReg))


#Clone rows
FullModel_LogReg<-FullModel_LogReg[rep(seq.int(1,nrow(FullModel_LogReg)),10),]


#Note:
#           This clones them, but then puts them in an order that is difficult to label (?)
#           investigate by selecting for the locations ofa certain SV1 value
#           which(JuvMort_LogReg$SV1=="69.3694")


#Populate JuvMort_LogReg_Iteration.Number before subsetting
#     NOTE: use "each" argument in rep to make each element repeated 9 times, 1 for each popn
#       NOTE: use order() first, to make the dataset fit the desired pattern
FullModel_LogReg<-FullModel_LogReg[order(FullModel_LogReg$SV1),]
FullModel_LogReg$Iteration.Number<-rep(1:10,each=9,length.out=nrow(FullModel_LogReg))


#Subset into 9 separate datasets for populations
Populationlist<-unique(FullModel_LogReg$Population)
for (u in 1:length(Populationlist)){
  Currentpopn<-Populationlist[u]
  assign(paste0("FullModel_LogReg_",Currentpopn),FullModel_LogReg[which(FullModel_LogReg$Population==Currentpopn),])
}

#Subset this table to only include information from Keawawa
#How can this most easily be done?


#Fill in PE_binary for each separate, subpopulation-based dataset


#Fill PE_Binary for Meta
#Make a list of all unique SV1 values
#     Can base this on the original dataset, since same for all sub-datasets
#       Start with one population, then can put in another for loop later
SV1list<-unique(FullModel_LogReg$SV1)
for (v in 1:length(SV1list)){
  #Iterate by SV1's, start with a current SV1
  CurrentSV1<-SV1list[v]
  #Select all the rows that contain that grouping for SV1
  CurrentIndexRows<-which(FullModel_LogReg_Meta$SV1==paste0(CurrentSV1))
  FirstIndex<-CurrentIndexRows[1]
  NumberofOnes<-(FullModel_LogReg_Meta$PE[FirstIndex])*10
  BinarySeries<-c(rep(1,NumberofOnes),rep(0,(10-NumberofOnes)))
  FullModel_LogReg_Meta$PE_binary[CurrentIndexRows]<-BinarySeries
}


#Fill PE_Binary for Windward_Complex
#Make a list of all unique SV1 values
#     Can base this on the original dataset, since same for all sub-datasets
#       Start with one population, then can put in another for loop later
SV1list<-unique(FullModel_LogReg$SV1)
for (v in 1:length(SV1list)){
  #Iterate by SV1's, start with a current SV1
  CurrentSV1<-SV1list[v]
  #Select all the rows that contain that grouping for SV1
  CurrentIndexRows<-which(FullModel_LogReg_Windward_Complex$SV1==paste0(CurrentSV1))
  FirstIndex<-CurrentIndexRows[1]
  NumberofOnes<-(FullModel_LogReg_Windward_Complex$PE[FirstIndex])*10
  BinarySeries<-c(rep(1,NumberofOnes),rep(0,(10-NumberofOnes)))
  FullModel_LogReg_Windward_Complex$PE_binary[CurrentIndexRows]<-BinarySeries
}


#Fill PE_Binary for Kahuku_Complex
#Make a list of all unique SV1 values
#     Can base this on the original dataset, since same for all sub-datasets
#       Start with one population, then can put in another for loop later
SV1list<-unique(FullModel_LogReg$SV1)
for (v in 1:length(SV1list)){
  #Iterate by SV1's, start with a current SV1
  CurrentSV1<-SV1list[v]
  #Select all the rows that contain that grouping for SV1
  CurrentIndexRows<-which(FullModel_LogReg_Kahuku_Complex$SV1==paste0(CurrentSV1))
  FirstIndex<-CurrentIndexRows[1]
  NumberofOnes<-(FullModel_LogReg_Kahuku_Complex$PE[FirstIndex])*10
  BinarySeries<-c(rep(1,NumberofOnes),rep(0,(10-NumberofOnes)))
  FullModel_LogReg_Kahuku_Complex$PE_binary[CurrentIndexRows]<-BinarySeries
}


#Fill PE_Binary for Keawawa
#Make a list of all unique SV1 values
#     Can base this on the original dataset, since same for all sub-datasets
#       Start with one population, then can put in another for loop later
SV1list<-unique(FullModel_LogReg$SV1)
for (v in 1:length(SV1list)){
  #Iterate by SV1's, start with a current SV1
  CurrentSV1<-SV1list[v]
  #Select all the rows that contain that grouping for SV1
  CurrentIndexRows<-which(FullModel_LogReg_Keawawa$SV1==paste0(CurrentSV1))
  FirstIndex<-CurrentIndexRows[1]
  NumberofOnes<-(FullModel_LogReg_Keawawa$PE[FirstIndex])*10
  BinarySeries<-c(rep(1,NumberofOnes),rep(0,(10-NumberofOnes)))
  FullModel_LogReg_Keawawa$PE_binary[CurrentIndexRows]<-BinarySeries
}


#Fill PE_Binary for Klipper
#Make a list of all unique SV1 values
#     Can base this on the original dataset, since same for all sub-datasets
#       Start with one population, then can put in another for loop later
SV1list<-unique(FullModel_LogReg$SV1)
for (v in 1:length(SV1list)){
  #Iterate by SV1's, start with a current SV1
  CurrentSV1<-SV1list[v]
  #Select all the rows that contain that grouping for SV1
  CurrentIndexRows<-which(FullModel_LogReg_Klipper$SV1==paste0(CurrentSV1))
  FirstIndex<-CurrentIndexRows[1]
  NumberofOnes<-(FullModel_LogReg_Klipper$PE[FirstIndex])*10
  BinarySeries<-c(rep(1,NumberofOnes),rep(0,(10-NumberofOnes)))
  FullModel_LogReg_Klipper$PE_binary[CurrentIndexRows]<-BinarySeries
}


#Fill PE_Binary for Lotus_Farm
#Make a list of all unique SV1 values
#     Can base this on the original dataset, since same for all sub-datasets
#       Start with one population, then can put in another for loop later
SV1list<-unique(FullModel_LogReg$SV1)
for (v in 1:length(SV1list)){
  #Iterate by SV1's, start with a current SV1
  CurrentSV1<-SV1list[v]
  #Select all the rows that contain that grouping for SV1
  CurrentIndexRows<-which(FullModel_LogReg_Lotus_Farm$SV1==paste0(CurrentSV1))
  FirstIndex<-CurrentIndexRows[1]
  NumberofOnes<-(FullModel_LogReg_Lotus_Farm$PE[FirstIndex])*10
  BinarySeries<-c(rep(1,NumberofOnes),rep(0,(10-NumberofOnes)))
  FullModel_LogReg_Lotus_Farm$PE_binary[CurrentIndexRows]<-BinarySeries
}


#Fill PE_Binary for Pearl_Harbor
#Make a list of all unique SV1 values
#     Can base this on the original dataset, since same for all sub-datasets
#       Start with one population, then can put in another for loop later
SV1list<-unique(FullModel_LogReg$SV1)
for (v in 1:length(SV1list)){
  #Iterate by SV1's, start with a current SV1
  CurrentSV1<-SV1list[v]
  #Select all the rows that contain that grouping for SV1
  CurrentIndexRows<-which(FullModel_LogReg_Pearl_Harbor$SV1==paste0(CurrentSV1))
  FirstIndex<-CurrentIndexRows[1]
  NumberofOnes<-(FullModel_LogReg_Pearl_Harbor$PE[FirstIndex])*10
  BinarySeries<-c(rep(1,NumberofOnes),rep(0,(10-NumberofOnes)))
  FullModel_LogReg_Pearl_Harbor$PE_binary[CurrentIndexRows]<-BinarySeries
}


#Fill PE_Binary for Turtle_Bay
#Make a list of all unique SV1 values
#     Can base this on the original dataset, since same for all sub-datasets
#       Start with one population, then can put in another for loop later
SV1list<-unique(FullModel_LogReg$SV1)
for (v in 1:length(SV1list)){
  #Iterate by SV1's, start with a current SV1
  CurrentSV1<-SV1list[v]
  #Select all the rows that contain that grouping for SV1
  CurrentIndexRows<-which(FullModel_LogReg_Turtle_Bay$SV1==paste0(CurrentSV1))
  FirstIndex<-CurrentIndexRows[1]
  NumberofOnes<-(FullModel_LogReg_Turtle_Bay$PE[FirstIndex])*10
  BinarySeries<-c(rep(1,NumberofOnes),rep(0,(10-NumberofOnes)))
  FullModel_LogReg_Turtle_Bay$PE_binary[CurrentIndexRows]<-BinarySeries
}


#Fill PE_Binary for Waimea_Valley
#Make a list of all unique SV1 values
#     Can base this on the original dataset, since same for all sub-datasets
#       Start with one population, then can put in another for loop later
SV1list<-unique(FullModel_LogReg$SV1)
for (v in 1:length(SV1list)){
  #Iterate by SV1's, start with a current SV1
  CurrentSV1<-SV1list[v]
  #Select all the rows that contain that grouping for SV1
  CurrentIndexRows<-which(FullModel_LogReg_Waimea_Valley$SV1==paste0(CurrentSV1))
  FirstIndex<-CurrentIndexRows[1]
  NumberofOnes<-(FullModel_LogReg_Waimea_Valley$PE[FirstIndex])*10
  BinarySeries<-c(rep(1,NumberofOnes),rep(0,(10-NumberofOnes)))
  FullModel_LogReg_Waimea_Valley$PE_binary[CurrentIndexRows]<-BinarySeries
}


#Conduct GLM's (CVR method)
#Loop to conduct all glms and put SV1 back-transformed coefficients
#Into a table
#Make a vector to fill with coefficient values
LogRegress_Coeflist<-rep(NA,length(Populationlist))
#Make an additional vector to hold test of names
Population_Namelist<-rep(NA,length(Populationlist))
#Make a vector to hold standardized coefficients
StandardizedCoeflistSV1<-rep(NA,length(Populationlist))
StandardizedCoeflistSV2<-rep(NA,length(Populationlist))
StandardizedCoeflistSV3<-rep(NA,length(Populationlist))
StandardizedCoeflistSV4<-rep(NA,length(Populationlist))
StandardizedCoeflistSV5<-rep(NA,length(Populationlist))
StandardizedCoeflistSV6<-rep(NA,length(Populationlist))
StandardizedCoeflistSV7<-rep(NA,length(Populationlist))
for (l in 1:length(Populationlist)){
  #Use existing populationlist
  CurrentPopn<-Populationlist[l]
  CurrentDataframe<-get(paste0("FullModel_LogReg_",Populationlist[l]))
  CurrentModel<-glm(PE_binary ~ SV1 + SV2 + SV3 + SV4 + SV5 + SV6 + SV7, family = "binomial", data=CurrentDataframe)
  CurrentModelResult<-plogis(coef(CurrentModel))
  LogRegress_Coeflist[l]<-CurrentModelResult[2]
  StandardizedCoeflistSV1[l]<-(summary(CurrentModel)$coefficients[2, 1])/(summary(CurrentModel)$coefficients[2, 2])
  StandardizedCoeflistSV2[l]<-(summary(CurrentModel)$coefficients[3, 1])/(summary(CurrentModel)$coefficients[3, 2])
  StandardizedCoeflistSV3[l]<-(summary(CurrentModel)$coefficients[4, 1])/(summary(CurrentModel)$coefficients[4, 2])
  StandardizedCoeflistSV4[l]<-(summary(CurrentModel)$coefficients[5, 1])/(summary(CurrentModel)$coefficients[5, 2])
  StandardizedCoeflistSV5[l]<-(summary(CurrentModel)$coefficients[6, 1])/(summary(CurrentModel)$coefficients[6, 2])
  StandardizedCoeflistSV6[l]<-(summary(CurrentModel)$coefficients[7, 1])/(summary(CurrentModel)$coefficients[7, 2])
  StandardizedCoeflistSV7[l]<-(summary(CurrentModel)$coefficients[8, 1])/(summary(CurrentModel)$coefficients[8, 2])
  Population_Namelist[l]<-paste0(Populationlist[l])
  assign(paste0("FullModel_RegressModel_",CurrentPopn),CurrentModel)
}            

#Construct Results table
FullModel_LogReg_Results<-as.data.frame(cbind(Population_Namelist,LogRegress_Coeflist,StandardizedCoeflistSV1,StandardizedCoeflistSV2,StandardizedCoeflistSV3,StandardizedCoeflistSV4,StandardizedCoeflistSV5,StandardizedCoeflistSV6,StandardizedCoeflistSV7))
