# Supplementary material for: Predicted effects of landscape change, sea level rise, and habitat management on the extirpation risk of the Hawaiian common gallinule (Gallinula galeata sandvicensis) on the island of O‘ahu
Source: PeerJ. 2018 Jun 22;6:e4990. doi: 10.7717/peerj.4990 (PMC6016525; doi:10.7717/peerj.4990)
Supplement: Supplemental Information 2 — A zipped folder containing raw data, Excel spreadsheet calculations, R code, and Vortex outputs used in preparing input data and analyzing outputs of Hawaiian gallinule population viability model implemented in Vortex. [file peerj-06-4990-s007.zip › HAGA_PVA_RawDataandCodeFor_PeerJ/R Scripts and Excel sheet for Sensitivity Analysis/Perturbation_Graphing_12-6-17.R]

#This script: making graphs out of .stsum results from Vortex, to show relationship between
  # parameter values and P(Extinct) for each subpopulation


library(ggplot2)


#Load the multiplot function, made by someone else
      # Multiple plot function
      #
      # ggplot objects can be passed in ..., or to plotlist (as a list of ggplot objects)
      # - cols:   Number of columns in layout
      # - layout: A matrix specifying the layout. If present, 'cols' is ignored.
      #
      # If the layout is something like matrix(c(1,2,3,3), nrow=2, byrow=TRUE),
      # then plot 1 will go in the upper left, 2 will go in the upper right, and
      # 3 will go all the way across the bottom.
      #
multiplot <- function(..., plotlist=NULL, file, cols=1, layout=NULL) {
  library(grid)
  
  # Make a list from the ... arguments and plotlist
  plots <- c(list(...), plotlist)
  
  numPlots = length(plots)
  
  # If layout is NULL, then use 'cols' to determine layout
  if (is.null(layout)) {
    # Make the panel
    # ncol: Number of columns of plots
    # nrow: Number of rows needed, calculated from # of cols
    layout <- matrix(seq(1, cols * ceiling(numPlots/cols)),
                     ncol = cols, nrow = ceiling(numPlots/cols))
  }
  
  if (numPlots==1) {
    print(plots[[1]])
    
  } else {
    # Set up the page
    grid.newpage()
    pushViewport(viewport(layout = grid.layout(nrow(layout), ncol(layout))))
    
    # Make each plot, in the correct location
    for (i in 1:numPlots) {
      # Get the i,j matrix positions of the regions that contain this subplot
      matchidx <- as.data.frame(which(layout == i, arr.ind = TRUE))
      
      print(plots[[i]], vp = viewport(layout.pos.row = matchidx$row,
                                      layout.pos.col = matchidx$col))
    }
  }
}


#### Juvenile mortality
  #Load .stsum
  JuvMort_Perturb<-read.delim("R:/CVR/Wetlands_Research/Dissertation/Part_III/PVA/Vortex/VOutput/HAGABaseline_12-5-17_JuvMort_Perturb.stsum", strip.white = T, sep=";")
  #NOTE: Useful lesson learned - use "strip.white" to get rid of weird spaces
    #That Vortex puts into the .stsum; otherwise hard to call population names
  
  
  
  #Check columns
  head(JuvMort_Perturb)
  
  #Check labels of within data frame
  str(JuvMort_Perturb)
  
  #Now, to graph SV values and PE for each popn;

  #Make a list of individual Population names
  PopnNameslist<-unique(JuvMort_Perturb$Population)
  #For u, where u goes from 1 to the number of unique values in population (8 + 1 for meta)
        #in qqplot: Need to make set, inflexible x and y axes
              #Need to make shading for current value and SD
              #Need to make population-specific labels
  NiceNamelist<-c("Windward Complex", "Kahuku Complex", "Keawawa", "Klipper", "Lotus Farm", "Pearl Harbor Complex", "Turtle Bay", 
                  "Waimea Valley", "Island Population")
  for (u in 1:length(unique(JuvMort_Perturb$Population))){
  Currentpop<-PopnNameslist[u]
  CurrentNiceName<-NiceNamelist[u]
  Currentrows<-which(JuvMort_Perturb$Population==Currentpop)
  Currentplot<-qplot(SV1,PE,data=JuvMort_Perturb[Currentrows,],geom=c("line","point"),ylim=c(0,1.0),xlab=paste0(CurrentNiceName))
  assign(paste0("JuvMort_Popnplot",Currentpop),Currentplot)
  }
  
  #Now put all as a multiplot?
  multiplot(JuvMort_PopnplotMeta,JuvMort_PopnplotWindward_Complex,JuvMort_PopnplotPearl_Harbor,JuvMort_PopnplotKeawawa)
  #Ok, so that base code works. Now to find a way to make pretty graphs, ggplot!


##### Now repeat for adult mortality
  #Load .stsum
  AdMort_Perturb<-read.delim("R:/CVR/Wetlands_Research/Dissertation/Part_III/PVA/Vortex/VOutput/HAGABaseline_12-5-17_AdMort_Perturb.stsum", strip.white = T, sep=";")
  #NOTE: Useful lesson learned - use "strip.white" to get rid of weird spaces
  #That Vortex puts into the .stsum; otherwise hard to call population names
  
  
  
  #Check columns
  head(AdMort_Perturb)
  
  #Check labels of within data frame
  str(AdMort_Perturb)
  
  #Now, to graph SV values and PE for each popn;
  #Make a list of individual Population names
  PopnNameslist<-unique(AdMort_Perturb$Population)
      #It's okay that this is the same as all other parameters
        #Because populations in the simulation never change
  #For u, where u goes from 1 to the number of unique values in population (8 + 1 for meta)
  #in qqplot: Need to make set, inflexible x and y axes
  #Need to make shading for current value and SD
  #Need to make population-specific labels
  for (u in 1:length(unique(AdMort_Perturb$Population))){
    Currentpop<-PopnNameslist[u]
    CurrentNiceName<-NiceNamelist[u]
    Currentrows<-which(AdMort_Perturb$Population==Currentpop)
    Currentplot<-qplot(SV1,PE,data=AdMort_Perturb[Currentrows,],geom=c("line","point"),ylim=c(0,1.0),ylab = "P(Extinct)", xlab=paste0( CurrentNiceName))
    assign(paste0("AdMort_Popnplot",Currentpop),Currentplot)
  }
  
  #Create multiplot using multiplot function
  multiplot(AdMort_PopnplotMeta,AdMort_PopnplotWindward_Complex,AdMort_PopnplotPearl_Harbor,AdMort_PopnplotKeawawa)
  
#Check the others, in case any radical differences!
  multiplot(AdMort_PopnplotLotus_Farm,AdMort_PopnplotWaimea_Valley)
    #Seeing no differences, from here-on out, plot only: Meta, Pearl Harbor, Windward, Keawawa and/or Klipper
  
  
  
  
  
#### now repeat for Dispersal (Note, this is for prospecting, as too many values tested,
          #need to go back and choose a more conservative or lower-resolution job after graphically
          #checking relationship)
  #Load .stsum
  Disperse_Perturb<-read.delim("R:/CVR/Wetlands_Research/Dissertation/Part_III/PVA/Vortex/VOutput/HAGABaseline_12-5-17_Disperse_Perturb.stsum", strip.white = T, sep=";")
  #NOTE: Useful lesson learned - use "strip.white" to get rid of weird spaces
  #That Vortex puts into the .stsum; otherwise hard to call population names
  
  
  
  #Check columns
  head(Disperse_Perturb)
  
  #Check labels of within data frame
  str(Disperse_Perturb)
  
  #Now, to graph SV values and PE for each popn;
  #Make a list of individual Population names
  PopnNameslist<-unique(Disperse_Perturb$Population)
  #It's okay that this is the same as all other parameters
  #Because populations in the simulation never change
  #For u, where u goes from 1 to the number of unique values in population (8 + 1 for meta)
  #in qqplot: Need to make set, inflexible x and y axes
  #Need to make shading for current value and SD
  #Need to make population-specific labels
  for (u in 1:length(unique(Disperse_Perturb$Population))){
    Currentpop<-PopnNameslist[u]
    CurrentNiceName<-NiceNamelist[u]
    Currentrows<-which(Disperse_Perturb$Population==Currentpop)
    Currentplot<-qplot(SV1,PE,data=Disperse_Perturb[Currentrows,],geom=c("line","point"),ylim=c(0,1.0),ylab = "P(Extinct)", xlab=paste0(CurrentNiceName))
    assign(paste0("Disperse_Popnplot",Currentpop),Currentplot)
  }
  
  #Create multiplot using multiplot function
  multiplot(Disperse_PopnplotMeta,Disperse_PopnplotTurtle_Bay,Disperse_PopnplotWaimea_Valley,Disperse_PopnplotKlipper,Disperse_PopnplotKeawawa)

  
  


  
##### Now repeat for Percent Females breeding at low density
  #Load .stsum
  PercFem_Perturb<-read.delim("R:/CVR/Wetlands_Research/Dissertation/Part_III/PVA/Vortex/VOutput/HAGABaseline_12-5-17_PercFemale_Perturb.stsum", strip.white = T, sep=";")
  #NOTE: Useful lesson learned - use "strip.white" to get rid of weird spaces
  #That Vortex puts into the .stsum; otherwise hard to call population names
  
  
  
  #Check columns
  head(PercFem_Perturb)
  
  #Check labels of within data frame
  str(PercFem_Perturb)
  
  #Now, to graph SV values and PE for each popn;
  #Make a list of individual Population names
  PopnNameslist<-unique(PercFem_Perturb$Population)
  #It's okay that this is the same as all other parameters
  #Because populations in the simulation never change
  #For u, where u goes from 1 to the number of unique values in population (8 + 1 for meta)
  #in qqplot: Need to make set, inflexible x and y axes
  #Need to make shading for current value and SD
  #Need to make population-specific labels
  for (u in 1:length(unique(PercFem_Perturb$Population))){
    Currentpop<-PopnNameslist[u]
    Currentrows<-which(PercFem_Perturb$Population==Currentpop)
    Currentplot<-qplot(SV1,PE,data=PercFem_Perturb[Currentrows,],geom=c("line","point"),ylim=c(0,1.0),ylab = "P(Extinct)", xlab=paste0("Percent Females Breeding ", Currentpop))
    assign(paste0("PercFem_Popnplot",Currentpop),Currentplot)
  }
  
  #Create multiplot using multiplot function
  multiplot(PercFem_PopnplotMeta,PercFem_PopnplotWindward_Complex,PercFem_PopnplotKahuku_Complex,PercFem_PopnplotKeawawa,PercFem_PopnplotKlipper,PercFem_PopnplotPearl_Harbor)
  
  
  

##### Now repeat for K of small populations
  #Load .stsum
  K_Perturb<-read.delim("R:/CVR/Wetlands_Research/Dissertation/Part_III/PVA/Vortex/VOutput/HAGABaseline_12-5-17_K_Perturb.stsum", strip.white = T, sep=";")
  #NOTE: Useful lesson learned - use "strip.white" to get rid of weird spaces
  #That Vortex puts into the .stsum; otherwise hard to call population names
  
  
  
  #Check columns
  head(K_Perturb)
  
  #Check labels of within data frame
  str(K_Perturb)
  
  #Now, to graph SV values and PE for each popn;
  #Make a list of individual Population names
  PopnNameslist<-unique(K_Perturb$Population)
  #It's okay that this is the same as all other parameters
  #Because populations in the simulation never change
  #For u, where u goes from 1 to the number of unique values in population (8 + 1 for meta)
  #in qqplot: Need to make set, inflexible x and y axes
  #Need to make shading for current value and SD
  #Need to make population-specific labels
  for (u in 1:length(unique(K_Perturb$Population))){
    Currentpop<-PopnNameslist[u]
    CurrentNiceName<-NiceNamelist[u]
    Currentrows<-which(K_Perturb$Population==Currentpop)
    Currentplot<-qplot(SV1,PE,data=K_Perturb[Currentrows,],geom=c("line","point"),ylim=c(0,1.0),ylab = "P(Extinct)", xlab=paste0(CurrentNiceName))
    assign(paste0("K_Popnplot",Currentpop),Currentplot)
  }
  
  #Create multiplot using multiplot function
  multiplot(K_PopnplotMeta,K_PopnplotTurtle_Bay,K_PopnplotWaimea_Valley,K_PopnplotKlipper,K_PopnplotKeawawa)
  
  

  
##### Now repeat for mean brood size
  #Load .stsum
    Broodsize_Perturb<-read.delim("R:/CVR/Wetlands_Research/Dissertation/Part_III/PVA/Vortex/VOutput/HAGABaseline_12-5-17_Broodsize_Perturb.stsum", strip.white = T, sep=";")
  #NOTE: Useful lesson learned - use "strip.white" to get rid of weird spaces
  #That Vortex puts into the .stsum; otherwise hard to call population names
  
  
  
  #Check columns
  head(Broodsize_Perturb)
  
  #Check labels of within data frame
  str(Broodsize_Perturb)
  
  #Now, to graph SV values and PE for each popn;
  #Make a list of individual Population names
  PopnNameslist<-unique(Broodsize_Perturb$Population)
  #It's okay that this is the same as all other parameters
  #Because populations in the simulation never change
  #For u, where u goes from 1 to the number of unique values in population (8 + 1 for meta)
  #in qqplot: Need to make set, inflexible x and y axes
  #Need to make shading for current value and SD
  #Need to make population-specific labels
  for (u in 1:length(unique(Broodsize_Perturb$Population))){
    Currentpop<-PopnNameslist[u]
    Currentrows<-which(Broodsize_Perturb$Population==Currentpop)
    Currentplot<-qplot(SV1,PE,data=Broodsize_Perturb[Currentrows,],geom=c("line","point"),ylim=c(0,1.0),ylab = "P(Extinct)", xlab=paste0("Mean Brood Size ", Currentpop))
    assign(paste0("Broodsize_Popnplot",Currentpop),Currentplot)
  }
  
  #Create multiplot using multiplot function
  multiplot(Broodsize_PopnplotMeta,Broodsize_PopnplotWindward_Complex,Broodsize_PopnplotKahuku_Complex,Broodsize_PopnplotKeawawa,Broodsize_PopnplotKlipper,Broodsize_PopnplotPearl_Harbor)
  
  


#The following code is messign with qplot to try for some colored graphs; not very productive
    #First, trying one plot to rule them all
    #line to make a line connecting the points for each popn
    #Want to find a way to jitter the lines, but I dont
      #Think that makes sense given the data..
    qplot(SV1,PE,data=JuvMort_Perturb,color=Population, geom=c("point","line"))
    
    #No, that didn't quite work.
