# Supplementary material for: Predicted effects of landscape change, sea level rise, and habitat management on the extirpation risk of the Hawaiian common gallinule (Gallinula galeata sandvicensis) on the island of O‘ahu
Source: PeerJ. 2018 Jun 22;6:e4990. doi: 10.7717/peerj.4990 (PMC6016525; doi:10.7717/peerj.4990)
Supplement: Supplemental Information 2 — A zipped folder containing raw data, Excel spreadsheet calculations, R code, and Vortex outputs used in preparing input data and analyzing outputs of Hawaiian gallinule population viability model implemented in Vortex. [file peerj-06-4990-s007.zip › HAGA_PVA_RawDataandCodeFor_PeerJ/R Scripts and Excel sheet for Sensitivity Analysis/Conventional Sensitivity Analysis in excel.xlsx]

## Sheet: Sheet1
Variable	Starting Value	PlusTen	MinusTen	Stochr0	Lambda0	StochrPlus	LambdaPlus	StochrMinus	LambdaMinus	Sensitivity	Comments
Meanmort_1yr	67	73.7	60.3	0.255	1.29046	0.1917	1.21131	0.3132	1.3678	-0.606326
WIND				0.2432	1.27532	0.1827	1.20045	0.2956	1.34393	-0.562517
KAHU				0.2288	1.25709	0.172	1.18768	0.2823	1.32618	-0.55087
KEAW				0.1225	1.13032	0.0834	1.08698	0.1654	1.17986	-0.410895
KLIPPER				0.1072	1.11316	0.0547	1.05622	0.1489	1.16056	-0.468637
LOTUS				0.0898	1.09396	0.0597	1.06152	0.1505	1.16242	-0.461158
PEARL				0.1791	1.19614	0.129	1.13769	0.2232	1.25007	-0.469763
TURTLE				0.1758	1.1922	0.1259	1.13417	0.2215	1.24795	-0.477179
WAIMEA				0.1585	1.17175	0.1131	1.11974	0.2005	1.22201	-0.436397
Meanmort_Adult	26.8	29.48	24.12	0.2359	1.26605	0.238	1.26871	0.2713	1.31167	-0.169659
WIND				0.223	1.24982	0.2234	1.25032	0.2598	1.29667	-0.185427
KAHU				0.2132	1.23763	0.2127	1.23701	0.244	1.27634	-0.158896
KEAW				0.1074	1.11338	0.0918	1.09615	0.1527	1.16498	-0.309103
KLIPPER				0.0825	1.086	0.0695	1.07197	0.1284	1.13701	-0.299428
LOTUS				0.0851	1.08883	0.028	1.0284	0.1359	1.14557	-0.538064
PEARL				0.1618	1.17563	0.1455	1.15662	0.1953	1.21568	-0.251177
TURTLE				0.1576	1.1707	0.1323	1.14145	0.1917	1.21131	-0.298354
WAIMEA				0.1411	1.15154	0.1145	1.12131	0.1808	1.19818	-0.33374
Varmort_1yr	15	16.5	13.5	0.255	1.29046	0.256	1.29175	0.2533	1.28827	0.0134953
WIND				0.2432	1.27532	0.2415	1.27316	0.2422	1.27405	-0.00349528
KAHU				0.2288	1.25709	0.2299	1.25847	0.2291	1.25747	0.0040028
KEAW				0.1225	1.13032	0.1268	1.13519	0.1264	1.13474	0.00200822
KLIPPER				0.1072	1.11316	0.1048	1.11049	0.1147	1.12154	-0.0496266			Lower 10% 'breeding success'
LOTUS				0.0898	1.09396	0.1063	1.11216	0.1086	1.11472	-0.0117048			2	11	31	38	18
PEARL				0.1791	1.19614	0.1782	1.19506	0.1784	1.1953	-0.0009992			-0.2	-1.1	1.1	3.1	3.8
TURTLE				0.1758	1.1922	0.1755	1.19184	0.1757	1.19208	-0.0009998				0.2	-3.1	-3.8
WAIMEA				0.1585	1.17175	0.16	1.17351	0.1603	1.17386	-0.00150248
Varmort_Adult	3.3	3.63	2.97	0.255	1.28943	0.2542	1.28943	0.2548	1.2902	-0.0030009
WIND				0.2432	1.27456	0.2426	1.27456	0.2424	1.2743	0.0009999		Now	1.8	10.1	29	37.3	21.8	100
KAHU				0.2288	1.25709	0.2288	1.25709	0.2295	1.25797	-0.00350123
KEAW				0.1225	1.13032	0.129	1.13769	0.1258	1.13406	0.0160786
KLIPPER				0.1072	1.11316	0.1	1.10517	0.1124	1.11896	-0.0619384
LOTUS				0.0898	1.09396	0.1077	1.11371	0.1109	1.11728	-0.0163151
PEARL				0.1791	1.19614	0.1773	1.19399	0.1781	1.19494	-0.0039944			Raise 10% 'breeding success'
TURTLE				0.1758	1.1922	0.1752	1.19148	0.176	1.19244	-0.0039992			2	11	31	38	18
WAIMEA				0.1585	1.17175	0.1586	1.17187	0.159	1.17234	-0.0020006			1.1	3.1	3.8	1.8	-1.8
NoBroods_Distn	2-11-31-38-18	1,8-10,1-29-37,3-21,8	3,1-13-31,7-36-16,2	0.255	1.29046	0.2663	1.30513	0.2421	1.27392	0.120906				-1.1	-3.1	-3.8
WIND				0.2432	1.27532	0.2503	1.28441	0.2313	1.26024	0.0947737
KAHU				0.2288	1.25709	0.2379	1.26858	0.2179	1.24346	0.0999117
KEAW				0.1225	1.13032	0.1307	1.13963	0.1087	1.11483	0.109695		Now	3.1	13	31.7	36	16.2	100
KLIPPER				0.1072	1.11316	0.1089	1.11505	0.0944	1.099	0.0720994
LOTUS				0.0898	1.09396	0.0818	1.08524	0.1031	1.1086	-0.106785
PEARL				0.1791	1.19614	0.1736	1.18958	0.1694	1.18459	0.020841
TURTLE				0.1758	1.1922	0.1612	1.17492	0.1651	1.17951	-0.0192549
WAIMEA				0.1585	1.17175	0.1441	1.155	0.1494	1.16114	-0.0261905
Broodsize_Distn	4.12	4.532	3.708	0.255	1.29046	0.2713	1.31167	0.2096	1.23318	0.304092	Std dev = 1.76		Broodsizer0 based on mean		0.2428	Effects are negligible!
WIND				0.2432	1.27532	0.2572	1.2933	0.2025	1.22446	0.269907					0.2292
KAHU				0.2288	1.25709	0.2436	1.27583	0.1893	1.2084	0.268201					0.2169
KEAW				0.1225	1.13032	0.1343	1.14374	0.0947	1.09933	0.196435					0.1175
KLIPPER				0.1072	1.11316	0.1129	1.11952	0.079	1.0822	0.167612					0.0948
LOTUS				0.0898	1.09396	0.1212	1.12885	0.086	1.08981	0.178455					0.0579
PEARL				0.1791	1.19614	0.1905	1.20985	0.1441	1.155	0.229299					0.155
TURTLE				0.1758	1.1922	0.1888	1.2078	0.1408	1.15119	0.237397					0.1441
WAIMEA				0.1585	1.17175	0.1703	1.18566	0.1271	1.13553	0.21391					0.1298
Percent_Fbreeding	90	99	81	0.255	1.29046	0.2763	1.31824	0.2298	1.25835	0.232068
WIND				0.2432	1.27532	0.2622	1.31824	0.2196	1.24558	0.284888
KAHU				0.2288	1.25709	0.2476	1.29979	0.2075	1.2306	0.275194
KEAW				0.1225	1.13032	0.1404	1.28095	0.1057	1.11149	0.749607
KLIPPER				0.1072	1.11316	0.1144	1.15073	0.0934	1.0979	0.237312
LOTUS				0.0898	1.09396	0.1207	1.1212	0.0943	1.09889	0.101975
PEARL				0.1791	1.19614	0.1941	1.12829	0.1607	1.17433	-0.192478
TURTLE				0.1758	1.1922	0.1913	1.21422	0.158	1.17117	0.180555
WAIMEA				0.1585	1.17175	0.1748	1.21082	0.1429	1.15361	0.244114
Carrying_Capacity	186	204.6	167.4	0.255	1.29046	0.2568	1.29279	0.2524	1.28711	0.0219912		Rounded all K's to nearest individual
	105	115.5	94.5	0.2432	1.27532	0.2435	1.27571	0.2416	1.27328	0.00949383
	6	6.6	5.4	0.2288	1.25709	0.2322	1.26137	0.2251	1.25245	0.0354947
	15	16.5	13.5	0.1225	1.13032	0.1561	1.16894	0.1004	1.10561	0.280142
	14	15.4	12.6	0.1072	1.11316	0.1298	1.1386	0.0894	1.09352	0.202499
	40	44	36	0.0898	1.09396	0.1261	1.1344	0.069	1.07144	0.28776
	38	41.8	34.2	0.1791	1.19614	0.1834	1.20129	0.1732	1.1891	0.0509594
	27	29.7	24.3	0.1758	1.1922	0.1809	1.1983	0.1696	1.18483	0.0564692
				0.1585	1.17175	0.1662	1.18081	0.1488	1.16044	0.0869141
Dispersal			0.257	0.255	1.29046	0.2539	1.28904	0.2549	1.29033	-0.004997
WIND			0.2418	0.2432	1.27532	0.2415	1.27316	0.2423	1.27418	-0.0039948
KAHU			0.2297	0.2288	1.25709	0.2287	1.25696	0.229	1.25734	-0.00150008
KEAW			0.1182	0.1225	1.13032	0.155	1.16766	0.1282	1.13678	0.136588
KLIPPER			0.0961	0.1072	1.11316	0.1183	1.12558	0.1065	1.11238	0.0593079
LOTUS			0.0665	0.0898	1.09396	0.1008	1.10606	0.0908	1.09505	0.0503011
PEARL			0.1662	0.1791	1.19614	0.1777	1.19447	0.1781	1.19494	-0.0019976
TURTLE			0.1562	0.1758	1.1922	0.1755	1.19184	0.1758	1.1922	-0.00149978
WAIMEA			0.1363	0.1585	1.17175	0.158	1.17117	0.1589	1.17222	-0.00449978
