# Supplementary material for: Predicted effects of landscape change, sea level rise, and habitat management on the extirpation risk of the Hawaiian common gallinule (Gallinula galeata sandvicensis) on the island of O‘ahu
Source: PeerJ. 2018 Jun 22;6:e4990. doi: 10.7717/peerj.4990 (PMC6016525; doi:10.7717/peerj.4990)
Supplement: Supplemental Information 2 — A zipped folder containing raw data, Excel spreadsheet calculations, R code, and Vortex outputs used in preparing input data and analyzing outputs of Hawaiian gallinule population viability model implemented in Vortex. [file peerj-06-4990-s007.zip › HAGA_PVA_RawDataandCodeFor_PeerJ/Vortex Outputs - Open with Excel (Semicolon delimited)/HAGABaseline_12-5-17_AllofEm.stsum]

Scenario	#Runs	Population	det-r	stoch-r	SD(r)	PE	N-extant	SD(Next)	N-all	SD(Nall)	GeneDiv	SD(GD)	AlleleN	SD(A)	MedianTE	MeanTE	SV1	SV2	SV3	SV4	SV5	SV6	SV7
AllofEm(1)	10	Windward_Complex	-99.9900	0.2596	0.8725	0.0000	131.60	48.42	131.60	48.42	0.5968	0.1439	5.40	1.43	0	0.0	37.5375	50.3043	9.5706	23.3153	20.2553	14.4014	5.1341
AllofEm(1)	10	Kahuku_Complex	-99.9900	0.2669	0.8754	0.0000	93.00	24.81	93.00	24.81	0.6606	0.0900	5.30	1.42	0	40.5	37.5375	50.3043	9.5706	23.3153	20.2553	14.4014	5.1341
AllofEm(1)	10	Keawawa	-99.9900	0.3732	0.7914	0.0000	6.10	3.63	6.10	3.63	0.5398	0.1379	3.20	1.03	2	5.4	37.5375	50.3043	9.5706	23.3153	20.2553	14.4014	5.1341
AllofEm(1)	10	Klipper	-99.9900	0.3405	0.8488	0.3000	4.86	3.48	4.30	3.09	0.5954	0.0871	3.29	0.95	3	7.7	37.5375	50.3043	9.5706	23.3153	20.2553	14.4014	5.1341
AllofEm(1)	10	Lotus_Farm	-99.9900	0.3330	0.8628	0.4000	4.50	2.35	3.40	2.32	0.6533	0.1056	3.50	0.55	9	13.2	37.5375	50.3043	9.5706	23.3153	20.2553	14.4014	5.1341
AllofEm(1)	10	Pearl_Harbor	-99.9900	0.2129	0.8788	0.0000	28.20	11.01	28.20	11.01	0.5556	0.1059	3.60	1.07	91	62.9	37.5375	50.3043	9.5706	23.3153	20.2553	14.4014	5.1341
AllofEm(1)	10	Turtle_Bay	-99.9900	0.2041	0.8986	0.3000	25.71	13.71	18.60	16.02	0.4955	0.1576	3.29	0.95	75	73.6	37.5375	50.3043	9.5706	23.3153	20.2553	14.4014	5.1341
AllofEm(1)	10	Waimea_Valley	-99.9900	0.2146	0.8989	0.0000	15.60	10.62	15.60	10.62	0.5575	0.1803	3.90	1.10	11	31.1	37.5375	50.3043	9.5706	23.3153	20.2553	14.4014	5.1341
AllofEm(1)	10	Meta	-99.9900	0.3153	0.6027	0.0000	300.80	71.38	300.80	71.38	0.6902	0.1315	5.90	1.37	0	0.0	37.5375	50.3043	9.5706	23.3153	20.2553	14.4014	5.1341
AllofEm(2)	10	Windward_Complex	-99.9900	-0.1451	0.6250	1.0000	0.00	0.00	0.00	0.00	0.0000	0.0000	0.00	0.00	13	22.0	39.6396	59.5295	10.7477	20.8949	16.0360	18.2472	2.4505
AllofEm(2)	10	Kahuku_Complex	-99.9900	-0.0943	0.6699	1.0000	0.00	0.00	0.00	0.00	0.0000	0.0000	0.00	0.00	18	21.7	39.6396	59.5295	10.7477	20.8949	16.0360	18.2472	2.4505
AllofEm(2)	10	Keawawa	-99.9900	0.1321	0.5978	1.0000	0.00	0.00	0.00	0.00	0.0000	0.0000	0.00	0.00	2	2.4	39.6396	59.5295	10.7477	20.8949	16.0360	18.2472	2.4505
AllofEm(2)	10	Klipper	-99.9900	-0.2950	0.7397	1.0000	0.00	0.00	0.00	0.00	0.0000	0.0000	0.00	0.00	4	3.8	39.6396	59.5295	10.7477	20.8949	16.0360	18.2472	2.4505
AllofEm(2)	10	Lotus_Farm	-99.9900	-0.0905	0.7246	1.0000	0.00	0.00	0.00	0.00	0.0000	0.0000	0.00	0.00	3	4.8	39.6396	59.5295	10.7477	20.8949	16.0360	18.2472	2.4505
AllofEm(2)	10	Pearl_Harbor	-99.9900	-0.1436	0.8430	1.0000	0.00	0.00	0.00	0.00	0.0000	0.0000	0.00	0.00	5	11.4	39.6396	59.5295	10.7477	20.8949	16.0360	18.2472	2.4505
AllofEm(2)	10	Turtle_Bay	-99.9900	-0.4028	0.8793	1.0000	0.00	0.00	0.00	0.00	0.0000	0.0000	0.00	0.00	4	5.1	39.6396	59.5295	10.7477	20.8949	16.0360	18.2472	2.4505
AllofEm(2)	10	Waimea_Valley	-99.9900	-0.0664	0.7497	1.0000	0.00	0.00	0.00	0.00	0.0000	0.0000	0.00	0.00	5	6.5	39.6396	59.5295	10.7477	20.8949	16.0360	18.2472	2.4505
AllofEm(2)	10	Meta	-99.9900	-0.1269	0.5861	1.0000	0.00	0.00	0.00	0.00	0.0000	0.0000	0.00	0.00	28	32.2	39.6396	59.5295	10.7477	20.8949	16.0360	18.2472	2.4505
AllofEm(3)	10	Windward_Complex	-99.9900	-0.6563	1.2506	1.0000	0.00	0.00	0.00	0.00	0.0000	0.0000	0.00	0.00	4	4.7	84.4845	62.0921	22.0360	2.9369	24.6246	16.6136	7.7267
AllofEm(3)	10	Kahuku_Complex	-99.9900	-0.7684	1.0870	1.0000	0.00	0.00	0.00	0.00	0.0000	0.0000	0.00	0.00	3	4.0	84.4845	62.0921	22.0360	2.9369	24.6246	16.6136	7.7267
AllofEm(3)	10	Keawawa	-99.9900	-0.0719	0.8609	1.0000	0.00	0.00	0.00	0.00	0.0000	0.0000	0.00	0.00	1	1.8	84.4845	62.0921	22.0360	2.9369	24.6246	16.6136	7.7267
AllofEm(3)	10	Klipper	-99.9900	-0.7708	0.9408	1.0000	0.00	0.00	0.00	0.00	0.0000	0.0000	0.00	0.00	2	2.1	84.4845	62.0921	22.0360	2.9369	24.6246	16.6136	7.7267
AllofEm(3)	10	Lotus_Farm	-99.9900	-0.4044	0.8653	1.0000	0.00	0.00	0.00	0.00	0.0000	0.0000	0.00	0.00	2	2.6	84.4845	62.0921	22.0360	2.9369	24.6246	16.6136	7.7267
AllofEm(3)	10	Pearl_Harbor	-99.9900	-0.6422	0.8874	1.0000	0.00	0.00	0.00	0.00	0.0000	0.0000	0.00	0.00	3	2.8	84.4845	62.0921	22.0360	2.9369	24.6246	16.6136	7.7267
AllofEm(3)	10	Turtle_Bay	-99.9900	-0.5060	1.1231	1.0000	0.00	0.00	0.00	0.00	0.0000	0.0000	0.00	0.00	4	3.8	84.4845	62.0921	22.0360	2.9369	24.6246	16.6136	7.7267
AllofEm(3)	10	Waimea_Valley	-99.9900	-0.4776	1.1612	1.0000	0.00	0.00	0.00	0.00	0.0000	0.0000	0.00	0.00	2	2.6	84.4845	62.0921	22.0360	2.9369	24.6246	16.6136	7.7267
AllofEm(3)	10	Meta	-99.9900	-0.7757	0.9854	1.0000	0.00	0.00	0.00	0.00	0.0000	0.0000	0.00	0.00	5	7.0	84.4845	62.0921	22.0360	2.9369	24.6246	16.6136	7.7267
AllofEm(4)	10	Windward_Complex	-99.9900	0.0476	0.6298	0.3000	98.29	68.53	68.80	73.38	0.3682	0.2989	2.71	1.70	94	74.0	78.5786	38.3884	4.6306	78.5165	14.2042	15.7117	5.6597
AllofEm(4)	10	Kahuku_Complex	-99.9900	0.0546	0.6336	0.5000	63.60	32.32	31.80	39.85	0.4612	0.2781	3.40	1.82	36	43.0	78.5786	38.3884	4.6306	78.5165	14.2042	15.7117	5.6597
AllofEm(4)	10	Keawawa	-99.9900	0.5691	0.5421	0.5000	4.60	1.14	2.50	2.42	0.4906	0.2902	3.00	1.58	9	8.0	78.5786	38.3884	4.6306	78.5165	14.2042	15.7117	5.6597
AllofEm(4)	10	Klipper	-99.9900	0.4046	0.5300	0.4000	3.50	1.38	2.10	2.08	0.3871	0.2562	2.33	1.03	4	5.4	78.5786	38.3884	4.6306	78.5165	14.2042	15.7117	5.6597
AllofEm(4)	10	Lotus_Farm	-99.9900	0.4186	0.5561	0.5000	3.60	1.34	2.00	2.00	0.3058	0.2903	2.00	1.22	3	5.4	78.5786	38.3884	4.6306	78.5165	14.2042	15.7117	5.6597
AllofEm(4)	10	Pearl_Harbor	-99.9900	0.0648	0.6218	0.5000	21.60	11.06	10.90	13.48	0.4721	0.2956	3.20	1.79	19	27.4	78.5786	38.3884	4.6306	78.5165	14.2042	15.7117	5.6597
AllofEm(4)	10	Turtle_Bay	-99.9900	0.0503	0.6096	0.4000	19.17	5.34	11.50	10.67	0.3799	0.3257	2.67	1.86	14	34.3	78.5786	38.3884	4.6306	78.5165	14.2042	15.7117	5.6597
AllofEm(4)	10	Waimea_Valley	-99.9900	0.1039	0.6269	0.5000	12.60	10.97	6.60	9.71	0.3422	0.2361	2.40	1.14	11	15.2	78.5786	38.3884	4.6306	78.5165	14.2042	15.7117	5.6597
AllofEm(4)	10	Meta	-99.9900	0.0710	0.4864	0.3000	194.57	122.17	136.20	137.05	0.3647	0.3206	2.86	1.77	0	69.7	78.5786	38.3884	4.6306	78.5165	14.2042	15.7117	5.6597
AllofEm(5)	10	Windward_Complex	-99.9900	-0.3166	0.4444	1.0000	0.00	0.00	0.00	0.00	0.0000	0.0000	0.00	0.00	11	12.7	85.7858	47.2933	20.3123	20.5826	10.3003	11.5255	2.7588
AllofEm(5)	10	Kahuku_Complex	-99.9900	-0.4051	0.4925	1.0000	0.00	0.00	0.00	0.00	0.0000	0.0000	0.00	0.00	8	8.5	85.7858	47.2933	20.3123	20.5826	10.3003	11.5255	2.7588
AllofEm(5)	10	Keawawa	-99.9900	0.0426	0.4772	1.0000	0.00	0.00	0.00	0.00	0.0000	0.0000	0.00	0.00	2	3.1	85.7858	47.2933	20.3123	20.5826	10.3003	11.5255	2.7588
AllofEm(5)	10	Klipper	-99.9900	-0.2760	0.4253	1.0000	0.00	0.00	0.00	0.00	0.0000	0.0000	0.00	0.00	3	4.9	85.7858	47.2933	20.3123	20.5826	10.3003	11.5255	2.7588
AllofEm(5)	10	Lotus_Farm	-99.9900	-0.2637	0.5271	1.0000	0.00	0.00	0.00	0.00	0.0000	0.0000	0.00	0.00	5	6.1	85.7858	47.2933	20.3123	20.5826	10.3003	11.5255	2.7588
AllofEm(5)	10	Pearl_Harbor	-99.9900	-0.2725	0.4772	1.0000	0.00	0.00	0.00	0.00	0.0000	0.0000	0.00	0.00	7	8.1	85.7858	47.2933	20.3123	20.5826	10.3003	11.5255	2.7588
AllofEm(5)	10	Turtle_Bay	-99.9900	-0.2906	0.4778	1.0000	0.00	0.00	0.00	0.00	0.0000	0.0000	0.00	0.00	6	7.3	85.7858	47.2933	20.3123	20.5826	10.3003	11.5255	2.7588
AllofEm(5)	10	Waimea_Valley	-99.9900	-0.3093	0.4597	1.0000	0.00	0.00	0.00	0.00	0.0000	0.0000	0.00	0.00	5	5.3	85.7858	47.2933	20.3123	20.5826	10.3003	11.5255	2.7588
AllofEm(5)	10	Meta	-99.9900	-0.3481	0.3573	1.0000	0.00	0.00	0.00	0.00	0.0000	0.0000	0.00	0.00	14	14.9	85.7858	47.2933	20.3123	20.5826	10.3003	11.5255	2.7588
AllofEm(6)	10	Windward_Complex	-99.9900	0.5552	1.0309	0.0000	152.20	49.84	152.20	49.84	0.6047	0.1197	6.30	1.34	0	0.0	31.2312	42.2963	14.6366	23.8619	21.7568	11.1852	7.7898
AllofEm(6)	10	Kahuku_Complex	-99.9900	0.5451	1.0469	0.0000	71.10	25.58	71.10	25.58	0.6288	0.1484	5.10	1.29	0	0.0	31.2312	42.2963	14.6366	23.8619	21.7568	11.1852	7.7898
AllofEm(6)	10	Keawawa	-99.9900	0.4894	0.8906	0.0000	13.50	4.55	13.50	4.55	0.5968	0.1498	4.30	1.16	120	62.7	31.2312	42.2963	14.6366	23.8619	21.7568	11.1852	7.7898
AllofEm(6)	10	Klipper	-99.9900	0.4306	0.9563	0.0000	13.70	4.11	13.70	4.11	0.6676	0.1442	4.90	1.45	61	47.8	31.2312	42.2963	14.6366	23.8619	21.7568	11.1852	7.7898
AllofEm(6)	10	Lotus_Farm	-99.9900	0.4468	0.9639	0.1000	10.11	5.06	9.20	5.57	0.6069	0.1687	3.89	1.45	35	41.4	31.2312	42.2963	14.6366	23.8619	21.7568	11.1852	7.7898
AllofEm(6)	10	Pearl_Harbor	-99.9900	0.4859	1.0400	0.0000	31.40	12.59	31.40	12.59	0.5597	0.1152	4.30	1.25	0	63.3	31.2312	42.2963	14.6366	23.8619	21.7568	11.1852	7.7898
AllofEm(6)	10	Turtle_Bay	-99.9900	0.4671	1.0413	0.0000	28.10	14.83	28.10	14.83	0.6352	0.0816	4.80	1.03	0	54.0	31.2312	42.2963	14.6366	23.8619	21.7568	11.1852	7.7898
AllofEm(6)	10	Waimea_Valley	-99.9900	0.4662	1.0386	0.0000	20.70	10.66	20.70	10.66	0.6245	0.1009	4.60	0.97	37	56.3	31.2312	42.2963	14.6366	23.8619	21.7568	11.1852	7.7898
AllofEm(6)	10	Meta	-99.9900	0.6713	0.7230	0.0000	339.90	84.81	339.90	84.81	0.7114	0.0815	7.00	1.41	0	0.0	31.2312	42.2963	14.6366	23.8619	21.7568	11.1852	7.7898
AllofEm(7)	10	Windward_Complex	-99.9900	-0.8478	0.7057	1.0000	0.00	0.00	0.00	0.00	0.0000	0.0000	0.00	0.00	4	4.9	88.3884	63.6937	16.3814	72.1141	24.3694	15.6096	1.4765
AllofEm(7)	10	Kahuku_Complex	-99.9900	-0.8641	0.7201	1.0000	0.00	0.00	0.00	0.00	0.0000	0.0000	0.00	0.00	4	4.2	88.3884	63.6937	16.3814	72.1141	24.3694	15.6096	1.4765
AllofEm(7)	10	Keawawa	-99.9900	0.0968	0.7937	1.0000	0.00	0.00	0.00	0.00	0.0000	0.0000	0.00	0.00	2	2.2	88.3884	63.6937	16.3814	72.1141	24.3694	15.6096	1.4765
AllofEm(7)	10	Klipper	-99.9900	-0.4430	0.6088	1.0000	0.00	0.00	0.00	0.00	0.0000	0.0000	0.00	0.00	2	2.5	88.3884	63.6937	16.3814	72.1141	24.3694	15.6096	1.4765
AllofEm(7)	10	Lotus_Farm	-99.9900	-0.5444	0.6216	1.0000	0.00	0.00	0.00	0.00	0.0000	0.0000	0.00	0.00	2	2.8	88.3884	63.6937	16.3814	72.1141	24.3694	15.6096	1.4765
AllofEm(7)	10	Pearl_Harbor	-99.9900	-0.7564	0.7749	1.0000	0.00	0.00	0.00	0.00	0.0000	0.0000	0.00	0.00	3	2.9	88.3884	63.6937	16.3814	72.1141	24.3694	15.6096	1.4765
AllofEm(7)	10	Turtle_Bay	-99.9900	-0.8603	0.6017	1.0000	0.00	0.00	0.00	0.00	0.0000	0.0000	0.00	0.00	2	2.4	88.3884	63.6937	16.3814	72.1141	24.3694	15.6096	1.4765
AllofEm(7)	10	Waimea_Valley	-99.9900	-0.6775	0.5332	1.0000	0.00	0.00	0.00	0.00	0.0000	0.0000	0.00	0.00	3	2.9	88.3884	63.6937	16.3814	72.1141	24.3694	15.6096	1.4765
AllofEm(7)	10	Meta	-99.9900	-0.9224	0.6150	1.0000	0.00	0.00	0.00	0.00	0.0000	0.0000	0.00	0.00	5	7.0	88.3884	63.6937	16.3814	72.1141	24.3694	15.6096	1.4765
AllofEm(8)	10	Windward_Complex	-99.9900	0.3225	0.8102	0.0000	165.00	41.64	165.00	41.64	0.7448	0.0604	7.40	1.26	0	0.0	40.7407	38.7087	4.5465	65.4775	11.3814	19.7277	5.1201
AllofEm(8)	10	Kahuku_Complex	-99.9900	0.3138	0.7953	0.0000	83.30	34.15	83.30	34.15	0.7454	0.0560	6.60	1.17	0	44.0	40.7407	38.7087	4.5465	65.4775	11.3814	19.7277	5.1201
AllofEm(8)	10	Keawawa	-99.9900	0.9899	0.6025	0.2000	5.00	1.60	4.30	2.16	0.7235	0.0675	4.63	0.92	4	5.5	40.7407	38.7087	4.5465	65.4775	11.3814	19.7277	5.1201
AllofEm(8)	10	Klipper	-99.9900	0.7578	0.6151	0.2000	4.88	0.83	4.60	0.97	0.6362	0.0895	3.50	0.93	4	4.6	40.7407	38.7087	4.5465	65.4775	11.3814	19.7277	5.1201
AllofEm(8)	10	Lotus_Farm	-99.9900	0.7605	0.6408	0.1000	4.22	0.97	4.10	0.99	0.6421	0.1361	4.11	1.17	2	7.1	40.7407	38.7087	4.5465	65.4775	11.3814	19.7277	5.1201
AllofEm(8)	10	Pearl_Harbor	-99.9900	0.2810	0.7761	0.0000	34.90	12.37	34.90	12.37	0.7212	0.0870	6.30	1.16	0	67.3	40.7407	38.7087	4.5465	65.4775	11.3814	19.7277	5.1201
AllofEm(8)	10	Turtle_Bay	-99.9900	0.2499	0.7878	0.0000	27.80	8.00	27.80	8.00	0.7128	0.0599	5.90	0.88	140	89.6	40.7407	38.7087	4.5465	65.4775	11.3814	19.7277	5.1201
AllofEm(8)	10	Waimea_Valley	-99.9900	0.3045	0.7679	0.0000	25.80	9.17	25.80	9.17	0.6725	0.1199	5.90	1.20	58	55.5	40.7407	38.7087	4.5465	65.4775	11.3814	19.7277	5.1201
AllofEm(8)	10	Meta	-99.9900	0.3835	0.5667	0.0000	349.80	52.13	349.80	52.13	0.7778	0.0409	7.60	1.17	0	0.0	40.7407	38.7087	4.5465	65.4775	11.3814	19.7277	5.1201
AllofEm(9)	10	Windward_Complex	-99.9900	0.5468	0.7968	0.0000	181.20	11.97	181.20	11.97	0.7574	0.0738	8.70	1.49	0	0.0	18.3183	16.9269	10.1592	33.5435	23.8138	18.7237	4.7628
AllofEm(9)	10	Kahuku_Complex	-99.9900	0.5476	0.7793	0.0000	92.90	33.61	92.90	33.61	0.7556	0.0694	8.00	2.00	0	78.0	18.3183	16.9269	10.1592	33.5435	23.8138	18.7237	4.7628
AllofEm(9)	10	Keawawa	-99.9900	0.6602	0.6504	0.0000	10.10	2.23	10.10	2.23	0.7205	0.1048	6.30	1.42	58	56.7	18.3183	16.9269	10.1592	33.5435	23.8138	18.7237	4.7628
AllofEm(9)	10	Klipper	-99.9900	0.5204	0.6793	0.0000	9.20	3.68	9.20	3.68	0.6362	0.1660	4.90	2.33	56	52.3	18.3183	16.9269	10.1592	33.5435	23.8138	18.7237	4.7628
AllofEm(9)	10	Lotus_Farm	-99.9900	0.5601	0.6899	0.0000	9.20	2.44	9.20	2.44	0.6635	0.1228	5.10	1.79	24	42.7	18.3183	16.9269	10.1592	33.5435	23.8138	18.7237	4.7628
AllofEm(9)	10	Pearl_Harbor	-99.9900	0.5062	0.7960	0.0000	35.20	7.73	35.20	7.73	0.7517	0.0788	7.80	1.69	0	131.0	18.3183	16.9269	10.1592	33.5435	23.8138	18.7237	4.7628
AllofEm(9)	10	Turtle_Bay	-99.9900	0.5028	0.8037	0.0000	37.70	10.29	37.70	10.29	0.7249	0.1059	6.70	1.49	0	138.5	18.3183	16.9269	10.1592	33.5435	23.8138	18.7237	4.7628
AllofEm(9)	10	Waimea_Valley	-99.9900	0.5151	0.7782	0.0000	24.40	7.88	24.40	7.88	0.6842	0.1200	6.50	0.85	90	75.5	18.3183	16.9269	10.1592	33.5435	23.8138	18.7237	4.7628
AllofEm(9)	10	Meta	-99.9900	0.6304	0.5684	0.0000	399.90	48.19	399.90	48.19	0.8060	0.0526	9.60	1.78	0	0.0	18.3183	16.9269	10.1592	33.5435	23.8138	18.7237	4.7628
AllofEm(10)	10	Windward_Complex	-99.9900	0.4373	0.8969	0.0000	170.50	22.13	170.50	22.13	0.7120	0.0931	7.20	1.48	0	0.0	18.7187	36.5305	4.0631	31.9039	15.8859	19.2513	4.6997
AllofEm(10)	10	Kahuku_Complex	-99.9900	0.4342	0.8905	0.0000	90.90	31.69	90.90	31.69	0.7187	0.0868	7.10	1.60	0	98.7	18.7187	36.5305	4.0631	31.9039	15.8859	19.2513	4.6997
AllofEm(10)	10	Keawawa	-99.9900	0.9074	0.7282	0.6000	4.25	0.50	4.00	0.82	0.6616	0.0652	3.75	0.96	4	6.0	18.7187	36.5305	4.0631	31.9039	15.8859	19.2513	4.6997
AllofEm(10)	10	Klipper	-99.9900	0.7070	0.7392	0.3000	4.29	1.89	3.60	1.96	0.6966	0.0844	4.14	1.21	3	4.4	18.7187	36.5305	4.0631	31.9039	15.8859	19.2513	4.6997
AllofEm(10)	10	Lotus_Farm	-99.9900	0.7131	0.7294	0.3000	4.57	1.40	4.30	1.34	0.6672	0.1059	4.43	0.98	3	4.7	18.7187	36.5305	4.0631	31.9039	15.8859	19.2513	4.6997
AllofEm(10)	10	Pearl_Harbor	-99.9900	0.3810	0.8775	0.0000	33.60	13.53	33.60	13.53	0.6447	0.1495	6.30	1.42	0	135.7	18.7187	36.5305	4.0631	31.9039	15.8859	19.2513	4.6997
AllofEm(10)	10	Turtle_Bay	-99.9900	0.3649	0.8969	0.0000	31.50	10.87	31.50	10.87	0.6502	0.1778	5.50	1.90	0	85.7	18.7187	36.5305	4.0631	31.9039	15.8859	19.2513	4.6997
AllofEm(10)	10	Waimea_Valley	-99.9900	0.3786	0.8730	0.0000	22.50	13.04	22.50	13.04	0.6466	0.0908	5.60	1.65	49	58.5	18.7187	36.5305	4.0631	31.9039	15.8859	19.2513	4.6997
AllofEm(10)	10	Meta	-99.9900	0.5194	0.6265	0.0000	360.90	59.92	360.90	59.92	0.7760	0.0706	8.10	1.52	0	0.0	18.7187	36.5305	4.0631	31.9039	15.8859	19.2513	4.6997
AllofEm(11)	10	Windward_Complex	-99.9900	0.6276	0.9210	0.0000	160.50	32.89	160.50	32.89	0.6273	0.1683	7.30	1.95	0	152.0	30.6306	24.3584	19.4505	16.7568	14.7598	19.8639	7.3133
AllofEm(11)	10	Kahuku_Complex	-99.9900	0.6125	0.9282	0.0000	88.90	18.35	88.90	18.35	0.6832	0.1054	7.20	2.53	0	0.0	30.6306	24.3584	19.4505	16.7568	14.7598	19.8639	7.3133
AllofEm(11)	10	Keawawa	-99.9900	0.5567	0.8540	0.0000	17.40	5.82	17.40	5.82	0.6634	0.1477	5.30	0.95	88	70.3	30.6306	24.3584	19.4505	16.7568	14.7598	19.8639	7.3133
AllofEm(11)	10	Klipper	-99.9900	0.5157	0.8854	0.0000	19.30	3.92	19.30	3.92	0.7015	0.1094	4.90	1.60	43	44.7	30.6306	24.3584	19.4505	16.7568	14.7598	19.8639	7.3133
AllofEm(11)	10	Lotus_Farm	-99.9900	0.5290	0.8670	0.2000	16.50	3.96	13.90	6.54	0.5538	0.2389	5.50	1.77	0	62.8	30.6306	24.3584	19.4505	16.7568	14.7598	19.8639	7.3133
AllofEm(11)	10	Pearl_Harbor	-99.9900	0.5473	0.9198	0.0000	33.00	12.58	33.00	12.58	0.6149	0.1437	5.90	1.85	0	155.0	30.6306	24.3584	19.4505	16.7568	14.7598	19.8639	7.3133
AllofEm(11)	10	Turtle_Bay	-99.9900	0.5408	0.9355	0.0000	32.80	10.20	32.80	10.20	0.6475	0.1489	5.00	1.41	0	0.0	30.6306	24.3584	19.4505	16.7568	14.7598	19.8639	7.3133
AllofEm(11)	10	Waimea_Valley	-99.9900	0.5469	0.9081	0.1000	20.56	7.45	18.70	9.15	0.6453	0.2116	5.56	1.74	24	42.2	30.6306	24.3584	19.4505	16.7568	14.7598	19.8639	7.3133
AllofEm(11)	10	Meta	-99.9900	0.7379	0.6289	0.0000	384.50	60.99	384.50	60.99	0.7764	0.0656	10.40	2.91	0	0.0	30.6306	24.3584	19.4505	16.7568	14.7598	19.8639	7.3133
AllofEm(12)	10	Windward_Complex	-99.9900	0.2307	0.5484	0.0000	175.10	31.14	175.10	31.14	0.8075	0.0629	10.40	2.32	0	0.0	60.6607	30.0601	5.7447	27.3754	10.0751	13.0741	4.1321
AllofEm(12)	10	Kahuku_Complex	-99.9900	0.2187	0.5553	0.0000	93.60	29.23	93.60	29.23	0.7731	0.0892	9.40	1.71	0	0.0	60.6607	30.0601	5.7447	27.3754	10.0751	13.0741	4.1321
AllofEm(12)	10	Keawawa	-99.9900	0.4637	0.5155	0.2000	5.88	2.90	5.40	2.76	0.6932	0.1787	5.38	2.39	7	9.2	60.6607	30.0601	5.7447	27.3754	10.0751	13.0741	4.1321
AllofEm(12)	10	Klipper	-99.9900	0.3381	0.5346	0.2000	4.38	0.92	3.60	1.84	0.7419	0.0857	5.13	1.73	6	9.7	60.6607	30.0601	5.7447	27.3754	10.0751	13.0741	4.1321
AllofEm(12)	10	Lotus_Farm	-99.9900	0.3380	0.5471	0.2000	5.38	1.41	4.80	1.75	0.6941	0.1197	4.75	1.75	7	9.7	60.6607	30.0601	5.7447	27.3754	10.0751	13.0741	4.1321
AllofEm(12)	10	Pearl_Harbor	-99.9900	0.1851	0.5647	0.0000	37.50	14.02	37.50	14.02	0.6835	0.0900	6.40	2.22	0	124.5	60.6607	30.0601	5.7447	27.3754	10.0751	13.0741	4.1321
AllofEm(12)	10	Turtle_Bay	-99.9900	0.1715	0.5580	0.0000	35.60	14.89	35.60	14.89	0.6949	0.1164	6.80	1.75	0	51.3	60.6607	30.0601	5.7447	27.3754	10.0751	13.0741	4.1321
AllofEm(12)	10	Waimea_Valley	-99.9900	0.2007	0.5439	0.0000	21.80	10.50	21.80	10.50	0.7292	0.0715	6.90	1.79	44	50.6	60.6607	30.0601	5.7447	27.3754	10.0751	13.0741	4.1321
AllofEm(12)	10	Meta	-99.9900	0.2509	0.3918	0.0000	377.40	63.76	377.40	63.76	0.8473	0.0501	12.20	2.57	0	0.0	60.6607	30.0601	5.7447	27.3754	10.0751	13.0741	4.1321
AllofEm(13)	10	Windward_Complex	-99.9900	0.0498	0.5225	0.1000	148.44	49.69	133.60	66.32	0.4355	0.3288	3.67	2.45	0	131.0	13.1131	49.9840	12.9550	74.4565	17.8078	14.1632	1.9039
AllofEm(13)	10	Kahuku_Complex	-99.9900	0.0414	0.5281	0.1000	54.56	21.02	49.30	25.87	0.3700	0.2942	3.67	2.18	0	39.3	13.1131	49.9840	12.9550	74.4565	17.8078	14.1632	1.9039
AllofEm(13)	10	Keawawa	-99.9900	0.1911	0.5600	0.2000	10.75	3.06	9.00	4.67	0.4301	0.3430	3.75	2.76	5	25.6	13.1131	49.9840	12.9550	74.4565	17.8078	14.1632	1.9039
AllofEm(13)	10	Klipper	-99.9900	0.1255	0.5973	0.3000	7.71	3.30	5.90	4.04	0.3276	0.3340	2.29	1.60	11	13.6	13.1131	49.9840	12.9550	74.4565	17.8078	14.1632	1.9039
AllofEm(13)	10	Lotus_Farm	-99.9900	0.1275	0.6057	0.2000	6.38	3.50	5.20	3.97	0.3974	0.3392	2.63	1.51	9	13.6	13.1131	49.9840	12.9550	74.4565	17.8078	14.1632	1.9039
AllofEm(13)	10	Pearl_Harbor	-99.9900	0.0443	0.5697	0.0000	15.90	11.61	15.90	11.61	0.4412	0.2960	3.10	1.85	40	42.9	13.1131	49.9840	12.9550	74.4565	17.8078	14.1632	1.9039
AllofEm(13)	10	Turtle_Bay	-99.9900	0.0357	0.5663	0.2000	13.00	6.63	10.70	7.60	0.3457	0.2512	2.50	1.31	32	53.1	13.1131	49.9840	12.9550	74.4565	17.8078	14.1632	1.9039
AllofEm(13)	10	Waimea_Valley	-99.9900	0.0820	0.6033	0.1000	11.67	5.07	10.50	6.04	0.3828	0.3228	2.67	1.50	20	37.7	13.1131	49.9840	12.9550	74.4565	17.8078	14.1632	1.9039
AllofEm(13)	10	Meta	-99.9900	0.0569	0.3712	0.0000	240.10	95.31	240.10	95.31	0.4634	0.3069	4.20	2.86	0	0.0	13.1131	49.9840	12.9550	74.4565	17.8078	14.1632	1.9039
AllofEm(14)	10	Windward_Complex	-99.9900	0.5519	0.7401	0.0000	182.40	17.51	182.40	17.51	0.8324	0.0220	10.90	1.66	0	0.0	39.7397	15.4535	22.4354	69.1471	18.3934	10.2322	5.8699
AllofEm(14)	10	Kahuku_Complex	-99.9900	0.5273	0.7380	0.0000	100.40	9.58	100.40	9.58	0.8259	0.0400	10.80	1.32	0	0.0	39.7397	15.4535	22.4354	69.1471	18.3934	10.2322	5.8699
AllofEm(14)	10	Keawawa	-99.9900	0.6287	0.5948	0.0000	21.60	3.84	21.60	3.84	0.8274	0.0301	9.20	1.40	0	0.0	39.7397	15.4535	22.4354	69.1471	18.3934	10.2322	5.8699
AllofEm(14)	10	Klipper	-99.9900	0.5128	0.6237	0.0000	19.90	2.28	19.90	2.28	0.8169	0.0217	8.30	1.57	0	0.0	39.7397	15.4535	22.4354	69.1471	18.3934	10.2322	5.8699
AllofEm(14)	10	Lotus_Farm	-99.9900	0.5226	0.6431	0.0000	21.90	1.91	21.90	1.91	0.7858	0.0536	8.60	1.78	0	0.0	39.7397	15.4535	22.4354	69.1471	18.3934	10.2322	5.8699
AllofEm(14)	10	Pearl_Harbor	-99.9900	0.4966	0.6929	0.0000	40.10	8.01	40.10	8.01	0.7802	0.0861	8.80	2.30	0	0.0	39.7397	15.4535	22.4354	69.1471	18.3934	10.2322	5.8699
AllofEm(14)	10	Turtle_Bay	-99.9900	0.4675	0.7060	0.0000	36.30	9.35	36.30	9.35	0.8078	0.0443	9.30	1.34	0	28.0	39.7397	15.4535	22.4354	69.1471	18.3934	10.2322	5.8699
AllofEm(14)	10	Waimea_Valley	-99.9900	0.5703	0.6876	0.0000	28.00	11.24	28.00	11.24	0.7859	0.0682	9.00	2.11	76	38.5	39.7397	15.4535	22.4354	69.1471	18.3934	10.2322	5.8699
AllofEm(14)	10	Meta	-99.9900	0.6112	0.5527	0.0000	450.60	36.94	450.60	36.94	0.8456	0.0161	12.20	1.75	0	0.0	39.7397	15.4535	22.4354	69.1471	18.3934	10.2322	5.8699
AllofEm(15)	10	Windward_Complex	-99.9900	0.0285	0.4345	0.2000	103.25	60.72	82.60	69.02	0.5782	0.2336	5.25	2.25	0	89.0	42.3423	39.3493	14.8889	46.1141	21.8018	12.0871	1.7007
AllofEm(15)	10	Kahuku_Complex	-99.9900	0.0266	0.4575	0.2000	60.88	35.57	48.70	40.53	0.6654	0.1694	6.00	3.16	102	68.4	42.3423	39.3493	14.8889	46.1141	21.8018	12.0871	1.7007
AllofEm(15)	10	Keawawa	-99.9900	0.0901	0.5088	0.3000	11.71	3.82	8.70	5.93	0.5998	0.1668	4.00	1.91	11	32.8	42.3423	39.3493	14.8889	46.1141	21.8018	12.0871	1.7007
AllofEm(15)	10	Klipper	-99.9900	0.0548	0.5149	0.4000	7.50	4.18	4.80	4.71	0.5445	0.2956	4.00	1.79	5	11.3	42.3423	39.3493	14.8889	46.1141	21.8018	12.0871	1.7007
AllofEm(15)	10	Lotus_Farm	-99.9900	0.0566	0.5261	0.5000	7.60	2.97	4.00	4.29	0.4982	0.3054	3.80	1.79	12	26.0	42.3423	39.3493	14.8889	46.1141	21.8018	12.0871	1.7007
AllofEm(15)	10	Pearl_Harbor	-99.9900	0.0287	0.4756	0.6000	18.50	9.15	8.00	10.50	0.5342	0.1504	3.25	1.50	46	44.2	42.3423	39.3493	14.8889	46.1141	21.8018	12.0871	1.7007
AllofEm(15)	10	Turtle_Bay	-99.9900	0.0189	0.4863	0.4000	16.67	12.18	10.40	12.18	0.5007	0.2367	3.83	1.60	38	34.4	42.3423	39.3493	14.8889	46.1141	21.8018	12.0871	1.7007
AllofEm(15)	10	Waimea_Valley	-99.9900	0.0621	0.4987	0.4000	14.17	8.45	8.70	9.48	0.6225	0.1706	4.50	1.97	14	18.8	42.3423	39.3493	14.8889	46.1141	21.8018	12.0871	1.7007
AllofEm(15)	10	Meta	-99.9900	0.0344	0.3341	0.2000	219.88	115.75	175.90	137.90	0.6505	0.2212	6.88	3.00	0	98.5	42.3423	39.3493	14.8889	46.1141	21.8018	12.0871	1.7007
AllofEm(16)	10	Windward_Complex	-99.9900	0.5398	0.8047	0.0000	164.90	26.58	164.90	26.58	0.7951	0.0472	9.30	1.70	0	0.0	22.3223	20.5145	17.1381	62.3544	24.8949	14.6226	5.0430
AllofEm(16)	10	Kahuku_Complex	-99.9900	0.5332	0.7942	0.0000	97.30	13.24	97.30	13.24	0.7957	0.0736	9.00	2.00	0	0.0	22.3223	20.5145	17.1381	62.3544	24.8949	14.6226	5.0430
AllofEm(16)	10	Keawawa	-99.9900	0.6573	0.6559	0.0000	17.10	3.28	17.10	3.28	0.7671	0.0519	6.80	1.69	0	98.0	22.3223	20.5145	17.1381	62.3544	24.8949	14.6226	5.0430
AllofEm(16)	10	Klipper	-99.9900	0.5180	0.6737	0.0000	15.40	3.24	15.40	3.24	0.7718	0.0765	6.80	1.14	0	76.0	22.3223	20.5145	17.1381	62.3544	24.8949	14.6226	5.0430
AllofEm(16)	10	Lotus_Farm	-99.9900	0.5292	0.6966	0.0000	14.40	2.76	14.40	2.76	0.7676	0.0550	6.60	1.07	0	32.0	22.3223	20.5145	17.1381	62.3544	24.8949	14.6226	5.0430
AllofEm(16)	10	Pearl_Harbor	-99.9900	0.5106	0.7777	0.0000	33.70	6.88	33.70	6.88	0.7707	0.0513	7.70	1.49	0	0.0	22.3223	20.5145	17.1381	62.3544	24.8949	14.6226	5.0430
AllofEm(16)	10	Turtle_Bay	-99.9900	0.4752	0.7796	0.0000	34.80	9.51	34.80	9.51	0.7574	0.0780	7.00	1.25	0	146.0	22.3223	20.5145	17.1381	62.3544	24.8949	14.6226	5.0430
AllofEm(16)	10	Waimea_Valley	-99.9900	0.5266	0.7534	0.0000	26.60	6.87	26.60	6.87	0.7655	0.0790	7.40	2.01	68	71.1	22.3223	20.5145	17.1381	62.3544	24.8949	14.6226	5.0430
AllofEm(16)	10	Meta	-99.9900	0.6241	0.5795	0.0000	404.20	34.02	404.20	34.02	0.8137	0.0461	9.90	2.08	0	0.0	22.3223	20.5145	17.1381	62.3544	24.8949	14.6226	5.0430
AllofEm(17)	10	Windward_Complex	-99.9900	-0.0166	0.2430	0.7000	63.67	51.55	19.10	39.20	0.7333	0.1419	7.33	2.08	118	104.4	79.4795	15.3253	5.6817	73.4414	14.9249	4.4805	1.3784
AllofEm(17)	10	Kahuku_Complex	-99.9900	-0.0160	0.2501	0.7000	40.00	46.23	12.00	29.12	0.7563	0.0343	6.67	1.15	86	78.0	79.4795	15.3253	5.6817	73.4414	14.9249	4.4805	1.3784
AllofEm(17)	10	Keawawa	-99.9900	0.2607	0.3729	0.7000	3.33	1.53	1.00	1.76	0.5467	0.0808	3.00	1.00	23	25.5	79.4795	15.3253	5.6817	73.4414	14.9249	4.4805	1.3784
AllofEm(17)	10	Klipper	-99.9900	0.1394	0.3655	0.8000	5.00	2.83	1.20	2.30	0.5368	0.3664	4.00	2.83	11	13.9	79.4795	15.3253	5.6817	73.4414	14.9249	4.4805	1.3784
AllofEm(17)	10	Lotus_Farm	-99.9900	0.1490	0.3395	0.7000	2.67	0.58	0.80	1.32	0.7269	0.0882	4.33	1.15	6	11.1	79.4795	15.3253	5.6817	73.4414	14.9249	4.4805	1.3784
AllofEm(17)	10	Pearl_Harbor	-99.9900	-0.0035	0.2765	0.7000	14.33	9.71	4.30	8.30	0.7413	0.0452	5.33	1.15	57	67.4	79.4795	15.3253	5.6817	73.4414	14.9249	4.4805	1.3784
AllofEm(17)	10	Turtle_Bay	-99.9900	-0.0103	0.2885	0.7000	10.00	13.00	3.00	7.80	0.7372	0.0984	5.00	2.00	37	41.4	79.4795	15.3253	5.6817	73.4414	14.9249	4.4805	1.3784
AllofEm(17)	10	Waimea_Valley	-99.9900	0.0280	0.3040	0.8000	5.00	4.24	1.00	2.54	0.7734	0.0331	5.00	1.41	39	53.0	79.4795	15.3253	5.6817	73.4414	14.9249	4.4805	1.3784
AllofEm(17)	10	Meta	-99.9900	-0.0086	0.1917	0.7000	141.33	125.51	42.40	90.34	0.7971	0.0524	8.67	2.08	130	109.6	79.4795	15.3253	5.6817	73.4414	14.9249	4.4805	1.3784
AllofEm(18)	10	Windward_Complex	-99.9900	0.1109	0.6510	0.0000	93.40	56.67	93.40	56.67	0.6960	0.1353	5.70	1.70	0	90.0	79.2793	39.0290	13.5435	70.0060	14.3994	9.7047	7.3834
AllofEm(18)	10	Kahuku_Complex	-99.9900	0.1068	0.6566	0.0000	54.30	24.99	54.30	24.99	0.6690	0.0837	5.40	2.07	0	43.0	79.2793	39.0290	13.5435	70.0060	14.3994	9.7047	7.3834
AllofEm(18)	10	Keawawa	-99.9900	0.2647	0.5830	0.0000	8.30	3.33	8.30	3.33	0.6639	0.0862	4.20	1.23	27	31.1	79.2793	39.0290	13.5435	70.0060	14.3994	9.7047	7.3834
AllofEm(18)	10	Klipper	-99.9900	0.1355	0.6045	0.1000	9.00	2.87	8.10	3.93	0.6326	0.1577	4.33	1.12	35	55.9	79.2793	39.0290	13.5435	70.0060	14.3994	9.7047	7.3834
AllofEm(18)	10	Lotus_Farm	-99.9900	0.1546	0.6070	0.3000	6.71	3.45	5.80	3.33	0.6379	0.0878	3.71	1.11	29	38.0	79.2793	39.0290	13.5435	70.0060	14.3994	9.7047	7.3834
AllofEm(18)	10	Pearl_Harbor	-99.9900	0.0915	0.6398	0.1000	22.11	13.31	19.90	14.36	0.6705	0.1303	4.89	2.03	114	81.4	79.2793	39.0290	13.5435	70.0060	14.3994	9.7047	7.3834
AllofEm(18)	10	Turtle_Bay	-99.9900	0.0794	0.6340	0.0000	19.40	18.01	19.40	18.01	0.5730	0.2270	4.20	1.81	71	76.6	79.2793	39.0290	13.5435	70.0060	14.3994	9.7047	7.3834
AllofEm(18)	10	Waimea_Valley	-99.9900	0.1445	0.6499	0.1000	12.00	8.35	10.80	8.74	0.6838	0.1029	4.78	1.64	12	34.0	79.2793	39.0290	13.5435	70.0060	14.3994	9.7047	7.3834
AllofEm(18)	10	Meta	-99.9900	0.1411	0.4805	0.0000	220.00	100.03	220.00	100.03	0.7259	0.1011	6.10	1.79	0	0.0	79.2793	39.0290	13.5435	70.0060	14.3994	9.7047	7.3834
AllofEm(19)	10	Windward_Complex	-99.9900	0.0487	0.5711	0.0000	137.90	42.40	137.90	42.40	0.5703	0.1671	4.20	1.23	0	0.0	13.7137	56.9670	10.9580	60.9489	18.4084	6.4885	2.3033
AllofEm(19)	10	Kahuku_Complex	-99.9900	0.0373	0.5619	0.0000	63.00	38.60	63.00	38.60	0.4866	0.1562	3.80	1.14	0	133.0	13.7137	56.9670	10.9580	60.9489	18.4084	6.4885	2.3033
AllofEm(19)	10	Keawawa	-99.9900	0.2349	0.6255	0.2000	5.63	3.85	4.90	3.75	0.5769	0.0817	3.25	0.46	9	17.1	13.7137	56.9670	10.9580	60.9489	18.4084	6.4885	2.3033
AllofEm(19)	10	Klipper	-99.9900	0.1666	0.7056	0.3000	5.57	1.90	4.60	2.41	0.5444	0.1342	3.00	1.00	8	11.3	13.7137	56.9670	10.9580	60.9489	18.4084	6.4885	2.3033
AllofEm(19)	10	Lotus_Farm	-99.9900	0.1508	0.6669	0.1000	8.11	2.20	7.30	3.30	0.5174	0.2426	3.22	1.20	5	7.4	13.7137	56.9670	10.9580	60.9489	18.4084	6.4885	2.3033
AllofEm(19)	10	Pearl_Harbor	-99.9900	0.0398	0.6293	0.1000	18.67	8.73	16.90	9.95	0.6482	0.0995	3.89	0.93	68	74.3	13.7137	56.9670	10.9580	60.9489	18.4084	6.4885	2.3033
AllofEm(19)	10	Turtle_Bay	-99.9900	0.0427	0.6543	0.3000	19.71	11.73	14.10	13.17	0.6295	0.0678	3.57	0.79	43	46.1	13.7137	56.9670	10.9580	60.9489	18.4084	6.4885	2.3033
AllofEm(19)	10	Waimea_Valley	-99.9900	0.0880	0.6768	0.3000	14.57	7.46	10.40	9.07	0.4336	0.2102	3.00	1.00	14	28.0	13.7137	56.9670	10.9580	60.9489	18.4084	6.4885	2.3033
AllofEm(19)	10	Meta	-99.9900	0.0595	0.4002	0.0000	259.10	89.73	259.10	89.73	0.5922	0.1661	4.50	1.72	0	0.0	13.7137	56.9670	10.9580	60.9489	18.4084	6.4885	2.3033
AllofEm(20)	10	Windward_Complex	-99.9900	0.0506	0.5994	0.6000	73.00	50.98	29.20	47.83	0.4915	0.1877	3.75	1.50	82	75.6	85.8859	37.9399	19.9760	18.9429	10.8709	8.8539	7.3554
AllofEm(20)	10	Kahuku_Complex	-99.9900	0.0488	0.5909	0.6000	61.75	41.75	24.90	39.84	0.4802	0.2098	2.75	0.50	80	61.9	85.8859	37.9399	19.9760	18.9429	10.8709	8.8539	7.3554
AllofEm(20)	10	Keawawa	-99.9900	0.0758	0.6017	0.7000	9.00	2.00	2.80	4.39	0.2729	0.2364	2.00	1.00	18	24.0	85.8859	37.9399	19.9760	18.9429	10.8709	8.8539	7.3554
AllofEm(20)	10	Klipper	-99.9900	0.0535	0.5874	0.9000	11.00	0.00	1.20	3.46	0.5124	0.0000	3.00	0.00	7	13.2	85.8859	37.9399	19.9760	18.9429	10.8709	8.8539	7.3554
AllofEm(20)	10	Lotus_Farm	-99.9900	0.0617	0.6114	0.8000	6.00	0.00	1.30	2.50	0.6181	0.0098	3.00	0.00	7	11.8	85.8859	37.9399	19.9760	18.9429	10.8709	8.8539	7.3554
AllofEm(20)	10	Pearl_Harbor	-99.9900	0.0607	0.6136	0.7000	26.00	13.00	7.80	13.97	0.0289	0.0501	1.33	0.58	19	29.4	85.8859	37.9399	19.9760	18.9429	10.8709	8.8539	7.3554
AllofEm(20)	10	Turtle_Bay	-99.9900	0.0309	0.5950	0.7000	22.67	12.66	7.10	12.31	0.2735	0.2512	2.00	1.00	39	41.4	85.8859	37.9399	19.9760	18.9429	10.8709	8.8539	7.3554
AllofEm(20)	10	Waimea_Valley	-99.9900	0.0784	0.5989	0.6000	16.50	11.36	6.70	10.69	0.3852	0.2813	2.50	1.29	18	21.0	85.8859	37.9399	19.9760	18.9429	10.8709	8.8539	7.3554
AllofEm(20)	10	Meta	-99.9900	0.0566	0.4826	0.5000	162.00	121.27	81.00	117.58	0.4671	0.2293	3.60	1.52	121	92.0	85.8859	37.9399	19.9760	18.9429	10.8709	8.8539	7.3554
AllofEm(21)	10	Windward_Complex	-99.9900	0.1669	0.8651	0.0000	131.70	39.40	131.70	39.40	0.6097	0.1215	4.10	1.29	0	80.0	46.1461	53.2513	7.2583	43.1471	24.6096	12.3253	5.2182
AllofEm(21)	10	Kahuku_Complex	-99.9900	0.1548	0.8740	0.1000	61.44	31.43	55.30	35.43	0.5401	0.1094	3.89	1.05	0	81.3	46.1461	53.2513	7.2583	43.1471	24.6096	12.3253	5.2182
AllofEm(21)	10	Keawawa	-99.9900	0.4436	0.7415	0.3000	7.14	3.02	5.60	3.60	0.5154	0.2166	3.14	0.90	2	6.0	46.1461	53.2513	7.2583	43.1471	24.6096	12.3253	5.2182
AllofEm(21)	10	Klipper	-99.9900	0.4001	0.7748	0.4000	5.17	2.40	4.20	2.49	0.4613	0.1745	3.00	1.26	3	5.4	46.1461	53.2513	7.2583	43.1471	24.6096	12.3253	5.2182
AllofEm(21)	10	Lotus_Farm	-99.9900	0.3710	0.7735	0.6000	4.50	1.91	2.70	2.06	0.5252	0.1741	3.00	1.15	5	6.1	46.1461	53.2513	7.2583	43.1471	24.6096	12.3253	5.2182
AllofEm(21)	10	Pearl_Harbor	-99.9900	0.1436	0.8600	0.1000	15.56	6.97	14.00	8.21	0.5701	0.1764	3.33	1.12	39	41.1	46.1461	53.2513	7.2583	43.1471	24.6096	12.3253	5.2182
AllofEm(21)	10	Turtle_Bay	-99.9900	0.1291	0.8512	0.4000	14.83	7.19	9.40	8.86	0.5357	0.1049	3.50	1.05	32	34.3	46.1461	53.2513	7.2583	43.1471	24.6096	12.3253	5.2182
AllofEm(21)	10	Waimea_Valley	-99.9900	0.1755	0.8666	0.2000	12.38	9.13	9.90	9.60	0.4854	0.2444	3.25	1.28	5	8.3	46.1461	53.2513	7.2583	43.1471	24.6096	12.3253	5.2182
AllofEm(21)	10	Meta	-99.9900	0.2027	0.6563	0.0000	232.80	65.89	232.80	65.89	0.6313	0.1277	4.50	1.35	0	0.0	46.1461	53.2513	7.2583	43.1471	24.6096	12.3253	5.2182
AllofEm(22)	10	Windward_Complex	-99.9900	0.4759	1.1168	0.0000	141.00	59.16	141.00	59.16	0.6377	0.1205	5.80	1.48	0	0.0	0.1001	52.9950	23.8649	19.8018	15.1351	13.8058	5.4004
AllofEm(22)	10	Kahuku_Complex	-99.9900	0.4594	1.1341	0.0000	96.30	11.57	96.30	11.57	0.5642	0.1572	4.70	1.42	0	0.0	0.1001	52.9950	23.8649	19.8018	15.1351	13.8058	5.4004
AllofEm(22)	10	Keawawa	-99.9900	0.3911	1.0340	0.0000	18.50	5.15	18.50	5.15	0.6060	0.1404	4.50	1.08	3	40.4	0.1001	52.9950	23.8649	19.8018	15.1351	13.8058	5.4004
AllofEm(22)	10	Klipper	-99.9900	0.3816	1.1020	0.1000	13.67	7.92	12.40	8.47	0.5503	0.1198	3.78	1.20	42	46.7	0.1001	52.9950	23.8649	19.8018	15.1351	13.8058	5.4004
AllofEm(22)	10	Lotus_Farm	-99.9900	0.3646	1.0658	0.0000	17.40	7.86	17.40	7.86	0.5189	0.1446	4.10	1.45	19	21.3	0.1001	52.9950	23.8649	19.8018	15.1351	13.8058	5.4004
AllofEm(22)	10	Pearl_Harbor	-99.9900	0.4013	1.1115	0.0000	33.80	9.91	33.80	9.91	0.5379	0.2399	4.00	1.76	0	70.0	0.1001	52.9950	23.8649	19.8018	15.1351	13.8058	5.4004
AllofEm(22)	10	Turtle_Bay	-99.9900	0.3876	1.1380	0.0000	24.50	13.12	24.50	13.12	0.5011	0.2416	4.00	1.70	106	73.8	0.1001	52.9950	23.8649	19.8018	15.1351	13.8058	5.4004
AllofEm(22)	10	Waimea_Valley	-99.9900	0.3877	1.1077	0.0000	19.20	9.47	19.20	9.47	0.5201	0.2438	3.90	1.45	39	49.0	0.1001	52.9950	23.8649	19.8018	15.1351	13.8058	5.4004
AllofEm(22)	10	Meta	-99.9900	0.5857	0.6917	0.0000	363.10	74.11	363.10	74.11	0.7414	0.0980	6.30	1.89	0	0.0	0.1001	52.9950	23.8649	19.8018	15.1351	13.8058	5.4004
AllofEm(23)	10	Windward_Complex	-99.9900	0.3439	0.4103	0.0000	183.90	12.54	183.90	12.54	0.8738	0.0358	15.00	2.16	0	0.0	0.6006	5.9079	18.5465	40.4144	12.0871	6.1481	1.5956
AllofEm(23)	10	Kahuku_Complex	-99.9900	0.3361	0.4245	0.0000	102.80	9.45	102.80	9.45	0.8550	0.0459	13.00	3.27	0	0.0	0.6006	5.9079	18.5465	40.4144	12.0871	6.1481	1.5956
AllofEm(23)	10	Keawawa	-99.9900	0.4201	0.3828	0.0000	17.90	1.20	17.90	1.20	0.8561	0.0537	11.80	1.99	0	0.0	0.6006	5.9079	18.5465	40.4144	12.0871	6.1481	1.5956
AllofEm(23)	10	Klipper	-99.9900	0.3397	0.4076	0.0000	18.40	2.50	18.40	2.50	0.8112	0.0709	10.10	2.92	0	0.0	0.6006	5.9079	18.5465	40.4144	12.0871	6.1481	1.5956
AllofEm(23)	10	Lotus_Farm	-99.9900	0.3394	0.3953	0.0000	18.00	2.58	18.00	2.58	0.8489	0.0421	10.10	1.66	0	0.0	0.6006	5.9079	18.5465	40.4144	12.0871	6.1481	1.5956
AllofEm(23)	10	Pearl_Harbor	-99.9900	0.3376	0.4318	0.0000	35.00	8.55	35.00	8.55	0.8372	0.0566	10.80	2.35	0	0.0	0.6006	5.9079	18.5465	40.4144	12.0871	6.1481	1.5956
AllofEm(23)	10	Turtle_Bay	-99.9900	0.3273	0.4347	0.0000	35.30	8.92	35.30	8.92	0.8325	0.0479	10.30	2.79	0	0.0	0.6006	5.9079	18.5465	40.4144	12.0871	6.1481	1.5956
AllofEm(23)	10	Waimea_Valley	-99.9900	0.3879	0.4380	0.0000	20.50	9.76	20.50	9.76	0.7876	0.0643	8.40	3.20	107	86.8	0.6006	5.9079	18.5465	40.4144	12.0871	6.1481	1.5956
AllofEm(23)	10	Meta	-99.9900	0.3715	0.2902	0.0000	431.80	19.26	431.80	19.26	0.8918	0.0407	17.00	3.23	0	0.0	0.6006	5.9079	18.5465	40.4144	12.0871	6.1481	1.5956
AllofEm(24)	10	Windward_Complex	-99.9900	0.6017	0.8235	0.0000	162.00	31.13	162.00	31.13	0.7636	0.0659	10.30	1.25	0	0.0	43.6436	20.7708	4.3363	35.8078	17.1772	9.5856	7.5586
AllofEm(24)	10	Kahuku_Complex	-99.9900	0.5847	0.8343	0.0000	86.30	14.35	86.30	14.35	0.7685	0.1254	9.30	1.34	0	0.0	43.6436	20.7708	4.3363	35.8078	17.1772	9.5856	7.5586
AllofEm(24)	10	Keawawa	-99.9900	1.0205	0.6826	0.2000	3.63	0.92	3.30	1.16	0.6659	0.1002	4.13	0.64	3	5.2	43.6436	20.7708	4.3363	35.8078	17.1772	9.5856	7.5586
AllofEm(24)	10	Klipper	-99.9900	0.8312	0.7200	0.0000	4.70	0.48	4.70	0.48	0.7180	0.1012	4.90	1.66	5	5.3	43.6436	20.7708	4.3363	35.8078	17.1772	9.5856	7.5586
AllofEm(24)	10	Lotus_Farm	-99.9900	0.8187	0.7007	0.1000	4.11	1.54	3.80	1.75	0.7166	0.1408	5.00	1.66	5	6.8	43.6436	20.7708	4.3363	35.8078	17.1772	9.5856	7.5586
AllofEm(24)	10	Pearl_Harbor	-99.9900	0.5224	0.8268	0.0000	38.50	8.45	38.50	8.45	0.7767	0.0808	7.90	2.23	0	153.0	43.6436	20.7708	4.3363	35.8078	17.1772	9.5856	7.5586
AllofEm(24)	10	Turtle_Bay	-99.9900	0.5044	0.8233	0.0000	35.70	11.61	35.70	11.61	0.7163	0.1316	7.10	2.33	0	140.0	43.6436	20.7708	4.3363	35.8078	17.1772	9.5856	7.5586
AllofEm(24)	10	Waimea_Valley	-99.9900	0.5176	0.7961	0.0000	27.50	6.17	27.50	6.17	0.7216	0.0980	7.00	1.89	140	81.2	43.6436	20.7708	4.3363	35.8078	17.1772	9.5856	7.5586
AllofEm(24)	10	Meta	-99.9900	0.6888	0.6188	0.0000	361.80	41.82	361.80	41.82	0.8282	0.0621	11.60	1.96	0	0.0	43.6436	20.7708	4.3363	35.8078	17.1772	9.5856	7.5586
AllofEm(25)	10	Windward_Complex	-99.9900	0.2037	0.4917	0.0000	179.30	19.08	179.30	19.08	0.8023	0.0694	11.60	2.72	0	0.0	64.7648	22.3724	18.6727	23.0030	21.0961	5.4334	3.3333
AllofEm(25)	10	Kahuku_Complex	-99.9900	0.1897	0.4943	0.0000	98.10	12.60	98.10	12.60	0.8360	0.0394	11.40	1.84	0	0.0	64.7648	22.3724	18.6727	23.0030	21.0961	5.4334	3.3333
AllofEm(25)	10	Keawawa	-99.9900	0.1860	0.4631	0.0000	16.70	3.23	16.70	3.23	0.7907	0.0979	8.50	2.55	4	18.9	64.7648	22.3724	18.6727	23.0030	21.0961	5.4334	3.3333
AllofEm(25)	10	Klipper	-99.9900	0.1503	0.4760	0.0000	15.50	5.36	15.50	5.36	0.7195	0.1271	6.60	2.50	124	107.7	64.7648	22.3724	18.6727	23.0030	21.0961	5.4334	3.3333
AllofEm(25)	10	Lotus_Farm	-99.9900	0.1361	0.4718	0.1000	15.89	4.20	14.80	5.25	0.7411	0.0913	6.44	1.94	137	80.8	64.7648	22.3724	18.6727	23.0030	21.0961	5.4334	3.3333
AllofEm(25)	10	Pearl_Harbor	-99.9900	0.1643	0.4936	0.0000	33.80	10.89	33.80	10.89	0.7819	0.0488	8.20	0.79	0	0.0	64.7648	22.3724	18.6727	23.0030	21.0961	5.4334	3.3333
AllofEm(25)	10	Turtle_Bay	-99.9900	0.1532	0.4832	0.0000	30.90	15.23	30.90	15.23	0.7063	0.1320	7.30	2.54	0	66.0	64.7648	22.3724	18.6727	23.0030	21.0961	5.4334	3.3333
AllofEm(25)	10	Waimea_Valley	-99.9900	0.1767	0.4788	0.0000	24.00	8.27	24.00	8.27	0.7781	0.0532	7.80	1.55	65	70.9	64.7648	22.3724	18.6727	23.0030	21.0961	5.4334	3.3333
AllofEm(25)	10	Meta	-99.9900	0.2165	0.3536	0.0000	413.10	48.51	413.10	48.51	0.8756	0.0288	15.50	1.84	0	0.0	64.7648	22.3724	18.6727	23.0030	21.0961	5.4334	3.3333
AllofEm(26)	10	Windward_Complex	-99.9900	-0.0063	0.4116	0.8000	139.00	73.54	27.80	63.53	0.7059	0.0095	7.00	4.24	54	56.4	77.7778	21.0911	11.2943	26.9850	22.7177	8.1902	1.9740
AllofEm(26)	10	Kahuku_Complex	-99.9900	-0.0158	0.4213	0.8000	6.50	2.12	1.30	2.83	0.6363	0.2493	4.50	2.12	50	51.2	77.7778	21.0911	11.2943	26.9850	22.7177	8.1902	1.9740
AllofEm(26)	10	Keawawa	-99.9900	0.0472	0.4067	0.8000	9.00	5.66	1.80	4.24	0.4270	0.4992	4.00	2.83	13	20.7	77.7778	21.0911	11.2943	26.9850	22.7177	8.1902	1.9740
AllofEm(26)	10	Klipper	-99.9900	0.0100	0.4161	0.9000	2.00	0.00	0.20	0.63	0.6250	0.0000	3.00	0.00	12	17.0	77.7778	21.0911	11.2943	26.9850	22.7177	8.1902	1.9740
AllofEm(26)	10	Lotus_Farm	-99.9900	0.0112	0.4189	1.0000	0.00	0.00	0.50	1.08	0.0000	0.0000	0.00	0.00	11	14.0	77.7778	21.0911	11.2943	26.9850	22.7177	8.1902	1.9740
AllofEm(26)	10	Pearl_Harbor	-99.9900	-0.0165	0.4151	1.0000	0.00	0.00	0.10	0.32	0.0000	0.0000	0.00	0.00	27	42.9	77.7778	21.0911	11.2943	26.9850	22.7177	8.1902	1.9740
AllofEm(26)	10	Turtle_Bay	-99.9900	-0.0035	0.4141	0.9000	2.00	0.00	0.20	0.63	0.7500	0.0000	4.00	0.00	27	52.1	77.7778	21.0911	11.2943	26.9850	22.7177	8.1902	1.9740
AllofEm(26)	10	Waimea_Valley	-99.9900	0.0272	0.4508	0.8000	7.00	1.41	1.40	2.99	0.6128	0.1154	3.50	0.71	19	25.5	77.7778	21.0911	11.2943	26.9850	22.7177	8.1902	1.9740
AllofEm(26)	10	Meta	-99.9900	-0.0086	0.3320	0.8000	166.50	74.25	33.30	74.44	0.7149	0.0211	7.00	4.24	91	76.6	77.7778	21.0911	11.2943	26.9850	22.7177	8.1902	1.9740
AllofEm(27)	10	Windward_Complex	-99.9900	0.7376	1.0116	0.0000	152.80	27.42	152.80	27.42	0.7429	0.0853	8.20	1.87	0	0.0	6.2062	26.5365	15.1411	18.7087	18.5586	12.4615	6.9489
AllofEm(27)	10	Kahuku_Complex	-99.9900	0.7262	1.0523	0.0000	86.40	16.37	86.40	16.37	0.7138	0.0943	7.70	1.49	0	0.0	6.2062	26.5365	15.1411	18.7087	18.5586	12.4615	6.9489
AllofEm(27)	10	Keawawa	-99.9900	0.6104	0.8914	0.0000	11.10	3.38	11.10	3.38	0.7265	0.1120	5.60	1.58	0	1.0	6.2062	26.5365	15.1411	18.7087	18.5586	12.4615	6.9489
AllofEm(27)	10	Klipper	-99.9900	0.5853	0.9435	0.0000	12.70	2.83	12.70	2.83	0.6702	0.1199	5.20	1.40	0	86.8	6.2062	26.5365	15.1411	18.7087	18.5586	12.4615	6.9489
AllofEm(27)	10	Lotus_Farm	-99.9900	0.5777	0.9364	0.0000	12.00	4.71	12.00	4.71	0.6625	0.1634	5.60	1.71	74	65.7	6.2062	26.5365	15.1411	18.7087	18.5586	12.4615	6.9489
AllofEm(27)	10	Pearl_Harbor	-99.9900	0.6405	1.0156	0.0000	36.40	14.50	36.40	14.50	0.6946	0.1033	6.20	1.32	0	30.0	6.2062	26.5365	15.1411	18.7087	18.5586	12.4615	6.9489
AllofEm(27)	10	Turtle_Bay	-99.9900	0.6509	1.0388	0.0000	31.80	10.23	31.80	10.23	0.6175	0.1928	5.30	1.25	0	33.0	6.2062	26.5365	15.1411	18.7087	18.5586	12.4615	6.9489
AllofEm(27)	10	Waimea_Valley	-99.9900	0.6271	1.0068	0.1000	24.11	9.37	21.70	11.67	0.6710	0.1405	6.11	1.96	71	63.6	6.2062	26.5365	15.1411	18.7087	18.5586	12.4615	6.9489
AllofEm(27)	10	Meta	-99.9900	0.8758	0.7236	0.0000	364.90	68.33	364.90	68.33	0.8068	0.0742	9.90	1.79	0	0.0	6.2062	26.5365	15.1411	18.7087	18.5586	12.4615	6.9489
AllofEm(28)	10	Windward_Complex	-99.9900	0.1076	0.3083	0.0000	171.80	36.07	171.80	36.07	0.8829	0.0343	16.60	2.76	0	0.0	50.5506	6.2282	19.3033	73.7538	12.4024	17.0220	1.1752
AllofEm(28)	10	Kahuku_Complex	-99.9900	0.1113	0.3245	0.1000	98.11	12.98	88.80	31.88	0.8853	0.0302	15.56	3.50	0	96.5	50.5506	6.2282	19.3033	73.7538	12.4024	17.0220	1.1752
AllofEm(28)	10	Keawawa	-99.9900	0.2683	0.3027	0.0000	15.90	5.40	15.90	5.40	0.8481	0.0899	11.10	3.54	0	93.3	50.5506	6.2282	19.3033	73.7538	12.4024	17.0220	1.1752
AllofEm(28)	10	Klipper	-99.9900	0.1480	0.3172	0.0000	16.80	4.05	16.80	4.05	0.8534	0.0464	10.60	3.06	0	77.7	50.5506	6.2282	19.3033	73.7538	12.4024	17.0220	1.1752
AllofEm(28)	10	Lotus_Farm	-99.9900	0.1705	0.3029	0.0000	18.80	1.75	18.80	1.75	0.8469	0.0482	10.90	2.42	142	50.4	50.5506	6.2282	19.3033	73.7538	12.4024	17.0220	1.1752
AllofEm(28)	10	Pearl_Harbor	-99.9900	0.1480	0.3115	0.0000	29.40	13.43	29.40	13.43	0.8569	0.0436	11.90	3.21	0	127.0	50.5506	6.2282	19.3033	73.7538	12.4024	17.0220	1.1752
AllofEm(28)	10	Turtle_Bay	-99.9900	0.1217	0.3204	0.0000	29.70	9.04	29.70	9.04	0.8635	0.0494	12.30	2.71	0	105.0	50.5506	6.2282	19.3033	73.7538	12.4024	17.0220	1.1752
AllofEm(28)	10	Waimea_Valley	-99.9900	0.2141	0.3307	0.0000	21.10	11.94	21.10	11.94	0.8055	0.1153	10.40	4.03	40	27.6	50.5506	6.2282	19.3033	73.7538	12.4024	17.0220	1.1752
AllofEm(28)	10	Meta	-99.9900	0.1377	0.2069	0.0000	392.30	95.66	392.30	95.66	0.8965	0.0384	18.40	3.34	0	0.0	50.5506	6.2282	19.3033	73.7538	12.4024	17.0220	1.1752
AllofEm(29)	10	Windward_Complex	-99.9900	0.3388	0.4869	0.0000	184.50	20.44	184.50	20.44	0.8197	0.0522	12.90	1.91	0	0.0	50.9510	10.6486	6.0811	40.9610	12.4174	14.2653	3.4945
AllofEm(29)	10	Kahuku_Complex	-99.9900	0.3260	0.5031	0.0000	105.80	14.62	105.80	14.62	0.8285	0.0568	11.70	2.31	0	0.0	50.9510	10.6486	6.0811	40.9610	12.4174	14.2653	3.4945
AllofEm(29)	10	Keawawa	-99.9900	0.6700	0.4455	0.3000	6.14	1.07	6.10	0.88	0.7248	0.0680	5.43	1.40	10	12.3	50.9510	10.6486	6.0811	40.9610	12.4174	14.2653	3.4945
AllofEm(29)	10	Klipper	-99.9900	0.5040	0.4528	0.1000	6.33	1.41	6.00	1.70	0.7390	0.0800	5.78	0.97	12	24.7	50.9510	10.6486	6.0811	40.9610	12.4174	14.2653	3.4945
AllofEm(29)	10	Lotus_Farm	-99.9900	0.5293	0.4605	0.0000	6.20	1.23	6.20	1.23	0.7720	0.0598	6.00	1.83	15	17.7	50.9510	10.6486	6.0811	40.9610	12.4174	14.2653	3.4945
AllofEm(29)	10	Pearl_Harbor	-99.9900	0.3220	0.4921	0.0000	39.80	9.14	39.80	9.14	0.8022	0.0663	9.70	1.77	0	0.0	50.9510	10.6486	6.0811	40.9610	12.4174	14.2653	3.4945
AllofEm(29)	10	Turtle_Bay	-99.9900	0.3024	0.4965	0.0000	35.80	7.33	35.80	7.33	0.7856	0.0494	8.50	1.72	0	22.0	50.9510	10.6486	6.0811	40.9610	12.4174	14.2653	3.4945
AllofEm(29)	10	Waimea_Valley	-99.9900	0.3427	0.5017	0.0000	20.70	10.09	20.70	10.09	0.7861	0.0753	8.00	2.67	38	47.9	50.9510	10.6486	6.0811	40.9610	12.4174	14.2653	3.4945
AllofEm(29)	10	Meta	-99.9900	0.3732	0.3543	0.0000	404.90	30.46	404.90	30.46	0.8606	0.0386	15.00	2.54	0	0.0	50.9510	10.6486	6.0811	40.9610	12.4174	14.2653	3.4945
AllofEm(30)	10	Windward_Complex	-99.9900	0.2541	0.4522	0.0000	171.20	21.35	171.20	21.35	0.8669	0.0281	13.50	1.78	0	0.0	48.0480	17.7598	24.2012	49.0811	17.4024	7.9179	2.5976
AllofEm(30)	10	Kahuku_Complex	-99.9900	0.2376	0.4533	0.0000	99.70	9.94	99.70	9.94	0.8578	0.0467	12.90	2.13	0	0.0	48.0480	17.7598	24.2012	49.0811	17.4024	7.9179	2.5976
AllofEm(30)	10	Keawawa	-99.9900	0.2987	0.4104	0.0000	23.50	3.50	23.50	3.50	0.8330	0.0411	10.80	1.87	0	0.0	48.0480	17.7598	24.2012	49.0811	17.4024	7.9179	2.5976
AllofEm(30)	10	Klipper	-99.9900	0.2207	0.4256	0.0000	21.70	3.40	21.70	3.40	0.8283	0.0565	10.40	2.76	0	0.0	48.0480	17.7598	24.2012	49.0811	17.4024	7.9179	2.5976
AllofEm(30)	10	Lotus_Farm	-99.9900	0.2439	0.4268	0.0000	22.60	4.84	22.60	4.84	0.8261	0.0673	10.60	2.01	0	0.0	48.0480	17.7598	24.2012	49.0811	17.4024	7.9179	2.5976
AllofEm(30)	10	Pearl_Harbor	-99.9900	0.2252	0.4535	0.0000	39.70	7.42	39.70	7.42	0.8481	0.0375	10.60	2.32	0	0.0	48.0480	17.7598	24.2012	49.0811	17.4024	7.9179	2.5976
AllofEm(30)	10	Turtle_Bay	-99.9900	0.2070	0.4526	0.0000	35.50	6.49	35.50	6.49	0.8158	0.0542	10.60	1.17	0	61.7	48.0480	17.7598	24.2012	49.0811	17.4024	7.9179	2.5976
AllofEm(30)	10	Waimea_Valley	-99.9900	0.2792	0.4467	0.0000	27.20	8.15	27.20	8.15	0.8326	0.0378	11.10	1.52	50	41.7	48.0480	17.7598	24.2012	49.0811	17.4024	7.9179	2.5976
AllofEm(30)	10	Meta	-99.9900	0.2720	0.3230	0.0000	441.10	44.13	441.10	44.13	0.8840	0.0248	16.10	1.37	0	0.0	48.0480	17.7598	24.2012	49.0811	17.4024	7.9179	2.5976
AllofEm(31)	10	Windward_Complex	-99.9900	0.0672	0.6801	0.6000	76.50	71.59	30.70	57.12	0.5006	0.2908	4.50	2.38	58	56.6	76.1762	24.2302	7.6787	24.7207	23.1832	19.0811	3.6136
AllofEm(31)	10	Kahuku_Complex	-99.9900	0.0604	0.6547	0.6000	34.00	26.17	13.60	23.16	0.3218	0.3794	4.00	2.94	27	60.0	76.1762	24.2302	7.6787	24.7207	23.1832	19.0811	3.6136
AllofEm(31)	10	Keawawa	-99.9900	0.1895	0.5521	0.8000	4.00	2.83	1.00	1.89	0.4514	0.2455	2.50	0.71	7	7.9	76.1762	24.2302	7.6787	24.7207	23.1832	19.0811	3.6136
AllofEm(31)	10	Klipper	-99.9900	0.1735	0.5928	0.7000	3.00	1.00	0.90	1.52	0.4433	0.2022	2.33	0.58	9	11.8	76.1762	24.2302	7.6787	24.7207	23.1832	19.0811	3.6136
AllofEm(31)	10	Lotus_Farm	-99.9900	0.1689	0.5734	0.7000	2.67	0.58	0.80	1.32	0.5972	0.0867	2.67	0.58	5	6.6	76.1762	24.2302	7.6787	24.7207	23.1832	19.0811	3.6136
AllofEm(31)	10	Pearl_Harbor	-99.9900	0.0840	0.6817	0.5000	16.40	11.55	8.20	11.57	0.3911	0.3034	2.80	1.64	14	20.9	76.1762	24.2302	7.6787	24.7207	23.1832	19.0811	3.6136
AllofEm(31)	10	Turtle_Bay	-99.9900	0.0725	0.6489	0.8000	35.50	13.44	7.60	15.39	0.3362	0.4754	2.50	2.12	11	19.1	76.1762	24.2302	7.6787	24.7207	23.1832	19.0811	3.6136
AllofEm(31)	10	Waimea_Valley	-99.9900	0.0948	0.6453	0.7000	10.00	4.36	3.10	5.20	0.4432	0.1250	2.67	0.58	11	14.7	76.1762	24.2302	7.6787	24.7207	23.1832	19.0811	3.6136
AllofEm(31)	10	Meta	-99.9900	0.0823	0.5467	0.5000	131.80	128.46	65.90	110.27	0.5329	0.3104	5.00	2.45	131	92.8	76.1762	24.2302	7.6787	24.7207	23.1832	19.0811	3.6136
AllofEm(32)	10	Windward_Complex	-99.9900	-0.3390	0.3652	1.0000	0.00	0.00	0.00	0.00	0.0000	0.0000	0.00	0.00	10	11.6	91.3914	33.1992	8.5405	72.8168	22.4775	4.4124	2.0230
AllofEm(32)	10	Kahuku_Complex	-99.9900	-0.2550	0.4316	1.0000	0.00	0.00	0.00	0.00	0.0000	0.0000	0.00	0.00	10	12.2	91.3914	33.1992	8.5405	72.8168	22.4775	4.4124	2.0230
AllofEm(32)	10	Keawawa	-99.9900	0.0096	0.5210	1.0000	0.00	0.00	0.00	0.00	0.0000	0.0000	0.00	0.00	5	6.5	91.3914	33.1992	8.5405	72.8168	22.4775	4.4124	2.0230
AllofEm(32)	10	Klipper	-99.9900	-0.1996	0.3917	1.0000	0.00	0.00	0.00	0.00	0.0000	0.0000	0.00	0.00	5	6.2	91.3914	33.1992	8.5405	72.8168	22.4775	4.4124	2.0230
AllofEm(32)	10	Lotus_Farm	-99.9900	-0.1864	0.3814	1.0000	0.00	0.00	0.00	0.00	0.0000	0.0000	0.00	0.00	7	7.0	91.3914	33.1992	8.5405	72.8168	22.4775	4.4124	2.0230
AllofEm(32)	10	Pearl_Harbor	-99.9900	-0.2519	0.4691	1.0000	0.00	0.00	0.00	0.00	0.0000	0.0000	0.00	0.00	9	9.9	91.3914	33.1992	8.5405	72.8168	22.4775	4.4124	2.0230
AllofEm(32)	10	Turtle_Bay	-99.9900	-0.2611	0.3450	1.0000	0.00	0.00	0.00	0.00	0.0000	0.0000	0.00	0.00	10	9.0	91.3914	33.1992	8.5405	72.8168	22.4775	4.4124	2.0230
AllofEm(32)	10	Waimea_Valley	-99.9900	-0.2984	0.3457	1.0000	0.00	0.00	0.00	0.00	0.0000	0.0000	0.00	0.00	7	7.2	91.3914	33.1992	8.5405	72.8168	22.4775	4.4124	2.0230
AllofEm(32)	10	Meta	-99.9900	-0.2948	0.3298	1.0000	0.00	0.00	0.00	0.00	0.0000	0.0000	0.00	0.00	14	15.4	91.3914	33.1992	8.5405	72.8168	22.4775	4.4124	2.0230
AllofEm(33)	10	Windward_Complex	-99.9900	-0.0097	0.5546	0.8000	79.00	83.44	15.90	43.35	0.3943	0.1492	2.00	0.00	68	78.1	25.3253	64.2062	11.4414	47.3634	14.8198	8.1562	2.9409
AllofEm(33)	10	Kahuku_Complex	-99.9900	-0.0061	0.6236	0.9000	10.00	0.00	1.00	3.16	0.2550	0.0000	2.00	0.00	40	38.2	25.3253	64.2062	11.4414	47.3634	14.8198	8.1562	2.9409
AllofEm(33)	10	Keawawa	-99.9900	0.2043	0.7693	0.9000	3.00	0.00	0.30	0.95	0.2778	0.0000	2.00	0.00	6	6.7	25.3253	64.2062	11.4414	47.3634	14.8198	8.1562	2.9409
AllofEm(33)	10	Klipper	-99.9900	0.0847	0.8608	0.9000	2.00	0.00	0.20	0.63	0.3750	0.0000	2.00	0.00	5	6.1	25.3253	64.2062	11.4414	47.3634	14.8198	8.1562	2.9409
AllofEm(33)	10	Lotus_Farm	-99.9900	0.1764	0.8671	1.0000	0.00	0.00	0.10	0.32	0.0000	0.0000	0.00	0.00	3	6.3	25.3253	64.2062	11.4414	47.3634	14.8198	8.1562	2.9409
AllofEm(33)	10	Pearl_Harbor	-99.9900	0.0643	0.6920	0.9000	25.00	0.00	2.50	7.91	0.3848	0.0000	2.00	0.00	18	21.6	25.3253	64.2062	11.4414	47.3634	14.8198	8.1562	2.9409
AllofEm(33)	10	Turtle_Bay	-99.9900	-0.0223	0.8712	1.0000	0.00	0.00	0.00	0.00	0.0000	0.0000	0.00	0.00	9	10.0	25.3253	64.2062	11.4414	47.3634	14.8198	8.1562	2.9409
AllofEm(33)	10	Waimea_Valley	-99.9900	0.0926	0.7998	0.9000	18.00	0.00	1.80	5.69	0.1528	0.0000	2.00	0.00	9	10.5	25.3253	64.2062	11.4414	47.3634	14.8198	8.1562	2.9409
AllofEm(33)	10	Meta	-99.9900	-0.0162	0.4865	0.8000	108.50	125.16	21.80	61.88	0.3943	0.1492	2.00	0.00	88	85.4	25.3253	64.2062	11.4414	47.3634	14.8198	8.1562	2.9409
AllofEm(34)	10	Windward_Complex	-99.9900	0.5820	0.8299	0.0000	178.00	31.30	178.00	31.30	0.8058	0.0679	10.20	1.93	0	0.0	16.1161	17.8238	21.3003	55.7177	19.6697	16.2903	5.0991
AllofEm(34)	10	Kahuku_Complex	-99.9900	0.5695	0.8216	0.0000	98.50	23.22	98.50	23.22	0.7914	0.0526	9.70	1.57	0	0.0	16.1161	17.8238	21.3003	55.7177	19.6697	16.2903	5.0991
AllofEm(34)	10	Keawawa	-99.9900	0.6406	0.6534	0.0000	19.50	2.99	19.50	2.99	0.7945	0.0393	8.50	1.58	0	71.0	16.1161	17.8238	21.3003	55.7177	19.6697	16.2903	5.0991
AllofEm(34)	10	Klipper	-99.9900	0.5288	0.7023	0.0000	19.50	2.68	19.50	2.68	0.7567	0.0506	7.60	1.58	0	0.0	16.1161	17.8238	21.3003	55.7177	19.6697	16.2903	5.0991
AllofEm(34)	10	Lotus_Farm	-99.9900	0.5405	0.7096	0.0000	20.20	6.21	20.20	6.21	0.7815	0.0477	7.10	1.37	0	0.0	16.1161	17.8238	21.3003	55.7177	19.6697	16.2903	5.0991
AllofEm(34)	10	Pearl_Harbor	-99.9900	0.5320	0.7962	0.0000	40.60	9.94	40.60	9.94	0.7749	0.0456	8.70	1.25	0	0.0	16.1161	17.8238	21.3003	55.7177	19.6697	16.2903	5.0991
AllofEm(34)	10	Turtle_Bay	-99.9900	0.5079	0.8067	0.0000	32.10	14.02	32.10	14.02	0.7837	0.0541	8.10	2.02	0	0.0	16.1161	17.8238	21.3003	55.7177	19.6697	16.2903	5.0991
AllofEm(34)	10	Waimea_Valley	-99.9900	0.5872	0.7568	0.0000	31.00	11.30	31.00	11.30	0.7659	0.0609	8.90	1.79	65	66.4	16.1161	17.8238	21.3003	55.7177	19.6697	16.2903	5.0991
AllofEm(34)	10	Meta	-99.9900	0.6719	0.5824	0.0000	439.40	59.10	439.40	59.10	0.8251	0.0443	11.60	1.71	0	0.0	16.1161	17.8238	21.3003	55.7177	19.6697	16.2903	5.0991
AllofEm(35)	10	Windward_Complex	-99.9900	0.6059	1.0218	0.0000	160.80	35.00	160.80	35.00	0.6597	0.1084	5.90	1.20	0	0.0	13.6136	38.4525	16.9700	7.7778	13.9339	13.5846	6.1922
AllofEm(35)	10	Kahuku_Complex	-99.9900	0.5906	1.0366	0.0000	92.00	25.53	92.00	25.53	0.5693	0.0967	5.30	2.00	0	0.0	13.6136	38.4525	16.9700	7.7778	13.9339	13.5846	6.1922
AllofEm(35)	10	Keawawa	-99.9900	0.4565	0.9911	0.0000	12.70	4.79	12.70	4.79	0.5752	0.0974	3.60	0.97	13	28.4	13.6136	38.4525	16.9700	7.7778	13.9339	13.5846	6.1922
AllofEm(35)	10	Klipper	-99.9900	0.4504	0.9938	0.0000	13.50	5.40	13.50	5.40	0.5012	0.2382	3.30	1.25	34	44.4	13.6136	38.4525	16.9700	7.7778	13.9339	13.5846	6.1922
AllofEm(35)	10	Lotus_Farm	-99.9900	0.4475	0.9897	0.2000	15.38	3.42	12.70	6.40	0.3336	0.2713	2.75	1.04	19	33.1	13.6136	38.4525	16.9700	7.7778	13.9339	13.5846	6.1922
AllofEm(35)	10	Pearl_Harbor	-99.9900	0.5205	1.0419	0.0000	34.60	12.28	34.60	12.28	0.4760	0.2596	3.90	1.97	0	83.5	13.6136	38.4525	16.9700	7.7778	13.9339	13.5846	6.1922
AllofEm(35)	10	Turtle_Bay	-99.9900	0.5086	1.0555	0.0000	27.90	14.75	27.90	14.75	0.4769	0.1740	3.50	1.58	0	0.0	13.6136	38.4525	16.9700	7.7778	13.9339	13.5846	6.1922
AllofEm(35)	10	Waimea_Valley	-99.9900	0.4595	1.0389	0.1000	23.56	7.52	21.60	9.41	0.4971	0.1163	3.22	0.97	39	42.4	13.6136	38.4525	16.9700	7.7778	13.9339	13.5846	6.1922
AllofEm(35)	10	Meta	-99.9900	0.7244	0.6835	0.0000	375.80	62.54	375.80	62.54	0.8063	0.0432	8.80	1.81	0	0.0	13.6136	38.4525	16.9700	7.7778	13.9339	13.5846	6.1922
AllofEm(36)	10	Windward_Complex	-99.9900	0.0964	0.7570	0.5000	134.00	66.43	67.00	83.36	0.4305	0.2953	2.80	1.30	115	101.8	72.0721	37.3634	17.2643	23.9399	23.1381	14.0781	5.1832
AllofEm(36)	10	Kahuku_Complex	-99.9900	0.0990	0.7605	0.6000	68.25	29.04	27.40	38.95	0.4311	0.2926	2.75	1.26	76	75.1	72.0721	37.3634	17.2643	23.9399	23.1381	14.0781	5.1832
AllofEm(36)	10	Keawawa	-99.9900	0.1325	0.7123	0.7000	9.33	7.02	2.80	5.59	0.3001	0.2706	2.00	1.00	2	11.3	72.0721	37.3634	17.2643	23.9399	23.1381	14.0781	5.1832
AllofEm(36)	10	Klipper	-99.9900	0.1119	0.7251	1.0000	0.00	0.00	0.30	0.67	0.0000	0.0000	0.00	0.00	7	11.4	72.0721	37.3634	17.2643	23.9399	23.1381	14.0781	5.1832
AllofEm(36)	10	Lotus_Farm	-99.9900	0.1193	0.7184	0.8000	14.00	7.07	2.90	6.31	0.4877	0.0175	2.00	0.00	11	12.6	72.0721	37.3634	17.2643	23.9399	23.1381	14.0781	5.1832
AllofEm(36)	10	Pearl_Harbor	-99.9900	0.1143	0.7355	0.6000	23.50	16.66	9.40	15.49	0.3381	0.3076	2.25	1.26	48	47.1	72.0721	37.3634	17.2643	23.9399	23.1381	14.0781	5.1832
AllofEm(36)	10	Turtle_Bay	-99.9900	0.0971	0.7388	0.7000	6.33	4.93	1.90	3.84	0.3310	0.1463	2.00	0.00	21	34.2	72.0721	37.3634	17.2643	23.9399	23.1381	14.0781	5.1832
AllofEm(36)	10	Waimea_Valley	-99.9900	0.1199	0.7069	0.8000	5.00	0.00	1.20	2.10	0.4400	0.0283	2.50	0.71	11	21.3	72.0721	37.3634	17.2643	23.9399	23.1381	14.0781	5.1832
AllofEm(36)	10	Meta	-99.9900	0.1130	0.6103	0.5000	225.80	101.71	112.90	136.97	0.4666	0.2777	2.80	1.30	153	122.2	72.0721	37.3634	17.2643	23.9399	23.1381	14.0781	5.1832
AllofEm(37)	10	Windward_Complex	-99.9900	-0.2993	0.5838	1.0000	0.00	0.00	0.00	0.00	0.0000	0.0000	0.00	0.00	12	12.2	65.2653	58.4404	16.3604	27.6877	18.6937	6.5395	2.5766
AllofEm(37)	10	Kahuku_Complex	-99.9900	-0.3989	0.6154	1.0000	0.00	0.00	0.00	0.00	0.0000	0.0000	0.00	0.00	8	8.9	65.2653	58.4404	16.3604	27.6877	18.6937	6.5395	2.5766
AllofEm(37)	10	Keawawa	-99.9900	-0.0099	0.5366	1.0000	0.00	0.00	0.00	0.00	0.0000	0.0000	0.00	0.00	2	2.4	65.2653	58.4404	16.3604	27.6877	18.6937	6.5395	2.5766
AllofEm(37)	10	Klipper	-99.9900	-0.4160	0.8512	1.0000	0.00	0.00	0.00	0.00	0.0000	0.0000	0.00	0.00	2	2.3	65.2653	58.4404	16.3604	27.6877	18.6937	6.5395	2.5766
AllofEm(37)	10	Lotus_Farm	-99.9900	-0.5364	0.5812	1.0000	0.00	0.00	0.00	0.00	0.0000	0.0000	0.00	0.00	4	3.8	65.2653	58.4404	16.3604	27.6877	18.6937	6.5395	2.5766
AllofEm(37)	10	Pearl_Harbor	-99.9900	-0.4273	0.5718	1.0000	0.00	0.00	0.00	0.00	0.0000	0.0000	0.00	0.00	6	6.1	65.2653	58.4404	16.3604	27.6877	18.6937	6.5395	2.5766
AllofEm(37)	10	Turtle_Bay	-99.9900	-0.3421	0.5438	1.0000	0.00	0.00	0.00	0.00	0.0000	0.0000	0.00	0.00	5	6.3	65.2653	58.4404	16.3604	27.6877	18.6937	6.5395	2.5766
AllofEm(37)	10	Waimea_Valley	-99.9900	-0.3418	0.6313	1.0000	0.00	0.00	0.00	0.00	0.0000	0.0000	0.00	0.00	4	4.8	65.2653	58.4404	16.3604	27.6877	18.6937	6.5395	2.5766
AllofEm(37)	10	Meta	-99.9900	-0.3621	0.4492	1.0000	0.00	0.00	0.00	0.00	0.0000	0.0000	0.00	0.00	13	14.1	65.2653	58.4404	16.3604	27.6877	18.6937	6.5395	2.5766
AllofEm(38)	10	Windward_Complex	-99.9900	0.4029	0.9315	0.1000	176.56	25.01	158.90	60.61	0.6377	0.1346	4.89	1.45	0	44.7	27.8278	41.1431	4.4625	14.9610	24.7898	19.1662	5.2322
AllofEm(38)	10	Kahuku_Complex	-99.9900	0.3913	0.9667	0.1000	88.67	29.54	79.80	39.52	0.4713	0.2074	4.11	1.05	0	36.7	27.8278	41.1431	4.4625	14.9610	24.7898	19.1662	5.2322
AllofEm(38)	10	Keawawa	-99.9900	0.6752	0.8094	0.7000	4.33	0.58	2.90	1.85	0.7154	0.0515	4.33	0.58	2	3.4	27.8278	41.1431	4.4625	14.9610	24.7898	19.1662	5.2322
AllofEm(38)	10	Klipper	-99.9900	0.5795	0.8462	0.4000	3.50	0.84	2.30	1.70	0.5422	0.2734	3.33	1.21	3	4.4	27.8278	41.1431	4.4625	14.9610	24.7898	19.1662	5.2322
AllofEm(38)	10	Lotus_Farm	-99.9900	0.6073	0.8862	0.7000	3.33	1.53	2.00	1.56	0.6217	0.1200	3.33	0.58	3	5.4	27.8278	41.1431	4.4625	14.9610	24.7898	19.1662	5.2322
AllofEm(38)	10	Pearl_Harbor	-99.9900	0.3416	0.9484	0.1000	33.44	12.12	30.10	15.57	0.4567	0.1781	3.67	1.00	90	53.3	27.8278	41.1431	4.4625	14.9610	24.7898	19.1662	5.2322
AllofEm(38)	10	Turtle_Bay	-99.9900	0.3384	0.9545	0.3000	31.14	11.07	22.00	17.28	0.5949	0.0817	3.57	0.79	14	34.4	27.8278	41.1431	4.4625	14.9610	24.7898	19.1662	5.2322
AllofEm(38)	10	Waimea_Valley	-99.9900	0.3332	0.8825	0.1000	26.67	11.22	24.00	13.53	0.5884	0.0997	3.89	0.60	23	35.6	27.8278	41.1431	4.4625	14.9610	24.7898	19.1662	5.2322
AllofEm(38)	10	Meta	-99.9900	0.4706	0.6765	0.1000	357.78	70.26	322.00	131.10	0.7263	0.0694	5.56	1.42	0	34.0	27.8278	41.1431	4.4625	14.9610	24.7898	19.1662	5.2322
AllofEm(39)	10	Windward_Complex	-99.9900	0.6903	0.9673	0.0000	158.80	38.54	158.80	38.54	0.7114	0.0960	8.30	0.95	0	0.0	9.6096	24.4865	16.6547	20.1141	12.4775	16.3584	6.4304
AllofEm(39)	10	Kahuku_Complex	-99.9900	0.6767	0.9791	0.0000	85.00	19.93	85.00	19.93	0.7730	0.0690	7.70	1.34	0	0.0	9.6096	24.4865	16.6547	20.1141	12.4775	16.3584	6.4304
AllofEm(39)	10	Keawawa	-99.9900	0.6010	0.8728	0.0000	14.40	4.38	14.40	4.38	0.7373	0.0917	5.90	2.33	0	48.0	9.6096	24.4865	16.6547	20.1141	12.4775	16.3584	6.4304
AllofEm(39)	10	Klipper	-99.9900	0.5717	0.8932	0.0000	13.20	3.01	13.20	3.01	0.6989	0.0931	5.30	1.42	0	55.5	9.6096	24.4865	16.6547	20.1141	12.4775	16.3584	6.4304
AllofEm(39)	10	Lotus_Farm	-99.9900	0.5657	0.8983	0.0000	13.30	4.00	13.30	4.00	0.7216	0.0917	5.90	1.60	0	66.3	9.6096	24.4865	16.6547	20.1141	12.4775	16.3584	6.4304
AllofEm(39)	10	Pearl_Harbor	-99.9900	0.6133	0.9683	0.0000	34.30	7.87	34.30	7.87	0.6207	0.1805	6.30	1.34	0	0.0	9.6096	24.4865	16.6547	20.1141	12.4775	16.3584	6.4304
AllofEm(39)	10	Turtle_Bay	-99.9900	0.6074	0.9814	0.0000	31.60	7.93	31.60	7.93	0.6297	0.1319	5.50	1.65	0	0.0	9.6096	24.4865	16.6547	20.1141	12.4775	16.3584	6.4304
AllofEm(39)	10	Waimea_Valley	-99.9900	0.5961	0.9582	0.0000	25.90	8.14	25.90	8.14	0.6789	0.1658	6.60	2.01	42	37.5	9.6096	24.4865	16.6547	20.1141	12.4775	16.3584	6.4304
AllofEm(39)	10	Meta	-99.9900	0.8175	0.6668	0.0000	376.50	37.92	376.50	37.92	0.8112	0.0613	9.80	2.53	0	0.0	9.6096	24.4865	16.6547	20.1141	12.4775	16.3584	6.4304
AllofEm(40)	10	Windward_Complex	-99.9900	-0.3067	0.6417	1.0000	0.00	0.00	0.00	0.00	0.0000	0.0000	0.00	0.00	12	13.2	92.1922	40.4384	21.5315	46.5826	16.8919	9.8238	4.7207
AllofEm(40)	10	Kahuku_Complex	-99.9900	-0.2451	0.5811	1.0000	0.00	0.00	0.00	0.00	0.0000	0.0000	0.00	0.00	10	12.3	92.1922	40.4384	21.5315	46.5826	16.8919	9.8238	4.7207
AllofEm(40)	10	Keawawa	-99.9900	0.0912	0.5345	1.0000	0.00	0.00	0.00	0.00	0.0000	0.0000	0.00	0.00	4	4.8	92.1922	40.4384	21.5315	46.5826	16.8919	9.8238	4.7207
AllofEm(40)	10	Klipper	-99.9900	-0.2714	0.5874	1.0000	0.00	0.00	0.00	0.00	0.0000	0.0000	0.00	0.00	4	5.1	92.1922	40.4384	21.5315	46.5826	16.8919	9.8238	4.7207
AllofEm(40)	10	Lotus_Farm	-99.9900	-0.2063	0.6031	1.0000	0.00	0.00	0.00	0.00	0.0000	0.0000	0.00	0.00	4	5.7	92.1922	40.4384	21.5315	46.5826	16.8919	9.8238	4.7207
AllofEm(40)	10	Pearl_Harbor	-99.9900	-0.3090	0.5998	1.0000	0.00	0.00	0.00	0.00	0.0000	0.0000	0.00	0.00	6	7.3	92.1922	40.4384	21.5315	46.5826	16.8919	9.8238	4.7207
AllofEm(40)	10	Turtle_Bay	-99.9900	-0.2843	0.5581	1.0000	0.00	0.00	0.00	0.00	0.0000	0.0000	0.00	0.00	7	7.9	92.1922	40.4384	21.5315	46.5826	16.8919	9.8238	4.7207
AllofEm(40)	10	Waimea_Valley	-99.9900	-0.2834	0.5434	1.0000	0.00	0.00	0.00	0.00	0.0000	0.0000	0.00	0.00	6	6.6	92.1922	40.4384	21.5315	46.5826	16.8919	9.8238	4.7207
AllofEm(40)	10	Meta	-99.9900	-0.2982	0.5144	1.0000	0.00	0.00	0.00	0.00	0.0000	0.0000	0.00	0.00	14	17.1	92.1922	40.4384	21.5315	46.5826	16.8919	9.8238	4.7207
AllofEm(41)	10	Windward_Complex	-99.9900	0.2065	0.7945	0.0000	153.00	41.15	153.00	41.15	0.5526	0.1400	4.70	1.34	0	25.0	41.8418	48.3183	10.3063	36.9009	19.7898	14.5205	4.5666
AllofEm(41)	10	Kahuku_Complex	-99.9900	0.1796	0.7878	0.0000	78.50	33.94	78.50	33.94	0.5410	0.1421	4.40	1.35	0	21.0	41.8418	48.3183	10.3063	36.9009	19.7898	14.5205	4.5666
AllofEm(41)	10	Keawawa	-99.9900	0.3063	0.7028	0.1000	7.33	3.24	6.60	3.84	0.5444	0.1359	3.22	0.97	3	14.7	41.8418	48.3183	10.3063	36.9009	19.7898	14.5205	4.5666
AllofEm(41)	10	Klipper	-99.9900	0.2671	0.7670	0.1000	6.11	2.85	5.70	2.98	0.5725	0.1554	3.56	0.73	5	11.6	41.8418	48.3183	10.3063	36.9009	19.7898	14.5205	4.5666
AllofEm(41)	10	Lotus_Farm	-99.9900	0.2699	0.7711	0.3000	9.29	3.09	7.00	4.57	0.5514	0.1013	3.43	0.53	15	20.2	41.8418	48.3183	10.3063	36.9009	19.7898	14.5205	4.5666
AllofEm(41)	10	Pearl_Harbor	-99.9900	0.1503	0.8086	0.1000	31.56	16.06	28.70	17.63	0.5653	0.1474	3.78	1.48	62	67.7	41.8418	48.3183	10.3063	36.9009	19.7898	14.5205	4.5666
AllofEm(41)	10	Turtle_Bay	-99.9900	0.1512	0.7863	0.0000	22.70	11.72	22.70	11.72	0.5540	0.1024	3.80	0.92	66	63.3	41.8418	48.3183	10.3063	36.9009	19.7898	14.5205	4.5666
AllofEm(41)	10	Waimea_Valley	-99.9900	0.1987	0.7995	0.4000	25.67	14.08	16.00	16.32	0.6161	0.0902	4.17	0.98	24	42.3	41.8418	48.3183	10.3063	36.9009	19.7898	14.5205	4.5666
AllofEm(41)	10	Meta	-99.9900	0.2329	0.5640	0.0000	318.20	102.44	318.20	102.44	0.6332	0.1071	5.40	1.71	0	0.0	41.8418	48.3183	10.3063	36.9009	19.7898	14.5205	4.5666
AllofEm(42)	10	Windward_Complex	-99.9900	0.6459	0.8260	0.0000	173.70	34.86	173.70	34.86	0.6597	0.1281	7.70	1.83	0	0.0	36.7367	16.6066	11.6727	6.9970	18.5886	9.0581	7.0190
AllofEm(42)	10	Kahuku_Complex	-99.9900	0.6240	0.8310	0.0000	104.50	18.25	104.50	18.25	0.7388	0.0676	7.20	1.81	0	0.0	36.7367	16.6066	11.6727	6.9970	18.5886	9.0581	7.0190
AllofEm(42)	10	Keawawa	-99.9900	0.5171	0.7651	0.0000	11.50	3.24	11.50	3.24	0.7033	0.1107	5.50	1.78	55	51.7	36.7367	16.6066	11.6727	6.9970	18.5886	9.0581	7.0190
AllofEm(42)	10	Klipper	-99.9900	0.5144	0.8208	0.0000	11.10	2.51	11.10	2.51	0.6076	0.2212	4.50	1.43	47	60.0	36.7367	16.6066	11.6727	6.9970	18.5886	9.0581	7.0190
AllofEm(42)	10	Lotus_Farm	-99.9900	0.4804	0.7870	0.0000	9.10	2.60	9.10	2.60	0.5885	0.1003	4.30	2.00	80	64.1	36.7367	16.6066	11.6727	6.9970	18.5886	9.0581	7.0190
AllofEm(42)	10	Pearl_Harbor	-99.9900	0.5709	0.8568	0.0000	41.70	11.17	41.70	11.17	0.6020	0.1528	5.00	1.70	0	81.0	36.7367	16.6066	11.6727	6.9970	18.5886	9.0581	7.0190
AllofEm(42)	10	Turtle_Bay	-99.9900	0.5491	0.8377	0.0000	38.60	11.13	38.60	11.13	0.4632	0.1997	4.40	1.65	0	61.0	36.7367	16.6066	11.6727	6.9970	18.5886	9.0581	7.0190
AllofEm(42)	10	Waimea_Valley	-99.9900	0.5481	0.8316	0.0000	21.80	9.10	21.80	9.10	0.6010	0.1405	4.10	1.45	47	49.3	36.7367	16.6066	11.6727	6.9970	18.5886	9.0581	7.0190
AllofEm(42)	10	Meta	-99.9900	0.7328	0.6055	0.0000	412.00	59.87	412.00	59.87	0.8402	0.0374	12.80	1.87	0	0.0	36.7367	16.6066	11.6727	6.9970	18.5886	9.0581	7.0190
AllofEm(43)	10	Windward_Complex	-99.9900	-0.3894	0.5978	1.0000	0.00	0.00	0.00	0.00	0.0000	0.0000	0.00	0.00	11	10.4	96.1962	40.1822	23.0661	23.7838	20.1051	5.2973	5.3794
AllofEm(43)	10	Kahuku_Complex	-99.9900	-0.4716	0.4106	1.0000	0.00	0.00	0.00	0.00	0.0000	0.0000	0.00	0.00	7	7.8	96.1962	40.1822	23.0661	23.7838	20.1051	5.2973	5.3794
AllofEm(43)	10	Keawawa	-99.9900	-0.1052	0.3141	1.0000	0.00	0.00	0.00	0.00	0.0000	0.0000	0.00	0.00	3	3.2	96.1962	40.1822	23.0661	23.7838	20.1051	5.2973	5.3794
AllofEm(43)	10	Klipper	-99.9900	-0.4088	0.5002	1.0000	0.00	0.00	0.00	0.00	0.0000	0.0000	0.00	0.00	4	4.2	96.1962	40.1822	23.0661	23.7838	20.1051	5.2973	5.3794
AllofEm(43)	10	Lotus_Farm	-99.9900	-0.4312	0.3235	1.0000	0.00	0.00	0.00	0.00	0.0000	0.0000	0.00	0.00	3	3.7	96.1962	40.1822	23.0661	23.7838	20.1051	5.2973	5.3794
AllofEm(43)	10	Pearl_Harbor	-99.9900	-0.4521	0.4503	1.0000	0.00	0.00	0.00	0.00	0.0000	0.0000	0.00	0.00	5	5.7	96.1962	40.1822	23.0661	23.7838	20.1051	5.2973	5.3794
AllofEm(43)	10	Turtle_Bay	-99.9900	-0.3876	0.4860	1.0000	0.00	0.00	0.00	0.00	0.0000	0.0000	0.00	0.00	6	6.1	96.1962	40.1822	23.0661	23.7838	20.1051	5.2973	5.3794
AllofEm(43)	10	Waimea_Valley	-99.9900	-0.4319	0.2701	1.0000	0.00	0.00	0.00	0.00	0.0000	0.0000	0.00	0.00	4	4.6	96.1962	40.1822	23.0661	23.7838	20.1051	5.2973	5.3794
AllofEm(43)	10	Meta	-99.9900	-0.4238	0.4412	1.0000	0.00	0.00	0.00	0.00	0.0000	0.0000	0.00	0.00	11	12.3	96.1962	40.1822	23.0661	23.7838	20.1051	5.2973	5.3794
AllofEm(44)	10	Windward_Complex	-99.9900	0.6793	0.7208	0.1000	151.67	65.87	136.50	78.47	0.6271	0.2478	6.00	1.73	83	75.2	20.4204	3.6657	5.0300	57.6697	23.0030	16.9710	6.1361
AllofEm(44)	10	Kahuku_Complex	-99.9900	0.6984	0.7672	0.1000	108.11	5.60	97.30	34.59	0.5818	0.2662	5.44	1.94	58	64.2	20.4204	3.6657	5.0300	57.6697	23.0030	16.9710	6.1361
AllofEm(44)	10	Keawawa	-99.9900	1.2499	0.6137	0.1000	5.89	1.62	5.30	2.41	0.5889	0.1998	3.67	1.22	7	8.1	20.4204	3.6657	5.0300	57.6697	23.0030	16.9710	6.1361
AllofEm(44)	10	Klipper	-99.9900	1.0372	0.6275	0.1000	5.33	1.58	4.80	2.25	0.5992	0.2410	4.00	1.58	7	7.1	20.4204	3.6657	5.0300	57.6697	23.0030	16.9710	6.1361
AllofEm(44)	10	Lotus_Farm	-99.9900	1.0193	0.6507	0.2000	5.38	1.19	4.80	1.99	0.5506	0.2433	3.88	1.73	4	5.1	20.4204	3.6657	5.0300	57.6697	23.0030	16.9710	6.1361
AllofEm(44)	10	Pearl_Harbor	-99.9900	0.6995	0.7613	0.1000	32.22	13.68	29.00	16.44	0.5725	0.2739	5.44	1.74	58	77.3	20.4204	3.6657	5.0300	57.6697	23.0030	16.9710	6.1361
AllofEm(44)	10	Turtle_Bay	-99.9900	0.6634	0.7633	0.1000	41.22	11.29	37.10	16.83	0.5792	0.2359	5.00	1.41	33	42.0	20.4204	3.6657	5.0300	57.6697	23.0030	16.9710	6.1361
AllofEm(44)	10	Waimea_Valley	-99.9900	0.7192	0.7576	0.2000	24.25	8.51	19.40	12.69	0.5862	0.2521	4.38	1.51	45	53.4	20.4204	3.6657	5.0300	57.6697	23.0030	16.9710	6.1361
AllofEm(44)	10	Meta	-99.9900	0.7486	0.6049	0.1000	371.33	65.78	334.20	132.80	0.6281	0.2614	6.44	1.59	0	8.0	20.4204	3.6657	5.0300	57.6697	23.0030	16.9710	6.1361
AllofEm(45)	10	Windward_Complex	-99.9900	0.4425	1.0785	0.0000	131.00	51.75	131.00	51.75	0.5227	0.1982	4.30	1.57	0	0.0	28.5285	50.6246	19.9339	11.0571	22.0571	14.7417	7.0330
AllofEm(45)	10	Kahuku_Complex	-99.9900	0.4378	1.1061	0.0000	90.00	25.76	90.00	25.76	0.4262	0.1549	3.50	1.27	0	0.0	28.5285	50.6246	19.9339	11.0571	22.0571	14.7417	7.0330
AllofEm(45)	10	Keawawa	-99.9900	0.3595	1.0424	0.2000	12.38	7.31	10.20	7.91	0.5325	0.1341	3.38	1.06	1	8.0	28.5285	50.6246	19.9339	11.0571	22.0571	14.7417	7.0330
AllofEm(45)	10	Klipper	-99.9900	0.3476	1.0766	0.2000	11.75	8.00	9.50	8.50	0.4008	0.2555	2.25	0.71	7	9.9	28.5285	50.6246	19.9339	11.0571	22.0571	14.7417	7.0330
AllofEm(45)	10	Lotus_Farm	-99.9900	0.3478	1.1032	0.3000	15.71	5.56	11.40	8.30	0.3558	0.2519	3.14	1.21	13	20.1	28.5285	50.6246	19.9339	11.0571	22.0571	14.7417	7.0330
AllofEm(45)	10	Pearl_Harbor	-99.9900	0.3535	1.0961	0.2000	36.00	14.43	28.90	19.65	0.4636	0.1873	3.50	1.07	77	79.7	28.5285	50.6246	19.9339	11.0571	22.0571	14.7417	7.0330
AllofEm(45)	10	Turtle_Bay	-99.9900	0.3415	1.0983	0.2000	36.88	15.46	29.80	20.21	0.4919	0.1819	3.25	1.04	85	75.4	28.5285	50.6246	19.9339	11.0571	22.0571	14.7417	7.0330
AllofEm(45)	10	Waimea_Valley	-99.9900	0.3483	1.1020	0.0000	25.60	11.11	25.60	11.11	0.5568	0.2129	3.60	1.51	21	26.8	28.5285	50.6246	19.9339	11.0571	22.0571	14.7417	7.0330
AllofEm(45)	10	Meta	-99.9900	0.5456	0.7242	0.0000	336.40	99.10	336.40	99.10	0.6984	0.0898	6.00	1.70	0	0.0	28.5285	50.6246	19.9339	11.0571	22.0571	14.7417	7.0330
AllofEm(46)	10	Windward_Complex	-99.9900	-0.2479	0.6825	1.0000	0.00	0.00	0.00	0.00	0.0000	0.0000	0.00	0.00	12	16.4	88.8889	48.2543	19.2613	28.4685	14.0390	4.4464	6.1151
AllofEm(46)	10	Kahuku_Complex	-99.9900	-0.1613	0.7124	1.0000	0.00	0.00	0.00	0.00	0.0000	0.0000	0.00	0.00	17	19.6	88.8889	48.2543	19.2613	28.4685	14.0390	4.4464	6.1151
AllofEm(46)	10	Keawawa	-99.9900	0.0358	0.5991	1.0000	0.00	0.00	0.00	0.00	0.0000	0.0000	0.00	0.00	2	6.0	88.8889	48.2543	19.2613	28.4685	14.0390	4.4464	6.1151
AllofEm(46)	10	Klipper	-99.9900	-0.2062	0.5888	1.0000	0.00	0.00	0.00	0.00	0.0000	0.0000	0.00	0.00	5	5.3	88.8889	48.2543	19.2613	28.4685	14.0390	4.4464	6.1151
AllofEm(46)	10	Lotus_Farm	-99.9900	-0.1682	0.5944	1.0000	0.00	0.00	0.00	0.00	0.0000	0.0000	0.00	0.00	5	5.6	88.8889	48.2543	19.2613	28.4685	14.0390	4.4464	6.1151
AllofEm(46)	10	Pearl_Harbor	-99.9900	-0.2395	0.6829	1.0000	0.00	0.00	0.00	0.00	0.0000	0.0000	0.00	0.00	6	8.1	88.8889	48.2543	19.2613	28.4685	14.0390	4.4464	6.1151
AllofEm(46)	10	Turtle_Bay	-99.9900	-0.2918	0.6467	1.0000	0.00	0.00	0.00	0.00	0.0000	0.0000	0.00	0.00	7	7.7	88.8889	48.2543	19.2613	28.4685	14.0390	4.4464	6.1151
AllofEm(46)	10	Waimea_Valley	-99.9900	-0.1420	0.6012	1.0000	0.00	0.00	0.00	0.00	0.0000	0.0000	0.00	0.00	8	8.9	88.8889	48.2543	19.2613	28.4685	14.0390	4.4464	6.1151
AllofEm(46)	10	Meta	-99.9900	-0.1973	0.5866	1.0000	0.00	0.00	0.00	0.00	0.0000	0.0000	0.00	0.00	17	24.3	88.8889	48.2543	19.2613	28.4685	14.0390	4.4464	6.1151
AllofEm(47)	10	Windward_Complex	-99.9900	0.7449	0.9912	0.0000	176.00	36.10	176.00	36.10	0.7524	0.0878	7.90	1.73	0	0.0	11.6116	17.0551	7.5736	48.6126	16.3514	18.5025	7.7127
AllofEm(47)	10	Kahuku_Complex	-99.9900	0.7416	0.9663	0.0000	81.40	28.22	81.40	28.22	0.7744	0.0448	7.70	2.11	0	109.0	11.6116	17.0551	7.5736	48.6126	16.3514	18.5025	7.7127
AllofEm(47)	10	Keawawa	-99.9900	1.0763	0.7394	0.0000	6.60	3.06	6.60	3.06	0.6204	0.2736	5.20	2.74	26	27.8	11.6116	17.0551	7.5736	48.6126	16.3514	18.5025	7.7127
AllofEm(47)	10	Klipper	-99.9900	0.8791	0.7535	0.1000	7.67	2.29	7.70	2.16	0.7289	0.0716	5.22	1.64	28	42.4	11.6116	17.0551	7.5736	48.6126	16.3514	18.5025	7.7127
AllofEm(47)	10	Lotus_Farm	-99.9900	0.8800	0.7615	0.0000	6.40	2.01	6.40	2.01	0.6642	0.1188	4.40	1.43	24	28.4	11.6116	17.0551	7.5736	48.6126	16.3514	18.5025	7.7127
AllofEm(47)	10	Pearl_Harbor	-99.9900	0.7246	0.9631	0.0000	37.00	5.96	37.00	5.96	0.7687	0.0580	6.60	0.97	0	56.0	11.6116	17.0551	7.5736	48.6126	16.3514	18.5025	7.7127
AllofEm(47)	10	Turtle_Bay	-99.9900	0.6769	1.0025	0.0000	31.30	7.27	31.30	7.27	0.7270	0.0977	7.00	1.70	0	0.0	11.6116	17.0551	7.5736	48.6126	16.3514	18.5025	7.7127
AllofEm(47)	10	Waimea_Valley	-99.9900	0.7319	0.9482	0.0000	25.60	10.34	25.60	10.34	0.7384	0.0710	6.30	2.11	38	53.6	11.6116	17.0551	7.5736	48.6126	16.3514	18.5025	7.7127
AllofEm(47)	10	Meta	-99.9900	0.8917	0.7245	0.0000	372.00	65.24	372.00	65.24	0.7952	0.0598	9.30	1.95	0	0.0	11.6116	17.0551	7.5736	48.6126	16.3514	18.5025	7.7127
AllofEm(48)	10	Windward_Complex	-99.9900	0.0336	0.7274	0.9000	28.00	0.00	2.80	8.85	0.4592	0.0000	2.00	0.00	48	48.1	0.4004	61.3874	10.0961	63.4474	13.9189	18.4344	2.4855
AllofEm(48)	10	Kahuku_Complex	-99.9900	0.0132	0.7796	0.9000	13.00	0.00	1.30	4.11	0.4527	0.0000	2.00	0.00	42	45.5	0.4004	61.3874	10.0961	63.4474	13.9189	18.4344	2.4855
AllofEm(48)	10	Keawawa	-99.9900	0.2844	0.7032	0.9000	2.00	0.00	0.20	0.63	0.3750	0.0000	2.00	0.00	6	9.7	0.4004	61.3874	10.0961	63.4474	13.9189	18.4344	2.4855
AllofEm(48)	10	Klipper	-99.9900	0.1918	0.7510	0.9000	3.00	0.00	0.30	0.95	0.0000	0.0000	1.00	0.00	5	7.3	0.4004	61.3874	10.0961	63.4474	13.9189	18.4344	2.4855
AllofEm(48)	10	Lotus_Farm	-99.9900	0.2418	0.7871	0.9000	4.00	0.00	0.40	1.26	0.0000	0.0000	1.00	0.00	3	5.3	0.4004	61.3874	10.0961	63.4474	13.9189	18.4344	2.4855
AllofEm(48)	10	Pearl_Harbor	-99.9900	0.0766	0.8174	0.9000	19.00	0.00	1.90	6.01	0.4114	0.0000	2.00	0.00	10	19.0	0.4004	61.3874	10.0961	63.4474	13.9189	18.4344	2.4855
AllofEm(48)	10	Turtle_Bay	-99.9900	0.0795	0.8314	0.9000	25.00	0.00	2.50	7.91	0.0000	0.0000	1.00	0.00	9	10.8	0.4004	61.3874	10.0961	63.4474	13.9189	18.4344	2.4855
AllofEm(48)	10	Waimea_Valley	-99.9900	0.1010	0.7750	1.0000	0.00	0.00	0.20	0.63	0.0000	0.0000	0.00	0.00	12	13.8	0.4004	61.3874	10.0961	63.4474	13.9189	18.4344	2.4855
AllofEm(48)	10	Meta	-99.9900	-0.0006	0.6206	0.9000	96.00	0.00	9.60	30.36	0.3359	0.0000	2.00	0.00	48	55.1	0.4004	61.3874	10.0961	63.4474	13.9189	18.4344	2.4855
AllofEm(49)	10	Windward_Complex	-99.9900	0.0151	0.4238	0.4000	74.17	75.37	44.50	67.99	0.5859	0.3262	5.33	3.88	145	73.7	69.5696	18.1441	19.4294	63.2132	22.8228	16.2052	1.5746
AllofEm(49)	10	Kahuku_Complex	-99.9900	0.0180	0.4240	0.4000	59.50	45.98	35.70	46.03	0.5884	0.2522	5.67	3.93	133	86.9	69.5696	18.1441	19.4294	63.2132	22.8228	16.2052	1.5746
AllofEm(49)	10	Keawawa	-99.9900	0.0853	0.4378	0.6000	15.75	5.19	6.90	8.32	0.5848	0.3946	6.00	3.83	28	47.4	69.5696	18.1441	19.4294	63.2132	22.8228	16.2052	1.5746
AllofEm(49)	10	Klipper	-99.9900	0.0395	0.4276	0.6000	8.50	5.45	3.80	5.18	0.5724	0.3951	5.00	2.94	29	37.3	69.5696	18.1441	19.4294	63.2132	22.8228	16.2052	1.5746
AllofEm(49)	10	Lotus_Farm	-99.9900	0.0487	0.4521	0.6000	9.50	6.45	3.90	6.10	0.7063	0.1396	5.50	2.38	21	29.9	69.5696	18.1441	19.4294	63.2132	22.8228	16.2052	1.5746
AllofEm(49)	10	Pearl_Harbor	-99.9900	0.0366	0.4268	0.5000	19.20	15.22	9.60	14.33	0.6705	0.1844	6.00	3.16	24	42.8	69.5696	18.1441	19.4294	63.2132	22.8228	16.2052	1.5746
AllofEm(49)	10	Turtle_Bay	-99.9900	0.0318	0.4615	0.7000	28.33	20.21	8.80	16.52	0.6456	0.2838	5.67	4.04	26	39.0	69.5696	18.1441	19.4294	63.2132	22.8228	16.2052	1.5746
AllofEm(49)	10	Waimea_Valley	-99.9900	0.0821	0.4349	0.6000	12.75	4.27	5.10	7.03	0.6561	0.2919	5.25	2.36	28	45.9	69.5696	18.1441	19.4294	63.2132	22.8228	16.2052	1.5746
AllofEm(49)	10	Meta	-99.9900	0.0252	0.3253	0.4000	197.17	163.96	118.30	159.06	0.6627	0.2768	6.67	4.08	0	71.5	69.5696	18.1441	19.4294	63.2132	22.8228	16.2052	1.5746
AllofEm(50)	10	Windward_Complex	-99.9900	-0.0671	0.4883	1.0000	0.00	0.00	0.00	0.00	0.0000	0.0000	0.00	0.00	23	30.5	48.1481	40.8869	23.9489	61.7297	20.0300	19.9660	1.5045
AllofEm(50)	10	Kahuku_Complex	-99.9900	-0.0687	0.5239	1.0000	0.00	0.00	0.00	0.00	0.0000	0.0000	0.00	0.00	20	29.0	48.1481	40.8869	23.9489	61.7297	20.0300	19.9660	1.5045
AllofEm(50)	10	Keawawa	-99.9900	0.0764	0.5352	1.0000	0.00	0.00	0.00	0.00	0.0000	0.0000	0.00	0.00	8	13.3	48.1481	40.8869	23.9489	61.7297	20.0300	19.9660	1.5045
AllofEm(50)	10	Klipper	-99.9900	0.0032	0.5185	1.0000	0.00	0.00	0.00	0.00	0.0000	0.0000	0.00	0.00	5	9.5	48.1481	40.8869	23.9489	61.7297	20.0300	19.9660	1.5045
AllofEm(50)	10	Lotus_Farm	-99.9900	0.0132	0.5251	1.0000	0.00	0.00	0.00	0.00	0.0000	0.0000	0.00	0.00	9	11.6	48.1481	40.8869	23.9489	61.7297	20.0300	19.9660	1.5045
AllofEm(50)	10	Pearl_Harbor	-99.9900	-0.0342	0.5136	1.0000	0.00	0.00	0.00	0.00	0.0000	0.0000	0.00	0.00	14	17.3	48.1481	40.8869	23.9489	61.7297	20.0300	19.9660	1.5045
AllofEm(50)	10	Turtle_Bay	-99.9900	-0.0463	0.5643	1.0000	0.00	0.00	0.00	0.00	0.0000	0.0000	0.00	0.00	10	16.0	48.1481	40.8869	23.9489	61.7297	20.0300	19.9660	1.5045
AllofEm(50)	10	Waimea_Valley	-99.9900	0.0139	0.5056	1.0000	0.00	0.00	0.00	0.00	0.0000	0.0000	0.00	0.00	11	15.8	48.1481	40.8869	23.9489	61.7297	20.0300	19.9660	1.5045
AllofEm(50)	10	Meta	-99.9900	-0.1009	0.4029	1.0000	0.00	0.00	0.00	0.00	0.0000	0.0000	0.00	0.00	25	37.6	48.1481	40.8869	23.9489	61.7297	20.0300	19.9660	1.5045
AllofEm(51)	10	Windward_Complex	-99.9900	-0.1004	0.4150	1.0000	0.00	0.00	0.00	0.00	0.0000	0.0000	0.00	0.00	30	29.8	87.4875	13.1471	23.8438	33.4655	10.7357	18.0941	1.6096
AllofEm(51)	10	Kahuku_Complex	-99.9900	-0.0801	0.3925	1.0000	0.00	0.00	0.00	0.00	0.0000	0.0000	0.00	0.00	30	33.5	87.4875	13.1471	23.8438	33.4655	10.7357	18.0941	1.6096
AllofEm(51)	10	Keawawa	-99.9900	0.0142	0.4064	1.0000	0.00	0.00	0.00	0.00	0.0000	0.0000	0.00	0.00	15	19.7	87.4875	13.1471	23.8438	33.4655	10.7357	18.0941	1.6096
AllofEm(51)	10	Klipper	-99.9900	-0.0148	0.3524	1.0000	0.00	0.00	0.00	0.00	0.0000	0.0000	0.00	0.00	10	14.2	87.4875	13.1471	23.8438	33.4655	10.7357	18.0941	1.6096
AllofEm(51)	10	Lotus_Farm	-99.9900	-0.0639	0.3602	1.0000	0.00	0.00	0.00	0.00	0.0000	0.0000	0.00	0.00	16	16.7	87.4875	13.1471	23.8438	33.4655	10.7357	18.0941	1.6096
AllofEm(51)	10	Pearl_Harbor	-99.9900	-0.0689	0.3961	1.0000	0.00	0.00	0.00	0.00	0.0000	0.0000	0.00	0.00	17	19.8	87.4875	13.1471	23.8438	33.4655	10.7357	18.0941	1.6096
AllofEm(51)	10	Turtle_Bay	-99.9900	-0.0758	0.4021	1.0000	0.00	0.00	0.00	0.00	0.0000	0.0000	0.00	0.00	16	17.3	87.4875	13.1471	23.8438	33.4655	10.7357	18.0941	1.6096
AllofEm(51)	10	Waimea_Valley	-99.9900	-0.0335	0.3665	1.0000	0.00	0.00	0.00	0.00	0.0000	0.0000	0.00	0.00	18	18.4	87.4875	13.1471	23.8438	33.4655	10.7357	18.0941	1.6096
AllofEm(51)	10	Meta	-99.9900	-0.0933	0.3330	1.0000	0.00	0.00	0.00	0.00	0.0000	0.0000	0.00	0.00	42	47.8	87.4875	13.1471	23.8438	33.4655	10.7357	18.0941	1.6096
AllofEm(52)	10	Windward_Complex	-99.9900	-0.4437	0.7789	1.0000	0.00	0.00	0.00	0.00	0.0000	0.0000	0.00	0.00	8	8.5	78.8789	58.2482	6.5646	36.9790	23.6036	16.0521	2.9900
AllofEm(52)	10	Kahuku_Complex	-99.9900	-0.4017	0.8890	1.0000	0.00	0.00	0.00	0.00	0.0000	0.0000	0.00	0.00	7	7.0	78.8789	58.2482	6.5646	36.9790	23.6036	16.0521	2.9900
AllofEm(52)	10	Keawawa	-99.9900	0.3243	0.4291	1.0000	0.00	0.00	0.00	0.00	0.0000	0.0000	0.00	0.00	1	1.8	78.8789	58.2482	6.5646	36.9790	23.6036	16.0521	2.9900
AllofEm(52)	10	Klipper	-99.9900	-0.3173	0.6704	1.0000	0.00	0.00	0.00	0.00	0.0000	0.0000	0.00	0.00	3	3.3	78.8789	58.2482	6.5646	36.9790	23.6036	16.0521	2.9900
AllofEm(52)	10	Lotus_Farm	-99.9900	-0.2107	0.7994	1.0000	0.00	0.00	0.00	0.00	0.0000	0.0000	0.00	0.00	3	3.3	78.8789	58.2482	6.5646	36.9790	23.6036	16.0521	2.9900
AllofEm(52)	10	Pearl_Harbor	-99.9900	-0.5437	0.8692	1.0000	0.00	0.00	0.00	0.00	0.0000	0.0000	0.00	0.00	3	3.7	78.8789	58.2482	6.5646	36.9790	23.6036	16.0521	2.9900
AllofEm(52)	10	Turtle_Bay	-99.9900	-0.3729	0.6868	1.0000	0.00	0.00	0.00	0.00	0.0000	0.0000	0.00	0.00	5	6.3	78.8789	58.2482	6.5646	36.9790	23.6036	16.0521	2.9900
AllofEm(52)	10	Waimea_Valley	-99.9900	-0.2892	0.7554	1.0000	0.00	0.00	0.00	0.00	0.0000	0.0000	0.00	0.00	4	6.7	78.8789	58.2482	6.5646	36.9790	23.6036	16.0521	2.9900
AllofEm(52)	10	Meta	-99.9900	-0.4530	0.6716	1.0000	0.00	0.00	0.00	0.00	0.0000	0.0000	0.00	0.00	9	11.3	78.8789	58.2482	6.5646	36.9790	23.6036	16.0521	2.9900
AllofEm(53)	10	Windward_Complex	-99.9900	-0.1891	0.5431	1.0000	0.00	0.00	0.00	0.00	0.0000	0.0000	0.00	0.00	14	16.4	83.0831	31.7257	11.0210	44.3183	21.6366	13.8909	2.3594
AllofEm(53)	10	Kahuku_Complex	-99.9900	-0.1237	0.5302	1.0000	0.00	0.00	0.00	0.00	0.0000	0.0000	0.00	0.00	18	21.9	83.0831	31.7257	11.0210	44.3183	21.6366	13.8909	2.3594
AllofEm(53)	10	Keawawa	-99.9900	0.0916	0.4802	1.0000	0.00	0.00	0.00	0.00	0.0000	0.0000	0.00	0.00	10	8.9	83.0831	31.7257	11.0210	44.3183	21.6366	13.8909	2.3594
AllofEm(53)	10	Klipper	-99.9900	-0.0889	0.5196	1.0000	0.00	0.00	0.00	0.00	0.0000	0.0000	0.00	0.00	8	7.7	83.0831	31.7257	11.0210	44.3183	21.6366	13.8909	2.3594
AllofEm(53)	10	Lotus_Farm	-99.9900	-0.0413	0.5228	1.0000	0.00	0.00	0.00	0.00	0.0000	0.0000	0.00	0.00	10	10.2	83.0831	31.7257	11.0210	44.3183	21.6366	13.8909	2.3594
AllofEm(53)	10	Pearl_Harbor	-99.9900	-0.0928	0.5831	1.0000	0.00	0.00	0.00	0.00	0.0000	0.0000	0.00	0.00	13	16.6	83.0831	31.7257	11.0210	44.3183	21.6366	13.8909	2.3594
AllofEm(53)	10	Turtle_Bay	-99.9900	-0.1411	0.4759	1.0000	0.00	0.00	0.00	0.00	0.0000	0.0000	0.00	0.00	11	11.7	83.0831	31.7257	11.0210	44.3183	21.6366	13.8909	2.3594
AllofEm(53)	10	Waimea_Valley	-99.9900	-0.0750	0.4926	1.0000	0.00	0.00	0.00	0.00	0.0000	0.0000	0.00	0.00	12	12.3	83.0831	31.7257	11.0210	44.3183	21.6366	13.8909	2.3594
AllofEm(53)	10	Meta	-99.9900	-0.1638	0.4274	1.0000	0.00	0.00	0.00	0.00	0.0000	0.0000	0.00	0.00	20	26.0	83.0831	31.7257	11.0210	44.3183	21.6366	13.8909	2.3594
AllofEm(54)	10	Windward_Complex	-99.9900	0.0404	0.8429	0.9000	177.00	0.00	17.70	55.97	0.2546	0.0000	2.00	0.00	31	43.6	47.0470	65.6797	15.5405	34.6366	14.5946	13.8398	5.5195
AllofEm(54)	10	Kahuku_Complex	-99.9900	0.0169	0.9136	0.9000	16.00	0.00	1.60	5.06	0.1172	0.0000	2.00	0.00	29	31.3	47.0470	65.6797	15.5405	34.6366	14.5946	13.8398	5.5195
AllofEm(54)	10	Keawawa	-99.9900	0.1800	0.9645	0.9000	5.00	0.00	0.50	1.58	0.0000	0.0000	1.00	0.00	3	7.4	47.0470	65.6797	15.5405	34.6366	14.5946	13.8398	5.5195
AllofEm(54)	10	Klipper	-99.9900	0.1485	0.9001	1.0000	0.00	0.00	0.10	0.32	0.0000	0.0000	0.00	0.00	3	10.0	47.0470	65.6797	15.5405	34.6366	14.5946	13.8398	5.5195
AllofEm(54)	10	Lotus_Farm	-99.9900	0.1318	0.9624	1.0000	0.00	0.00	0.10	0.32	0.0000	0.0000	0.00	0.00	5	8.9	47.0470	65.6797	15.5405	34.6366	14.5946	13.8398	5.5195
AllofEm(54)	10	Pearl_Harbor	-99.9900	0.0812	0.9625	0.9000	3.00	0.00	0.30	0.95	0.2778	0.0000	2.00	0.00	11	15.4	47.0470	65.6797	15.5405	34.6366	14.5946	13.8398	5.5195
AllofEm(54)	10	Turtle_Bay	-99.9900	0.0390	0.9506	1.0000	0.00	0.00	0.00	0.00	0.0000	0.0000	0.00	0.00	14	16.5	47.0470	65.6797	15.5405	34.6366	14.5946	13.8398	5.5195
AllofEm(54)	10	Waimea_Valley	-99.9900	0.1260	1.0242	1.0000	0.00	0.00	0.20	0.63	0.0000	0.0000	0.00	0.00	5	7.2	47.0470	65.6797	15.5405	34.6366	14.5946	13.8398	5.5195
AllofEm(54)	10	Meta	-99.9900	0.0258	0.7448	0.9000	205.00	0.00	20.50	64.83	0.2464	0.0000	2.00	0.00	41	51.1	47.0470	65.6797	15.5405	34.6366	14.5946	13.8398	5.5195
AllofEm(55)	10	Windward_Complex	-99.9900	0.0878	0.4711	0.0000	149.30	49.21	149.30	49.21	0.8053	0.0518	10.30	2.26	0	0.0	63.3634	15.7738	21.4054	60.7928	23.7237	17.9750	1.9179
AllofEm(55)	10	Kahuku_Complex	-99.9900	0.0946	0.4681	0.0000	69.70	30.83	69.70	30.83	0.8013	0.0677	8.80	2.70	0	155.0	63.3634	15.7738	21.4054	60.7928	23.7237	17.9750	1.9179
AllofEm(55)	10	Keawawa	-99.9900	0.1776	0.4361	0.0000	16.30	5.06	16.30	5.06	0.8153	0.0420	8.00	1.63	135	74.6	63.3634	15.7738	21.4054	60.7928	23.7237	17.9750	1.9179
AllofEm(55)	10	Klipper	-99.9900	0.1122	0.4595	0.0000	14.50	5.58	14.50	5.58	0.7595	0.0908	7.20	2.62	58	67.9	63.3634	15.7738	21.4054	60.7928	23.7237	17.9750	1.9179
AllofEm(55)	10	Lotus_Farm	-99.9900	0.1002	0.4651	0.0000	14.40	3.86	14.40	3.86	0.7548	0.0724	6.80	1.75	60	72.6	63.3634	15.7738	21.4054	60.7928	23.7237	17.9750	1.9179
AllofEm(55)	10	Pearl_Harbor	-99.9900	0.1062	0.4769	0.0000	26.40	11.42	26.40	11.42	0.7595	0.0756	7.80	2.70	0	83.0	63.3634	15.7738	21.4054	60.7928	23.7237	17.9750	1.9179
AllofEm(55)	10	Turtle_Bay	-99.9900	0.0944	0.4600	0.0000	25.30	14.71	25.30	14.71	0.7833	0.0442	7.10	1.52	48	64.0	63.3634	15.7738	21.4054	60.7928	23.7237	17.9750	1.9179
AllofEm(55)	10	Waimea_Valley	-99.9900	0.1637	0.4755	0.1000	23.78	10.43	21.40	12.38	0.7915	0.0745	8.00	2.40	41	46.3	63.3634	15.7738	21.4054	60.7928	23.7237	17.9750	1.9179
AllofEm(55)	10	Meta	-99.9900	0.1172	0.3349	0.0000	337.30	105.44	337.30	105.44	0.8334	0.0505	11.50	2.51	0	0.0	63.3634	15.7738	21.4054	60.7928	23.7237	17.9750	1.9179
AllofEm(56)	10	Windward_Complex	-99.9900	0.3277	0.5703	0.0000	162.30	19.49	162.30	19.49	0.8250	0.0288	11.10	1.91	0	0.0	74.5746	24.0380	12.1562	18.3183	10.2703	5.0761	7.3343
AllofEm(56)	10	Kahuku_Complex	-99.9900	0.3166	0.5824	0.0000	93.60	14.63	93.60	14.63	0.8138	0.0457	10.30	2.16	0	0.0	74.5746	24.0380	12.1562	18.3183	10.2703	5.0761	7.3343
AllofEm(56)	10	Keawawa	-99.9900	0.2785	0.5234	0.1000	9.89	2.47	9.30	2.98	0.7750	0.0591	7.00	1.73	120	80.6	74.5746	24.0380	12.1562	18.3183	10.2703	5.0761	7.3343
AllofEm(56)	10	Klipper	-99.9900	0.2312	0.5383	0.1000	9.22	2.95	8.40	3.81	0.6349	0.1628	5.11	2.03	79	89.1	74.5746	24.0380	12.1562	18.3183	10.2703	5.0761	7.3343
AllofEm(56)	10	Lotus_Farm	-99.9900	0.2374	0.5357	0.2000	8.00	3.63	7.70	3.33	0.7639	0.0841	6.38	1.51	62	73.3	74.5746	24.0380	12.1562	18.3183	10.2703	5.0761	7.3343
AllofEm(56)	10	Pearl_Harbor	-99.9900	0.2640	0.5593	0.0000	36.20	9.72	36.20	9.72	0.7648	0.0617	7.40	1.78	0	41.0	74.5746	24.0380	12.1562	18.3183	10.2703	5.0761	7.3343
AllofEm(56)	10	Turtle_Bay	-99.9900	0.2514	0.5668	0.0000	32.10	9.63	32.10	9.63	0.7032	0.1087	6.70	1.49	0	67.0	74.5746	24.0380	12.1562	18.3183	10.2703	5.0761	7.3343
AllofEm(56)	10	Waimea_Valley	-99.9900	0.2687	0.5594	0.0000	24.20	10.01	24.20	10.01	0.7394	0.0782	7.10	1.52	103	62.5	74.5746	24.0380	12.1562	18.3183	10.2703	5.0761	7.3343
AllofEm(56)	10	Meta	-99.9900	0.3511	0.4062	0.0000	373.80	37.26	373.80	37.26	0.8894	0.0218	14.30	1.42	0	0.0	74.5746	24.0380	12.1562	18.3183	10.2703	5.0761	7.3343
AllofEm(57)	10	Windward_Complex	-99.9900	0.3558	0.8613	0.0000	166.90	42.49	166.90	42.49	0.7690	0.1279	7.70	1.49	0	0.0	37.4374	41.4635	11.1892	76.2523	10.1051	16.5966	5.5405
AllofEm(57)	10	Kahuku_Complex	-99.9900	0.3479	0.8408	0.0000	93.10	26.33	93.10	26.33	0.7554	0.0761	7.50	1.43	0	0.0	37.4374	41.4635	11.1892	76.2523	10.1051	16.5966	5.5405
AllofEm(57)	10	Keawawa	-99.9900	0.5732	0.6296	0.0000	10.80	3.26	10.80	3.26	0.7518	0.0805	6.10	1.45	7	22.5	37.4374	41.4635	11.1892	76.2523	10.1051	16.5966	5.5405
AllofEm(57)	10	Klipper	-99.9900	0.3928	0.6802	0.0000	9.80	2.70	9.80	2.70	0.7337	0.0784	5.60	1.17	87	77.0	37.4374	41.4635	11.1892	76.2523	10.1051	16.5966	5.5405
AllofEm(57)	10	Lotus_Farm	-99.9900	0.4205	0.6879	0.0000	10.10	3.03	10.10	3.03	0.7185	0.0961	6.20	1.69	34	33.7	37.4374	41.4635	11.1892	76.2523	10.1051	16.5966	5.5405
AllofEm(57)	10	Pearl_Harbor	-99.9900	0.3026	0.8132	0.0000	38.00	8.78	38.00	8.78	0.7415	0.0803	7.00	1.33	0	101.0	37.4374	41.4635	11.1892	76.2523	10.1051	16.5966	5.5405
AllofEm(57)	10	Turtle_Bay	-99.9900	0.2790	0.8275	0.0000	34.90	8.12	34.90	8.12	0.7520	0.0770	6.70	1.64	0	86.0	37.4374	41.4635	11.1892	76.2523	10.1051	16.5966	5.5405
AllofEm(57)	10	Waimea_Valley	-99.9900	0.3360	0.8034	0.0000	22.10	6.33	22.10	6.33	0.7297	0.0845	6.60	1.07	19	47.7	37.4374	41.4635	11.1892	76.2523	10.1051	16.5966	5.5405
AllofEm(57)	10	Meta	-99.9900	0.4174	0.5973	0.0000	385.70	71.23	385.70	71.23	0.7938	0.0817	8.50	1.84	0	0.0	37.4374	41.4635	11.1892	76.2523	10.1051	16.5966	5.5405
AllofEm(58)	10	Windward_Complex	-99.9900	0.3332	0.8522	0.0000	170.10	54.01	170.10	54.01	0.7272	0.1075	7.10	1.10	0	23.0	13.9139	41.7197	8.7508	71.4114	15.2402	17.9069	3.8448
AllofEm(58)	10	Kahuku_Complex	-99.9900	0.3325	0.8287	0.0000	98.70	14.72	98.70	14.72	0.7604	0.0437	7.00	1.05	0	51.0	13.9139	41.7197	8.7508	71.4114	15.2402	17.9069	3.8448
AllofEm(58)	10	Keawawa	-99.9900	0.6354	0.5889	0.0000	8.20	1.48	8.20	1.48	0.6827	0.1011	5.00	1.33	16	27.2	13.9139	41.7197	8.7508	71.4114	15.2402	17.9069	3.8448
AllofEm(58)	10	Klipper	-99.9900	0.4751	0.6642	0.0000	8.40	1.35	8.40	1.35	0.7173	0.0546	4.90	1.10	10	27.1	13.9139	41.7197	8.7508	71.4114	15.2402	17.9069	3.8448
AllofEm(58)	10	Lotus_Farm	-99.9900	0.4845	0.6871	0.0000	7.50	1.72	7.50	1.72	0.6942	0.1011	5.00	0.82	35	38.3	13.9139	41.7197	8.7508	71.4114	15.2402	17.9069	3.8448
AllofEm(58)	10	Pearl_Harbor	-99.9900	0.2822	0.8116	0.0000	37.00	11.22	37.00	11.22	0.6859	0.1017	5.40	1.17	0	117.0	13.9139	41.7197	8.7508	71.4114	15.2402	17.9069	3.8448
AllofEm(58)	10	Turtle_Bay	-99.9900	0.2689	0.8172	0.0000	28.60	9.91	28.60	9.91	0.6435	0.0965	5.90	1.66	0	9.5	13.9139	41.7197	8.7508	71.4114	15.2402	17.9069	3.8448
AllofEm(58)	10	Waimea_Valley	-99.9900	0.3214	0.8078	0.0000	26.00	12.67	26.00	12.67	0.7075	0.0660	5.70	0.82	60	62.8	13.9139	41.7197	8.7508	71.4114	15.2402	17.9069	3.8448
AllofEm(58)	10	Meta	-99.9900	0.3963	0.6001	0.0000	384.50	81.31	384.50	81.31	0.7644	0.0703	7.60	0.97	0	0.0	13.9139	41.7197	8.7508	71.4114	15.2402	17.9069	3.8448
AllofEm(59)	10	Windward_Complex	-99.9900	0.2474	0.5420	0.0000	170.40	17.05	170.40	17.05	0.8369	0.0513	11.80	1.75	0	0.0	18.6186	27.3053	24.7057	59.6997	13.6336	10.4024	2.1071
AllofEm(59)	10	Kahuku_Complex	-99.9900	0.2449	0.5459	0.0000	91.20	21.71	91.20	21.71	0.8562	0.0220	11.30	1.95	0	0.0	18.6186	27.3053	24.7057	59.6997	13.6336	10.4024	2.1071
AllofEm(59)	10	Keawawa	-99.9900	0.2929	0.4581	0.0000	22.30	4.62	22.30	4.62	0.8349	0.0496	9.70	2.11	0	1.0	18.6186	27.3053	24.7057	59.6997	13.6336	10.4024	2.1071
AllofEm(59)	10	Klipper	-99.9900	0.2142	0.5068	0.0000	19.60	5.13	19.60	5.13	0.8209	0.0623	8.80	1.75	0	2.0	18.6186	27.3053	24.7057	59.6997	13.6336	10.4024	2.1071
AllofEm(59)	10	Lotus_Farm	-99.9900	0.2284	0.5028	0.0000	19.10	6.24	19.10	6.24	0.8039	0.0433	8.00	1.56	0	77.0	18.6186	27.3053	24.7057	59.6997	13.6336	10.4024	2.1071
AllofEm(59)	10	Pearl_Harbor	-99.9900	0.2258	0.5305	0.0000	33.70	17.05	33.70	17.05	0.8177	0.0348	9.30	1.70	0	0.0	18.6186	27.3053	24.7057	59.6997	13.6336	10.4024	2.1071
AllofEm(59)	10	Turtle_Bay	-99.9900	0.2030	0.5365	0.0000	28.90	10.48	28.90	10.48	0.7893	0.0551	8.60	1.51	0	29.0	18.6186	27.3053	24.7057	59.6997	13.6336	10.4024	2.1071
AllofEm(59)	10	Waimea_Valley	-99.9900	0.2598	0.5254	0.1000	19.78	9.60	18.00	10.66	0.7752	0.0751	7.67	2.24	59	74.8	18.6186	27.3053	24.7057	59.6997	13.6336	10.4024	2.1071
AllofEm(59)	10	Meta	-99.9900	0.2745	0.3674	0.0000	403.20	70.02	403.20	70.02	0.8662	0.0287	13.00	2.00	0	0.0	18.6186	27.3053	24.7057	59.6997	13.6336	10.4024	2.1071
AllofEm(60)	10	Windward_Complex	-99.9900	0.0465	0.3292	0.0000	147.40	47.23	147.40	47.23	0.8390	0.0262	12.60	2.17	0	0.0	65.9660	20.4505	18.4414	79.4535	23.3183	5.5015	1.5676
AllofEm(60)	10	Kahuku_Complex	-99.9900	0.0437	0.3338	0.0000	92.70	18.50	92.70	18.50	0.8219	0.0825	11.20	1.93	0	0.0	65.9660	20.4505	18.4414	79.4535	23.3183	5.5015	1.5676
AllofEm(60)	10	Keawawa	-99.9900	0.1368	0.3269	0.0000	16.30	2.21	16.30	2.21	0.8378	0.0270	9.20	1.40	0	0.0	65.9660	20.4505	18.4414	79.4535	23.3183	5.5015	1.5676
AllofEm(60)	10	Klipper	-99.9900	0.0624	0.3574	0.0000	13.60	4.67	13.60	4.67	0.7930	0.0665	8.80	1.23	96	86.0	65.9660	20.4505	18.4414	79.4535	23.3183	5.5015	1.5676
AllofEm(60)	10	Lotus_Farm	-99.9900	0.0615	0.3460	0.0000	15.10	3.41	15.10	3.41	0.8073	0.0355	8.20	1.40	95	60.5	65.9660	20.4505	18.4414	79.4535	23.3183	5.5015	1.5676
AllofEm(60)	10	Pearl_Harbor	-99.9900	0.0492	0.3451	0.0000	30.30	14.25	30.30	14.25	0.8005	0.0528	9.20	1.69	0	0.0	65.9660	20.4505	18.4414	79.4535	23.3183	5.5015	1.5676
AllofEm(60)	10	Turtle_Bay	-99.9900	0.0382	0.3471	0.0000	24.60	6.48	24.60	6.48	0.8423	0.0236	9.60	1.58	0	37.3	65.9660	20.4505	18.4414	79.4535	23.3183	5.5015	1.5676
AllofEm(60)	10	Waimea_Valley	-99.9900	0.1095	0.3577	0.0000	19.80	6.07	19.80	6.07	0.8351	0.0346	9.50	1.51	60	55.7	65.9660	20.4505	18.4414	79.4535	23.3183	5.5015	1.5676
AllofEm(60)	10	Meta	-99.9900	0.0619	0.2425	0.0000	359.80	79.26	359.80	79.26	0.8514	0.0364	14.00	2.00	0	0.0	65.9660	20.4505	18.4414	79.4535	23.3183	5.5015	1.5676
AllofEm(61)	10	Windward_Complex	-99.9900	-0.1643	0.4654	1.0000	0.00	0.00	0.00	0.00	0.0000	0.0000	0.00	0.00	21	21.1	11.9119	62.5405	10.8108	61.3393	17.8228	7.7477	1.6587
AllofEm(61)	10	Kahuku_Complex	-99.9900	-0.1509	0.5711	1.0000	0.00	0.00	0.00	0.00	0.0000	0.0000	0.00	0.00	17	18.2	11.9119	62.5405	10.8108	61.3393	17.8228	7.7477	1.6587
AllofEm(61)	10	Keawawa	-99.9900	0.1219	0.6928	1.0000	0.00	0.00	0.00	0.00	0.0000	0.0000	0.00	0.00	1	5.4	11.9119	62.5405	10.8108	61.3393	17.8228	7.7477	1.6587
AllofEm(61)	10	Klipper	-99.9900	-0.1179	0.8327	1.0000	0.00	0.00	0.00	0.00	0.0000	0.0000	0.00	0.00	3	3.5	11.9119	62.5405	10.8108	61.3393	17.8228	7.7477	1.6587
AllofEm(61)	10	Lotus_Farm	-99.9900	-0.0998	0.6844	1.0000	0.00	0.00	0.00	0.00	0.0000	0.0000	0.00	0.00	4	4.9	11.9119	62.5405	10.8108	61.3393	17.8228	7.7477	1.6587
AllofEm(61)	10	Pearl_Harbor	-99.9900	-0.2218	0.7204	1.0000	0.00	0.00	0.00	0.00	0.0000	0.0000	0.00	0.00	9	9.1	11.9119	62.5405	10.8108	61.3393	17.8228	7.7477	1.6587
AllofEm(61)	10	Turtle_Bay	-99.9900	-0.2526	0.7517	1.0000	0.00	0.00	0.00	0.00	0.0000	0.0000	0.00	0.00	5	6.4	11.9119	62.5405	10.8108	61.3393	17.8228	7.7477	1.6587
AllofEm(61)	10	Waimea_Valley	-99.9900	-0.1591	0.7374	1.0000	0.00	0.00	0.00	0.00	0.0000	0.0000	0.00	0.00	7	7.9	11.9119	62.5405	10.8108	61.3393	17.8228	7.7477	1.6587
AllofEm(61)	10	Meta	-99.9900	-0.1808	0.4406	1.0000	0.00	0.00	0.00	0.00	0.0000	0.0000	0.00	0.00	23	24.1	11.9119	62.5405	10.8108	61.3393	17.8228	7.7477	1.6587
AllofEm(62)	10	Windward_Complex	-99.9900	0.4397	0.6674	0.0000	152.20	58.21	152.20	58.21	0.8223	0.0584	8.70	2.26	0	149.5	38.2382	14.8769	13.8378	25.5796	22.5826	19.9319	4.4545
AllofEm(62)	10	Kahuku_Complex	-99.9900	0.4536	0.6888	0.0000	101.10	11.12	101.10	11.12	0.7682	0.0362	8.90	1.37	0	119.3	38.2382	14.8769	13.8378	25.5796	22.5826	19.9319	4.4545
AllofEm(62)	10	Keawawa	-99.9900	0.4695	0.5985	0.0000	12.00	3.02	12.00	3.02	0.7351	0.0795	6.80	1.62	100	65.6	38.2382	14.8769	13.8378	25.5796	22.5826	19.9319	4.4545
AllofEm(62)	10	Klipper	-99.9900	0.3897	0.6250	0.0000	10.70	2.36	10.70	2.36	0.6601	0.1996	5.20	1.32	76	55.1	38.2382	14.8769	13.8378	25.5796	22.5826	19.9319	4.4545
AllofEm(62)	10	Lotus_Farm	-99.9900	0.3971	0.6348	0.0000	11.30	3.59	11.30	3.59	0.7427	0.0746	6.10	1.20	82	75.6	38.2382	14.8769	13.8378	25.5796	22.5826	19.9319	4.4545
AllofEm(62)	10	Pearl_Harbor	-99.9900	0.4254	0.6968	0.0000	36.10	11.59	36.10	11.59	0.7642	0.0558	7.10	2.28	0	63.7	38.2382	14.8769	13.8378	25.5796	22.5826	19.9319	4.4545
AllofEm(62)	10	Turtle_Bay	-99.9900	0.3958	0.6830	0.0000	28.20	14.37	28.20	14.37	0.6948	0.1145	6.90	2.69	155	97.6	38.2382	14.8769	13.8378	25.5796	22.5826	19.9319	4.4545
AllofEm(62)	10	Waimea_Valley	-99.9900	0.4186	0.6836	0.0000	19.50	13.18	19.50	13.18	0.7441	0.0559	6.10	0.74	34	47.1	38.2382	14.8769	13.8378	25.5796	22.5826	19.9319	4.4545
AllofEm(62)	10	Meta	-99.9900	0.4962	0.4861	0.0000	371.10	81.24	371.10	81.24	0.8519	0.0411	10.90	2.33	0	0.0	38.2382	14.8769	13.8378	25.5796	22.5826	19.9319	4.4545
AllofEm(63)	10	Windward_Complex	-99.9900	0.1997	0.6496	0.0000	175.80	28.36	175.80	28.36	0.7407	0.0494	8.10	1.20	0	0.0	60.4605	40.6306	22.1832	46.3483	10.0450	15.2012	4.9309
AllofEm(63)	10	Kahuku_Complex	-99.9900	0.1818	0.6449	0.0000	90.00	20.59	90.00	20.59	0.7688	0.0438	7.70	1.49	0	0.0	60.4605	40.6306	22.1832	46.3483	10.0450	15.2012	4.9309
AllofEm(63)	10	Keawawa	-99.9900	0.2191	0.5981	0.0000	16.70	4.92	16.70	4.92	0.7307	0.0664	6.10	1.37	0	25.5	60.4605	40.6306	22.1832	46.3483	10.0450	15.2012	4.9309
AllofEm(63)	10	Klipper	-99.9900	0.1608	0.6296	0.0000	18.60	3.86	18.60	3.86	0.6948	0.0506	5.40	1.07	49	68.1	60.4605	40.6306	22.1832	46.3483	10.0450	15.2012	4.9309
AllofEm(63)	10	Lotus_Farm	-99.9900	0.1562	0.6213	0.0000	16.60	5.02	16.60	5.02	0.7340	0.0875	5.60	1.84	58	47.1	60.4605	40.6306	22.1832	46.3483	10.0450	15.2012	4.9309
AllofEm(63)	10	Pearl_Harbor	-99.9900	0.1621	0.6372	0.0000	23.00	8.39	23.00	8.39	0.7406	0.0557	6.70	1.42	0	35.0	60.4605	40.6306	22.1832	46.3483	10.0450	15.2012	4.9309
AllofEm(63)	10	Turtle_Bay	-99.9900	0.1403	0.6595	0.0000	23.80	9.02	23.80	9.02	0.7382	0.0654	6.30	1.16	0	48.3	60.4605	40.6306	22.1832	46.3483	10.0450	15.2012	4.9309
AllofEm(63)	10	Waimea_Valley	-99.9900	0.1744	0.6423	0.0000	16.50	7.38	16.50	7.38	0.7153	0.0756	5.80	1.62	34	50.7	60.4605	40.6306	22.1832	46.3483	10.0450	15.2012	4.9309
AllofEm(63)	10	Meta	-99.9900	0.2209	0.4441	0.0000	381.00	61.51	381.00	61.51	0.7828	0.0349	9.30	1.77	0	0.0	60.4605	40.6306	22.1832	46.3483	10.0450	15.2012	4.9309
AllofEm(64)	10	Windward_Complex	-99.9900	-0.2611	0.6590	1.0000	0.00	0.00	0.00	0.00	0.0000	0.0000	0.00	0.00	10	13.8	95.2953	27.7538	13.9850	62.2763	20.2252	15.6266	6.0450
AllofEm(64)	10	Kahuku_Complex	-99.9900	-0.3212	0.4576	1.0000	0.00	0.00	0.00	0.00	0.0000	0.0000	0.00	0.00	10	10.1	95.2953	27.7538	13.9850	62.2763	20.2252	15.6266	6.0450
AllofEm(64)	10	Keawawa	-99.9900	0.1040	0.6506	1.0000	0.00	0.00	0.00	0.00	0.0000	0.0000	0.00	0.00	6	8.3	95.2953	27.7538	13.9850	62.2763	20.2252	15.6266	6.0450
AllofEm(64)	10	Klipper	-99.9900	-0.1504	0.4846	1.0000	0.00	0.00	0.00	0.00	0.0000	0.0000	0.00	0.00	7	8.6	95.2953	27.7538	13.9850	62.2763	20.2252	15.6266	6.0450
AllofEm(64)	10	Lotus_Farm	-99.9900	-0.1915	0.4496	1.0000	0.00	0.00	0.00	0.00	0.0000	0.0000	0.00	0.00	7	6.7	95.2953	27.7538	13.9850	62.2763	20.2252	15.6266	6.0450
AllofEm(64)	10	Pearl_Harbor	-99.9900	-0.2333	0.4925	1.0000	0.00	0.00	0.00	0.00	0.0000	0.0000	0.00	0.00	9	9.3	95.2953	27.7538	13.9850	62.2763	20.2252	15.6266	6.0450
AllofEm(64)	10	Turtle_Bay	-99.9900	-0.2594	0.5085	1.0000	0.00	0.00	0.00	0.00	0.0000	0.0000	0.00	0.00	8	8.0	95.2953	27.7538	13.9850	62.2763	20.2252	15.6266	6.0450
AllofEm(64)	10	Waimea_Valley	-99.9900	-0.1913	0.4730	1.0000	0.00	0.00	0.00	0.00	0.0000	0.0000	0.00	0.00	6	6.6	95.2953	27.7538	13.9850	62.2763	20.2252	15.6266	6.0450
AllofEm(64)	10	Meta	-99.9900	-0.2515	0.5066	1.0000	0.00	0.00	0.00	0.00	0.0000	0.0000	0.00	0.00	10	15.5	95.2953	27.7538	13.9850	62.2763	20.2252	15.6266	6.0450
AllofEm(65)	10	Windward_Complex	-99.9900	-0.0681	0.3454	1.0000	0.00	0.00	0.00	0.00	0.0000	0.0000	0.00	0.00	33	47.7	32.2322	43.9620	24.1381	10.8228	19.7447	12.3764	1.1121
AllofEm(65)	10	Kahuku_Complex	-99.9900	-0.0725	0.3879	1.0000	0.00	0.00	0.00	0.00	0.0000	0.0000	0.00	0.00	28	38.7	32.2322	43.9620	24.1381	10.8228	19.7447	12.3764	1.1121
AllofEm(65)	10	Keawawa	-99.9900	0.0579	0.4944	1.0000	0.00	0.00	0.00	0.00	0.0000	0.0000	0.00	0.00	4	7.5	32.2322	43.9620	24.1381	10.8228	19.7447	12.3764	1.1121
AllofEm(65)	10	Klipper	-99.9900	-0.1044	0.5085	1.0000	0.00	0.00	0.00	0.00	0.0000	0.0000	0.00	0.00	6	8.2	32.2322	43.9620	24.1381	10.8228	19.7447	12.3764	1.1121
AllofEm(65)	10	Lotus_Farm	-99.9900	-0.0911	0.4654	1.0000	0.00	0.00	0.00	0.00	0.0000	0.0000	0.00	0.00	9	10.1	32.2322	43.9620	24.1381	10.8228	19.7447	12.3764	1.1121
AllofEm(65)	10	Pearl_Harbor	-99.9900	-0.0669	0.4595	1.0000	0.00	0.00	0.00	0.00	0.0000	0.0000	0.00	0.00	16	18.7	32.2322	43.9620	24.1381	10.8228	19.7447	12.3764	1.1121
AllofEm(65)	10	Turtle_Bay	-99.9900	-0.1045	0.4263	1.0000	0.00	0.00	0.00	0.00	0.0000	0.0000	0.00	0.00	13	18.7	32.2322	43.9620	24.1381	10.8228	19.7447	12.3764	1.1121
AllofEm(65)	10	Waimea_Valley	-99.9900	-0.1130	0.4904	1.0000	0.00	0.00	0.00	0.00	0.0000	0.0000	0.00	0.00	12	12.5	32.2322	43.9620	24.1381	10.8228	19.7447	12.3764	1.1121
AllofEm(65)	10	Meta	-99.9900	-0.0791	0.3104	1.0000	0.00	0.00	0.00	0.00	0.0000	0.0000	0.00	0.00	33	53.0	32.2322	43.9620	24.1381	10.8228	19.7447	12.3764	1.1121
AllofEm(66)	10	Windward_Complex	-99.9900	-0.0191	0.7582	0.8000	112.00	125.87	22.40	63.17	0.1796	0.1524	2.00	0.00	23	43.5	67.2673	59.7217	6.7327	66.4925	18.9039	8.2242	6.6406
AllofEm(66)	10	Kahuku_Complex	-99.9900	0.0125	0.7795	0.8000	62.00	82.02	12.40	37.83	0.4819	0.0186	2.00	0.00	22	25.5	67.2673	59.7217	6.7327	66.4925	18.9039	8.2242	6.6406
AllofEm(66)	10	Keawawa	-99.9900	0.3983	0.7888	0.9000	10.00	0.00	1.10	3.14	0.4950	0.0000	2.00	0.00	3	3.5	67.2673	59.7217	6.7327	66.4925	18.9039	8.2242	6.6406
AllofEm(66)	10	Klipper	-99.9900	0.2368	0.7669	0.9000	8.00	0.00	1.00	2.54	0.4297	0.0000	2.00	0.00	4	4.5	67.2673	59.7217	6.7327	66.4925	18.9039	8.2242	6.6406
AllofEm(66)	10	Lotus_Farm	-99.9900	0.2260	0.8194	0.9000	7.00	0.00	0.70	2.21	0.3367	0.0000	2.00	0.00	5	6.5	67.2673	59.7217	6.7327	66.4925	18.9039	8.2242	6.6406
AllofEm(66)	10	Pearl_Harbor	-99.9900	0.0270	0.8381	0.8000	12.50	2.12	2.50	5.32	0.3714	0.0051	2.50	0.71	21	19.0	67.2673	59.7217	6.7327	66.4925	18.9039	8.2242	6.6406
AllofEm(66)	10	Turtle_Bay	-99.9900	0.0232	0.8159	0.9000	54.00	0.00	5.40	17.08	0.3352	0.0000	2.00	0.00	13	14.4	67.2673	59.7217	6.7327	66.4925	18.9039	8.2242	6.6406
AllofEm(66)	10	Waimea_Valley	-99.9900	0.0689	0.8113	0.8000	21.50	0.71	4.30	9.07	0.4952	0.0959	2.50	0.71	16	15.7	67.2673	59.7217	6.7327	66.4925	18.9039	8.2242	6.6406
AllofEm(66)	10	Meta	-99.9900	-0.0074	0.6077	0.8000	249.00	263.04	49.80	136.79	0.4451	0.1485	2.50	0.71	27	34.5	67.2673	59.7217	6.7327	66.4925	18.9039	8.2242	6.6406
AllofEm(67)	10	Windward_Complex	-99.9900	0.0866	0.4417	0.0000	152.10	43.53	152.10	43.53	0.7873	0.0484	8.70	1.42	0	0.0	18.9189	34.8649	13.2492	33.3093	16.6667	14.0611	1.3644
AllofEm(67)	10	Kahuku_Complex	-99.9900	0.0825	0.4470	0.0000	91.50	27.59	91.50	27.59	0.7426	0.0761	8.50	1.96	0	102.0	18.9189	34.8649	13.2492	33.3093	16.6667	14.0611	1.3644
AllofEm(67)	10	Keawawa	-99.9900	0.1284	0.4771	0.0000	10.00	2.49	10.00	2.49	0.7725	0.0572	6.40	2.01	15	25.7	18.9189	34.8649	13.2492	33.3093	16.6667	14.0611	1.3644
AllofEm(67)	10	Klipper	-99.9900	0.0892	0.4863	0.0000	8.30	2.79	8.30	2.79	0.7125	0.0943	5.30	1.64	26	31.5	18.9189	34.8649	13.2492	33.3093	16.6667	14.0611	1.3644
AllofEm(67)	10	Lotus_Farm	-99.9900	0.0853	0.5032	0.1000	7.89	4.46	7.20	4.73	0.6491	0.1328	4.44	1.67	38	36.5	18.9189	34.8649	13.2492	33.3093	16.6667	14.0611	1.3644
AllofEm(67)	10	Pearl_Harbor	-99.9900	0.0686	0.4692	0.0000	30.40	12.57	30.40	12.57	0.7299	0.0883	6.50	1.78	0	79.5	18.9189	34.8649	13.2492	33.3093	16.6667	14.0611	1.3644
AllofEm(67)	10	Turtle_Bay	-99.9900	0.0591	0.4553	0.0000	30.20	13.00	30.20	13.00	0.6536	0.1215	5.80	1.99	110	78.2	18.9189	34.8649	13.2492	33.3093	16.6667	14.0611	1.3644
AllofEm(67)	10	Waimea_Valley	-99.9900	0.0929	0.4593	0.0000	20.50	9.51	20.50	9.51	0.6852	0.0805	5.60	1.65	26	38.9	18.9189	34.8649	13.2492	33.3093	16.6667	14.0611	1.3644
AllofEm(67)	10	Meta	-99.9900	0.0952	0.3020	0.0000	350.20	70.27	350.20	70.27	0.8179	0.0477	10.50	1.78	0	0.0	18.9189	34.8649	13.2492	33.3093	16.6667	14.0611	1.3644
AllofEm(68)	10	Windward_Complex	-99.9900	-0.2904	0.5446	1.0000	0.00	0.00	0.00	0.00	0.0000	0.0000	0.00	0.00	12	12.5	69.1692	54.9169	12.9129	70.9429	16.3664	11.6617	2.2332
AllofEm(68)	10	Kahuku_Complex	-99.9900	-0.4106	0.5101	1.0000	0.00	0.00	0.00	0.00	0.0000	0.0000	0.00	0.00	9	8.7	69.1692	54.9169	12.9129	70.9429	16.3664	11.6617	2.2332
AllofEm(68)	10	Keawawa	-99.9900	0.0083	0.5284	1.0000	0.00	0.00	0.00	0.00	0.0000	0.0000	0.00	0.00	2	3.7	69.1692	54.9169	12.9129	70.9429	16.3664	11.6617	2.2332
AllofEm(68)	10	Klipper	-99.9900	-0.2623	0.5890	1.0000	0.00	0.00	0.00	0.00	0.0000	0.0000	0.00	0.00	3	3.6	69.1692	54.9169	12.9129	70.9429	16.3664	11.6617	2.2332
AllofEm(68)	10	Lotus_Farm	-99.9900	-0.3291	0.6479	1.0000	0.00	0.00	0.00	0.00	0.0000	0.0000	0.00	0.00	3	3.9	69.1692	54.9169	12.9129	70.9429	16.3664	11.6617	2.2332
AllofEm(68)	10	Pearl_Harbor	-99.9900	-0.2972	0.6497	1.0000	0.00	0.00	0.00	0.00	0.0000	0.0000	0.00	0.00	6	6.4	69.1692	54.9169	12.9129	70.9429	16.3664	11.6617	2.2332
AllofEm(68)	10	Turtle_Bay	-99.9900	-0.2558	0.5785	1.0000	0.00	0.00	0.00	0.00	0.0000	0.0000	0.00	0.00	6	7.2	69.1692	54.9169	12.9129	70.9429	16.3664	11.6617	2.2332
AllofEm(68)	10	Waimea_Valley	-99.9900	-0.2457	0.5961	1.0000	0.00	0.00	0.00	0.00	0.0000	0.0000	0.00	0.00	4	5.4	69.1692	54.9169	12.9129	70.9429	16.3664	11.6617	2.2332
AllofEm(68)	10	Meta	-99.9900	-0.3334	0.4494	1.0000	0.00	0.00	0.00	0.00	0.0000	0.0000	0.00	0.00	12	14.8	69.1692	54.9169	12.9129	70.9429	16.3664	11.6617	2.2332
AllofEm(69)	10	Windward_Complex	-99.9900	-0.2803	0.4149	1.0000	0.00	0.00	0.00	0.00	0.0000	0.0000	0.00	0.00	10	12.1	54.7548	56.3904	24.7898	67.4294	18.0180	9.2112	1.4134
AllofEm(69)	10	Kahuku_Complex	-99.9900	-0.3572	0.4717	1.0000	0.00	0.00	0.00	0.00	0.0000	0.0000	0.00	0.00	9	9.4	54.7548	56.3904	24.7898	67.4294	18.0180	9.2112	1.4134
AllofEm(69)	10	Keawawa	-99.9900	0.0269	0.5925	1.0000	0.00	0.00	0.00	0.00	0.0000	0.0000	0.00	0.00	5	5.5	54.7548	56.3904	24.7898	67.4294	18.0180	9.2112	1.4134
AllofEm(69)	10	Klipper	-99.9900	-0.1123	0.4785	1.0000	0.00	0.00	0.00	0.00	0.0000	0.0000	0.00	0.00	6	6.0	54.7548	56.3904	24.7898	67.4294	18.0180	9.2112	1.4134
AllofEm(69)	10	Lotus_Farm	-99.9900	-0.2034	0.4992	1.0000	0.00	0.00	0.00	0.00	0.0000	0.0000	0.00	0.00	7	7.0	54.7548	56.3904	24.7898	67.4294	18.0180	9.2112	1.4134
AllofEm(69)	10	Pearl_Harbor	-99.9900	-0.3231	0.6004	1.0000	0.00	0.00	0.00	0.00	0.0000	0.0000	0.00	0.00	7	7.9	54.7548	56.3904	24.7898	67.4294	18.0180	9.2112	1.4134
AllofEm(69)	10	Turtle_Bay	-99.9900	-0.3552	0.5860	1.0000	0.00	0.00	0.00	0.00	0.0000	0.0000	0.00	0.00	5	5.9	54.7548	56.3904	24.7898	67.4294	18.0180	9.2112	1.4134
AllofEm(69)	10	Waimea_Valley	-99.9900	-0.1603	0.5647	1.0000	0.00	0.00	0.00	0.00	0.0000	0.0000	0.00	0.00	5	7.0	54.7548	56.3904	24.7898	67.4294	18.0180	9.2112	1.4134
AllofEm(69)	10	Meta	-99.9900	-0.3208	0.3548	1.0000	0.00	0.00	0.00	0.00	0.0000	0.0000	0.00	0.00	12	14.9	54.7548	56.3904	24.7898	67.4294	18.0180	9.2112	1.4134
AllofEm(70)	10	Windward_Complex	-99.9900	0.4456	0.8127	0.0000	177.10	31.85	177.10	31.85	0.7352	0.0647	7.30	1.34	0	0.0	56.0561	34.2242	7.8889	16.2883	16.4715	10.9469	7.5375
AllofEm(70)	10	Kahuku_Complex	-99.9900	0.4158	0.8223	0.0000	96.80	18.28	96.80	18.28	0.7093	0.0916	7.60	1.65	0	0.0	56.0561	34.2242	7.8889	16.2883	16.4715	10.9469	7.5375
AllofEm(70)	10	Keawawa	-99.9900	0.4185	0.7224	0.2000	6.63	3.58	6.70	3.16	0.6293	0.1533	4.25	1.75	27	35.6	56.0561	34.2242	7.8889	16.2883	16.4715	10.9469	7.5375
AllofEm(70)	10	Klipper	-99.9900	0.4114	0.7594	0.2000	5.50	2.39	4.80	2.62	0.5896	0.1714	3.38	1.77	15	17.0	56.0561	34.2242	7.8889	16.2883	16.4715	10.9469	7.5375
AllofEm(70)	10	Lotus_Farm	-99.9900	0.3808	0.7735	0.1000	7.00	3.24	6.90	3.07	0.6443	0.1029	4.44	0.88	16	13.8	56.0561	34.2242	7.8889	16.2883	16.4715	10.9469	7.5375
AllofEm(70)	10	Pearl_Harbor	-99.9900	0.3534	0.8114	0.0000	37.70	15.55	37.70	15.55	0.6415	0.0994	5.70	0.67	0	84.0	56.0561	34.2242	7.8889	16.2883	16.4715	10.9469	7.5375
AllofEm(70)	10	Turtle_Bay	-99.9900	0.3572	0.8108	0.0000	35.40	21.17	35.40	21.17	0.5899	0.1611	4.80	1.48	0	0.0	56.0561	34.2242	7.8889	16.2883	16.4715	10.9469	7.5375
AllofEm(70)	10	Waimea_Valley	-99.9900	0.3440	0.8027	0.0000	16.00	10.39	16.00	10.39	0.6176	0.1288	5.00	2.00	116	73.8	56.0561	34.2242	7.8889	16.2883	16.4715	10.9469	7.5375
AllofEm(70)	10	Meta	-99.9900	0.5045	0.5817	0.0000	381.40	65.19	381.40	65.19	0.8292	0.0323	9.90	1.10	0	0.0	56.0561	34.2242	7.8889	16.2883	16.4715	10.9469	7.5375
AllofEm(71)	10	Windward_Complex	-99.9900	0.0700	0.7459	0.8000	139.00	72.12	27.80	63.35	0.1516	0.1515	3.00	1.41	66	70.1	70.2703	49.0871	19.5976	34.0120	16.1111	15.8138	6.3604
AllofEm(71)	10	Kahuku_Complex	-99.9900	0.0839	0.7708	0.8000	62.00	42.43	12.40	29.72	0.5528	0.1829	3.00	1.41	21	59.1	70.2703	49.0871	19.5976	34.0120	16.1111	15.8138	6.3604
AllofEm(71)	10	Keawawa	-99.9900	0.1457	0.7382	0.9000	10.00	0.00	1.20	3.16	0.3200	0.0000	2.00	0.00	7	10.3	70.2703	49.0871	19.5976	34.0120	16.1111	15.8138	6.3604
AllofEm(71)	10	Klipper	-99.9900	0.1189	0.7378	0.8000	14.00	7.07	2.80	6.36	0.2780	0.0171	2.50	0.71	7	16.8	70.2703	49.0871	19.5976	34.0120	16.1111	15.8138	6.3604
AllofEm(71)	10	Lotus_Farm	-99.9900	0.1263	0.7487	1.0000	0.00	0.00	0.20	0.63	0.0000	0.0000	0.00	0.00	12	18.1	70.2703	49.0871	19.5976	34.0120	16.1111	15.8138	6.3604
AllofEm(71)	10	Pearl_Harbor	-99.9900	0.0967	0.7475	0.9000	15.00	0.00	1.50	4.74	0.0644	0.0000	2.00	0.00	14	33.7	70.2703	49.0871	19.5976	34.0120	16.1111	15.8138	6.3604
AllofEm(71)	10	Turtle_Bay	-99.9900	0.0591	0.7386	0.9000	24.00	0.00	2.40	7.59	0.5868	0.0000	4.00	0.00	15	32.9	70.2703	49.0871	19.5976	34.0120	16.1111	15.8138	6.3604
AllofEm(71)	10	Waimea_Valley	-99.9900	0.1142	0.7691	0.8000	8.50	6.36	1.70	4.16	0.4556	0.0628	2.50	0.71	20	28.5	70.2703	49.0871	19.5976	34.0120	16.1111	15.8138	6.3604
AllofEm(71)	10	Meta	-99.9900	0.0752	0.5829	0.8000	250.00	28.28	50.00	105.83	0.3271	0.0766	3.00	1.41	108	89.1	70.2703	49.0871	19.5976	34.0120	16.1111	15.8138	6.3604
AllofEm(72)	10	Windward_Complex	-99.9900	0.1498	0.4377	0.2000	169.38	46.61	136.10	81.32	0.7596	0.1099	12.75	4.06	0	95.3	88.6887	4.1141	11.8408	20.0360	11.3363	14.1291	5.4424
AllofEm(72)	10	Kahuku_Complex	-99.9900	0.1491	0.4221	0.0000	87.30	27.26	87.30	27.26	0.8150	0.0329	12.00	4.03	0	4.0	88.6887	4.1141	11.8408	20.0360	11.3363	14.1291	5.4424
AllofEm(72)	10	Keawawa	-99.9900	0.2003	0.3938	0.1000	11.56	1.42	10.40	3.89	0.7873	0.0842	8.33	2.55	12	49.3	88.6887	4.1141	11.8408	20.0360	11.3363	14.1291	5.4424
AllofEm(72)	10	Klipper	-99.9900	0.1365	0.4106	0.1000	9.22	3.53	8.30	4.42	0.7687	0.0429	6.56	1.88	85	84.1	88.6887	4.1141	11.8408	20.0360	11.3363	14.1291	5.4424
AllofEm(72)	10	Lotus_Farm	-99.9900	0.1482	0.4162	0.1000	10.67	1.73	9.60	3.75	0.7377	0.0924	6.44	2.01	33	47.1	88.6887	4.1141	11.8408	20.0360	11.3363	14.1291	5.4424
AllofEm(72)	10	Pearl_Harbor	-99.9900	0.1474	0.4389	0.0000	35.10	13.99	35.10	13.99	0.7201	0.0938	8.00	2.45	0	56.3	88.6887	4.1141	11.8408	20.0360	11.3363	14.1291	5.4424
AllofEm(72)	10	Turtle_Bay	-99.9900	0.1557	0.4283	0.1000	33.11	14.24	29.90	16.84	0.7686	0.0714	8.56	3.75	35	39.0	88.6887	4.1141	11.8408	20.0360	11.3363	14.1291	5.4424
AllofEm(72)	10	Waimea_Valley	-99.9900	0.1742	0.4168	0.1000	21.78	13.33	19.60	14.33	0.8007	0.0485	7.67	2.40	23	40.2	88.6887	4.1141	11.8408	20.0360	11.3363	14.1291	5.4424
AllofEm(72)	10	Meta	-99.9900	0.1702	0.3235	0.0000	336.30	126.66	336.30	126.66	0.8459	0.0653	15.60	4.97	0	0.0	88.6887	4.1141	11.8408	20.0360	11.3363	14.1291	5.4424
AllofEm(73)	10	Windward_Complex	-99.9900	-0.2380	0.4445	1.0000	0.00	0.00	0.00	0.00	0.0000	0.0000	0.00	0.00	13	15.5	82.6827	35.8258	8.8979	19.2553	10.6607	17.3453	1.9249
AllofEm(73)	10	Kahuku_Complex	-99.9900	-0.1801	0.4117	1.0000	0.00	0.00	0.00	0.00	0.0000	0.0000	0.00	0.00	14	16.4	82.6827	35.8258	8.8979	19.2553	10.6607	17.3453	1.9249
AllofEm(73)	10	Keawawa	-99.9900	0.0316	0.3904	1.0000	0.00	0.00	0.00	0.00	0.0000	0.0000	0.00	0.00	5	5.9	82.6827	35.8258	8.8979	19.2553	10.6607	17.3453	1.9249
AllofEm(73)	10	Klipper	-99.9900	-0.1383	0.3646	1.0000	0.00	0.00	0.00	0.00	0.0000	0.0000	0.00	0.00	3	4.2	82.6827	35.8258	8.8979	19.2553	10.6607	17.3453	1.9249
AllofEm(73)	10	Lotus_Farm	-99.9900	-0.1919	0.4654	1.0000	0.00	0.00	0.00	0.00	0.0000	0.0000	0.00	0.00	5	6.0	82.6827	35.8258	8.8979	19.2553	10.6607	17.3453	1.9249
AllofEm(73)	10	Pearl_Harbor	-99.9900	-0.1789	0.4166	1.0000	0.00	0.00	0.00	0.00	0.0000	0.0000	0.00	0.00	9	11.0	82.6827	35.8258	8.8979	19.2553	10.6607	17.3453	1.9249
AllofEm(73)	10	Turtle_Bay	-99.9900	-0.2368	0.4614	1.0000	0.00	0.00	0.00	0.00	0.0000	0.0000	0.00	0.00	8	9.2	82.6827	35.8258	8.8979	19.2553	10.6607	17.3453	1.9249
AllofEm(73)	10	Waimea_Valley	-99.9900	-0.1700	0.4044	1.0000	0.00	0.00	0.00	0.00	0.0000	0.0000	0.00	0.00	8	8.5	82.6827	35.8258	8.8979	19.2553	10.6607	17.3453	1.9249
AllofEm(73)	10	Meta	-99.9900	-0.2232	0.3806	1.0000	0.00	0.00	0.00	0.00	0.0000	0.0000	0.00	0.00	19	20.2	82.6827	35.8258	8.8979	19.2553	10.6607	17.3453	1.9249
AllofEm(74)	10	Windward_Complex	-99.9900	0.6850	0.8814	0.0000	181.90	22.10	181.90	22.10	0.7080	0.0877	6.60	2.17	0	0.0	5.0050	10.5205	24.7267	6.2162	24.0991	15.5245	5.4214
AllofEm(74)	10	Kahuku_Complex	-99.9900	0.6753	0.9036	0.0000	96.40	20.53	96.40	20.53	0.6463	0.1529	7.20	1.03	0	0.0	5.0050	10.5205	24.7267	6.2162	24.0991	15.5245	5.4214
AllofEm(74)	10	Keawawa	-99.9900	0.6140	0.8662	0.0000	22.30	3.23	22.30	3.23	0.5149	0.2627	5.00	2.05	0	51.3	5.0050	10.5205	24.7267	6.2162	24.0991	15.5245	5.4214
AllofEm(74)	10	Klipper	-99.9900	0.6086	0.8869	0.0000	21.30	5.21	21.30	5.21	0.6415	0.1268	5.80	1.87	154	63.6	5.0050	10.5205	24.7267	6.2162	24.0991	15.5245	5.4214
AllofEm(74)	10	Lotus_Farm	-99.9900	0.6075	0.8797	0.0000	22.10	4.53	22.10	4.53	0.6382	0.0791	4.60	1.43	0	7.0	5.0050	10.5205	24.7267	6.2162	24.0991	15.5245	5.4214
AllofEm(74)	10	Pearl_Harbor	-99.9900	0.6616	0.9201	0.0000	41.50	13.43	41.50	13.43	0.5980	0.1198	4.50	1.35	0	93.0	5.0050	10.5205	24.7267	6.2162	24.0991	15.5245	5.4214
AllofEm(74)	10	Turtle_Bay	-99.9900	0.6383	0.9159	0.0000	32.40	12.06	32.40	12.06	0.4572	0.2085	3.70	1.49	0	0.0	5.0050	10.5205	24.7267	6.2162	24.0991	15.5245	5.4214
AllofEm(74)	10	Waimea_Valley	-99.9900	0.6275	0.8813	0.1000	29.33	14.02	26.70	15.62	0.6763	0.0846	5.11	1.54	13	30.2	5.0050	10.5205	24.7267	6.2162	24.0991	15.5245	5.4214
AllofEm(74)	10	Meta	-99.9900	0.8248	0.5819	0.0000	444.60	69.84	444.60	69.84	0.8496	0.0367	12.10	2.08	0	0.0	5.0050	10.5205	24.7267	6.2162	24.0991	15.5245	5.4214
AllofEm(75)	10	Windward_Complex	-99.9900	0.8613	1.0413	0.0000	177.70	26.77	177.70	26.77	0.6214	0.0987	5.20	1.14	0	0.0	1.1011	18.2082	8.4354	3.0150	12.7628	4.9570	7.9369
AllofEm(75)	10	Kahuku_Complex	-99.9900	0.8500	1.0678	0.0000	102.50	14.52	102.50	14.52	0.5486	0.2367	5.30	1.83	0	0.0	1.1011	18.2082	8.4354	3.0150	12.7628	4.9570	7.9369
AllofEm(75)	10	Keawawa	-99.9900	0.6828	1.0270	0.1000	6.78	1.39	6.50	1.58	0.5963	0.2414	3.89	1.69	5	26.2	1.1011	18.2082	8.4354	3.0150	12.7628	4.9570	7.9369
AllofEm(75)	10	Klipper	-99.9900	0.7050	1.0482	0.1000	5.89	1.96	5.70	1.95	0.5415	0.2165	3.67	1.32	12	19.5	1.1011	18.2082	8.4354	3.0150	12.7628	4.9570	7.9369
AllofEm(75)	10	Lotus_Farm	-99.9900	0.6620	1.0486	0.1000	7.33	2.40	6.70	3.02	0.4697	0.2254	3.00	1.12	8	13.4	1.1011	18.2082	8.4354	3.0150	12.7628	4.9570	7.9369
AllofEm(75)	10	Pearl_Harbor	-99.9900	0.7686	1.0869	0.0000	41.60	6.74	41.60	6.74	0.4064	0.2028	3.40	1.51	0	0.0	1.1011	18.2082	8.4354	3.0150	12.7628	4.9570	7.9369
AllofEm(75)	10	Turtle_Bay	-99.9900	0.7732	1.0903	0.0000	37.90	13.59	37.90	13.59	0.4067	0.1861	3.40	1.17	0	45.5	1.1011	18.2082	8.4354	3.0150	12.7628	4.9570	7.9369
AllofEm(75)	10	Waimea_Valley	-99.9900	0.7366	1.0796	0.0000	26.70	10.11	26.70	10.11	0.3851	0.2088	2.70	0.67	78	59.3	1.1011	18.2082	8.4354	3.0150	12.7628	4.9570	7.9369
AllofEm(75)	10	Meta	-99.9900	1.0559	0.7355	0.0000	405.30	45.84	405.30	45.84	0.8374	0.0287	10.50	1.35	0	0.0	1.1011	18.2082	8.4354	3.0150	12.7628	4.9570	7.9369
AllofEm(76)	10	Windward_Complex	-99.9900	0.5344	1.0431	0.0000	145.80	43.71	145.80	43.71	0.5697	0.1001	4.60	0.84	0	0.0	8.9089	45.8198	14.0691	3.2492	21.3814	9.7728	5.6527
AllofEm(76)	10	Kahuku_Complex	-99.9900	0.5225	1.0844	0.0000	81.00	30.47	81.00	30.47	0.3738	0.2130	2.80	1.32	0	0.0	8.9089	45.8198	14.0691	3.2492	21.3814	9.7728	5.6527
AllofEm(76)	10	Keawawa	-99.9900	0.4035	1.0625	0.2000	9.50	5.73	7.70	6.33	0.3367	0.2813	2.38	1.19	23	31.1	8.9089	45.8198	14.0691	3.2492	21.3814	9.7728	5.6527
AllofEm(76)	10	Klipper	-99.9900	0.3726	1.0947	0.7000	6.00	2.00	1.90	3.00	0.3504	0.1765	2.33	0.58	13	16.0	8.9089	45.8198	14.0691	3.2492	21.3814	9.7728	5.6527
AllofEm(76)	10	Lotus_Farm	-99.9900	0.3594	1.0524	0.8000	10.50	3.54	2.50	4.43	0.4009	0.1360	2.00	0.00	15	21.0	8.9089	45.8198	14.0691	3.2492	21.3814	9.7728	5.6527
AllofEm(76)	10	Pearl_Harbor	-99.9900	0.4455	1.1021	0.0000	27.00	17.38	27.00	17.38	0.2340	0.2499	2.00	0.94	0	56.0	8.9089	45.8198	14.0691	3.2492	21.3814	9.7728	5.6527
AllofEm(76)	10	Turtle_Bay	-99.9900	0.4495	1.1009	0.2000	25.63	13.55	20.50	16.11	0.3422	0.2172	2.38	0.74	0	72.3	8.9089	45.8198	14.0691	3.2492	21.3814	9.7728	5.6527
AllofEm(76)	10	Waimea_Valley	-99.9900	0.4039	1.1052	0.4000	14.00	12.05	8.50	11.45	0.3327	0.2127	2.50	0.84	67	75.7	8.9089	45.8198	14.0691	3.2492	21.3814	9.7728	5.6527
AllofEm(76)	10	Meta	-99.9900	0.6525	0.7197	0.0000	294.90	84.46	294.90	84.46	0.7677	0.0490	6.90	1.79	0	0.0	8.9089	45.8198	14.0691	3.2492	21.3814	9.7728	5.6527
AllofEm(77)	10	Windward_Complex	-99.9900	-0.0040	0.7536	0.9000	112.00	0.00	11.20	35.42	0.4974	0.0000	2.00	0.00	26	38.1	81.6817	41.8478	16.6757	37.3694	20.6607	10.1301	6.1502
AllofEm(77)	10	Kahuku_Complex	-99.9900	0.0000	0.7398	1.0000	0.00	0.00	0.20	0.63	0.0000	0.0000	0.00	0.00	28	40.4	81.6817	41.8478	16.6757	37.3694	20.6607	10.1301	6.1502
AllofEm(77)	10	Keawawa	-99.9900	0.1044	0.7197	1.0000	0.00	0.00	0.30	0.95	0.0000	0.0000	0.00	0.00	6	8.7	81.6817	41.8478	16.6757	37.3694	20.6607	10.1301	6.1502
AllofEm(77)	10	Klipper	-99.9900	0.0112	0.7053	1.0000	0.00	0.00	0.10	0.32	0.0000	0.0000	0.00	0.00	9	12.6	81.6817	41.8478	16.6757	37.3694	20.6607	10.1301	6.1502
AllofEm(77)	10	Lotus_Farm	-99.9900	0.0857	0.7314	1.0000	0.00	0.00	0.10	0.32	0.0000	0.0000	0.00	0.00	5	10.1	81.6817	41.8478	16.6757	37.3694	20.6607	10.1301	6.1502
AllofEm(77)	10	Pearl_Harbor	-99.9900	-0.0027	0.7436	1.0000	0.00	0.00	0.00	0.00	0.0000	0.0000	0.00	0.00	12	20.4	81.6817	41.8478	16.6757	37.3694	20.6607	10.1301	6.1502
AllofEm(77)	10	Turtle_Bay	-99.9900	-0.0193	0.7246	1.0000	0.00	0.00	0.00	0.00	0.0000	0.0000	0.00	0.00	7	14.0	81.6817	41.8478	16.6757	37.3694	20.6607	10.1301	6.1502
AllofEm(77)	10	Waimea_Valley	-99.9900	0.0482	0.7097	1.0000	0.00	0.00	0.20	0.63	0.0000	0.0000	0.00	0.00	14	19.6	81.6817	41.8478	16.6757	37.3694	20.6607	10.1301	6.1502
AllofEm(77)	10	Meta	-99.9900	0.0033	0.6220	0.9000	121.00	0.00	12.10	38.26	0.4959	0.0000	2.00	0.00	52	62.2	81.6817	41.8478	16.6757	37.3694	20.6607	10.1301	6.1502
AllofEm(78)	10	Windward_Complex	-99.9900	-1.0367	0.7090	1.0000	0.00	0.00	0.00	0.00	0.0000	0.0000	0.00	0.00	4	4.3	97.7978	62.9249	24.2222	32.6847	19.4144	16.6817	5.5686
AllofEm(78)	10	Kahuku_Complex	-99.9900	-0.8497	0.6889	1.0000	0.00	0.00	0.00	0.00	0.0000	0.0000	0.00	0.00	4	4.6	97.7978	62.9249	24.2222	32.6847	19.4144	16.6817	5.5686
AllofEm(78)	10	Keawawa	-99.9900	-0.3382	0.2859	1.0000	0.00	0.00	0.00	0.00	0.0000	0.0000	0.00	0.00	2	1.8	97.7978	62.9249	24.2222	32.6847	19.4144	16.6817	5.5686
AllofEm(78)	10	Klipper	-99.9900	-0.7989	0.3983	1.0000	0.00	0.00	0.00	0.00	0.0000	0.0000	0.00	0.00	2	2.4	97.7978	62.9249	24.2222	32.6847	19.4144	16.6817	5.5686
AllofEm(78)	10	Lotus_Farm	-99.9900	-0.7554	0.3466	1.0000	0.00	0.00	0.00	0.00	0.0000	0.0000	0.00	0.00	2	1.9	97.7978	62.9249	24.2222	32.6847	19.4144	16.6817	5.5686
AllofEm(78)	10	Pearl_Harbor	-99.9900	-0.9696	0.5701	1.0000	0.00	0.00	0.00	0.00	0.0000	0.0000	0.00	0.00	3	2.9	97.7978	62.9249	24.2222	32.6847	19.4144	16.6817	5.5686
AllofEm(78)	10	Turtle_Bay	-99.9900	-0.6749	0.9267	1.0000	0.00	0.00	0.00	0.00	0.0000	0.0000	0.00	0.00	3	3.6	97.7978	62.9249	24.2222	32.6847	19.4144	16.6817	5.5686
AllofEm(78)	10	Waimea_Valley	-99.9900	-0.8377	0.5009	1.0000	0.00	0.00	0.00	0.00	0.0000	0.0000	0.00	0.00	3	2.8	97.7978	62.9249	24.2222	32.6847	19.4144	16.6817	5.5686
AllofEm(78)	10	Meta	-99.9900	-0.9629	0.5916	1.0000	0.00	0.00	0.00	0.00	0.0000	0.0000	0.00	0.00	5	6.3	97.7978	62.9249	24.2222	32.6847	19.4144	16.6817	5.5686
AllofEm(79)	10	Windward_Complex	-99.9900	0.2385	0.8162	0.0000	142.90	50.85	142.90	50.85	0.7650	0.0677	7.10	1.20	0	0.0	59.4595	50.4965	11.3994	39.1652	10.2252	5.1952	7.1241
AllofEm(79)	10	Kahuku_Complex	-99.9900	0.2263	0.7844	0.0000	91.30	24.09	91.30	24.09	0.7207	0.0755	6.80	1.55	0	0.0	59.4595	50.4965	11.3994	39.1652	10.2252	5.1952	7.1241
AllofEm(79)	10	Keawawa	-99.9900	0.3103	0.6914	0.0000	10.40	2.91	10.40	2.91	0.6993	0.1163	5.10	1.52	26	25.9	59.4595	50.4965	11.3994	39.1652	10.2252	5.1952	7.1241
AllofEm(79)	10	Klipper	-99.9900	0.2393	0.7435	0.1000	7.11	3.06	6.90	2.96	0.6944	0.1120	4.78	1.86	16	18.6	59.4595	50.4965	11.3994	39.1652	10.2252	5.1952	7.1241
AllofEm(79)	10	Lotus_Farm	-99.9900	0.2570	0.7574	0.1000	5.89	3.26	5.40	3.44	0.6549	0.1750	4.33	1.66	14	34.8	59.4595	50.4965	11.3994	39.1652	10.2252	5.1952	7.1241
AllofEm(79)	10	Pearl_Harbor	-99.9900	0.1872	0.7822	0.0000	28.90	12.69	28.90	12.69	0.6178	0.1706	5.10	2.02	0	35.5	59.4595	50.4965	11.3994	39.1652	10.2252	5.1952	7.1241
AllofEm(79)	10	Turtle_Bay	-99.9900	0.1785	0.7897	0.0000	29.90	8.46	29.90	8.46	0.6303	0.1890	4.90	1.10	0	90.0	59.4595	50.4965	11.3994	39.1652	10.2252	5.1952	7.1241
AllofEm(79)	10	Waimea_Valley	-99.9900	0.2003	0.7937	0.0000	20.60	9.63	20.60	9.63	0.7096	0.0498	5.10	1.60	28	34.1	59.4595	50.4965	11.3994	39.1652	10.2252	5.1952	7.1241
AllofEm(79)	10	Meta	-99.9900	0.2781	0.5380	0.0000	336.30	78.49	336.30	78.49	0.7814	0.0770	8.00	1.25	0	0.0	59.4595	50.4965	11.3994	39.1652	10.2252	5.1952	7.1241
AllofEm(80)	10	Windward_Complex	-99.9900	0.2745	0.5771	0.0000	168.00	29.88	168.00	29.88	0.8407	0.0711	11.70	2.06	0	0.0	77.6777	11.6737	8.6667	72.6607	18.0931	13.6697	6.1712
AllofEm(80)	10	Kahuku_Complex	-99.9900	0.2626	0.5841	0.0000	83.50	34.32	83.50	34.32	0.8276	0.0850	12.10	3.14	0	0.0	77.6777	11.6737	8.6667	72.6607	18.0931	13.6697	6.1712
AllofEm(80)	10	Keawawa	-99.9900	0.6339	0.4842	0.0000	8.70	1.77	8.70	1.77	0.8085	0.0626	8.00	2.26	27	34.9	77.6777	11.6737	8.6667	72.6607	18.0931	13.6697	6.1712
AllofEm(80)	10	Klipper	-99.9900	0.4298	0.4931	0.0000	7.80	1.81	7.80	1.81	0.7607	0.1038	6.80	1.99	73	52.4	77.6777	11.6737	8.6667	72.6607	18.0931	13.6697	6.1712
AllofEm(80)	10	Lotus_Farm	-99.9900	0.4499	0.4869	0.2000	8.25	1.75	7.90	1.73	0.8286	0.0474	8.00	1.51	49	57.3	77.6777	11.6737	8.6667	72.6607	18.0931	13.6697	6.1712
AllofEm(80)	10	Pearl_Harbor	-99.9900	0.2804	0.5665	0.0000	42.50	11.09	42.50	11.09	0.8294	0.0392	10.20	1.62	0	0.0	77.6777	11.6737	8.6667	72.6607	18.0931	13.6697	6.1712
AllofEm(80)	10	Turtle_Bay	-99.9900	0.2565	0.5798	0.0000	30.30	10.56	30.30	10.56	0.8162	0.0417	8.90	1.29	0	110.0	77.6777	11.6737	8.6667	72.6607	18.0931	13.6697	6.1712
AllofEm(80)	10	Waimea_Valley	-99.9900	0.3120	0.5402	0.0000	23.70	9.04	23.70	9.04	0.8247	0.0589	9.70	1.70	130	99.6	77.6777	11.6737	8.6667	72.6607	18.0931	13.6697	6.1712
AllofEm(80)	10	Meta	-99.9900	0.3291	0.4329	0.0000	372.40	65.43	372.40	65.43	0.8628	0.0546	13.30	2.26	0	0.0	77.6777	11.6737	8.6667	72.6607	18.0931	13.6697	6.1712
AllofEm(81)	10	Windward_Complex	-99.9900	-0.3745	0.6205	1.0000	0.00	0.00	0.00	0.00	0.0000	0.0000	0.00	0.00	10	10.5	85.2853	50.6887	8.3934	24.0961	16.5616	10.7427	2.6957
AllofEm(81)	10	Kahuku_Complex	-99.9900	-0.3557	0.6012	1.0000	0.00	0.00	0.00	0.00	0.0000	0.0000	0.00	0.00	9	9.8	85.2853	50.6887	8.3934	24.0961	16.5616	10.7427	2.6957
AllofEm(81)	10	Keawawa	-99.9900	-0.1770	0.3512	1.0000	0.00	0.00	0.00	0.00	0.0000	0.0000	0.00	0.00	1	2.4	85.2853	50.6887	8.3934	24.0961	16.5616	10.7427	2.6957
AllofEm(81)	10	Klipper	-99.9900	-0.2452	0.4766	1.0000	0.00	0.00	0.00	0.00	0.0000	0.0000	0.00	0.00	4	4.0	85.2853	50.6887	8.3934	24.0961	16.5616	10.7427	2.6957
AllofEm(81)	10	Lotus_Farm	-99.9900	-0.2511	0.5359	1.0000	0.00	0.00	0.00	0.00	0.0000	0.0000	0.00	0.00	3	4.9	85.2853	50.6887	8.3934	24.0961	16.5616	10.7427	2.6957
AllofEm(81)	10	Pearl_Harbor	-99.9900	-0.3491	0.6034	1.0000	0.00	0.00	0.00	0.00	0.0000	0.0000	0.00	0.00	6	7.0	85.2853	50.6887	8.3934	24.0961	16.5616	10.7427	2.6957
AllofEm(81)	10	Turtle_Bay	-99.9900	-0.4305	0.5745	1.0000	0.00	0.00	0.00	0.00	0.0000	0.0000	0.00	0.00	5	4.9	85.2853	50.6887	8.3934	24.0961	16.5616	10.7427	2.6957
AllofEm(81)	10	Waimea_Valley	-99.9900	-0.3687	0.5917	1.0000	0.00	0.00	0.00	0.00	0.0000	0.0000	0.00	0.00	3	4.7	85.2853	50.6887	8.3934	24.0961	16.5616	10.7427	2.6957
AllofEm(81)	10	Meta	-99.9900	-0.3919	0.5105	1.0000	0.00	0.00	0.00	0.00	0.0000	0.0000	0.00	0.00	11	12.9	85.2853	50.6887	8.3934	24.0961	16.5616	10.7427	2.6957
AllofEm(82)	10	Windward_Complex	-99.9900	0.0291	0.3509	0.3000	91.00	27.29	63.70	49.28	0.6797	0.1810	7.00	1.91	0	64.5	52.1522	26.3443	16.8438	19.5676	14.6847	18.1962	1.2312
AllofEm(82)	10	Kahuku_Complex	-99.9900	0.0140	0.3783	0.4000	43.83	28.94	26.40	31.18	0.6211	0.2657	5.67	2.58	0	67.3	52.1522	26.3443	16.8438	19.5676	14.6847	18.1962	1.2312
AllofEm(82)	10	Keawawa	-99.9900	0.0510	0.4296	0.5000	7.80	2.17	4.10	4.20	0.5851	0.1538	3.80	2.05	18	29.9	52.1522	26.3443	16.8438	19.5676	14.6847	18.1962	1.2312
AllofEm(82)	10	Klipper	-99.9900	0.0421	0.4476	0.9000	7.00	0.00	1.30	2.16	0.6633	0.0000	3.00	0.00	10	16.7	52.1522	26.3443	16.8438	19.5676	14.6847	18.1962	1.2312
AllofEm(82)	10	Lotus_Farm	-99.9900	0.0363	0.4221	0.9000	2.00	0.00	0.90	1.10	0.3750	0.0000	2.00	0.00	19	23.1	52.1522	26.3443	16.8438	19.5676	14.6847	18.1962	1.2312
AllofEm(82)	10	Pearl_Harbor	-99.9900	0.0238	0.3911	0.5000	15.60	11.97	7.80	11.46	0.5487	0.1995	4.60	2.88	47	55.6	52.1522	26.3443	16.8438	19.5676	14.6847	18.1962	1.2312
AllofEm(82)	10	Turtle_Bay	-99.9900	0.0205	0.4078	0.6000	8.50	6.35	3.50	5.66	0.4427	0.3247	3.25	1.50	27	41.4	52.1522	26.3443	16.8438	19.5676	14.6847	18.1962	1.2312
AllofEm(82)	10	Waimea_Valley	-99.9900	0.0429	0.4150	0.6000	14.00	11.75	5.90	9.73	0.5689	0.3013	5.00	2.94	18	34.5	52.1522	26.3443	16.8438	19.5676	14.6847	18.1962	1.2312
AllofEm(82)	10	Meta	-99.9900	0.0224	0.2857	0.3000	162.29	53.18	113.60	89.62	0.7348	0.2288	8.29	2.75	0	98.0	52.1522	26.3443	16.8438	19.5676	14.6847	18.1962	1.2312
AllofEm(83)	10	Windward_Complex	-99.9900	0.5069	0.6822	0.0000	180.80	17.87	180.80	17.87	0.8385	0.0447	11.40	1.71	0	0.0	30.3303	17.5676	17.1171	45.4895	14.6997	8.5986	4.4334
AllofEm(83)	10	Kahuku_Complex	-99.9900	0.4885	0.6742	0.0000	92.30	10.68	92.30	10.68	0.8241	0.0372	10.90	1.60	0	0.0	30.3303	17.5676	17.1171	45.4895	14.6997	8.5986	4.4334
AllofEm(83)	10	Keawawa	-99.9900	0.5667	0.5718	0.0000	17.00	2.94	17.00	2.94	0.7983	0.0616	9.00	1.56	0	1.0	30.3303	17.5676	17.1171	45.4895	14.6997	8.5986	4.4334
AllofEm(83)	10	Klipper	-99.9900	0.4537	0.6021	0.0000	16.00	2.54	16.00	2.54	0.8090	0.0623	8.00	1.56	0	0.0	30.3303	17.5676	17.1171	45.4895	14.6997	8.5986	4.4334
AllofEm(83)	10	Lotus_Farm	-99.9900	0.4637	0.5909	0.0000	15.10	3.54	15.10	3.54	0.7882	0.1058	8.50	2.37	0	0.0	30.3303	17.5676	17.1171	45.4895	14.6997	8.5986	4.4334
AllofEm(83)	10	Pearl_Harbor	-99.9900	0.4530	0.6843	0.0000	40.40	15.57	40.40	15.57	0.8036	0.0882	9.00	1.41	0	0.0	30.3303	17.5676	17.1171	45.4895	14.6997	8.5986	4.4334
AllofEm(83)	10	Turtle_Bay	-99.9900	0.4299	0.6759	0.0000	32.10	9.21	32.10	9.21	0.7964	0.0752	8.80	1.75	0	67.0	30.3303	17.5676	17.1171	45.4895	14.6997	8.5986	4.4334
AllofEm(83)	10	Waimea_Valley	-99.9900	0.4773	0.6660	0.0000	22.40	8.49	22.40	8.49	0.7939	0.0538	7.70	1.77	111	85.1	30.3303	17.5676	17.1171	45.4895	14.6997	8.5986	4.4334
AllofEm(83)	10	Meta	-99.9900	0.5616	0.4864	0.0000	416.10	37.47	416.10	37.47	0.8640	0.0419	12.60	1.65	0	0.0	30.3303	17.5676	17.1171	45.4895	14.6997	8.5986	4.4334
AllofEm(84)	10	Windward_Complex	-99.9900	-0.1545	0.3855	1.0000	0.00	0.00	0.00	0.00	0.0000	0.0000	0.00	0.00	19	20.9	93.0931	9.5596	15.4565	60.1682	14.0541	16.2733	1.2523
AllofEm(84)	10	Kahuku_Complex	-99.9900	-0.1400	0.3904	1.0000	0.00	0.00	0.00	0.00	0.0000	0.0000	0.00	0.00	18	20.5	93.0931	9.5596	15.4565	60.1682	14.0541	16.2733	1.2523
AllofEm(84)	10	Keawawa	-99.9900	0.0374	0.3546	1.0000	0.00	0.00	0.00	0.00	0.0000	0.0000	0.00	0.00	13	14.0	93.0931	9.5596	15.4565	60.1682	14.0541	16.2733	1.2523
AllofEm(84)	10	Klipper	-99.9900	-0.0627	0.3065	1.0000	0.00	0.00	0.00	0.00	0.0000	0.0000	0.00	0.00	11	13.7	93.0931	9.5596	15.4565	60.1682	14.0541	16.2733	1.2523
AllofEm(84)	10	Lotus_Farm	-99.9900	-0.0695	0.3499	1.0000	0.00	0.00	0.00	0.00	0.0000	0.0000	0.00	0.00	12	14.1	93.0931	9.5596	15.4565	60.1682	14.0541	16.2733	1.2523
AllofEm(84)	10	Pearl_Harbor	-99.9900	-0.0987	0.3595	1.0000	0.00	0.00	0.00	0.00	0.0000	0.0000	0.00	0.00	16	18.1	93.0931	9.5596	15.4565	60.1682	14.0541	16.2733	1.2523
AllofEm(84)	10	Turtle_Bay	-99.9900	-0.1180	0.3604	1.0000	0.00	0.00	0.00	0.00	0.0000	0.0000	0.00	0.00	10	11.3	93.0931	9.5596	15.4565	60.1682	14.0541	16.2733	1.2523
AllofEm(84)	10	Waimea_Valley	-99.9900	-0.0427	0.3564	1.0000	0.00	0.00	0.00	0.00	0.0000	0.0000	0.00	0.00	11	13.5	93.0931	9.5596	15.4565	60.1682	14.0541	16.2733	1.2523
AllofEm(84)	10	Meta	-99.9900	-0.1576	0.3259	1.0000	0.00	0.00	0.00	0.00	0.0000	0.0000	0.00	0.00	27	29.1	93.0931	9.5596	15.4565	60.1682	14.0541	16.2733	1.2523
AllofEm(85)	10	Windward_Complex	-99.9900	0.1185	0.5043	0.2000	149.50	40.06	119.60	72.26	0.6876	0.1021	6.63	1.85	0	110.0	45.9459	26.1522	15.4144	14.7267	21.8168	19.9489	1.8969
AllofEm(85)	10	Kahuku_Complex	-99.9900	0.1190	0.5234	0.1000	81.00	25.17	72.90	34.92	0.6700	0.1043	6.11	2.03	138	62.8	45.9459	26.1522	15.4144	14.7267	21.8168	19.9489	1.8969
AllofEm(85)	10	Keawawa	-99.9900	0.1363	0.4980	0.1000	10.00	4.44	9.00	5.25	0.6598	0.1118	5.22	1.39	3	14.5	45.9459	26.1522	15.4144	14.7267	21.8168	19.9489	1.8969
AllofEm(85)	10	Klipper	-99.9900	0.1211	0.5281	0.1000	8.33	5.27	7.50	5.62	0.6850	0.0750	4.33	1.41	16	20.3	45.9459	26.1522	15.4144	14.7267	21.8168	19.9489	1.8969
AllofEm(85)	10	Lotus_Farm	-99.9900	0.1157	0.5218	0.3000	8.29	5.15	6.00	5.60	0.6379	0.1530	4.29	1.50	17	28.9	45.9459	26.1522	15.4144	14.7267	21.8168	19.9489	1.8969
AllofEm(85)	10	Pearl_Harbor	-99.9900	0.1071	0.5173	0.2000	23.00	9.29	18.50	12.54	0.6506	0.0962	4.50	1.51	96	79.0	45.9459	26.1522	15.4144	14.7267	21.8168	19.9489	1.8969
AllofEm(85)	10	Turtle_Bay	-99.9900	0.1012	0.5394	0.3000	26.43	9.88	18.70	14.83	0.6662	0.1081	5.86	2.19	27	31.1	45.9459	26.1522	15.4144	14.7267	21.8168	19.9489	1.8969
AllofEm(85)	10	Waimea_Valley	-99.9900	0.1471	0.5204	0.2000	17.50	10.07	14.10	11.42	0.6719	0.1224	4.38	1.60	17	24.0	45.9459	26.1522	15.4144	14.7267	21.8168	19.9489	1.8969
AllofEm(85)	10	Meta	-99.9900	0.1255	0.3833	0.0000	266.30	137.52	266.30	137.52	0.6989	0.2536	8.20	4.18	0	0.0	45.9459	26.1522	15.4144	14.7267	21.8168	19.9489	1.8969
AllofEm(86)	10	Windward_Complex	-99.9900	0.0091	0.3815	0.3000	114.86	40.94	80.40	64.77	0.3892	0.2703	3.29	1.38	0	47.3	19.6196	50.1762	6.3123	16.5225	15.1051	9.8749	1.5395
AllofEm(86)	10	Kahuku_Complex	-99.9900	0.0006	0.3973	0.6000	66.75	27.21	26.80	37.80	0.5042	0.1790	3.75	1.26	62	47.8	19.6196	50.1762	6.3123	16.5225	15.1051	9.8749	1.5395
AllofEm(86)	10	Keawawa	-99.9900	0.1928	0.5845	0.7000	2.67	1.15	1.00	1.41	0.2396	0.2507	1.67	0.58	2	4.0	19.6196	50.1762	6.3123	16.5225	15.1051	9.8749	1.5395
AllofEm(86)	10	Klipper	-99.9900	0.0817	0.6329	0.9000	4.00	0.00	0.60	1.26	0.5938	0.0000	3.00	0.00	3	4.4	19.6196	50.1762	6.3123	16.5225	15.1051	9.8749	1.5395
AllofEm(86)	10	Lotus_Farm	-99.9900	0.0677	0.6045	1.0000	0.00	0.00	0.10	0.32	0.0000	0.0000	0.00	0.00	4	5.6	19.6196	50.1762	6.3123	16.5225	15.1051	9.8749	1.5395
AllofEm(86)	10	Pearl_Harbor	-99.9900	-0.0072	0.4983	1.0000	0.00	0.00	0.30	0.48	0.0000	0.0000	0.00	0.00	22	30.3	19.6196	50.1762	6.3123	16.5225	15.1051	9.8749	1.5395
AllofEm(86)	10	Turtle_Bay	-99.9900	-0.0297	0.5033	0.9000	5.00	0.00	0.70	1.57	0.6200	0.0000	3.00	0.00	20	24.0	19.6196	50.1762	6.3123	16.5225	15.1051	9.8749	1.5395
AllofEm(86)	10	Waimea_Valley	-99.9900	0.0049	0.5655	0.9000	9.00	0.00	1.00	2.83	0.5370	0.0000	3.00	0.00	18	21.0	19.6196	50.1762	6.3123	16.5225	15.1051	9.8749	1.5395
AllofEm(86)	10	Meta	-99.9900	0.0067	0.3230	0.3000	158.43	55.13	110.90	88.79	0.4549	0.2884	3.57	1.62	0	53.7	19.6196	50.1762	6.3123	16.5225	15.1051	9.8749	1.5395
AllofEm(87)	10	Windward_Complex	-99.9900	0.1989	0.7914	0.0000	158.70	44.62	158.70	44.62	0.6723	0.1144	5.80	1.55	0	80.5	36.9369	49.4715	9.1081	56.4204	13.4985	17.2432	4.3143
AllofEm(87)	10	Kahuku_Complex	-99.9900	0.1816	0.7851	0.0000	78.70	24.76	78.70	24.76	0.6711	0.1090	5.50	1.96	0	52.0	36.9369	49.4715	9.1081	56.4204	13.4985	17.2432	4.3143
AllofEm(87)	10	Keawawa	-99.9900	0.4571	0.6611	0.0000	7.40	3.57	7.40	3.57	0.6448	0.1129	4.30	1.42	5	15.9	36.9369	49.4715	9.1081	56.4204	13.4985	17.2432	4.3143
AllofEm(87)	10	Klipper	-99.9900	0.3245	0.7066	0.2000	6.75	3.81	5.90	3.81	0.6880	0.1050	4.00	1.51	10	15.2	36.9369	49.4715	9.1081	56.4204	13.4985	17.2432	4.3143
AllofEm(87)	10	Lotus_Farm	-99.9900	0.3427	0.6944	0.2000	6.25	2.43	5.40	2.80	0.7004	0.1170	4.50	1.60	7	9.2	36.9369	49.4715	9.1081	56.4204	13.4985	17.2432	4.3143
AllofEm(87)	10	Pearl_Harbor	-99.9900	0.1650	0.8008	0.0000	29.50	16.37	29.50	16.37	0.6489	0.1124	5.00	1.41	153	78.0	36.9369	49.4715	9.1081	56.4204	13.4985	17.2432	4.3143
AllofEm(87)	10	Turtle_Bay	-99.9900	0.1320	0.7912	0.0000	31.00	16.96	31.00	16.96	0.6012	0.1715	4.80	1.55	45	46.9	36.9369	49.4715	9.1081	56.4204	13.4985	17.2432	4.3143
AllofEm(87)	10	Waimea_Valley	-99.9900	0.1888	0.7635	0.0000	21.20	9.96	21.20	9.96	0.6831	0.0874	4.70	1.34	41	54.9	36.9369	49.4715	9.1081	56.4204	13.4985	17.2432	4.3143
AllofEm(87)	10	Meta	-99.9900	0.2304	0.5506	0.0000	337.80	96.91	337.80	96.91	0.7099	0.0999	6.40	1.96	0	0.0	36.9369	49.4715	9.1081	56.4204	13.4985	17.2432	4.3143
AllofEm(88)	10	Windward_Complex	-99.9900	-0.2645	0.6447	1.0000	0.00	0.00	0.00	0.00	0.0000	0.0000	0.00	0.00	15	15.1	91.0911	40.3103	11.4625	19.4114	14.4745	6.9309	7.4745
AllofEm(88)	10	Kahuku_Complex	-99.9900	-0.1799	0.6502	1.0000	0.00	0.00	0.00	0.00	0.0000	0.0000	0.00	0.00	13	15.2	91.0911	40.3103	11.4625	19.4114	14.4745	6.9309	7.4745
AllofEm(88)	10	Keawawa	-99.9900	-0.0509	0.6698	1.0000	0.00	0.00	0.00	0.00	0.0000	0.0000	0.00	0.00	2	3.7	91.0911	40.3103	11.4625	19.4114	14.4745	6.9309	7.4745
AllofEm(88)	10	Klipper	-99.9900	-0.1484	0.6852	1.0000	0.00	0.00	0.00	0.00	0.0000	0.0000	0.00	0.00	4	4.7	91.0911	40.3103	11.4625	19.4114	14.4745	6.9309	7.4745
AllofEm(88)	10	Lotus_Farm	-99.9900	-0.1726	0.6969	1.0000	0.00	0.00	0.00	0.00	0.0000	0.0000	0.00	0.00	5	6.3	91.0911	40.3103	11.4625	19.4114	14.4745	6.9309	7.4745
AllofEm(88)	10	Pearl_Harbor	-99.9900	-0.1860	0.6540	1.0000	0.00	0.00	0.00	0.00	0.0000	0.0000	0.00	0.00	8	10.1	91.0911	40.3103	11.4625	19.4114	14.4745	6.9309	7.4745
AllofEm(88)	10	Turtle_Bay	-99.9900	-0.2147	0.6989	1.0000	0.00	0.00	0.00	0.00	0.0000	0.0000	0.00	0.00	8	10.0	91.0911	40.3103	11.4625	19.4114	14.4745	6.9309	7.4745
AllofEm(88)	10	Waimea_Valley	-99.9900	-0.1538	0.7248	1.0000	0.00	0.00	0.00	0.00	0.0000	0.0000	0.00	0.00	7	8.8	91.0911	40.3103	11.4625	19.4114	14.4745	6.9309	7.4745
AllofEm(88)	10	Meta	-99.9900	-0.1964	0.5390	1.0000	0.00	0.00	0.00	0.00	0.0000	0.0000	0.00	0.00	20	22.1	91.0911	40.3103	11.4625	19.4114	14.4745	6.9309	7.4745
AllofEm(89)	10	Windward_Complex	-99.9900	-0.2065	0.3806	1.0000	0.00	0.00	0.00	0.00	0.0000	0.0000	0.00	0.00	16	18.6	62.9630	44.7948	15.2252	14.4144	20.2102	6.2503	1.4274
AllofEm(89)	10	Kahuku_Complex	-99.9900	-0.1881	0.3729	1.0000	0.00	0.00	0.00	0.00	0.0000	0.0000	0.00	0.00	14	16.9	62.9630	44.7948	15.2252	14.4144	20.2102	6.2503	1.4274
AllofEm(89)	10	Keawawa	-99.9900	-0.0640	0.4786	1.0000	0.00	0.00	0.00	0.00	0.0000	0.0000	0.00	0.00	2	3.5	62.9630	44.7948	15.2252	14.4144	20.2102	6.2503	1.4274
AllofEm(89)	10	Klipper	-99.9900	-0.1001	0.4336	1.0000	0.00	0.00	0.00	0.00	0.0000	0.0000	0.00	0.00	6	9.0	62.9630	44.7948	15.2252	14.4144	20.2102	6.2503	1.4274
AllofEm(89)	10	Lotus_Farm	-99.9900	-0.2696	0.5100	1.0000	0.00	0.00	0.00	0.00	0.0000	0.0000	0.00	0.00	4	6.2	62.9630	44.7948	15.2252	14.4144	20.2102	6.2503	1.4274
AllofEm(89)	10	Pearl_Harbor	-99.9900	-0.1722	0.4208	1.0000	0.00	0.00	0.00	0.00	0.0000	0.0000	0.00	0.00	8	12.2	62.9630	44.7948	15.2252	14.4144	20.2102	6.2503	1.4274
AllofEm(89)	10	Turtle_Bay	-99.9900	-0.2388	0.4513	1.0000	0.00	0.00	0.00	0.00	0.0000	0.0000	0.00	0.00	5	7.3	62.9630	44.7948	15.2252	14.4144	20.2102	6.2503	1.4274
AllofEm(89)	10	Waimea_Valley	-99.9900	-0.1921	0.4098	1.0000	0.00	0.00	0.00	0.00	0.0000	0.0000	0.00	0.00	9	9.3	62.9630	44.7948	15.2252	14.4144	20.2102	6.2503	1.4274
AllofEm(89)	10	Meta	-99.9900	-0.1975	0.2875	1.0000	0.00	0.00	0.00	0.00	0.0000	0.0000	0.00	0.00	25	24.5	62.9630	44.7948	15.2252	14.4144	20.2102	6.2503	1.4274
AllofEm(90)	10	Windward_Complex	-99.9900	0.3642	0.4713	0.0000	182.00	11.49	182.00	11.49	0.7800	0.1147	11.40	3.34	0	68.0	0.7007	6.1001	5.2402	43.5375	23.4985	18.4515	1.8198
AllofEm(90)	10	Kahuku_Complex	-99.9900	0.3680	0.5060	0.0000	99.00	19.60	99.00	19.60	0.8082	0.0610	11.40	2.95	0	75.5	0.7007	6.1001	5.2402	43.5375	23.4985	18.4515	1.8198
AllofEm(90)	10	Keawawa	-99.9900	0.7926	0.4371	0.1000	6.11	1.54	6.10	1.45	0.7728	0.0616	6.22	1.64	6	8.3	0.7007	6.1001	5.2402	43.5375	23.4985	18.4515	1.8198
AllofEm(90)	10	Klipper	-99.9900	0.6211	0.4448	0.2000	4.75	1.58	4.30	1.83	0.6990	0.0806	4.63	0.92	11	11.4	0.7007	6.1001	5.2402	43.5375	23.4985	18.4515	1.8198
AllofEm(90)	10	Lotus_Farm	-99.9900	0.6255	0.4428	0.2000	4.38	1.77	4.60	1.65	0.6765	0.1325	4.25	1.28	16	14.9	0.7007	6.1001	5.2402	43.5375	23.4985	18.4515	1.8198
AllofEm(90)	10	Pearl_Harbor	-99.9900	0.3642	0.5071	0.0000	35.50	13.29	35.50	13.29	0.7751	0.0721	8.60	2.07	0	96.7	0.7007	6.1001	5.2402	43.5375	23.4985	18.4515	1.8198
AllofEm(90)	10	Turtle_Bay	-99.9900	0.3516	0.5092	0.0000	31.60	8.24	31.60	8.24	0.7303	0.0887	7.40	2.32	118	72.4	0.7007	6.1001	5.2402	43.5375	23.4985	18.4515	1.8198
AllofEm(90)	10	Waimea_Valley	-99.9900	0.4126	0.5004	0.0000	23.90	10.65	23.90	10.65	0.7196	0.1224	7.80	2.44	72	67.5	0.7007	6.1001	5.2402	43.5375	23.4985	18.4515	1.8198
AllofEm(90)	10	Meta	-99.9900	0.3958	0.3574	0.0000	387.00	36.96	387.00	36.96	0.8274	0.0609	13.10	3.67	0	0.0	0.7007	6.1001	5.2402	43.5375	23.4985	18.4515	1.8198
AllofEm(91)	10	Windward_Complex	-99.9900	0.3068	0.7533	0.0000	151.50	31.27	151.50	31.27	0.7621	0.0520	7.80	1.62	0	0.0	49.8498	34.3524	11.7147	78.0480	23.9039	9.9600	4.8819
AllofEm(91)	10	Kahuku_Complex	-99.9900	0.2935	0.7293	0.0000	94.70	18.43	94.70	18.43	0.7778	0.0607	8.10	1.29	0	0.0	49.8498	34.3524	11.7147	78.0480	23.9039	9.9600	4.8819
AllofEm(91)	10	Keawawa	-99.9900	0.5115	0.5634	0.0000	11.90	1.66	11.90	1.66	0.7159	0.0798	5.90	1.20	137	71.8	49.8498	34.3524	11.7147	78.0480	23.9039	9.9600	4.8819
AllofEm(91)	10	Klipper	-99.9900	0.3441	0.6162	0.0000	11.10	2.96	11.10	2.96	0.7014	0.0890	5.80	0.92	88	89.3	49.8498	34.3524	11.7147	78.0480	23.9039	9.9600	4.8819
AllofEm(91)	10	Lotus_Farm	-99.9900	0.3627	0.6077	0.0000	11.70	1.42	11.70	1.42	0.7703	0.0495	6.20	1.69	52	48.3	49.8498	34.3524	11.7147	78.0480	23.9039	9.9600	4.8819
AllofEm(91)	10	Pearl_Harbor	-99.9900	0.2460	0.6835	0.0000	35.80	11.30	35.80	11.30	0.7690	0.0616	7.70	1.64	0	119.0	49.8498	34.3524	11.7147	78.0480	23.9039	9.9600	4.8819
AllofEm(91)	10	Turtle_Bay	-99.9900	0.2502	0.7173	0.1000	31.11	11.55	28.20	14.26	0.7380	0.0946	7.11	1.36	0	75.7	49.8498	34.3524	11.7147	78.0480	23.9039	9.9600	4.8819
AllofEm(91)	10	Waimea_Valley	-99.9900	0.3099	0.6668	0.0000	18.40	9.96	18.40	9.96	0.7275	0.0670	6.60	0.84	0	71.8	49.8498	34.3524	11.7147	78.0480	23.9039	9.9600	4.8819
AllofEm(91)	10	Meta	-99.9900	0.3551	0.5452	0.0000	363.30	41.99	363.30	41.99	0.7931	0.0425	8.70	1.42	0	0.0	49.8498	34.3524	11.7147	78.0480	23.9039	9.9600	4.8819
AllofEm(92)	10	Windward_Complex	-99.9900	0.4625	0.7425	0.0000	178.60	13.70	178.60	13.70	0.7557	0.0544	8.50	1.78	0	0.0	38.4384	21.2192	5.0721	4.6547	24.1892	12.3423	4.8468
AllofEm(92)	10	Kahuku_Complex	-99.9900	0.4592	0.7522	0.0000	96.40	12.13	96.40	12.13	0.6499	0.1125	6.40	1.35	0	0.0	38.4384	21.2192	5.0721	4.6547	24.1892	12.3423	4.8468
AllofEm(92)	10	Keawawa	-99.9900	0.4982	0.7519	0.4000	3.83	0.75	3.00	1.56	0.4422	0.2751	3.17	1.47	2	7.6	38.4384	21.2192	5.0721	4.6547	24.1892	12.3423	4.8468
AllofEm(92)	10	Klipper	-99.9900	0.4768	0.7520	0.6000	4.50	2.65	2.80	2.30	0.5693	0.0481	2.75	0.50	5	7.6	38.4384	21.2192	5.0721	4.6547	24.1892	12.3423	4.8468
AllofEm(92)	10	Lotus_Farm	-99.9900	0.4332	0.7358	0.5000	3.20	0.84	2.50	1.35	0.4500	0.2639	2.20	0.84	3	8.2	38.4384	21.2192	5.0721	4.6547	24.1892	12.3423	4.8468
AllofEm(92)	10	Pearl_Harbor	-99.9900	0.4047	0.7482	0.0000	30.00	8.33	30.00	8.33	0.4290	0.2608	4.00	2.05	0	0.0	38.4384	21.2192	5.0721	4.6547	24.1892	12.3423	4.8468
AllofEm(92)	10	Turtle_Bay	-99.9900	0.3977	0.7292	0.0000	31.60	12.38	31.60	12.38	0.3422	0.2252	2.60	0.84	0	0.0	38.4384	21.2192	5.0721	4.6547	24.1892	12.3423	4.8468
AllofEm(92)	10	Waimea_Valley	-99.9900	0.3742	0.7296	0.1000	16.78	7.79	15.20	8.88	0.4802	0.2358	4.11	1.54	90	72.7	38.4384	21.2192	5.0721	4.6547	24.1892	12.3423	4.8468
AllofEm(92)	10	Meta	-99.9900	0.5247	0.5448	0.0000	360.10	38.23	360.10	38.23	0.8683	0.0254	12.40	1.71	0	0.0	38.4384	21.2192	5.0721	4.6547	24.1892	12.3423	4.8468
AllofEm(93)	10	Windward_Complex	-99.9900	0.2362	0.5530	0.0000	151.90	39.34	151.90	39.34	0.8692	0.0280	14.60	1.65	0	0.0	77.4775	13.7237	23.7387	40.4925	21.2913	6.2673	4.9239
AllofEm(93)	10	Kahuku_Complex	-99.9900	0.2266	0.5402	0.0000	84.90	30.99	84.90	30.99	0.8700	0.0205	13.40	2.22	0	0.0	77.4775	13.7237	23.7387	40.4925	21.2913	6.2673	4.9239
AllofEm(93)	10	Keawawa	-99.9900	0.2421	0.4844	0.0000	20.60	4.72	20.60	4.72	0.8592	0.0203	10.90	1.20	0	0.0	77.4775	13.7237	23.7387	40.4925	21.2913	6.2673	4.9239
AllofEm(93)	10	Klipper	-99.9900	0.1737	0.4850	0.1000	20.67	5.05	18.90	7.34	0.8406	0.0639	11.44	1.94	0	105.0	77.4775	13.7237	23.7387	40.4925	21.2913	6.2673	4.9239
AllofEm(93)	10	Lotus_Farm	-99.9900	0.2036	0.5052	0.0000	19.20	4.21	19.20	4.21	0.8308	0.0346	9.50	1.78	0	62.5	77.4775	13.7237	23.7387	40.4925	21.2913	6.2673	4.9239
AllofEm(93)	10	Pearl_Harbor	-99.9900	0.2057	0.5162	0.0000	33.70	12.26	33.70	12.26	0.8306	0.0343	10.50	1.18	0	0.0	77.4775	13.7237	23.7387	40.4925	21.2913	6.2673	4.9239
AllofEm(93)	10	Turtle_Bay	-99.9900	0.2149	0.5261	0.0000	32.60	11.32	32.60	11.32	0.8245	0.0388	9.20	1.23	0	108.0	77.4775	13.7237	23.7387	40.4925	21.2913	6.2673	4.9239
AllofEm(93)	10	Waimea_Valley	-99.9900	0.2626	0.5144	0.0000	19.60	10.64	19.60	10.64	0.7722	0.0967	9.30	3.53	60	47.4	77.4775	13.7237	23.7387	40.4925	21.2913	6.2673	4.9239
AllofEm(93)	10	Meta	-99.9900	0.2672	0.4092	0.0000	381.40	70.00	381.40	70.00	0.8971	0.0131	17.40	2.12	0	0.0	77.4775	13.7237	23.7387	40.4925	21.2913	6.2673	4.9239
AllofEm(94)	10	Windward_Complex	-99.9900	0.4039	0.8062	0.0000	144.40	45.60	144.40	45.60	0.7453	0.0749	7.80	0.79	0	0.0	8.4084	38.8368	4.5676	53.6877	13.1682	3.2212	3.5926
AllofEm(94)	10	Kahuku_Complex	-99.9900	0.4036	0.7869	0.0000	92.90	22.64	92.90	22.64	0.7788	0.0555	7.60	1.07	0	0.0	8.4084	38.8368	4.5676	53.6877	13.1682	3.2212	3.5926
AllofEm(94)	10	Keawawa	-99.9900	0.9030	0.6275	0.1000	4.56	1.24	4.20	1.62	0.7353	0.0647	4.89	0.93	5	6.5	8.4084	38.8368	4.5676	53.6877	13.1682	3.2212	3.5926
AllofEm(94)	10	Klipper	-99.9900	0.7275	0.6359	0.2000	4.63	1.19	4.10	1.52	0.7572	0.0740	5.13	1.64	5	5.1	8.4084	38.8368	4.5676	53.6877	13.1682	3.2212	3.5926
AllofEm(94)	10	Lotus_Farm	-99.9900	0.6872	0.6742	0.4000	5.50	0.84	4.30	1.83	0.7850	0.0341	6.17	0.41	3	5.4	8.4084	38.8368	4.5676	53.6877	13.1682	3.2212	3.5926
AllofEm(94)	10	Pearl_Harbor	-99.9900	0.3266	0.7832	0.0000	30.70	11.59	30.70	11.59	0.7342	0.0712	7.40	1.17	0	0.0	8.4084	38.8368	4.5676	53.6877	13.1682	3.2212	3.5926
AllofEm(94)	10	Turtle_Bay	-99.9900	0.2977	0.7773	0.0000	37.60	7.66	37.60	7.66	0.7108	0.0810	6.40	1.96	0	0.0	8.4084	38.8368	4.5676	53.6877	13.1682	3.2212	3.5926
AllofEm(94)	10	Waimea_Valley	-99.9900	0.3452	0.7540	0.0000	24.80	9.64	24.80	9.64	0.7375	0.0718	6.60	0.97	50	47.4	8.4084	38.8368	4.5676	53.6877	13.1682	3.2212	3.5926
AllofEm(94)	10	Meta	-99.9900	0.4694	0.5579	0.0000	343.00	66.96	343.00	66.96	0.7969	0.0606	8.80	0.79	0	0.0	8.4084	38.8368	4.5676	53.6877	13.1682	3.2212	3.5926
AllofEm(95)	10	Windward_Complex	-99.9900	0.2634	0.5251	0.0000	163.90	30.58	163.90	30.58	0.8316	0.0723	12.20	1.81	0	0.0	67.3674	13.2112	7.5946	28.8589	23.9489	9.0070	3.8939
AllofEm(95)	10	Kahuku_Complex	-99.9900	0.2500	0.5293	0.0000	87.50	26.47	87.50	26.47	0.8425	0.0500	11.80	2.97	0	0.0	67.3674	13.2112	7.5946	28.8589	23.9489	9.0070	3.8939
AllofEm(95)	10	Keawawa	-99.9900	0.4061	0.4775	0.1000	7.11	1.45	6.60	2.12	0.8106	0.0661	7.67	2.35	12	22.2	67.3674	13.2112	7.5946	28.8589	23.9489	9.0070	3.8939
AllofEm(95)	10	Klipper	-99.9900	0.3062	0.4837	0.0000	7.40	1.07	7.40	1.07	0.7535	0.0792	5.90	0.88	16	25.0	67.3674	13.2112	7.5946	28.8589	23.9489	9.0070	3.8939
AllofEm(95)	10	Lotus_Farm	-99.9900	0.3041	0.4933	0.0000	6.90	1.20	6.90	1.20	0.7595	0.1306	6.30	2.26	38	57.7	67.3674	13.2112	7.5946	28.8589	23.9489	9.0070	3.8939
AllofEm(95)	10	Pearl_Harbor	-99.9900	0.2432	0.5273	0.0000	39.00	5.54	39.00	5.54	0.7856	0.0502	9.50	2.12	0	0.0	67.3674	13.2112	7.5946	28.8589	23.9489	9.0070	3.8939
AllofEm(95)	10	Turtle_Bay	-99.9900	0.2214	0.5224	0.0000	36.50	10.95	36.50	10.95	0.7912	0.0889	9.10	2.38	0	30.0	67.3674	13.2112	7.5946	28.8589	23.9489	9.0070	3.8939
AllofEm(95)	10	Waimea_Valley	-99.9900	0.2810	0.5107	0.0000	19.20	9.93	19.20	9.93	0.7871	0.0678	7.80	2.49	54	49.4	67.3674	13.2112	7.5946	28.8589	23.9489	9.0070	3.8939
AllofEm(95)	10	Meta	-99.9900	0.2927	0.3984	0.0000	367.00	56.40	367.00	56.40	0.8709	0.0375	14.80	2.49	0	0.0	67.3674	13.2112	7.5946	28.8589	23.9489	9.0070	3.8939
AllofEm(96)	10	Windward_Complex	-99.9900	0.0029	0.7441	0.8000	134.50	74.25	27.10	61.78	0.2778	0.3928	2.00	1.41	43	55.5	9.0090	65.3594	9.3393	31.5135	22.2673	9.0751	2.8008
AllofEm(96)	10	Kahuku_Complex	-99.9900	0.0030	0.7567	0.7000	24.33	21.01	7.30	15.37	0.1600	0.2771	1.33	0.58	34	41.1	9.0090	65.3594	9.3393	31.5135	22.2673	9.0751	2.8008
AllofEm(96)	10	Keawawa	-99.9900	0.3015	0.8579	0.9000	9.00	0.00	0.90	2.85	0.1975	0.0000	2.00	0.00	1	2.1	9.0090	65.3594	9.3393	31.5135	22.2673	9.0751	2.8008
AllofEm(96)	10	Klipper	-99.9900	0.1220	0.9899	0.9000	4.00	0.00	0.60	1.26	0.2188	0.0000	2.00	0.00	6	5.8	9.0090	65.3594	9.3393	31.5135	22.2673	9.0751	2.8008
AllofEm(96)	10	Lotus_Farm	-99.9900	0.1959	0.9708	0.9000	5.00	0.00	0.60	1.58	0.5400	0.0000	3.00	0.00	3	5.1	9.0090	65.3594	9.3393	31.5135	22.2673	9.0751	2.8008
AllofEm(96)	10	Pearl_Harbor	-99.9900	0.0394	0.9260	1.0000	0.00	0.00	0.20	0.42	0.0000	0.0000	0.00	0.00	11	20.2	9.0090	65.3594	9.3393	31.5135	22.2673	9.0751	2.8008
AllofEm(96)	10	Turtle_Bay	-99.9900	-0.0048	0.8290	1.0000	0.00	0.00	0.10	0.32	0.0000	0.0000	0.00	0.00	14	16.2	9.0090	65.3594	9.3393	31.5135	22.2673	9.0751	2.8008
AllofEm(96)	10	Waimea_Valley	-99.9900	0.0633	1.0059	1.0000	0.00	0.00	0.30	0.67	0.0000	0.0000	0.00	0.00	6	12.4	9.0090	65.3594	9.3393	31.5135	22.2673	9.0751	2.8008
AllofEm(96)	10	Meta	-99.9900	0.0016	0.6178	0.7000	123.67	71.15	37.10	68.51	0.1729	0.2995	1.67	1.15	44	50.1	9.0090	65.3594	9.3393	31.5135	22.2673	9.0751	2.8008
AllofEm(97)	10	Windward_Complex	-99.9900	0.2098	0.5608	0.0000	171.50	25.91	171.50	25.91	0.7674	0.0981	9.80	1.23	0	0.0	36.1361	32.5586	6.7958	59.1532	19.5045	11.4745	2.6537
AllofEm(97)	10	Kahuku_Complex	-99.9900	0.2104	0.5700	0.0000	100.50	14.59	100.50	14.59	0.8039	0.0567	9.00	1.56	0	0.0	36.1361	32.5586	6.7958	59.1532	19.5045	11.4745	2.6537
AllofEm(97)	10	Keawawa	-99.9900	0.5779	0.4965	0.0000	6.40	2.37	6.40	2.37	0.7362	0.0619	5.20	1.23	17	21.3	36.1361	32.5586	6.7958	59.1532	19.5045	11.4745	2.6537
AllofEm(97)	10	Klipper	-99.9900	0.3898	0.5102	0.1000	5.22	1.64	5.20	1.55	0.7451	0.0668	5.56	1.33	8	14.3	36.1361	32.5586	6.7958	59.1532	19.5045	11.4745	2.6537
AllofEm(97)	10	Lotus_Farm	-99.9900	0.4102	0.5220	0.0000	6.70	2.41	6.70	2.41	0.7084	0.0997	5.40	1.35	9	15.2	36.1361	32.5586	6.7958	59.1532	19.5045	11.4745	2.6537
AllofEm(97)	10	Pearl_Harbor	-99.9900	0.1668	0.5604	0.0000	31.70	8.86	31.70	8.86	0.7912	0.0940	8.20	1.75	0	0.0	36.1361	32.5586	6.7958	59.1532	19.5045	11.4745	2.6537
AllofEm(97)	10	Turtle_Bay	-99.9900	0.1469	0.5526	0.0000	22.00	4.29	22.00	4.29	0.7726	0.0574	7.10	1.73	0	0.0	36.1361	32.5586	6.7958	59.1532	19.5045	11.4745	2.6537
AllofEm(97)	10	Waimea_Valley	-99.9900	0.2043	0.5684	0.0000	13.80	8.47	13.80	8.47	0.7065	0.1617	6.60	2.50	127	65.0	36.1361	32.5586	6.7958	59.1532	19.5045	11.4745	2.6537
AllofEm(97)	10	Meta	-99.9900	0.2433	0.4009	0.0000	357.80	33.01	357.80	33.01	0.8082	0.0733	10.70	1.77	0	0.0	36.1361	32.5586	6.7958	59.1532	19.5045	11.4745	2.6537
AllofEm(98)	10	Windward_Complex	-99.9900	0.0982	0.4940	0.5000	124.40	65.73	62.20	78.86	0.7561	0.0673	7.20	3.35	155	64.4	87.8879	8.9830	4.8829	12.7748	20.6156	12.1381	3.9149
AllofEm(98)	10	Kahuku_Complex	-99.9900	0.0808	0.4829	0.6000	38.25	19.24	15.30	22.66	0.6816	0.1363	6.50	2.65	78	76.0	87.8879	8.9830	4.8829	12.7748	20.6156	12.1381	3.9149
AllofEm(98)	10	Keawawa	-99.9900	0.1875	0.4444	0.9000	4.00	0.00	1.50	1.90	0.7500	0.0000	5.00	0.00	9	11.7	87.8879	8.9830	4.8829	12.7748	20.6156	12.1381	3.9149
AllofEm(98)	10	Klipper	-99.9900	0.1543	0.4681	1.0000	0.00	0.00	0.20	0.42	0.0000	0.0000	0.00	0.00	8	11.1	87.8879	8.9830	4.8829	12.7748	20.6156	12.1381	3.9149
AllofEm(98)	10	Lotus_Farm	-99.9900	0.1615	0.4481	0.9000	2.00	0.00	0.20	0.63	0.0000	0.0000	1.00	0.00	11	12.4	87.8879	8.9830	4.8829	12.7748	20.6156	12.1381	3.9149
AllofEm(98)	10	Pearl_Harbor	-99.9900	0.0800	0.4729	0.7000	26.67	8.08	8.10	13.37	0.5341	0.3243	4.33	1.15	46	56.4	87.8879	8.9830	4.8829	12.7748	20.6156	12.1381	3.9149
AllofEm(98)	10	Turtle_Bay	-99.9900	0.0572	0.4668	0.7000	16.33	15.04	5.00	10.56	0.7039	0.0450	4.00	1.00	50	61.9	87.8879	8.9830	4.8829	12.7748	20.6156	12.1381	3.9149
AllofEm(98)	10	Waimea_Valley	-99.9900	0.0824	0.4706	0.9000	16.00	0.00	1.80	5.01	0.6465	0.0000	3.00	0.00	23	48.2	87.8879	8.9830	4.8829	12.7748	20.6156	12.1381	3.9149
AllofEm(98)	10	Meta	-99.9900	0.1019	0.4015	0.4000	157.17	89.72	94.30	105.16	0.7615	0.0846	8.50	3.56	0	67.8	87.8879	8.9830	4.8829	12.7748	20.6156	12.1381	3.9149
AllofEm(99)	10	Windward_Complex	-99.9900	-0.1180	0.5597	1.0000	0.00	0.00	0.00	0.00	0.0000	0.0000	0.00	0.00	19	22.0	93.7938	23.3974	10.6426	57.3574	16.0210	6.0801	6.0030
AllofEm(99)	10	Kahuku_Complex	-99.9900	-0.1076	0.5622	1.0000	0.00	0.00	0.00	0.00	0.0000	0.0000	0.00	0.00	19	20.9	93.7938	23.3974	10.6426	57.3574	16.0210	6.0801	6.0030
AllofEm(99)	10	Keawawa	-99.9900	0.0839	0.5247	1.0000	0.00	0.00	0.00	0.00	0.0000	0.0000	0.00	0.00	7	10.7	93.7938	23.3974	10.6426	57.3574	16.0210	6.0801	6.0030
AllofEm(99)	10	Klipper	-99.9900	-0.0820	0.4298	1.0000	0.00	0.00	0.00	0.00	0.0000	0.0000	0.00	0.00	9	8.6	93.7938	23.3974	10.6426	57.3574	16.0210	6.0801	6.0030
AllofEm(99)	10	Lotus_Farm	-99.9900	-0.0228	0.5121	1.0000	0.00	0.00	0.00	0.00	0.0000	0.0000	0.00	0.00	8	9.4	93.7938	23.3974	10.6426	57.3574	16.0210	6.0801	6.0030
AllofEm(99)	10	Pearl_Harbor	-99.9900	-0.0598	0.5470	1.0000	0.00	0.00	0.00	0.00	0.0000	0.0000	0.00	0.00	18	22.3	93.7938	23.3974	10.6426	57.3574	16.0210	6.0801	6.0030
AllofEm(99)	10	Turtle_Bay	-99.9900	-0.0511	0.6004	1.0000	0.00	0.00	0.00	0.00	0.0000	0.0000	0.00	0.00	16	17.2	93.7938	23.3974	10.6426	57.3574	16.0210	6.0801	6.0030
AllofEm(99)	10	Waimea_Valley	-99.9900	-0.0579	0.5236	1.0000	0.00	0.00	0.00	0.00	0.0000	0.0000	0.00	0.00	14	14.9	93.7938	23.3974	10.6426	57.3574	16.0210	6.0801	6.0030
AllofEm(99)	10	Meta	-99.9900	-0.0855	0.5241	1.0000	0.00	0.00	0.00	0.00	0.0000	0.0000	0.00	0.00	30	34.9	93.7938	23.3974	10.6426	57.3574	16.0210	6.0801	6.0030
AllofEm(100)	10	Windward_Complex	-99.9900	0.4341	1.1324	0.0000	128.60	47.86	128.60	47.86	0.5746	0.1498	4.10	1.52	0	0.0	12.0120	58.3123	18.7357	3.1712	12.8829	5.2462	5.8559
AllofEm(100)	10	Kahuku_Complex	-99.9900	0.4166	1.1338	0.0000	77.30	23.81	77.30	23.81	0.4007	0.2103	2.80	1.40	0	0.0	12.0120	58.3123	18.7357	3.1712	12.8829	5.2462	5.8559
AllofEm(100)	10	Keawawa	-99.9900	0.2843	1.1891	0.8000	7.50	0.71	1.80	3.05	0.2041	0.2886	1.50	0.71	1	10.5	12.0120	58.3123	18.7357	3.1712	12.8829	5.2462	5.8559
AllofEm(100)	10	Klipper	-99.9900	0.2141	1.1890	0.9000	2.00	0.00	0.20	0.63	0.5000	0.0000	2.00	0.00	20	24.6	12.0120	58.3123	18.7357	3.1712	12.8829	5.2462	5.8559
AllofEm(100)	10	Lotus_Farm	-99.9900	0.2850	1.1640	0.8000	5.50	4.95	1.30	2.79	0.5810	0.0622	3.00	0.00	14	19.9	12.0120	58.3123	18.7357	3.1712	12.8829	5.2462	5.8559
AllofEm(100)	10	Pearl_Harbor	-99.9900	0.3445	1.1330	0.0000	29.30	10.31	29.30	10.31	0.2053	0.2548	1.70	0.95	0	48.0	12.0120	58.3123	18.7357	3.1712	12.8829	5.2462	5.8559
AllofEm(100)	10	Turtle_Bay	-99.9900	0.3213	1.1741	0.6000	40.75	16.78	16.30	23.17	0.0772	0.1252	2.00	1.15	121	108.7	12.0120	58.3123	18.7357	3.1712	12.8829	5.2462	5.8559
AllofEm(100)	10	Waimea_Valley	-99.9900	0.3032	1.1854	0.8000	9.50	10.61	2.10	5.28	0.5616	0.0896	2.50	0.71	35	50.9	12.0120	58.3123	18.7357	3.1712	12.8829	5.2462	5.8559
AllofEm(100)	10	Meta	-99.9900	0.5246	0.7595	0.0000	256.90	75.29	256.90	75.29	0.7845	0.0652	6.90	2.02	0	0.0	12.0120	58.3123	18.7357	3.1712	12.8829	5.2462	5.8559
AllofEm(101)	10	Windward_Complex	-99.9900	0.4737	0.9948	0.0000	159.10	38.41	159.10	38.41	0.7186	0.0746	6.30	1.25	0	0.0	20.6206	46.3964	6.3964	75.1592	22.4324	8.1732	6.0801
AllofEm(101)	10	Kahuku_Complex	-99.9900	0.4554	0.9946	0.0000	81.90	25.89	81.90	25.89	0.6881	0.0929	5.70	1.06	0	0.0	20.6206	46.3964	6.3964	75.1592	22.4324	8.1732	6.0801
AllofEm(101)	10	Keawawa	-99.9900	0.9711	0.7243	0.0000	6.50	1.43	6.50	1.43	0.6952	0.0713	4.60	1.07	10	16.1	20.6206	46.3964	6.3964	75.1592	22.4324	8.1732	6.0801
AllofEm(101)	10	Klipper	-99.9900	0.7206	0.7458	0.2000	4.88	1.46	4.20	2.04	0.6060	0.1341	3.50	1.07	5	12.8	20.6206	46.3964	6.3964	75.1592	22.4324	8.1732	6.0801
AllofEm(101)	10	Lotus_Farm	-99.9900	0.7149	0.7742	0.0000	5.90	1.73	5.90	1.73	0.5713	0.2214	4.00	1.56	5	11.8	20.6206	46.3964	6.3964	75.1592	22.4324	8.1732	6.0801
AllofEm(101)	10	Pearl_Harbor	-99.9900	0.3969	0.9434	0.0000	33.80	14.26	33.80	14.26	0.6969	0.0483	5.60	1.07	0	0.0	20.6206	46.3964	6.3964	75.1592	22.4324	8.1732	6.0801
AllofEm(101)	10	Turtle_Bay	-99.9900	0.3720	0.9498	0.0000	32.80	8.79	32.80	8.79	0.6206	0.1379	4.80	0.92	0	0.0	20.6206	46.3964	6.3964	75.1592	22.4324	8.1732	6.0801
AllofEm(101)	10	Waimea_Valley	-99.9900	0.4147	0.9347	0.0000	21.80	10.97	21.80	10.97	0.6671	0.0786	5.10	1.20	40	50.5	20.6206	46.3964	6.3964	75.1592	22.4324	8.1732	6.0801
AllofEm(101)	10	Meta	-99.9900	0.5639	0.7244	0.0000	346.00	83.90	346.00	83.90	0.7368	0.0527	6.70	1.16	0	0.0	20.6206	46.3964	6.3964	75.1592	22.4324	8.1732	6.0801
AllofEm(102)	10	Windward_Complex	-99.9900	0.4519	1.1825	0.0000	151.70	51.39	151.70	51.39	0.5572	0.1117	4.80	1.23	0	0.0	9.5095	59.3373	23.4234	47.5976	17.5526	5.2633	6.6196
AllofEm(102)	10	Kahuku_Complex	-99.9900	0.4362	1.1510	0.0000	83.90	22.87	83.90	22.87	0.6316	0.0828	5.20	1.32	0	0.0	9.5095	59.3373	23.4234	47.5976	17.5526	5.2633	6.6196
AllofEm(102)	10	Keawawa	-99.9900	0.4032	0.9771	0.0000	21.40	5.17	21.40	5.17	0.6114	0.1449	4.70	1.25	1	16.1	9.5095	59.3373	23.4234	47.5976	17.5526	5.2633	6.6196
AllofEm(102)	10	Klipper	-99.9900	0.3291	1.0625	0.0000	16.70	6.80	16.70	6.80	0.6475	0.1069	4.10	1.20	78	62.9	9.5095	59.3373	23.4234	47.5976	17.5526	5.2633	6.6196
AllofEm(102)	10	Lotus_Farm	-99.9900	0.3589	1.0719	0.0000	20.70	4.69	20.70	4.69	0.5534	0.1016	3.60	1.26	72	79.1	9.5095	59.3373	23.4234	47.5976	17.5526	5.2633	6.6196
AllofEm(102)	10	Pearl_Harbor	-99.9900	0.3678	1.1241	0.0000	38.60	12.33	38.60	12.33	0.6456	0.1045	4.60	1.07	0	59.0	9.5095	59.3373	23.4234	47.5976	17.5526	5.2633	6.6196
AllofEm(102)	10	Turtle_Bay	-99.9900	0.3624	1.1329	0.0000	26.60	11.96	26.60	11.96	0.5916	0.1335	3.90	1.29	0	127.0	9.5095	59.3373	23.4234	47.5976	17.5526	5.2633	6.6196
AllofEm(102)	10	Waimea_Valley	-99.9900	0.3715	1.0730	0.0000	19.50	10.08	19.50	10.08	0.6097	0.1468	3.90	1.52	26	35.9	9.5095	59.3373	23.4234	47.5976	17.5526	5.2633	6.6196
AllofEm(102)	10	Meta	-99.9900	0.5582	0.7336	0.0000	379.10	87.72	379.10	87.72	0.6799	0.0645	5.70	1.16	0	0.0	9.5095	59.3373	23.4234	47.5976	17.5526	5.2633	6.6196
AllofEm(103)	10	Windward_Complex	-99.9900	0.4052	0.5774	0.0000	172.60	47.28	172.60	47.28	0.6177	0.2021	5.70	2.16	44	62.8	6.7067	9.8799	8.1622	18.8649	22.2072	20.0000	2.1562
AllofEm(103)	10	Kahuku_Complex	-99.9900	0.3937	0.6098	0.0000	102.50	19.69	102.50	19.69	0.5853	0.2465	5.20	2.15	55	65.3	6.7067	9.8799	8.1622	18.8649	22.2072	20.0000	2.1562
AllofEm(103)	10	Keawawa	-99.9900	0.4656	0.5297	0.0000	7.00	1.05	7.00	1.05	0.5274	0.2775	4.00	2.05	31	37.0	6.7067	9.8799	8.1622	18.8649	22.2072	20.0000	2.1562
AllofEm(103)	10	Klipper	-99.9900	0.4204	0.5545	0.0000	7.80	3.05	7.80	3.05	0.5440	0.2339	3.40	1.43	37	44.0	6.7067	9.8799	8.1622	18.8649	22.2072	20.0000	2.1562
AllofEm(103)	10	Lotus_Farm	-99.9900	0.4123	0.5475	0.2000	6.38	2.20	6.20	1.99	0.5707	0.2208	3.75	1.16	19	31.6	6.7067	9.8799	8.1622	18.8649	22.2072	20.0000	2.1562
AllofEm(103)	10	Pearl_Harbor	-99.9900	0.3833	0.5934	0.0000	41.70	12.82	41.70	12.82	0.6344	0.2372	5.10	2.08	76	68.6	6.7067	9.8799	8.1622	18.8649	22.2072	20.0000	2.1562
AllofEm(103)	10	Turtle_Bay	-99.9900	0.3749	0.5893	0.0000	33.30	12.26	33.30	12.26	0.5374	0.1444	4.50	1.84	47	56.8	6.7067	9.8799	8.1622	18.8649	22.2072	20.0000	2.1562
AllofEm(103)	10	Waimea_Valley	-99.9900	0.3880	0.5850	0.0000	28.30	13.08	28.30	13.08	0.5197	0.2187	3.80	1.48	37	38.8	6.7067	9.8799	8.1622	18.8649	22.2072	20.0000	2.1562
AllofEm(103)	10	Meta	-99.9900	0.4113	0.4297	0.0000	399.40	58.54	399.40	58.54	0.6785	0.2282	7.10	2.77	0	0.0	6.7067	9.8799	8.1622	18.8649	22.2072	20.0000	2.1562
AllofEm(104)	10	Windward_Complex	-99.9900	-0.3155	0.4926	1.0000	0.00	0.00	0.00	0.00	0.0000	0.0000	0.00	0.00	12	12.1	65.1652	62.0280	18.0631	35.0270	12.5976	11.9680	2.7868
AllofEm(104)	10	Kahuku_Complex	-99.9900	-0.2933	0.5305	1.0000	0.00	0.00	0.00	0.00	0.0000	0.0000	0.00	0.00	9	11.2	65.1652	62.0280	18.0631	35.0270	12.5976	11.9680	2.7868
AllofEm(104)	10	Keawawa	-99.9900	-0.0192	0.5808	1.0000	0.00	0.00	0.00	0.00	0.0000	0.0000	0.00	0.00	2	3.1	65.1652	62.0280	18.0631	35.0270	12.5976	11.9680	2.7868
AllofEm(104)	10	Klipper	-99.9900	-0.1901	0.6247	1.0000	0.00	0.00	0.00	0.00	0.0000	0.0000	0.00	0.00	5	4.1	65.1652	62.0280	18.0631	35.0270	12.5976	11.9680	2.7868
AllofEm(104)	10	Lotus_Farm	-99.9900	-0.2128	0.6795	1.0000	0.00	0.00	0.00	0.00	0.0000	0.0000	0.00	0.00	5	5.1	65.1652	62.0280	18.0631	35.0270	12.5976	11.9680	2.7868
AllofEm(104)	10	Pearl_Harbor	-99.9900	-0.2480	0.6196	1.0000	0.00	0.00	0.00	0.00	0.0000	0.0000	0.00	0.00	7	8.0	65.1652	62.0280	18.0631	35.0270	12.5976	11.9680	2.7868
AllofEm(104)	10	Turtle_Bay	-99.9900	-0.2869	0.5460	1.0000	0.00	0.00	0.00	0.00	0.0000	0.0000	0.00	0.00	6	6.7	65.1652	62.0280	18.0631	35.0270	12.5976	11.9680	2.7868
AllofEm(104)	10	Waimea_Valley	-99.9900	-0.3636	0.6750	1.0000	0.00	0.00	0.00	0.00	0.0000	0.0000	0.00	0.00	3	4.7	65.1652	62.0280	18.0631	35.0270	12.5976	11.9680	2.7868
AllofEm(104)	10	Meta	-99.9900	-0.3453	0.4852	1.0000	0.00	0.00	0.00	0.00	0.0000	0.0000	0.00	0.00	12	14.0	65.1652	62.0280	18.0631	35.0270	12.5976	11.9680	2.7868
AllofEm(105)	10	Windward_Complex	-99.9900	0.3273	0.6593	0.0000	149.70	41.99	149.70	41.99	0.8033	0.0443	9.80	2.35	0	0.0	60.2603	29.6116	19.1562	37.0571	15.5105	12.0020	5.7578
AllofEm(105)	10	Kahuku_Complex	-99.9900	0.3193	0.6857	0.0000	93.60	16.25	93.60	16.25	0.7427	0.1432	9.50	1.78	0	0.0	60.2603	29.6116	19.1562	37.0571	15.5105	12.0020	5.7578
AllofEm(105)	10	Keawawa	-99.9900	0.3398	0.6000	0.0000	16.70	4.06	16.70	4.06	0.7603	0.0762	7.40	1.78	0	1.0	60.2603	29.6116	19.1562	37.0571	15.5105	12.0020	5.7578
AllofEm(105)	10	Klipper	-99.9900	0.2485	0.6300	0.0000	14.90	4.48	14.90	4.48	0.7032	0.1846	6.70	2.36	60	53.7	60.2603	29.6116	19.1562	37.0571	15.5105	12.0020	5.7578
AllofEm(105)	10	Lotus_Farm	-99.9900	0.2899	0.6224	0.0000	13.70	4.32	13.70	4.32	0.7505	0.0396	6.60	1.71	36	30.4	60.2603	29.6116	19.1562	37.0571	15.5105	12.0020	5.7578
AllofEm(105)	10	Pearl_Harbor	-99.9900	0.2771	0.6548	0.0000	32.20	13.32	32.20	13.32	0.7580	0.0623	8.40	1.71	0	0.0	60.2603	29.6116	19.1562	37.0571	15.5105	12.0020	5.7578
AllofEm(105)	10	Turtle_Bay	-99.9900	0.2628	0.6645	0.0000	33.80	13.98	33.80	13.98	0.7479	0.0755	7.10	1.52	0	34.0	60.2603	29.6116	19.1562	37.0571	15.5105	12.0020	5.7578
AllofEm(105)	10	Waimea_Valley	-99.9900	0.3032	0.6486	0.0000	21.40	6.95	21.40	6.95	0.7014	0.2015	7.20	1.99	30	33.9	60.2603	29.6116	19.1562	37.0571	15.5105	12.0020	5.7578
AllofEm(105)	10	Meta	-99.9900	0.3691	0.4727	0.0000	376.00	78.22	376.00	78.22	0.8151	0.0838	11.40	2.41	0	0.0	60.2603	29.6116	19.1562	37.0571	15.5105	12.0020	5.7578
AllofEm(106)	10	Windward_Complex	-99.9900	0.1716	0.9379	0.1000	134.44	46.70	121.00	61.20	0.4493	0.1906	2.78	0.97	0	88.5	42.7427	61.4515	8.4144	70.4745	13.4084	14.6907	6.8859
AllofEm(106)	10	Kahuku_Complex	-99.9900	0.1653	0.9621	0.1000	64.11	37.22	57.70	40.53	0.3980	0.1498	3.11	0.93	0	94.8	42.7427	61.4515	8.4144	70.4745	13.4084	14.6907	6.8859
AllofEm(106)	10	Keawawa	-99.9900	0.5611	0.7563	0.3000	6.71	2.06	5.10	3.14	0.3934	0.2276	2.57	1.13	10	24.0	42.7427	61.4515	8.4144	70.4745	13.4084	14.6907	6.8859
AllofEm(106)	10	Klipper	-99.9900	0.4296	0.8338	0.3000	5.57	2.51	4.00	3.27	0.4956	0.1907	2.57	0.79	5	7.1	42.7427	61.4515	8.4144	70.4745	13.4084	14.6907	6.8859
AllofEm(106)	10	Lotus_Farm	-99.9900	0.4700	0.8790	0.3000	6.29	4.19	4.80	4.21	0.3646	0.2246	2.29	0.95	5	7.8	42.7427	61.4515	8.4144	70.4745	13.4084	14.6907	6.8859
AllofEm(106)	10	Pearl_Harbor	-99.9900	0.1560	0.9702	0.1000	17.56	12.33	15.80	12.88	0.4185	0.2112	2.78	1.09	31	48.9	42.7427	61.4515	8.4144	70.4745	13.4084	14.6907	6.8859
AllofEm(106)	10	Turtle_Bay	-99.9900	0.1479	0.9795	0.2000	20.88	15.68	16.80	16.28	0.2783	0.2356	2.38	0.92	30	43.1	42.7427	61.4515	8.4144	70.4745	13.4084	14.6907	6.8859
AllofEm(106)	10	Waimea_Valley	-99.9900	0.2171	0.9761	0.4000	19.67	10.63	12.10	12.59	0.4714	0.1979	3.17	0.75	28	42.4	42.7427	61.4515	8.4144	70.4745	13.4084	14.6907	6.8859
AllofEm(106)	10	Meta	-99.9900	0.2178	0.6805	0.1000	263.67	101.29	237.30	126.78	0.4727	0.1815	3.22	0.83	0	90.0	42.7427	61.4515	8.4144	70.4745	13.4084	14.6907	6.8859
AllofEm(107)	10	Windward_Complex	-99.9900	0.0518	0.3602	0.0000	156.60	31.87	156.60	31.87	0.8100	0.0489	10.00	1.83	0	0.0	44.4444	26.6647	6.8589	72.1922	10.7958	18.5195	1.3504
AllofEm(107)	10	Kahuku_Complex	-99.9900	0.0491	0.3724	0.0000	85.20	19.88	85.20	19.88	0.7581	0.0631	8.90	2.08	0	0.0	44.4444	26.6647	6.8589	72.1922	10.7958	18.5195	1.3504
AllofEm(107)	10	Keawawa	-99.9900	0.4069	0.4005	0.0000	6.70	1.64	6.70	1.64	0.7168	0.0674	5.00	1.41	28	33.0	44.4444	26.6647	6.8589	72.1922	10.7958	18.5195	1.3504
AllofEm(107)	10	Klipper	-99.9900	0.2340	0.4039	0.0000	6.30	1.70	6.30	1.70	0.7436	0.0694	5.70	1.57	15	19.1	44.4444	26.6647	6.8589	72.1922	10.7958	18.5195	1.3504
AllofEm(107)	10	Lotus_Farm	-99.9900	0.2449	0.4103	0.0000	5.90	1.79	5.90	1.79	0.7008	0.1320	5.40	1.71	6	13.4	44.4444	26.6647	6.8589	72.1922	10.7958	18.5195	1.3504
AllofEm(107)	10	Pearl_Harbor	-99.9900	0.0525	0.3830	0.0000	27.00	10.40	27.00	10.40	0.7693	0.0846	7.60	1.71	0	70.8	44.4444	26.6647	6.8589	72.1922	10.7958	18.5195	1.3504
AllofEm(107)	10	Turtle_Bay	-99.9900	0.0403	0.3797	0.0000	24.00	10.82	24.00	10.82	0.7567	0.0837	7.30	1.64	100	55.4	44.4444	26.6647	6.8589	72.1922	10.7958	18.5195	1.3504
AllofEm(107)	10	Waimea_Valley	-99.9900	0.0996	0.4264	0.1000	20.89	7.96	18.80	10.00	0.7088	0.0834	7.00	2.18	24	27.1	44.4444	26.6647	6.8589	72.1922	10.7958	18.5195	1.3504
AllofEm(107)	10	Meta	-99.9900	0.0742	0.2662	0.0000	330.50	56.19	330.50	56.19	0.8099	0.0521	10.50	1.78	0	0.0	44.4444	26.6647	6.8589	72.1922	10.7958	18.5195	1.3504
AllofEm(108)	10	Windward_Complex	-99.9900	0.1193	0.5046	0.0000	149.60	33.17	149.60	33.17	0.8043	0.0384	9.20	1.99	0	0.0	74.7748	33.6476	20.7958	31.7477	12.0571	11.8659	4.8258
AllofEm(108)	10	Kahuku_Complex	-99.9900	0.1186	0.5069	0.0000	76.30	28.35	76.30	28.35	0.7804	0.0509	8.50	1.51	0	47.0	74.7748	33.6476	20.7958	31.7477	12.0571	11.8659	4.8258
AllofEm(108)	10	Keawawa	-99.9900	0.1292	0.5160	0.0000	18.40	2.01	18.40	2.01	0.7963	0.0388	7.50	1.43	54	50.8	74.7748	33.6476	20.7958	31.7477	12.0571	11.8659	4.8258
AllofEm(108)	10	Klipper	-99.9900	0.0919	0.5270	0.0000	14.10	4.25	14.10	4.25	0.7304	0.0675	6.00	1.15	40	47.3	74.7748	33.6476	20.7958	31.7477	12.0571	11.8659	4.8258
AllofEm(108)	10	Lotus_Farm	-99.9900	0.0829	0.5415	0.1000	10.78	3.96	9.80	4.85	0.7664	0.0449	6.22	0.97	38	42.0	74.7748	33.6476	20.7958	31.7477	12.0571	11.8659	4.8258
AllofEm(108)	10	Pearl_Harbor	-99.9900	0.0990	0.5122	0.0000	28.70	10.65	28.70	10.65	0.7167	0.0752	6.90	1.85	129	81.6	74.7748	33.6476	20.7958	31.7477	12.0571	11.8659	4.8258
AllofEm(108)	10	Turtle_Bay	-99.9900	0.0836	0.5134	0.0000	25.00	7.70	25.00	7.70	0.6817	0.1191	5.40	1.58	54	34.0	74.7748	33.6476	20.7958	31.7477	12.0571	11.8659	4.8258
AllofEm(108)	10	Waimea_Valley	-99.9900	0.1219	0.5257	0.1000	13.22	10.34	12.00	10.49	0.7003	0.1016	5.33	1.58	48	66.4	74.7748	33.6476	20.7958	31.7477	12.0571	11.8659	4.8258
AllofEm(108)	10	Meta	-99.9900	0.1356	0.3594	0.0000	333.90	64.50	333.90	64.50	0.8376	0.0345	11.10	2.77	0	0.0	74.7748	33.6476	20.7958	31.7477	12.0571	11.8659	4.8258
AllofEm(109)	10	Windward_Complex	-99.9900	0.1022	0.6293	0.0000	97.10	57.48	97.10	57.48	0.7116	0.1391	6.90	2.38	0	0.0	75.2753	30.3804	14.9940	53.2192	21.6066	10.9129	4.4194
AllofEm(109)	10	Kahuku_Complex	-99.9900	0.1042	0.6136	0.0000	57.50	37.44	57.50	37.44	0.7241	0.1445	6.70	2.41	0	137.0	75.2753	30.3804	14.9940	53.2192	21.6066	10.9129	4.4194
AllofEm(109)	10	Keawawa	-99.9900	0.1888	0.5410	0.1000	10.44	4.16	9.60	4.74	0.6676	0.1211	5.00	1.32	24	25.4	75.2753	30.3804	14.9940	53.2192	21.6066	10.9129	4.4194
AllofEm(109)	10	Klipper	-99.9900	0.1134	0.5722	0.1000	8.22	4.63	7.40	5.08	0.6622	0.1495	4.78	1.86	18	34.2	75.2753	30.3804	14.9940	53.2192	21.6066	10.9129	4.4194
AllofEm(109)	10	Lotus_Farm	-99.9900	0.1437	0.5792	0.2000	8.75	3.54	7.20	4.54	0.5695	0.2046	4.25	1.16	24	23.5	75.2753	30.3804	14.9940	53.2192	21.6066	10.9129	4.4194
AllofEm(109)	10	Pearl_Harbor	-99.9900	0.0948	0.5958	0.1000	22.11	15.31	20.00	15.90	0.6361	0.2626	5.33	2.55	106	81.3	75.2753	30.3804	14.9940	53.2192	21.6066	10.9129	4.4194
AllofEm(109)	10	Turtle_Bay	-99.9900	0.0890	0.6142	0.2000	20.00	11.01	16.20	12.59	0.5797	0.2813	5.75	2.49	86	65.6	75.2753	30.3804	14.9940	53.2192	21.6066	10.9129	4.4194
AllofEm(109)	10	Waimea_Valley	-99.9900	0.1365	0.5895	0.2000	14.75	12.69	11.80	12.80	0.6562	0.1902	5.13	1.81	26	58.0	75.2753	30.3804	14.9940	53.2192	21.6066	10.9129	4.4194
AllofEm(109)	10	Meta	-99.9900	0.1377	0.4655	0.0000	226.80	99.96	226.80	99.96	0.7161	0.1701	8.10	2.85	0	0.0	75.2753	30.3804	14.9940	53.2192	21.6066	10.9129	4.4194
AllofEm(110)	10	Windward_Complex	-99.9900	0.5208	0.6744	0.0000	176.00	18.58	176.00	18.58	0.8165	0.0451	10.60	1.58	0	0.0	46.3463	14.8128	6.9429	12.3063	19.0090	4.9229	5.5335
AllofEm(110)	10	Kahuku_Complex	-99.9900	0.5007	0.6766	0.0000	101.20	10.78	101.20	10.78	0.7650	0.0547	9.10	2.02	0	0.0	46.3463	14.8128	6.9429	12.3063	19.0090	4.9229	5.5335
AllofEm(110)	10	Keawawa	-99.9900	0.5246	0.6118	0.3000	6.57	0.98	5.90	1.52	0.6610	0.2393	5.43	2.23	15	27.5	46.3463	14.8128	6.9429	12.3063	19.0090	4.9229	5.5335
AllofEm(110)	10	Klipper	-99.9900	0.4748	0.6479	0.0000	7.30	1.77	7.30	1.77	0.6209	0.1548	4.30	1.95	9	17.1	46.3463	14.8128	6.9429	12.3063	19.0090	4.9229	5.5335
AllofEm(110)	10	Lotus_Farm	-99.9900	0.4641	0.6444	0.0000	6.80	1.81	6.80	1.81	0.7228	0.0879	4.90	1.37	16	33.8	46.3463	14.8128	6.9429	12.3063	19.0090	4.9229	5.5335
AllofEm(110)	10	Pearl_Harbor	-99.9900	0.4543	0.6840	0.0000	44.40	7.03	44.40	7.03	0.7088	0.0843	8.10	2.38	0	0.0	46.3463	14.8128	6.9429	12.3063	19.0090	4.9229	5.5335
AllofEm(110)	10	Turtle_Bay	-99.9900	0.4436	0.6907	0.0000	43.20	9.76	43.20	9.76	0.5907	0.1518	5.60	1.07	0	5.0	46.3463	14.8128	6.9429	12.3063	19.0090	4.9229	5.5335
AllofEm(110)	10	Waimea_Valley	-99.9900	0.4507	0.6806	0.1000	25.33	7.40	22.80	10.62	0.7397	0.0616	6.56	2.01	35	56.1	46.3463	14.8128	6.9429	12.3063	19.0090	4.9229	5.5335
AllofEm(110)	10	Meta	-99.9900	0.5761	0.4972	0.0000	407.60	31.59	407.60	31.59	0.8884	0.0148	14.60	2.07	0	0.0	46.3463	14.8128	6.9429	12.3063	19.0090	4.9229	5.5335
AllofEm(111)	10	Windward_Complex	-99.9900	-0.1478	0.5789	1.0000	0.00	0.00	0.00	0.00	0.0000	0.0000	0.00	0.00	20	24.2	20.5205	65.2312	11.3784	48.1441	14.5646	8.2412	2.5415
AllofEm(111)	10	Kahuku_Complex	-99.9900	-0.1369	0.6921	1.0000	0.00	0.00	0.00	0.00	0.0000	0.0000	0.00	0.00	18	20.2	20.5205	65.2312	11.3784	48.1441	14.5646	8.2412	2.5415
AllofEm(111)	10	Keawawa	-99.9900	0.2099	0.7419	1.0000	0.00	0.00	0.00	0.00	0.0000	0.0000	0.00	0.00	1	2.6	20.5205	65.2312	11.3784	48.1441	14.5646	8.2412	2.5415
AllofEm(111)	10	Klipper	-99.9900	-0.0830	0.7312	1.0000	0.00	0.00	0.00	0.00	0.0000	0.0000	0.00	0.00	3	3.6	20.5205	65.2312	11.3784	48.1441	14.5646	8.2412	2.5415
AllofEm(111)	10	Lotus_Farm	-99.9900	-0.0608	0.8799	1.0000	0.00	0.00	0.00	0.00	0.0000	0.0000	0.00	0.00	3	3.5	20.5205	65.2312	11.3784	48.1441	14.5646	8.2412	2.5415
AllofEm(111)	10	Pearl_Harbor	-99.9900	-0.1613	0.8079	1.0000	0.00	0.00	0.00	0.00	0.0000	0.0000	0.00	0.00	7	9.4	20.5205	65.2312	11.3784	48.1441	14.5646	8.2412	2.5415
AllofEm(111)	10	Turtle_Bay	-99.9900	-0.1973	0.8066	1.0000	0.00	0.00	0.00	0.00	0.0000	0.0000	0.00	0.00	5	7.5	20.5205	65.2312	11.3784	48.1441	14.5646	8.2412	2.5415
AllofEm(111)	10	Waimea_Valley	-99.9900	-0.0889	0.7902	1.0000	0.00	0.00	0.00	0.00	0.0000	0.0000	0.00	0.00	5	10.6	20.5205	65.2312	11.3784	48.1441	14.5646	8.2412	2.5415
AllofEm(111)	10	Meta	-99.9900	-0.1502	0.5020	1.0000	0.00	0.00	0.00	0.00	0.0000	0.0000	0.00	0.00	24	29.3	20.5205	65.2312	11.3784	48.1441	14.5646	8.2412	2.5415
AllofEm(112)	10	Windward_Complex	-99.9900	0.4251	0.8114	0.0000	160.40	38.16	160.40	38.16	0.7358	0.0564	7.50	1.90	0	0.0	55.3554	35.7618	15.0150	11.5255	19.3093	6.1652	7.0050
AllofEm(112)	10	Kahuku_Complex	-99.9900	0.4180	0.8105	0.0000	93.80	23.99	93.80	23.99	0.6962	0.1091	7.40	1.51	0	0.0	55.3554	35.7618	15.0150	11.5255	19.3093	6.1652	7.0050
AllofEm(112)	10	Keawawa	-99.9900	0.3235	0.7549	0.0000	12.00	3.53	12.00	3.53	0.6243	0.1277	4.30	1.57	16	41.6	55.3554	35.7618	15.0150	11.5255	19.3093	6.1652	7.0050
AllofEm(112)	10	Klipper	-99.9900	0.2659	0.7776	0.0000	9.20	3.85	9.20	3.85	0.6445	0.0894	4.60	0.97	41	51.7	55.3554	35.7618	15.0150	11.5255	19.3093	6.1652	7.0050
AllofEm(112)	10	Lotus_Farm	-99.9900	0.2869	0.7672	0.0000	11.10	5.22	11.10	5.22	0.6365	0.0841	4.20	1.14	50	66.0	55.3554	35.7618	15.0150	11.5255	19.3093	6.1652	7.0050
AllofEm(112)	10	Pearl_Harbor	-99.9900	0.3275	0.7832	0.0000	38.30	11.67	38.30	11.67	0.6024	0.2020	5.10	1.85	0	0.0	55.3554	35.7618	15.0150	11.5255	19.3093	6.1652	7.0050
AllofEm(112)	10	Turtle_Bay	-99.9900	0.3238	0.7986	0.1000	31.78	7.28	28.60	12.17	0.4613	0.2207	3.44	1.24	0	155.0	55.3554	35.7618	15.0150	11.5255	19.3093	6.1652	7.0050
AllofEm(112)	10	Waimea_Valley	-99.9900	0.3301	0.7858	0.0000	20.40	9.92	20.40	9.92	0.6221	0.1572	5.10	1.37	49	71.0	55.3554	35.7618	15.0150	11.5255	19.3093	6.1652	7.0050
AllofEm(112)	10	Meta	-99.9900	0.4795	0.5704	0.0000	373.80	71.86	373.80	71.86	0.8348	0.0209	10.30	1.06	0	0.0	55.3554	35.7618	15.0150	11.5255	19.3093	6.1652	7.0050
AllofEm(113)	10	Windward_Complex	-99.9900	-0.5225	0.6964	1.0000	0.00	0.00	0.00	0.00	0.0000	0.0000	0.00	0.00	7	7.6	93.8939	60.9389	5.3664	19.8799	10.1201	4.9910	5.7297
AllofEm(113)	10	Kahuku_Complex	-99.9900	-0.5481	0.7100	1.0000	0.00	0.00	0.00	0.00	0.0000	0.0000	0.00	0.00	6	6.5	93.8939	60.9389	5.3664	19.8799	10.1201	4.9910	5.7297
AllofEm(113)	10	Keawawa	-99.9900	-0.0767	0.4759	1.0000	0.00	0.00	0.00	0.00	0.0000	0.0000	0.00	0.00	2	2.5	93.8939	60.9389	5.3664	19.8799	10.1201	4.9910	5.7297
AllofEm(113)	10	Klipper	-99.9900	-0.3799	0.5621	1.0000	0.00	0.00	0.00	0.00	0.0000	0.0000	0.00	0.00	3	3.0	93.8939	60.9389	5.3664	19.8799	10.1201	4.9910	5.7297
AllofEm(113)	10	Lotus_Farm	-99.9900	-0.3921	0.4633	1.0000	0.00	0.00	0.00	0.00	0.0000	0.0000	0.00	0.00	3	2.7	93.8939	60.9389	5.3664	19.8799	10.1201	4.9910	5.7297
AllofEm(113)	10	Pearl_Harbor	-99.9900	-0.4964	0.6767	1.0000	0.00	0.00	0.00	0.00	0.0000	0.0000	0.00	0.00	4	5.3	93.8939	60.9389	5.3664	19.8799	10.1201	4.9910	5.7297
AllofEm(113)	10	Turtle_Bay	-99.9900	-0.4738	0.6117	1.0000	0.00	0.00	0.00	0.00	0.0000	0.0000	0.00	0.00	5	5.4	93.8939	60.9389	5.3664	19.8799	10.1201	4.9910	5.7297
AllofEm(113)	10	Waimea_Valley	-99.9900	-0.5059	0.6735	1.0000	0.00	0.00	0.00	0.00	0.0000	0.0000	0.00	0.00	4	4.7	93.8939	60.9389	5.3664	19.8799	10.1201	4.9910	5.7297
AllofEm(113)	10	Meta	-99.9900	-0.5333	0.5230	1.0000	0.00	0.00	0.00	0.00	0.0000	0.0000	0.00	0.00	9	10.1	93.8939	60.9389	5.3664	19.8799	10.1201	4.9910	5.7297
AllofEm(114)	10	Windward_Complex	-99.9900	0.4217	0.9324	0.0000	144.90	42.87	144.90	42.87	0.7817	0.0397	7.00	1.05	0	0.0	48.6486	46.0761	8.8138	38.1502	13.1982	8.7347	7.8809
AllofEm(114)	10	Kahuku_Complex	-99.9900	0.4204	0.9207	0.0000	93.90	17.97	93.90	17.97	0.6727	0.0872	7.00	1.05	0	0.0	48.6486	46.0761	8.8138	38.1502	13.1982	8.7347	7.8809
AllofEm(114)	10	Keawawa	-99.9900	0.5316	0.7424	0.0000	8.20	2.53	8.20	2.53	0.6986	0.1205	5.10	1.29	21	32.5	48.6486	46.0761	8.8138	38.1502	13.1982	8.7347	7.8809
AllofEm(114)	10	Klipper	-99.9900	0.3955	0.7935	0.1000	6.67	2.40	6.40	2.41	0.6798	0.1522	4.89	1.90	21	25.3	48.6486	46.0761	8.8138	38.1502	13.1982	8.7347	7.8809
AllofEm(114)	10	Lotus_Farm	-99.9900	0.4025	0.8021	0.1000	5.78	1.48	5.40	1.84	0.6588	0.0882	4.22	1.09	14	23.7	48.6486	46.0761	8.8138	38.1502	13.1982	8.7347	7.8809
AllofEm(114)	10	Pearl_Harbor	-99.9900	0.3456	0.9200	0.0000	26.50	9.37	26.50	9.37	0.6497	0.0882	5.60	1.07	0	108.0	48.6486	46.0761	8.8138	38.1502	13.1982	8.7347	7.8809
AllofEm(114)	10	Turtle_Bay	-99.9900	0.3294	0.9356	0.0000	29.20	7.87	29.20	7.87	0.5342	0.2377	4.70	1.70	0	127.0	48.6486	46.0761	8.8138	38.1502	13.1982	8.7347	7.8809
AllofEm(114)	10	Waimea_Valley	-99.9900	0.3241	0.8897	0.0000	17.70	7.02	17.70	7.02	0.6697	0.1905	5.40	1.78	48	57.0	48.6486	46.0761	8.8138	38.1502	13.1982	8.7347	7.8809
AllofEm(114)	10	Meta	-99.9900	0.4985	0.6381	0.0000	332.20	48.07	332.20	48.07	0.7881	0.0275	7.90	1.20	0	0.0	48.6486	46.0761	8.8138	38.1502	13.1982	8.7347	7.8809
AllofEm(115)	10	Windward_Complex	-99.9900	0.1492	1.0059	0.5000	166.40	25.02	83.40	89.07	0.2489	0.3234	2.40	1.14	155	110.5	17.7177	65.8078	20.1441	37.6817	21.8318	9.8068	4.8048
AllofEm(115)	10	Kahuku_Complex	-99.9900	0.1435	1.0123	0.4000	46.00	40.61	27.90	38.25	0.2997	0.3021	2.50	1.38	87	78.4	17.7177	65.8078	20.1441	37.6817	21.8318	9.8068	4.8048
AllofEm(115)	10	Keawawa	-99.9900	0.2255	0.9544	0.5000	8.40	6.50	4.30	6.13	0.2146	0.3058	2.00	1.41	3	8.3	17.7177	65.8078	20.1441	37.6817	21.8318	9.8068	4.8048
AllofEm(115)	10	Klipper	-99.9900	0.1804	1.0368	0.9000	19.00	0.00	2.10	5.95	0.6607	0.0000	4.00	0.00	3	9.3	17.7177	65.8078	20.1441	37.6817	21.8318	9.8068	4.8048
AllofEm(115)	10	Lotus_Farm	-99.9900	0.1627	1.0732	0.7000	9.00	7.81	2.90	5.61	0.1400	0.2425	1.33	0.58	11	15.4	17.7177	65.8078	20.1441	37.6817	21.8318	9.8068	4.8048
AllofEm(115)	10	Pearl_Harbor	-99.9900	0.1443	1.0174	0.6000	16.00	14.45	6.80	11.54	0.3612	0.2504	2.25	0.96	21	27.3	17.7177	65.8078	20.1441	37.6817	21.8318	9.8068	4.8048
AllofEm(115)	10	Turtle_Bay	-99.9900	0.1322	1.0399	0.7000	17.67	11.06	5.40	9.95	0.2423	0.4198	2.00	1.73	11	23.9	17.7177	65.8078	20.1441	37.6817	21.8318	9.8068	4.8048
AllofEm(115)	10	Waimea_Valley	-99.9900	0.1861	1.0448	0.5000	14.60	8.62	7.30	9.60	0.2518	0.3539	2.00	1.41	21	24.5	17.7177	65.8078	20.1441	37.6817	21.8318	9.8068	4.8048
AllofEm(115)	10	Meta	-99.9900	0.1744	0.7089	0.3000	200.14	133.18	140.10	145.50	0.3314	0.3226	2.71	1.11	0	96.7	17.7177	65.8078	20.1441	37.6817	21.8318	9.8068	4.8048
AllofEm(116)	10	Windward_Complex	-99.9900	0.1286	0.4487	0.0000	156.10	28.52	156.10	28.52	0.8398	0.0508	12.80	1.48	0	0.0	51.5516	30.6366	20.7748	67.1171	13.1832	8.5646	2.4645
AllofEm(116)	10	Kahuku_Complex	-99.9900	0.1183	0.4392	0.0000	83.50	19.48	83.50	19.48	0.8375	0.0592	11.90	1.73	0	0.0	51.5516	30.6366	20.7748	67.1171	13.1832	8.5646	2.4645
AllofEm(116)	10	Keawawa	-99.9900	0.2200	0.4177	0.0000	18.90	3.25	18.90	3.25	0.8473	0.0340	10.70	2.21	0	1.0	51.5516	30.6366	20.7748	67.1171	13.1832	8.5646	2.4645
AllofEm(116)	10	Klipper	-99.9900	0.1149	0.4463	0.0000	17.90	4.48	17.90	4.48	0.7737	0.1031	8.90	2.51	0	107.3	51.5516	30.6366	20.7748	67.1171	13.1832	8.5646	2.4645
AllofEm(116)	10	Lotus_Farm	-99.9900	0.1391	0.4596	0.0000	15.40	5.58	15.40	5.58	0.8129	0.0622	8.90	2.08	0	12.0	51.5516	30.6366	20.7748	67.1171	13.1832	8.5646	2.4645
AllofEm(116)	10	Pearl_Harbor	-99.9900	0.1118	0.4481	0.0000	31.50	8.46	31.50	8.46	0.8276	0.0569	10.70	0.82	0	0.0	51.5516	30.6366	20.7748	67.1171	13.1832	8.5646	2.4645
AllofEm(116)	10	Turtle_Bay	-99.9900	0.0920	0.4495	0.0000	28.80	10.81	28.80	10.81	0.8069	0.0568	9.30	1.57	0	69.0	51.5516	30.6366	20.7748	67.1171	13.1832	8.5646	2.4645
AllofEm(116)	10	Waimea_Valley	-99.9900	0.1795	0.4659	0.0000	17.40	5.42	17.40	5.42	0.7852	0.1517	9.20	2.44	32	49.6	51.5516	30.6366	20.7748	67.1171	13.1832	8.5646	2.4645
AllofEm(116)	10	Meta	-99.9900	0.1455	0.3152	0.0000	369.50	55.00	369.50	55.00	0.8608	0.0523	14.10	1.52	0	0.0	51.5516	30.6366	20.7748	67.1171	13.1832	8.5646	2.4645
AllofEm(117)	10	Windward_Complex	-99.9900	0.1084	0.4254	0.9000	4.00	0.00	0.40	1.26	0.4688	0.0000	2.00	0.00	15	22.1	91.6917	2.0641	15.2673	13.6336	14.2342	13.6527	4.6436
AllofEm(117)	10	Kahuku_Complex	-99.9900	0.1338	0.3711	1.0000	0.00	0.00	0.00	0.00	0.0000	0.0000	0.00	0.00	17	31.1	91.6917	2.0641	15.2673	13.6336	14.2342	13.6527	4.6436
AllofEm(117)	10	Keawawa	-99.9900	0.0996	0.3356	0.8000	10.50	2.12	2.10	4.48	0.2469	0.3492	1.50	0.71	20	31.6	91.6917	2.0641	15.2673	13.6336	14.2342	13.6527	4.6436
AllofEm(117)	10	Klipper	-99.9900	0.0687	0.3723	1.0000	0.00	0.00	0.00	0.00	0.0000	0.0000	0.00	0.00	16	28.9	91.6917	2.0641	15.2673	13.6336	14.2342	13.6527	4.6436
AllofEm(117)	10	Lotus_Farm	-99.9900	0.0849	0.3869	0.9000	15.00	0.00	1.50	4.74	0.4800	0.0000	2.00	0.00	20	30.8	91.6917	2.0641	15.2673	13.6336	14.2342	13.6527	4.6436
AllofEm(117)	10	Pearl_Harbor	-99.9900	0.1418	0.3732	0.9000	18.00	0.00	1.80	5.69	0.4938	0.0000	2.00	0.00	20	27.7	91.6917	2.0641	15.2673	13.6336	14.2342	13.6527	4.6436
AllofEm(117)	10	Turtle_Bay	-99.9900	0.1183	0.3680	0.9000	18.00	0.00	1.80	5.69	0.5725	0.0000	3.00	0.00	22	35.3	91.6917	2.0641	15.2673	13.6336	14.2342	13.6527	4.6436
AllofEm(117)	10	Waimea_Valley	-99.9900	0.1383	0.3744	0.9000	16.00	0.00	1.70	5.03	0.4980	0.0000	2.00	0.00	36	37.2	91.6917	2.0641	15.2673	13.6336	14.2342	13.6527	4.6436
AllofEm(117)	10	Meta	-99.9900	0.0708	0.4045	0.8000	46.50	47.38	9.30	25.18	0.2575	0.3641	2.00	1.41	107	86.1	91.6917	2.0641	15.2673	13.6336	14.2342	13.6527	4.6436
AllofEm(118)	10	Windward_Complex	-99.9900	0.5999	0.7497	0.0000	189.80	13.56	189.80	13.56	0.7903	0.0689	9.90	1.91	0	74.0	28.6286	6.4845	23.0871	49.2372	24.9850	19.5065	6.0661
AllofEm(118)	10	Kahuku_Complex	-99.9900	0.6082	0.7741	0.0000	107.60	12.68	107.60	12.68	0.8002	0.0723	9.10	2.02	0	74.0	28.6286	6.4845	23.0871	49.2372	24.9850	19.5065	6.0661
AllofEm(118)	10	Keawawa	-99.9900	0.6981	0.6592	0.0000	23.60	2.72	23.60	2.72	0.8077	0.0579	8.30	2.31	0	92.7	28.6286	6.4845	23.0871	49.2372	24.9850	19.5065	6.0661
AllofEm(118)	10	Klipper	-99.9900	0.5842	0.6999	0.0000	23.30	2.58	23.30	2.58	0.7883	0.0536	7.80	1.48	0	85.7	28.6286	6.4845	23.0871	49.2372	24.9850	19.5065	6.0661
AllofEm(118)	10	Lotus_Farm	-99.9900	0.6027	0.7060	0.0000	23.70	3.06	23.70	3.06	0.7453	0.0836	7.40	2.27	0	86.3	28.6286	6.4845	23.0871	49.2372	24.9850	19.5065	6.0661
AllofEm(118)	10	Pearl_Harbor	-99.9900	0.6315	0.7699	0.0000	39.20	9.09	39.20	9.09	0.7795	0.0578	7.40	1.35	0	74.0	28.6286	6.4845	23.0871	49.2372	24.9850	19.5065	6.0661
AllofEm(118)	10	Turtle_Bay	-99.9900	0.6087	0.7910	0.0000	36.80	5.53	36.80	5.53	0.7442	0.0890	6.70	1.57	0	86.0	28.6286	6.4845	23.0871	49.2372	24.9850	19.5065	6.0661
AllofEm(118)	10	Waimea_Valley	-99.9900	0.6558	0.7519	0.0000	25.70	13.83	25.70	13.83	0.7095	0.1369	7.40	2.07	28	29.1	28.6286	6.4845	23.0871	49.2372	24.9850	19.5065	6.0661
AllofEm(118)	10	Meta	-99.9900	0.7016	0.5497	0.0000	469.70	43.36	469.70	43.36	0.8159	0.0679	10.10	1.97	0	0.0	28.6286	6.4845	23.0871	49.2372	24.9850	19.5065	6.0661
AllofEm(119)	10	Windward_Complex	-99.9900	0.4724	0.6015	0.0000	187.20	9.90	187.20	9.90	0.8097	0.0413	10.60	2.27	0	0.0	29.9299	9.3033	6.7748	8.9489	24.5345	6.8118	3.6416
AllofEm(119)	10	Kahuku_Complex	-99.9900	0.4661	0.6311	0.0000	107.50	10.29	107.50	10.29	0.7416	0.1146	9.70	1.42	0	0.0	29.9299	9.3033	6.7748	8.9489	24.5345	6.8118	3.6416
AllofEm(119)	10	Keawawa	-99.9900	0.4718	0.5916	0.0000	7.20	1.87	7.20	1.87	0.7466	0.1315	6.00	2.31	5	19.2	29.9299	9.3033	6.7748	8.9489	24.5345	6.8118	3.6416
AllofEm(119)	10	Klipper	-99.9900	0.4368	0.5881	0.1000	5.33	2.29	5.10	2.28	0.6631	0.0877	4.22	0.97	8	26.7	29.9299	9.3033	6.7748	8.9489	24.5345	6.8118	3.6416
AllofEm(119)	10	Lotus_Farm	-99.9900	0.4349	0.5959	0.0000	5.70	1.77	5.70	1.77	0.6462	0.1801	4.90	1.79	28	37.5	29.9299	9.3033	6.7748	8.9489	24.5345	6.8118	3.6416
AllofEm(119)	10	Pearl_Harbor	-99.9900	0.4429	0.6199	0.0000	40.20	10.29	40.20	10.29	0.4939	0.2158	4.70	1.77	0	146.0	29.9299	9.3033	6.7748	8.9489	24.5345	6.8118	3.6416
AllofEm(119)	10	Turtle_Bay	-99.9900	0.4268	0.6304	0.0000	39.70	9.73	39.70	9.73	0.5683	0.1869	5.30	1.57	0	126.0	29.9299	9.3033	6.7748	8.9489	24.5345	6.8118	3.6416
AllofEm(119)	10	Waimea_Valley	-99.9900	0.4304	0.6131	0.0000	29.00	10.76	29.00	10.76	0.6415	0.1605	6.20	2.15	95	81.6	29.9299	9.3033	6.7748	8.9489	24.5345	6.8118	3.6416
AllofEm(119)	10	Meta	-99.9900	0.5228	0.4550	0.0000	421.60	33.89	421.60	33.89	0.8824	0.0261	14.90	2.18	0	0.0	29.9299	9.3033	6.7748	8.9489	24.5345	6.8118	3.6416
AllofEm(120)	10	Windward_Complex	-99.9900	0.0657	0.6156	0.0000	108.30	56.79	108.30	56.79	0.6331	0.0922	4.20	0.92	0	14.0	54.0541	50.7528	18.3153	67.1952	21.6967	8.0370	3.9640
AllofEm(120)	10	Kahuku_Complex	-99.9900	0.0619	0.6267	0.0000	67.30	37.09	67.30	37.09	0.6139	0.1772	4.30	0.95	157	91.8	54.0541	50.7528	18.3153	67.1952	21.6967	8.0370	3.9640
AllofEm(120)	10	Keawawa	-99.9900	0.1521	0.6479	0.0000	12.50	3.84	12.50	3.84	0.6287	0.1488	3.80	0.92	4	35.3	54.0541	50.7528	18.3153	67.1952	21.6967	8.0370	3.9640
AllofEm(120)	10	Klipper	-99.9900	0.0960	0.6844	0.1000	9.44	6.21	8.60	6.43	0.6019	0.1234	3.56	1.13	8	11.9	54.0541	50.7528	18.3153	67.1952	21.6967	8.0370	3.9640
AllofEm(120)	10	Lotus_Farm	-99.9900	0.1203	0.6805	0.1000	9.56	4.90	9.40	4.65	0.5200	0.2165	3.11	1.05	8	16.2	54.0541	50.7528	18.3153	67.1952	21.6967	8.0370	3.9640
AllofEm(120)	10	Pearl_Harbor	-99.9900	0.0520	0.6585	0.0000	26.00	9.59	26.00	9.59	0.5996	0.1118	4.10	1.20	36	43.9	54.0541	50.7528	18.3153	67.1952	21.6967	8.0370	3.9640
AllofEm(120)	10	Turtle_Bay	-99.9900	0.0604	0.6750	0.2000	23.25	11.40	19.00	13.47	0.6012	0.1198	3.63	1.30	30	35.6	54.0541	50.7528	18.3153	67.1952	21.6967	8.0370	3.9640
AllofEm(120)	10	Waimea_Valley	-99.9900	0.0949	0.6723	0.0000	12.70	6.98	12.70	6.98	0.5635	0.1761	3.60	0.70	9	21.4	54.0541	50.7528	18.3153	67.1952	21.6967	8.0370	3.9640
AllofEm(120)	10	Meta	-99.9900	0.0848	0.4608	0.0000	263.80	76.76	263.80	76.76	0.6548	0.1207	4.50	1.18	0	0.0	54.0541	50.7528	18.3153	67.1952	21.6967	8.0370	3.9640
AllofEm(121)	10	Windward_Complex	-99.9900	0.4307	0.6702	0.0000	169.00	34.10	169.00	34.10	0.8088	0.0665	10.10	1.45	0	0.0	47.2472	19.0410	12.4925	63.9940	21.7417	10.8619	4.9870
AllofEm(121)	10	Kahuku_Complex	-99.9900	0.4034	0.6691	0.0000	98.10	17.86	98.10	17.86	0.8118	0.0711	9.80	2.39	0	0.0	47.2472	19.0410	12.4925	63.9940	21.7417	10.8619	4.9870
AllofEm(121)	10	Keawawa	-99.9900	0.6124	0.5434	0.0000	12.40	2.12	12.40	2.12	0.8053	0.0496	7.40	1.90	113	39.6	47.2472	19.0410	12.4925	63.9940	21.7417	10.8619	4.9870
AllofEm(121)	10	Klipper	-99.9900	0.4528	0.5685	0.0000	12.20	2.86	12.20	2.86	0.7984	0.0523	7.30	1.64	0	18.0	47.2472	19.0410	12.4925	63.9940	21.7417	10.8619	4.9870
AllofEm(121)	10	Lotus_Farm	-99.9900	0.4443	0.5536	0.0000	12.10	2.88	12.10	2.88	0.7659	0.0884	7.40	1.17	0	78.0	47.2472	19.0410	12.4925	63.9940	21.7417	10.8619	4.9870
AllofEm(121)	10	Pearl_Harbor	-99.9900	0.3766	0.6510	0.0000	37.80	11.14	37.80	11.14	0.8098	0.0488	8.40	1.51	0	0.0	47.2472	19.0410	12.4925	63.9940	21.7417	10.8619	4.9870
AllofEm(121)	10	Turtle_Bay	-99.9900	0.3549	0.6620	0.0000	38.20	8.80	38.20	8.80	0.7467	0.0878	7.90	2.38	0	0.0	47.2472	19.0410	12.4925	63.9940	21.7417	10.8619	4.9870
AllofEm(121)	10	Waimea_Valley	-99.9900	0.4223	0.6376	0.0000	23.70	9.96	23.70	9.96	0.7696	0.0801	7.40	1.51	35	50.4	47.2472	19.0410	12.4925	63.9940	21.7417	10.8619	4.9870
AllofEm(121)	10	Meta	-99.9900	0.4794	0.4922	0.0000	403.50	57.37	403.50	57.37	0.8338	0.0543	10.90	1.73	0	0.0	47.2472	19.0410	12.4925	63.9940	21.7417	10.8619	4.9870
AllofEm(122)	10	Windward_Complex	-99.9900	0.1425	0.8166	0.1000	137.44	55.45	123.70	67.99	0.5388	0.1946	4.78	2.05	0	71.5	68.8689	46.4605	10.4324	75.0030	20.6006	10.6406	7.2432
AllofEm(122)	10	Kahuku_Complex	-99.9900	0.1316	0.8075	0.1000	48.78	36.77	43.90	37.94	0.5779	0.2217	4.44	1.88	0	124.0	68.8689	46.4605	10.4324	75.0030	20.6006	10.6406	7.2432
AllofEm(122)	10	Keawawa	-99.9900	0.3778	0.6500	0.1000	9.67	2.96	8.70	4.14	0.5805	0.1752	3.89	1.36	12	22.4	68.8689	46.4605	10.4324	75.0030	20.6006	10.6406	7.2432
AllofEm(122)	10	Klipper	-99.9900	0.2572	0.7125	0.2000	7.13	2.23	5.90	3.28	0.5320	0.2603	3.38	1.30	14	18.2	68.8689	46.4605	10.4324	75.0030	20.6006	10.6406	7.2432
AllofEm(122)	10	Lotus_Farm	-99.9900	0.2651	0.7223	0.1000	7.11	3.69	6.40	4.14	0.4866	0.1844	3.44	1.33	13	23.2	68.8689	46.4605	10.4324	75.0030	20.6006	10.6406	7.2432
AllofEm(122)	10	Pearl_Harbor	-99.9900	0.1274	0.8009	0.1000	25.11	12.67	22.60	14.35	0.5992	0.1253	4.44	1.59	40	42.5	68.8689	46.4605	10.4324	75.0030	20.6006	10.6406	7.2432
AllofEm(122)	10	Turtle_Bay	-99.9900	0.1055	0.7898	0.2000	20.88	14.75	17.00	15.38	0.5776	0.1516	4.13	1.36	37	45.7	68.8689	46.4605	10.4324	75.0030	20.6006	10.6406	7.2432
AllofEm(122)	10	Waimea_Valley	-99.9900	0.1632	0.7839	0.2000	21.50	7.50	17.50	10.74	0.5984	0.1429	4.00	1.41	19	25.7	68.8689	46.4605	10.4324	75.0030	20.6006	10.6406	7.2432
AllofEm(122)	10	Meta	-99.9900	0.1853	0.5886	0.1000	273.00	110.30	245.70	135.16	0.6054	0.1446	5.33	1.80	0	144.0	68.8689	46.4605	10.4324	75.0030	20.6006	10.6406	7.2432
AllofEm(123)	10	Windward_Complex	-99.9900	-0.6364	0.7006	1.0000	0.00	0.00	0.00	0.00	0.0000	0.0000	0.00	0.00	5	6.3	92.5926	56.3263	21.9520	63.9159	16.5165	17.0901	2.5275
AllofEm(123)	10	Kahuku_Complex	-99.9900	-0.6394	0.7509	1.0000	0.00	0.00	0.00	0.00	0.0000	0.0000	0.00	0.00	5	5.7	92.5926	56.3263	21.9520	63.9159	16.5165	17.0901	2.5275
AllofEm(123)	10	Keawawa	-99.9900	0.0164	0.5996	1.0000	0.00	0.00	0.00	0.00	0.0000	0.0000	0.00	0.00	2	3.0	92.5926	56.3263	21.9520	63.9159	16.5165	17.0901	2.5275
AllofEm(123)	10	Klipper	-99.9900	-0.2679	0.5337	1.0000	0.00	0.00	0.00	0.00	0.0000	0.0000	0.00	0.00	2	3.1	92.5926	56.3263	21.9520	63.9159	16.5165	17.0901	2.5275
AllofEm(123)	10	Lotus_Farm	-99.9900	-0.5847	0.5007	1.0000	0.00	0.00	0.00	0.00	0.0000	0.0000	0.00	0.00	2	2.5	92.5926	56.3263	21.9520	63.9159	16.5165	17.0901	2.5275
AllofEm(123)	10	Pearl_Harbor	-99.9900	-0.6160	0.7869	1.0000	0.00	0.00	0.00	0.00	0.0000	0.0000	0.00	0.00	3	3.7	92.5926	56.3263	21.9520	63.9159	16.5165	17.0901	2.5275
AllofEm(123)	10	Turtle_Bay	-99.9900	-0.3687	0.6356	1.0000	0.00	0.00	0.00	0.00	0.0000	0.0000	0.00	0.00	4	4.6	92.5926	56.3263	21.9520	63.9159	16.5165	17.0901	2.5275
AllofEm(123)	10	Waimea_Valley	-99.9900	-0.4106	0.6710	1.0000	0.00	0.00	0.00	0.00	0.0000	0.0000	0.00	0.00	3	4.1	92.5926	56.3263	21.9520	63.9159	16.5165	17.0901	2.5275
AllofEm(123)	10	Meta	-99.9900	-0.6074	0.5734	1.0000	0.00	0.00	0.00	0.00	0.0000	0.0000	0.00	0.00	7	9.6	92.5926	56.3263	21.9520	63.9159	16.5165	17.0901	2.5275
AllofEm(124)	10	Windward_Complex	-99.9900	0.2299	0.7195	0.0000	142.70	52.50	142.70	52.50	0.6783	0.1293	5.90	1.97	0	0.0	33.0330	44.4745	19.6817	21.3634	11.5916	17.0390	3.6557
AllofEm(124)	10	Kahuku_Complex	-99.9900	0.2164	0.7538	0.0000	71.80	30.74	71.80	30.74	0.7304	0.0615	6.20	2.15	0	135.5	33.0330	44.4745	19.6817	21.3634	11.5916	17.0390	3.6557
AllofEm(124)	10	Keawawa	-99.9900	0.2187	0.7219	0.0000	12.60	7.17	12.60	7.17	0.6044	0.2344	4.50	1.90	29	45.2	33.0330	44.4745	19.6817	21.3634	11.5916	17.0390	3.6557
AllofEm(124)	10	Klipper	-99.9900	0.1777	0.7290	0.1000	11.44	6.60	10.30	7.20	0.6230	0.1496	3.78	1.20	32	38.6	33.0330	44.4745	19.6817	21.3634	11.5916	17.0390	3.6557
AllofEm(124)	10	Lotus_Farm	-99.9900	0.1766	0.7536	0.2000	7.50	5.48	6.30	5.46	0.5618	0.0630	3.25	1.28	30	38.9	33.0330	44.4745	19.6817	21.3634	11.5916	17.0390	3.6557
AllofEm(124)	10	Pearl_Harbor	-99.9900	0.1766	0.7567	0.0000	29.10	15.77	29.10	15.77	0.6364	0.1288	4.90	1.91	0	83.0	33.0330	44.4745	19.6817	21.3634	11.5916	17.0390	3.6557
AllofEm(124)	10	Turtle_Bay	-99.9900	0.1757	0.7332	0.1000	18.00	10.05	16.30	10.89	0.6150	0.1010	4.00	1.50	105	83.8	33.0330	44.4745	19.6817	21.3634	11.5916	17.0390	3.6557
AllofEm(124)	10	Waimea_Valley	-99.9900	0.1927	0.7295	0.2000	10.13	5.11	8.40	5.80	0.6799	0.0976	4.38	1.51	22	35.6	33.0330	44.4745	19.6817	21.3634	11.5916	17.0390	3.6557
AllofEm(124)	10	Meta	-99.9900	0.2564	0.4987	0.0000	297.50	97.33	297.50	97.33	0.7704	0.0675	7.90	2.60	0	0.0	33.0330	44.4745	19.6817	21.3634	11.5916	17.0390	3.6557
AllofEm(125)	10	Windward_Complex	-99.9900	0.4176	1.0764	0.0000	132.30	59.77	132.30	59.77	0.6781	0.1125	5.10	0.88	0	0.0	24.5245	56.2623	10.8529	41.4294	14.9550	4.5996	6.7387
AllofEm(125)	10	Kahuku_Complex	-99.9900	0.4031	1.0805	0.0000	75.80	27.44	75.80	27.44	0.5609	0.1739	4.20	0.92	0	0.0	24.5245	56.2623	10.8529	41.4294	14.9550	4.5996	6.7387
AllofEm(125)	10	Keawawa	-99.9900	0.4660	0.9037	0.0000	7.90	2.18	7.90	2.18	0.6609	0.0687	4.30	0.82	7	16.5	24.5245	56.2623	10.8529	41.4294	14.9550	4.5996	6.7387
AllofEm(125)	10	Klipper	-99.9900	0.4038	0.9768	0.1000	8.67	4.15	8.00	4.45	0.6870	0.0795	4.11	0.78	11	11.2	24.5245	56.2623	10.8529	41.4294	14.9550	4.5996	6.7387
AllofEm(125)	10	Lotus_Farm	-99.9900	0.4034	0.9745	0.1000	9.44	3.54	8.80	3.91	0.5573	0.2297	3.44	1.13	9	17.2	24.5245	56.2623	10.8529	41.4294	14.9550	4.5996	6.7387
AllofEm(125)	10	Pearl_Harbor	-99.9900	0.3403	1.0583	0.0000	24.70	16.00	24.70	16.00	0.6398	0.1211	4.30	0.95	0	116.5	24.5245	56.2623	10.8529	41.4294	14.9550	4.5996	6.7387
AllofEm(125)	10	Turtle_Bay	-99.9900	0.3413	1.0742	0.0000	27.70	9.26	27.70	9.26	0.6002	0.2109	3.90	1.20	0	62.8	24.5245	56.2623	10.8529	41.4294	14.9550	4.5996	6.7387
AllofEm(125)	10	Waimea_Valley	-99.9900	0.3229	1.0459	0.0000	17.50	8.33	17.50	8.33	0.6192	0.0910	3.70	1.06	38	37.0	24.5245	56.2623	10.8529	41.4294	14.9550	4.5996	6.7387
AllofEm(125)	10	Meta	-99.9900	0.4943	0.7560	0.0000	302.70	82.03	302.70	82.03	0.7072	0.1221	5.30	0.82	0	0.0	24.5245	56.2623	10.8529	41.4294	14.9550	4.5996	6.7387
AllofEm(126)	10	Windward_Complex	-99.9900	0.0661	0.6060	0.2000	110.38	62.10	88.30	71.87	0.5669	0.1242	3.75	1.39	0	114.8	80.6807	34.4805	21.0060	17.9279	17.5676	5.4505	5.3023
AllofEm(126)	10	Kahuku_Complex	-99.9900	0.0494	0.5848	0.4000	34.83	44.30	21.00	37.54	0.4379	0.2475	3.00	1.10	77	75.0	80.6807	34.4805	21.0060	17.9279	17.5676	5.4505	5.3023
AllofEm(126)	10	Keawawa	-99.9900	0.0721	0.6147	0.7000	5.67	3.06	2.40	2.95	0.4170	0.3615	2.33	1.15	17	24.3	80.6807	34.4805	21.0060	17.9279	17.5676	5.4505	5.3023
AllofEm(126)	10	Klipper	-99.9900	0.0338	0.6292	0.9000	5.00	0.00	1.00	1.56	0.6600	0.0000	4.00	0.00	11	15.2	80.6807	34.4805	21.0060	17.9279	17.5676	5.4505	5.3023
AllofEm(126)	10	Lotus_Farm	-99.9900	0.0498	0.6049	0.6000	5.00	1.63	2.20	2.62	0.2298	0.2653	1.75	0.96	11	16.0	80.6807	34.4805	21.0060	17.9279	17.5676	5.4505	5.3023
AllofEm(126)	10	Pearl_Harbor	-99.9900	0.0471	0.5926	0.6000	14.00	11.22	6.10	9.42	0.5732	0.0798	2.75	0.50	43	55.8	80.6807	34.4805	21.0060	17.9279	17.5676	5.4505	5.3023
AllofEm(126)	10	Turtle_Bay	-99.9900	0.0386	0.5883	0.5000	12.00	12.63	6.40	10.31	0.4976	0.1085	2.80	0.84	26	31.9	80.6807	34.4805	21.0060	17.9279	17.5676	5.4505	5.3023
AllofEm(126)	10	Waimea_Valley	-99.9900	0.0619	0.6074	0.6000	3.25	1.50	1.60	1.78	0.2934	0.2453	2.00	0.82	34	33.5	80.6807	34.4805	21.0060	17.9279	17.5676	5.4505	5.3023
AllofEm(126)	10	Meta	-99.9900	0.0733	0.4897	0.2000	161.25	67.99	129.00	90.65	0.6107	0.1318	3.88	1.46	0	124.0	80.6807	34.4805	21.0060	17.9279	17.5676	5.4505	5.3023
AllofEm(127)	10	Windward_Complex	-99.9900	0.2156	0.8742	0.0000	138.40	55.98	138.40	55.98	0.6241	0.1222	4.90	1.45	0	110.0	42.8428	55.0450	7.4054	22.4565	21.5315	11.1512	5.3163
AllofEm(127)	10	Kahuku_Complex	-99.9900	0.1960	0.8470	0.0000	66.10	43.43	66.10	43.43	0.5514	0.1409	4.50	1.35	0	126.0	42.8428	55.0450	7.4054	22.4565	21.5315	11.1512	5.3163
AllofEm(127)	10	Keawawa	-99.9900	0.4162	0.8259	0.1000	4.78	2.64	4.60	2.55	0.5660	0.1429	3.11	1.27	3	7.3	42.8428	55.0450	7.4054	22.4565	21.5315	11.1512	5.3163
AllofEm(127)	10	Klipper	-99.9900	0.3781	0.8626	0.8000	7.50	2.12	2.30	2.95	0.5563	0.2543	4.50	0.71	2	2.8	42.8428	55.0450	7.4054	22.4565	21.5315	11.1512	5.3163
AllofEm(127)	10	Lotus_Farm	-99.9900	0.3408	0.8860	0.6000	4.75	2.22	2.40	2.50	0.5274	0.0513	2.50	0.58	7	8.8	42.8428	55.0450	7.4054	22.4565	21.5315	11.1512	5.3163
AllofEm(127)	10	Pearl_Harbor	-99.9900	0.1712	0.8745	0.3000	29.14	13.11	20.70	17.31	0.5331	0.1965	3.57	0.53	56	53.0	42.8428	55.0450	7.4054	22.4565	21.5315	11.1512	5.3163
AllofEm(127)	10	Turtle_Bay	-99.9900	0.1456	0.8795	0.1000	23.44	12.31	21.20	13.60	0.4005	0.2454	3.33	1.32	46	58.9	42.8428	55.0450	7.4054	22.4565	21.5315	11.1512	5.3163
AllofEm(127)	10	Waimea_Valley	-99.9900	0.1595	0.8841	0.2000	12.38	13.38	10.00	12.82	0.6429	0.0958	4.00	0.76	15	17.9	42.8428	55.0450	7.4054	22.4565	21.5315	11.1512	5.3163
AllofEm(127)	10	Meta	-99.9900	0.2534	0.6087	0.0000	265.70	84.45	265.70	84.45	0.7022	0.0851	5.70	1.25	0	0.0	42.8428	55.0450	7.4054	22.4565	21.5315	11.1512	5.3163
AllofEm(128)	10	Windward_Complex	-99.9900	-0.5575	0.6211	1.0000	0.00	0.00	0.00	0.00	0.0000	0.0000	0.00	0.00	7	7.2	90.5906	54.6607	4.9039	29.7177	17.1471	6.5055	2.0160
AllofEm(128)	10	Kahuku_Complex	-99.9900	-0.4955	0.4800	1.0000	0.00	0.00	0.00	0.00	0.0000	0.0000	0.00	0.00	7	7.2	90.5906	54.6607	4.9039	29.7177	17.1471	6.5055	2.0160
AllofEm(128)	10	Keawawa	-99.9900	-0.0440	0.4925	1.0000	0.00	0.00	0.00	0.00	0.0000	0.0000	0.00	0.00	1	2.0	90.5906	54.6607	4.9039	29.7177	17.1471	6.5055	2.0160
AllofEm(128)	10	Klipper	-99.9900	-0.4367	0.4761	1.0000	0.00	0.00	0.00	0.00	0.0000	0.0000	0.00	0.00	3	3.0	90.5906	54.6607	4.9039	29.7177	17.1471	6.5055	2.0160
AllofEm(128)	10	Lotus_Farm	-99.9900	-0.2832	0.4224	1.0000	0.00	0.00	0.00	0.00	0.0000	0.0000	0.00	0.00	2	2.7	90.5906	54.6607	4.9039	29.7177	17.1471	6.5055	2.0160
AllofEm(128)	10	Pearl_Harbor	-99.9900	-0.5624	0.4802	1.0000	0.00	0.00	0.00	0.00	0.0000	0.0000	0.00	0.00	5	4.6	90.5906	54.6607	4.9039	29.7177	17.1471	6.5055	2.0160
AllofEm(128)	10	Turtle_Bay	-99.9900	-0.7410	0.5062	1.0000	0.00	0.00	0.00	0.00	0.0000	0.0000	0.00	0.00	3	3.8	90.5906	54.6607	4.9039	29.7177	17.1471	6.5055	2.0160
AllofEm(128)	10	Waimea_Valley	-99.9900	-0.4342	0.4471	1.0000	0.00	0.00	0.00	0.00	0.0000	0.0000	0.00	0.00	4	4.2	90.5906	54.6607	4.9039	29.7177	17.1471	6.5055	2.0160
AllofEm(128)	10	Meta	-99.9900	-0.5703	0.3677	1.0000	0.00	0.00	0.00	0.00	0.0000	0.0000	0.00	0.00	9	10.0	90.5906	54.6607	4.9039	29.7177	17.1471	6.5055	2.0160
AllofEm(129)	10	Windward_Complex	-99.9900	0.1062	0.5821	0.0000	126.70	56.80	126.70	56.80	0.7575	0.0968	7.60	1.78	0	0.0	60.5606	43.7057	15.6667	55.2492	19.5646	6.1822	4.0831
AllofEm(129)	10	Kahuku_Complex	-99.9900	0.1001	0.5838	0.0000	76.80	25.04	76.80	25.04	0.7760	0.0546	7.60	2.07	0	135.0	60.5606	43.7057	15.6667	55.2492	19.5646	6.1822	4.0831
AllofEm(129)	10	Keawawa	-99.9900	0.1711	0.5675	0.0000	10.70	3.62	10.70	3.62	0.7364	0.0786	6.00	1.33	3	18.7	60.5606	43.7057	15.6667	55.2492	19.5646	6.1822	4.0831
AllofEm(129)	10	Klipper	-99.9900	0.1044	0.6089	0.1000	9.67	4.09	9.20	4.13	0.7120	0.0503	5.11	0.93	16	21.4	60.5606	43.7057	15.6667	55.2492	19.5646	6.1822	4.0831
AllofEm(129)	10	Lotus_Farm	-99.9900	0.1025	0.6014	0.1000	9.22	3.53	8.40	4.22	0.7281	0.0514	5.56	1.33	14	25.5	60.5606	43.7057	15.6667	55.2492	19.5646	6.1822	4.0831
AllofEm(129)	10	Pearl_Harbor	-99.9900	0.0904	0.5936	0.0000	24.90	13.04	24.90	13.04	0.7480	0.0594	6.20	1.40	89	67.5	60.5606	43.7057	15.6667	55.2492	19.5646	6.1822	4.0831
AllofEm(129)	10	Turtle_Bay	-99.9900	0.0772	0.5972	0.0000	21.60	8.60	21.60	8.60	0.7221	0.0998	5.80	1.75	62	67.1	60.5606	43.7057	15.6667	55.2492	19.5646	6.1822	4.0831
AllofEm(129)	10	Waimea_Valley	-99.9900	0.1108	0.6098	0.0000	12.60	5.10	12.60	5.10	0.7032	0.0766	6.00	1.25	48	45.5	60.5606	43.7057	15.6667	55.2492	19.5646	6.1822	4.0831
AllofEm(129)	10	Meta	-99.9900	0.1245	0.4229	0.0000	290.90	94.01	290.90	94.01	0.7976	0.0522	8.50	1.90	0	0.0	60.5606	43.7057	15.6667	55.2492	19.5646	6.1822	4.0831
AllofEm(130)	10	Windward_Complex	-99.9900	-0.7297	0.5093	1.0000	0.00	0.00	0.00	0.00	0.0000	0.0000	0.00	0.00	6	5.9	84.1842	64.6547	13.3123	32.2943	15.3003	4.1231	1.8478
AllofEm(130)	10	Kahuku_Complex	-99.9900	-0.6822	0.5298	1.0000	0.00	0.00	0.00	0.00	0.0000	0.0000	0.00	0.00	5	5.1	84.1842	64.6547	13.3123	32.2943	15.3003	4.1231	1.8478
AllofEm(130)	10	Keawawa	-99.9900	-0.0947	0.2726	1.0000	0.00	0.00	0.00	0.00	0.0000	0.0000	0.00	0.00	2	2.7	84.1842	64.6547	13.3123	32.2943	15.3003	4.1231	1.8478
AllofEm(130)	10	Klipper	-99.9900	-0.7061	0.5608	1.0000	0.00	0.00	0.00	0.00	0.0000	0.0000	0.00	0.00	2	2.5	84.1842	64.6547	13.3123	32.2943	15.3003	4.1231	1.8478
AllofEm(130)	10	Lotus_Farm	-99.9900	-0.4382	0.6825	1.0000	0.00	0.00	0.00	0.00	0.0000	0.0000	0.00	0.00	2	2.9	84.1842	64.6547	13.3123	32.2943	15.3003	4.1231	1.8478
AllofEm(130)	10	Pearl_Harbor	-99.9900	-0.6122	0.5645	1.0000	0.00	0.00	0.00	0.00	0.0000	0.0000	0.00	0.00	4	4.2	84.1842	64.6547	13.3123	32.2943	15.3003	4.1231	1.8478
AllofEm(130)	10	Turtle_Bay	-99.9900	-0.7178	0.5100	1.0000	0.00	0.00	0.00	0.00	0.0000	0.0000	0.00	0.00	4	3.6	84.1842	64.6547	13.3123	32.2943	15.3003	4.1231	1.8478
AllofEm(130)	10	Waimea_Valley	-99.9900	-0.7166	0.5724	1.0000	0.00	0.00	0.00	0.00	0.0000	0.0000	0.00	0.00	3	3.2	84.1842	64.6547	13.3123	32.2943	15.3003	4.1231	1.8478
AllofEm(130)	10	Meta	-99.9900	-0.7063	0.4157	1.0000	0.00	0.00	0.00	0.00	0.0000	0.0000	0.00	0.00	7	8.4	84.1842	64.6547	13.3123	32.2943	15.3003	4.1231	1.8478
AllofEm(131)	10	Windward_Complex	-99.9900	0.6433	0.7689	0.0000	184.50	15.86	184.50	15.86	0.8205	0.0643	10.50	2.01	0	0.0	33.6336	4.8188	16.3393	74.7688	20.1652	13.1251	7.3483
AllofEm(131)	10	Kahuku_Complex	-99.9900	0.6454	0.7837	0.0000	111.20	10.24	111.20	10.24	0.8211	0.0354	10.00	1.63	0	0.0	33.6336	4.8188	16.3393	74.7688	20.1652	13.1251	7.3483
AllofEm(131)	10	Keawawa	-99.9900	0.8913	0.6253	0.0000	14.80	1.87	14.80	1.87	0.8159	0.0432	8.10	2.02	0	0.0	33.6336	4.8188	16.3393	74.7688	20.1652	13.1251	7.3483
AllofEm(131)	10	Klipper	-99.9900	0.6964	0.6403	0.0000	17.60	3.06	17.60	3.06	0.8145	0.0353	8.40	2.22	0	49.0	33.6336	4.8188	16.3393	74.7688	20.1652	13.1251	7.3483
AllofEm(131)	10	Lotus_Farm	-99.9900	0.6984	0.6716	0.0000	15.40	2.27	15.40	2.27	0.8024	0.0658	7.80	1.55	0	0.0	33.6336	4.8188	16.3393	74.7688	20.1652	13.1251	7.3483
AllofEm(131)	10	Pearl_Harbor	-99.9900	0.6808	0.7660	0.0000	43.00	13.44	43.00	13.44	0.8063	0.0481	9.20	1.81	0	28.0	33.6336	4.8188	16.3393	74.7688	20.1652	13.1251	7.3483
AllofEm(131)	10	Turtle_Bay	-99.9900	0.6367	0.7724	0.0000	33.20	9.34	33.20	9.34	0.7931	0.0480	8.50	2.01	0	28.0	33.6336	4.8188	16.3393	74.7688	20.1652	13.1251	7.3483
AllofEm(131)	10	Waimea_Valley	-99.9900	0.7346	0.7416	0.0000	30.50	8.13	30.50	8.13	0.7985	0.0881	8.30	2.75	82	56.5	33.6336	4.8188	16.3393	74.7688	20.1652	13.1251	7.3483
AllofEm(131)	10	Meta	-99.9900	0.7589	0.5754	0.0000	450.20	45.66	450.20	45.66	0.8440	0.0436	12.00	2.45	0	0.0	33.6336	4.8188	16.3393	74.7688	20.1652	13.1251	7.3483
AllofEm(132)	10	Windward_Complex	-99.9900	-0.1745	0.6380	1.0000	0.00	0.00	0.00	0.00	0.0000	0.0000	0.00	0.00	12	17.9	83.3834	38.7728	24.6847	28.2342	15.1502	15.8989	3.3964
AllofEm(132)	10	Kahuku_Complex	-99.9900	-0.1850	0.6053	1.0000	0.00	0.00	0.00	0.00	0.0000	0.0000	0.00	0.00	13	16.6	83.3834	38.7728	24.6847	28.2342	15.1502	15.8989	3.3964
AllofEm(132)	10	Keawawa	-99.9900	0.0119	0.6933	1.0000	0.00	0.00	0.00	0.00	0.0000	0.0000	0.00	0.00	2	4.8	83.3834	38.7728	24.6847	28.2342	15.1502	15.8989	3.3964
AllofEm(132)	10	Klipper	-99.9900	-0.1403	0.5235	1.0000	0.00	0.00	0.00	0.00	0.0000	0.0000	0.00	0.00	8	8.7	83.3834	38.7728	24.6847	28.2342	15.1502	15.8989	3.3964
AllofEm(132)	10	Lotus_Farm	-99.9900	-0.1277	0.5684	1.0000	0.00	0.00	0.00	0.00	0.0000	0.0000	0.00	0.00	6	7.7	83.3834	38.7728	24.6847	28.2342	15.1502	15.8989	3.3964
AllofEm(132)	10	Pearl_Harbor	-99.9900	-0.1599	0.5220	1.0000	0.00	0.00	0.00	0.00	0.0000	0.0000	0.00	0.00	10	11.0	83.3834	38.7728	24.6847	28.2342	15.1502	15.8989	3.3964
AllofEm(132)	10	Turtle_Bay	-99.9900	-0.2069	0.6084	1.0000	0.00	0.00	0.00	0.00	0.0000	0.0000	0.00	0.00	8	9.0	83.3834	38.7728	24.6847	28.2342	15.1502	15.8989	3.3964
AllofEm(132)	10	Waimea_Valley	-99.9900	-0.1568	0.6077	1.0000	0.00	0.00	0.00	0.00	0.0000	0.0000	0.00	0.00	6	8.7	83.3834	38.7728	24.6847	28.2342	15.1502	15.8989	3.3964
AllofEm(132)	10	Meta	-99.9900	-0.1815	0.5135	1.0000	0.00	0.00	0.00	0.00	0.0000	0.0000	0.00	0.00	19	23.7	83.3834	38.7728	24.6847	28.2342	15.1502	15.8989	3.3964
AllofEm(133)	10	Windward_Complex	-99.9900	0.3793	0.6343	0.0000	178.10	10.13	178.10	10.13	0.8099	0.0371	10.80	1.55	0	0.0	2.7027	19.4895	7.1742	68.3664	23.3784	14.4695	2.4364
AllofEm(133)	10	Kahuku_Complex	-99.9900	0.3660	0.6337	0.0000	100.70	8.67	100.70	8.67	0.8054	0.0631	10.40	1.65	0	0.0	2.7027	19.4895	7.1742	68.3664	23.3784	14.4695	2.4364
AllofEm(133)	10	Keawawa	-99.9900	0.8187	0.4810	0.2000	7.00	1.51	6.00	2.49	0.7701	0.0276	5.88	0.83	38	37.0	2.7027	19.4895	7.1742	68.3664	23.3784	14.4695	2.4364
AllofEm(133)	10	Klipper	-99.9900	0.5868	0.5190	0.1000	7.44	1.51	6.90	2.23	0.7133	0.1052	5.11	1.05	7	35.6	2.7027	19.4895	7.1742	68.3664	23.3784	14.4695	2.4364
AllofEm(133)	10	Lotus_Farm	-99.9900	0.6130	0.5145	0.0000	6.60	2.12	6.60	2.12	0.7631	0.0900	5.80	1.48	11	29.6	2.7027	19.4895	7.1742	68.3664	23.3784	14.4695	2.4364
AllofEm(133)	10	Pearl_Harbor	-99.9900	0.3481	0.6316	0.0000	34.00	8.38	34.00	8.38	0.8103	0.0272	8.90	1.37	0	0.0	2.7027	19.4895	7.1742	68.3664	23.3784	14.4695	2.4364
AllofEm(133)	10	Turtle_Bay	-99.9900	0.3261	0.6256	0.0000	37.60	6.29	37.60	6.29	0.7899	0.0606	7.80	0.92	0	0.0	2.7027	19.4895	7.1742	68.3664	23.3784	14.4695	2.4364
AllofEm(133)	10	Waimea_Valley	-99.9900	0.3901	0.6150	0.0000	26.70	10.08	26.70	10.08	0.7733	0.0680	7.80	1.03	91	60.7	2.7027	19.4895	7.1742	68.3664	23.3784	14.4695	2.4364
AllofEm(133)	10	Meta	-99.9900	0.4325	0.4492	0.0000	396.60	22.82	396.60	22.82	0.8340	0.0398	12.00	1.56	0	0.0	2.7027	19.4895	7.1742	68.3664	23.3784	14.4695	2.4364
AllofEm(134)	10	Windward_Complex	-99.9900	0.0744	0.6488	0.5000	63.60	52.53	31.80	48.48	0.6785	0.1158	4.80	2.49	64	71.4	86.1862	18.2723	15.2042	69.4595	24.3243	5.7908	5.0921
AllofEm(134)	10	Kahuku_Complex	-99.9900	0.0478	0.5997	0.7000	76.33	34.12	23.20	40.04	0.7094	0.1174	5.00	2.65	69	77.3	86.1862	18.2723	15.2042	69.4595	24.3243	5.7908	5.0921
AllofEm(134)	10	Keawawa	-99.9900	0.1469	0.5342	0.5000	9.60	6.54	4.80	6.68	0.6622	0.1086	4.60	2.61	22	21.1	86.1862	18.2723	15.2042	69.4595	24.3243	5.7908	5.0921
AllofEm(134)	10	Klipper	-99.9900	0.0803	0.5490	0.6000	9.25	5.38	3.70	5.70	0.6229	0.1314	4.00	2.00	28	36.9	86.1862	18.2723	15.2042	69.4595	24.3243	5.7908	5.0921
AllofEm(134)	10	Lotus_Farm	-99.9900	0.0858	0.5324	0.6000	7.25	2.63	3.00	3.97	0.5991	0.1729	4.00	2.16	20	21.2	86.1862	18.2723	15.2042	69.4595	24.3243	5.7908	5.0921
AllofEm(134)	10	Pearl_Harbor	-99.9900	0.0514	0.5727	0.6000	14.75	8.46	5.90	9.05	0.6623	0.1276	5.00	2.71	48	59.6	86.1862	18.2723	15.2042	69.4595	24.3243	5.7908	5.0921
AllofEm(134)	10	Turtle_Bay	-99.9900	0.0545	0.5661	0.6000	15.50	7.85	6.20	9.20	0.6613	0.0975	4.50	1.73	45	47.2	86.1862	18.2723	15.2042	69.4595	24.3243	5.7908	5.0921
AllofEm(134)	10	Waimea_Valley	-99.9900	0.1118	0.5930	0.6000	16.75	12.87	6.90	11.29	0.5396	0.2031	4.75	2.87	27	28.6	86.1862	18.2723	15.2042	69.4595	24.3243	5.7908	5.0921
AllofEm(134)	10	Meta	-99.9900	0.0877	0.4850	0.5000	171.00	99.69	85.50	111.98	0.7261	0.0850	5.20	2.28	130	80.6	86.1862	18.2723	15.2042	69.4595	24.3243	5.7908	5.0921
AllofEm(135)	10	Windward_Complex	-99.9900	-0.1970	0.7460	1.0000	0.00	0.00	0.00	0.00	0.0000	0.0000	0.00	0.00	17	19.7	84.8849	48.1902	22.4144	35.4955	16.1261	11.3724	4.9590
AllofEm(135)	10	Kahuku_Complex	-99.9900	-0.2039	0.6816	1.0000	0.00	0.00	0.00	0.00	0.0000	0.0000	0.00	0.00	10	12.5	84.8849	48.1902	22.4144	35.4955	16.1261	11.3724	4.9590
AllofEm(135)	10	Keawawa	-99.9900	0.0862	0.5791	1.0000	0.00	0.00	0.00	0.00	0.0000	0.0000	0.00	0.00	5	4.7	84.8849	48.1902	22.4144	35.4955	16.1261	11.3724	4.9590
AllofEm(135)	10	Klipper	-99.9900	-0.0655	0.6531	1.0000	0.00	0.00	0.00	0.00	0.0000	0.0000	0.00	0.00	5	9.7	84.8849	48.1902	22.4144	35.4955	16.1261	11.3724	4.9590
AllofEm(135)	10	Lotus_Farm	-99.9900	-0.1231	0.6202	1.0000	0.00	0.00	0.00	0.00	0.0000	0.0000	0.00	0.00	5	9.2	84.8849	48.1902	22.4144	35.4955	16.1261	11.3724	4.9590
AllofEm(135)	10	Pearl_Harbor	-99.9900	-0.1731	0.7424	1.0000	0.00	0.00	0.00	0.00	0.0000	0.0000	0.00	0.00	5	9.4	84.8849	48.1902	22.4144	35.4955	16.1261	11.3724	4.9590
AllofEm(135)	10	Turtle_Bay	-99.9900	-0.1680	0.7631	1.0000	0.00	0.00	0.00	0.00	0.0000	0.0000	0.00	0.00	8	9.1	84.8849	48.1902	22.4144	35.4955	16.1261	11.3724	4.9590
AllofEm(135)	10	Waimea_Valley	-99.9900	-0.1288	0.7419	1.0000	0.00	0.00	0.00	0.00	0.0000	0.0000	0.00	0.00	5	7.2	84.8849	48.1902	22.4144	35.4955	16.1261	11.3724	4.9590
AllofEm(135)	10	Meta	-99.9900	-0.1931	0.5951	1.0000	0.00	0.00	0.00	0.00	0.0000	0.0000	0.00	0.00	19	23.2	84.8849	48.1902	22.4144	35.4955	16.1261	11.3724	4.9590
AllofEm(136)	10	Windward_Complex	-99.9900	0.1816	0.6733	0.0000	132.30	42.56	132.30	42.56	0.7650	0.0671	7.90	1.20	0	0.0	77.0771	30.9570	13.0180	64.3844	19.1141	6.9479	6.4585
AllofEm(136)	10	Kahuku_Complex	-99.9900	0.1802	0.6630	0.0000	80.20	17.52	80.20	17.52	0.7873	0.0646	7.80	1.23	0	0.0	77.0771	30.9570	13.0180	64.3844	19.1141	6.9479	6.4585
AllofEm(136)	10	Keawawa	-99.9900	0.3251	0.5489	0.0000	11.40	3.27	11.40	3.27	0.7383	0.0957	6.40	1.43	65	55.9	77.0771	30.9570	13.0180	64.3844	19.1141	6.9479	6.4585
AllofEm(136)	10	Klipper	-99.9900	0.2075	0.5914	0.1000	10.89	2.89	10.30	3.30	0.7805	0.0421	5.89	0.93	27	43.0	77.0771	30.9570	13.0180	64.3844	19.1141	6.9479	6.4585
AllofEm(136)	10	Lotus_Farm	-99.9900	0.2169	0.5985	0.1000	8.44	3.78	7.90	3.96	0.7006	0.0758	5.33	1.00	30	41.8	77.0771	30.9570	13.0180	64.3844	19.1141	6.9479	6.4585
AllofEm(136)	10	Pearl_Harbor	-99.9900	0.1672	0.6528	0.0000	28.00	12.99	28.00	12.99	0.7381	0.1116	6.70	1.34	0	147.0	77.0771	30.9570	13.0180	64.3844	19.1141	6.9479	6.4585
AllofEm(136)	10	Turtle_Bay	-99.9900	0.1369	0.6535	0.0000	33.10	19.10	33.10	19.10	0.6966	0.1427	6.20	1.69	105	87.2	77.0771	30.9570	13.0180	64.3844	19.1141	6.9479	6.4585
AllofEm(136)	10	Waimea_Valley	-99.9900	0.1930	0.6233	0.0000	18.80	9.39	18.80	9.39	0.7591	0.0701	6.40	1.26	14	36.9	77.0771	30.9570	13.0180	64.3844	19.1141	6.9479	6.4585
AllofEm(136)	10	Meta	-99.9900	0.2272	0.5035	0.0000	322.00	88.03	322.00	88.03	0.7992	0.0524	8.60	1.26	0	0.0	77.0771	30.9570	13.0180	64.3844	19.1141	6.9479	6.4585
AllofEm(137)	10	Windward_Complex	-99.9900	0.6859	1.0735	0.0000	174.20	37.41	174.20	37.41	0.7366	0.0634	7.40	1.26	0	0.0	7.1071	37.4274	11.5676	25.5015	16.4414	4.5826	6.7457
AllofEm(137)	10	Kahuku_Complex	-99.9900	0.6776	1.0542	0.0000	98.50	15.09	98.50	15.09	0.6643	0.1727	7.40	1.17	0	0.0	7.1071	37.4274	11.5676	25.5015	16.4414	4.5826	6.7457
AllofEm(137)	10	Keawawa	-99.9900	0.5785	0.8546	0.0000	9.40	2.46	9.40	2.46	0.6968	0.1489	5.60	1.84	104	55.2	7.1071	37.4274	11.5676	25.5015	16.4414	4.5826	6.7457
AllofEm(137)	10	Klipper	-99.9900	0.5061	0.8899	0.0000	8.60	0.97	8.60	0.97	0.6278	0.1900	5.10	1.66	28	52.9	7.1071	37.4274	11.5676	25.5015	16.4414	4.5826	6.7457
AllofEm(137)	10	Lotus_Farm	-99.9900	0.4944	0.9137	0.0000	9.10	2.47	9.10	2.47	0.6390	0.2470	4.80	1.99	42	49.6	7.1071	37.4274	11.5676	25.5015	16.4414	4.5826	6.7457
AllofEm(137)	10	Pearl_Harbor	-99.9900	0.5898	1.0538	0.0000	37.00	11.58	37.00	11.58	0.6004	0.2080	5.30	1.64	0	0.0	7.1071	37.4274	11.5676	25.5015	16.4414	4.5826	6.7457
AllofEm(137)	10	Turtle_Bay	-99.9900	0.5879	1.0549	0.0000	33.20	6.32	33.20	6.32	0.5611	0.1712	4.60	1.71	0	69.0	7.1071	37.4274	11.5676	25.5015	16.4414	4.5826	6.7457
AllofEm(137)	10	Waimea_Valley	-99.9900	0.5351	1.0220	0.0000	28.20	9.78	28.20	9.78	0.6394	0.1644	6.40	1.35	65	78.3	7.1071	37.4274	11.5676	25.5015	16.4414	4.5826	6.7457
AllofEm(137)	10	Meta	-99.9900	0.8216	0.7352	0.0000	398.20	51.19	398.20	51.19	0.7739	0.0663	8.70	1.49	0	0.0	7.1071	37.4274	11.5676	25.5015	16.4414	4.5826	6.7457
AllofEm(138)	10	Windward_Complex	-99.9900	0.2040	0.5668	0.0000	164.80	48.18	164.80	48.18	0.8213	0.0417	10.40	2.22	0	0.0	70.0701	20.0020	15.3934	38.5405	15.9159	18.6216	4.3213
AllofEm(138)	10	Kahuku_Complex	-99.9900	0.2051	0.5478	0.0000	98.00	27.52	98.00	27.52	0.8033	0.0531	9.60	2.46	0	11.5	70.0701	20.0020	15.3934	38.5405	15.9159	18.6216	4.3213
AllofEm(138)	10	Keawawa	-99.9900	0.2719	0.5093	0.0000	13.20	2.39	13.20	2.39	0.7638	0.0633	6.70	1.57	30	23.9	70.0701	20.0020	15.3934	38.5405	15.9159	18.6216	4.3213
AllofEm(138)	10	Klipper	-99.9900	0.2149	0.5195	0.0000	13.90	1.79	13.90	1.79	0.7148	0.0987	6.80	1.40	33	45.4	70.0701	20.0020	15.3934	38.5405	15.9159	18.6216	4.3213
AllofEm(138)	10	Lotus_Farm	-99.9900	0.2060	0.5288	0.0000	12.90	3.41	12.90	3.41	0.7500	0.0962	6.00	1.70	45	39.8	70.0701	20.0020	15.3934	38.5405	15.9159	18.6216	4.3213
AllofEm(138)	10	Pearl_Harbor	-99.9900	0.1890	0.5500	0.0000	33.00	14.09	33.00	14.09	0.8198	0.0324	8.90	2.28	0	57.3	70.0701	20.0020	15.3934	38.5405	15.9159	18.6216	4.3213
AllofEm(138)	10	Turtle_Bay	-99.9900	0.1850	0.5720	0.0000	31.90	10.50	31.90	10.50	0.7506	0.0781	7.50	1.90	51	32.7	70.0701	20.0020	15.3934	38.5405	15.9159	18.6216	4.3213
AllofEm(138)	10	Waimea_Valley	-99.9900	0.2240	0.5568	0.0000	24.60	7.60	24.60	7.60	0.7790	0.0531	8.00	1.63	19	35.4	70.0701	20.0020	15.3934	38.5405	15.9159	18.6216	4.3213
AllofEm(138)	10	Meta	-99.9900	0.2348	0.4067	0.0000	392.30	81.36	392.30	81.36	0.8458	0.0352	11.80	2.30	0	0.0	70.0701	20.0020	15.3934	38.5405	15.9159	18.6216	4.3213
AllofEm(139)	10	Windward_Complex	-99.9900	0.3715	0.5779	0.0000	185.20	16.30	185.20	16.30	0.8660	0.0189	13.60	1.51	0	0.0	78.6787	5.2032	5.4294	58.3724	16.4114	8.3263	7.9019
AllofEm(139)	10	Kahuku_Complex	-99.9900	0.3477	0.5834	0.0000	99.20	14.54	99.20	14.54	0.8566	0.0360	12.60	2.22	0	0.0	78.6787	5.2032	5.4294	58.3724	16.4114	8.3263	7.9019
AllofEm(139)	10	Keawawa	-99.9900	0.8242	0.4936	0.0000	5.80	0.92	5.80	0.92	0.7781	0.0758	6.30	1.70	14	19.9	78.6787	5.2032	5.4294	58.3724	16.4114	8.3263	7.9019
AllofEm(139)	10	Klipper	-99.9900	0.6217	0.5101	0.2000	5.75	1.75	5.10	2.18	0.7648	0.1157	6.00	1.77	13	16.4	78.6787	5.2032	5.4294	58.3724	16.4114	8.3263	7.9019
AllofEm(139)	10	Lotus_Farm	-99.9900	0.6319	0.5039	0.1000	5.44	0.53	5.50	0.53	0.7757	0.0598	6.11	1.27	8	13.0	78.6787	5.2032	5.4294	58.3724	16.4114	8.3263	7.9019
AllofEm(139)	10	Pearl_Harbor	-99.9900	0.3407	0.5447	0.0000	36.70	10.18	36.70	10.18	0.8306	0.0530	10.20	2.10	0	0.0	78.6787	5.2032	5.4294	58.3724	16.4114	8.3263	7.9019
AllofEm(139)	10	Turtle_Bay	-99.9900	0.3158	0.5656	0.0000	35.90	9.48	35.90	9.48	0.8097	0.0540	9.80	2.25	0	113.0	78.6787	5.2032	5.4294	58.3724	16.4114	8.3263	7.9019
AllofEm(139)	10	Waimea_Valley	-99.9900	0.3764	0.5420	0.0000	24.70	10.49	24.70	10.49	0.8028	0.0758	9.40	1.58	95	86.0	78.6787	5.2032	5.4294	58.3724	16.4114	8.3263	7.9019
AllofEm(139)	10	Meta	-99.9900	0.4182	0.4451	0.0000	398.10	41.66	398.10	41.66	0.8786	0.0224	14.40	2.22	0	0.0	78.6787	5.2032	5.4294	58.3724	16.4114	8.3263	7.9019
AllofEm(140)	10	Windward_Complex	-99.9900	0.0537	0.4238	0.0000	114.70	59.24	114.70	59.24	0.7878	0.0668	9.60	2.37	0	50.3	85.6857	8.5986	23.0450	75.2372	13.8288	16.1031	2.8148
AllofEm(140)	10	Kahuku_Complex	-99.9900	0.0632	0.3968	0.0000	60.60	31.39	60.60	31.39	0.8026	0.0618	9.70	2.21	0	47.5	85.6857	8.5986	23.0450	75.2372	13.8288	16.1031	2.8148
AllofEm(140)	10	Keawawa	-99.9900	0.1352	0.3727	0.0000	18.70	5.31	18.70	5.31	0.7673	0.0921	7.60	2.99	94	85.3	85.6857	8.5986	23.0450	75.2372	13.8288	16.1031	2.8148
AllofEm(140)	10	Klipper	-99.9900	0.0711	0.3889	0.0000	17.10	5.13	17.10	5.13	0.7594	0.0912	7.90	1.97	85	77.4	85.6857	8.5986	23.0450	75.2372	13.8288	16.1031	2.8148
AllofEm(140)	10	Lotus_Farm	-99.9900	0.0767	0.3947	0.0000	18.40	6.15	18.40	6.15	0.7799	0.0786	8.00	2.54	108	57.3	85.6857	8.5986	23.0450	75.2372	13.8288	16.1031	2.8148
AllofEm(140)	10	Pearl_Harbor	-99.9900	0.0757	0.4014	0.0000	26.50	10.35	26.50	10.35	0.7615	0.1114	8.40	2.84	77	53.7	85.6857	8.5986	23.0450	75.2372	13.8288	16.1031	2.8148
AllofEm(140)	10	Turtle_Bay	-99.9900	0.0647	0.4006	0.0000	23.00	11.32	23.00	11.32	0.7649	0.0934	8.20	2.10	147	104.0	85.6857	8.5986	23.0450	75.2372	13.8288	16.1031	2.8148
AllofEm(140)	10	Waimea_Valley	-99.9900	0.1321	0.3980	0.0000	15.30	10.93	15.30	10.93	0.7770	0.0597	6.70	2.26	34	54.4	85.6857	8.5986	23.0450	75.2372	13.8288	16.1031	2.8148
AllofEm(140)	10	Meta	-99.9900	0.0749	0.2904	0.0000	294.30	89.44	294.30	89.44	0.8148	0.0689	11.40	2.50	0	0.0	85.6857	8.5986	23.0450	75.2372	13.8288	16.1031	2.8148
AllofEm(141)	10	Windward_Complex	-99.9900	-0.0681	0.8205	1.0000	0.00	0.00	0.00	0.00	0.0000	0.0000	0.00	0.00	30	30.9	81.4815	48.5746	5.1351	24.0180	16.6817	10.2152	6.5425
AllofEm(141)	10	Kahuku_Complex	-99.9900	-0.0527	0.7946	1.0000	0.00	0.00	0.00	0.00	0.0000	0.0000	0.00	0.00	27	32.2	81.4815	48.5746	5.1351	24.0180	16.6817	10.2152	6.5425
AllofEm(141)	10	Keawawa	-99.9900	0.2557	0.7362	1.0000	0.00	0.00	0.00	0.00	0.0000	0.0000	0.00	0.00	3	3.6	81.4815	48.5746	5.1351	24.0180	16.6817	10.2152	6.5425
AllofEm(141)	10	Klipper	-99.9900	-0.1411	0.7643	1.0000	0.00	0.00	0.00	0.00	0.0000	0.0000	0.00	0.00	4	4.6	81.4815	48.5746	5.1351	24.0180	16.6817	10.2152	6.5425
AllofEm(141)	10	Lotus_Farm	-99.9900	0.1377	0.8178	1.0000	0.00	0.00	0.00	0.00	0.0000	0.0000	0.00	0.00	2	3.1	81.4815	48.5746	5.1351	24.0180	16.6817	10.2152	6.5425
AllofEm(141)	10	Pearl_Harbor	-99.9900	-0.0898	0.8151	1.0000	0.00	0.00	0.00	0.00	0.0000	0.0000	0.00	0.00	10	13.3	81.4815	48.5746	5.1351	24.0180	16.6817	10.2152	6.5425
AllofEm(141)	10	Turtle_Bay	-99.9900	-0.1310	0.8079	1.0000	0.00	0.00	0.00	0.00	0.0000	0.0000	0.00	0.00	10	11.0	81.4815	48.5746	5.1351	24.0180	16.6817	10.2152	6.5425
AllofEm(141)	10	Waimea_Valley	-99.9900	-0.1601	0.7223	1.0000	0.00	0.00	0.00	0.00	0.0000	0.0000	0.00	0.00	6	8.4	81.4815	48.5746	5.1351	24.0180	16.6817	10.2152	6.5425
AllofEm(141)	10	Meta	-99.9900	-0.0582	0.7136	1.0000	0.00	0.00	0.00	0.00	0.0000	0.0000	0.00	0.00	39	47.9	81.4815	48.5746	5.1351	24.0180	16.6817	10.2152	6.5425
AllofEm(142)	10	Windward_Complex	-99.9900	0.1147	0.3407	0.0000	169.80	31.87	169.80	31.87	0.8480	0.0618	13.50	2.46	0	0.0	69.0691	12.8268	16.0450	43.3814	11.0360	16.0350	2.0721
AllofEm(142)	10	Kahuku_Complex	-99.9900	0.1044	0.3569	0.0000	85.90	20.71	85.90	20.71	0.8189	0.0567	11.70	2.21	0	0.0	69.0691	12.8268	16.0450	43.3814	11.0360	16.0350	2.0721
AllofEm(142)	10	Keawawa	-99.9900	0.1939	0.3673	0.0000	13.50	2.55	13.50	2.55	0.8140	0.0718	8.30	2.50	102	75.2	69.0691	12.8268	16.0450	43.3814	11.0360	16.0350	2.0721
AllofEm(142)	10	Klipper	-99.9900	0.1226	0.3588	0.0000	12.40	3.60	12.40	3.60	0.7891	0.0910	7.90	1.52	72	66.9	69.0691	12.8268	16.0450	43.3814	11.0360	16.0350	2.0721
AllofEm(142)	10	Lotus_Farm	-99.9900	0.1254	0.3819	0.0000	12.60	3.78	12.60	3.78	0.8167	0.0347	8.60	1.65	88	88.0	69.0691	12.8268	16.0450	43.3814	11.0360	16.0350	2.0721
AllofEm(142)	10	Pearl_Harbor	-99.9900	0.1188	0.3656	0.0000	34.20	8.73	34.20	8.73	0.8029	0.0529	9.10	1.29	0	53.3	69.0691	12.8268	16.0450	43.3814	11.0360	16.0350	2.0721
AllofEm(142)	10	Turtle_Bay	-99.9900	0.1043	0.3651	0.0000	25.60	8.55	25.60	8.55	0.7857	0.0857	8.80	1.99	0	68.7	69.0691	12.8268	16.0450	43.3814	11.0360	16.0350	2.0721
AllofEm(142)	10	Waimea_Valley	-99.9900	0.1609	0.3712	0.1000	17.22	7.61	15.50	9.01	0.7567	0.0851	7.56	1.67	62	64.9	69.0691	12.8268	16.0450	43.3814	11.0360	16.0350	2.0721
AllofEm(142)	10	Meta	-99.9900	0.1278	0.2519	0.0000	369.50	52.51	369.50	52.51	0.8657	0.0347	15.40	2.59	0	0.0	69.0691	12.8268	16.0450	43.3814	11.0360	16.0350	2.0721
AllofEm(143)	10	Windward_Complex	-99.9900	0.6416	0.8698	0.0000	170.60	17.26	170.60	17.26	0.6600	0.1534	6.60	2.17	0	0.0	43.4434	23.5896	24.2643	2.7027	18.6637	4.3103	7.9159
AllofEm(143)	10	Kahuku_Complex	-99.9900	0.6222	0.8805	0.0000	98.40	11.91	98.40	11.91	0.5921	0.1500	5.00	1.33	0	0.0	43.4434	23.5896	24.2643	2.7027	18.6637	4.3103	7.9159
AllofEm(143)	10	Keawawa	-99.9900	0.5093	0.8518	0.0000	20.80	5.12	20.80	5.12	0.4741	0.1982	3.70	1.16	0	0.0	43.4434	23.5896	24.2643	2.7027	18.6637	4.3103	7.9159
AllofEm(143)	10	Klipper	-99.9900	0.5242	0.8573	0.0000	23.50	4.30	23.50	4.30	0.4221	0.2121	3.40	1.90	0	54.0	43.4434	23.5896	24.2643	2.7027	18.6637	4.3103	7.9159
AllofEm(143)	10	Lotus_Farm	-99.9900	0.5003	0.8753	0.0000	18.40	4.97	18.40	4.97	0.3449	0.2040	2.60	0.84	0	0.0	43.4434	23.5896	24.2643	2.7027	18.6637	4.3103	7.9159
AllofEm(143)	10	Pearl_Harbor	-99.9900	0.5405	0.8875	0.0000	33.60	8.32	33.60	8.32	0.3637	0.2458	3.60	1.78	0	0.0	43.4434	23.5896	24.2643	2.7027	18.6637	4.3103	7.9159
AllofEm(143)	10	Turtle_Bay	-99.9900	0.5266	0.8837	0.1000	33.33	7.60	30.00	12.75	0.2547	0.1730	2.78	0.83	0	114.0	43.4434	23.5896	24.2643	2.7027	18.6637	4.3103	7.9159
AllofEm(143)	10	Waimea_Valley	-99.9900	0.5180	0.8839	0.1000	28.00	12.39	25.40	14.28	0.4574	0.2484	3.56	1.13	107	77.8	43.4434	23.5896	24.2643	2.7027	18.6637	4.3103	7.9159
AllofEm(143)	10	Meta	-99.9900	0.7446	0.6019	0.0000	420.70	41.95	420.70	41.95	0.8644	0.0424	13.60	2.01	0	0.0	43.4434	23.5896	24.2643	2.7027	18.6637	4.3103	7.9159
AllofEm(144)	10	Windward_Complex	-99.9900	0.2295	0.5889	0.0000	163.20	44.89	163.20	44.89	0.7235	0.1278	8.40	2.37	0	103.0	40.1401	24.6787	5.5976	15.7417	23.7387	16.3924	2.5626
AllofEm(144)	10	Kahuku_Complex	-99.9900	0.2179	0.5719	0.0000	100.00	14.30	100.00	14.30	0.7284	0.1040	8.30	1.89	0	0.0	40.1401	24.6787	5.5976	15.7417	23.7387	16.3924	2.5626
AllofEm(144)	10	Keawawa	-99.9900	0.3952	0.5199	0.5000	4.60	1.52	4.40	1.51	0.7197	0.0621	4.60	1.14	3	4.7	40.1401	24.6787	5.5976	15.7417	23.7387	16.3924	2.5626
AllofEm(144)	10	Klipper	-99.9900	0.2946	0.5572	0.2000	4.63	1.51	4.40	1.58	0.6836	0.1352	4.13	1.25	4	8.3	40.1401	24.6787	5.5976	15.7417	23.7387	16.3924	2.5626
AllofEm(144)	10	Lotus_Farm	-99.9900	0.3164	0.5495	0.3000	5.29	1.38	4.10	2.23	0.6088	0.1863	3.71	1.50	4	5.2	40.1401	24.6787	5.5976	15.7417	23.7387	16.3924	2.5626
AllofEm(144)	10	Pearl_Harbor	-99.9900	0.1837	0.5572	0.1000	34.00	13.14	31.00	15.61	0.6092	0.2396	5.00	1.50	160	79.4	40.1401	24.6787	5.5976	15.7417	23.7387	16.3924	2.5626
AllofEm(144)	10	Turtle_Bay	-99.9900	0.1786	0.6071	0.0000	30.40	8.00	30.40	8.00	0.5472	0.1692	4.40	1.26	0	47.8	40.1401	24.6787	5.5976	15.7417	23.7387	16.3924	2.5626
AllofEm(144)	10	Waimea_Valley	-99.9900	0.1920	0.5848	0.1000	21.44	8.66	19.30	10.61	0.6435	0.2192	5.78	1.86	47	53.6	40.1401	24.6787	5.5976	15.7417	23.7387	16.3924	2.5626
AllofEm(144)	10	Meta	-99.9900	0.2512	0.4240	0.0000	356.80	56.89	356.80	56.89	0.8090	0.0823	10.80	2.30	0	0.0	40.1401	24.6787	5.5976	15.7417	23.7387	16.3924	2.5626
AllofEm(145)	10	Windward_Complex	-99.9900	0.5300	0.8530	0.0000	175.90	30.64	175.90	30.64	0.7094	0.0965	7.40	1.26	0	0.0	44.9449	29.9319	11.9249	14.3363	14.8949	12.5976	7.2012
AllofEm(145)	10	Kahuku_Complex	-99.9900	0.5179	0.8479	0.0000	91.00	17.80	91.00	17.80	0.6534	0.1002	6.80	1.87	0	0.0	44.9449	29.9319	11.9249	14.3363	14.8949	12.5976	7.2012
AllofEm(145)	10	Keawawa	-99.9900	0.4212	0.7705	0.3000	11.14	4.18	9.00	4.94	0.6178	0.1039	4.29	1.25	10	27.8	44.9449	29.9319	11.9249	14.3363	14.8949	12.5976	7.2012
AllofEm(145)	10	Klipper	-99.9900	0.3901	0.8001	0.1000	10.78	2.44	9.80	3.85	0.6040	0.2565	4.67	1.94	26	39.3	44.9449	29.9319	11.9249	14.3363	14.8949	12.5976	7.2012
AllofEm(145)	10	Lotus_Farm	-99.9900	0.4110	0.8111	0.1000	8.56	2.19	7.80	3.16	0.6906	0.1117	4.78	0.44	24	32.9	44.9449	29.9319	11.9249	14.3363	14.8949	12.5976	7.2012
AllofEm(145)	10	Pearl_Harbor	-99.9900	0.4431	0.8491	0.0000	40.40	13.60	40.40	13.60	0.6469	0.1537	5.90	1.37	0	128.0	44.9449	29.9319	11.9249	14.3363	14.8949	12.5976	7.2012
AllofEm(145)	10	Turtle_Bay	-99.9900	0.4306	0.8661	0.0000	37.30	10.81	37.30	10.81	0.6110	0.0886	4.50	1.51	0	109.0	44.9449	29.9319	11.9249	14.3363	14.8949	12.5976	7.2012
AllofEm(145)	10	Waimea_Valley	-99.9900	0.4184	0.8257	0.0000	22.30	10.06	22.30	10.06	0.6054	0.1267	4.90	1.29	33	47.8	44.9449	29.9319	11.9249	14.3363	14.8949	12.5976	7.2012
AllofEm(145)	10	Meta	-99.9900	0.6070	0.5929	0.0000	393.50	65.51	393.50	65.51	0.8124	0.0456	9.90	1.85	0	0.0	44.9449	29.9319	11.9249	14.3363	14.8949	12.5976	7.2012
AllofEm(146)	10	Windward_Complex	-99.9900	0.0099	0.3861	0.4000	110.50	54.87	66.30	70.20	0.5953	0.2677	5.83	2.40	138	79.0	55.8559	32.4945	7.9099	76.8769	17.3423	14.7588	1.6727
AllofEm(146)	10	Kahuku_Complex	-99.9900	0.0033	0.3996	0.5000	26.20	27.33	13.10	22.86	0.6613	0.1297	5.60	1.82	92	67.0	55.8559	32.4945	7.9099	76.8769	17.3423	14.7588	1.6727
AllofEm(146)	10	Keawawa	-99.9900	0.2414	0.4435	0.6000	5.75	1.26	2.50	2.95	0.6784	0.0666	4.75	0.50	7	16.2	55.8559	32.4945	7.9099	76.8769	17.3423	14.7588	1.6727
AllofEm(146)	10	Klipper	-99.9900	0.1575	0.4845	0.6000	5.75	2.06	2.70	3.13	0.5265	0.2120	3.75	1.71	13	15.9	55.8559	32.4945	7.9099	76.8769	17.3423	14.7588	1.6727
AllofEm(146)	10	Lotus_Farm	-99.9900	0.1644	0.4682	0.5000	5.40	2.41	2.70	3.27	0.5859	0.2319	4.20	1.64	13	15.7	55.8559	32.4945	7.9099	76.8769	17.3423	14.7588	1.6727
AllofEm(146)	10	Pearl_Harbor	-99.9900	0.0219	0.4438	0.5000	21.40	11.01	10.70	13.46	0.6551	0.2491	5.00	2.00	37	44.7	55.8559	32.4945	7.9099	76.8769	17.3423	14.7588	1.6727
AllofEm(146)	10	Turtle_Bay	-99.9900	0.0158	0.4427	0.5000	9.40	3.97	4.70	5.62	0.5878	0.2744	4.00	2.00	19	30.3	55.8559	32.4945	7.9099	76.8769	17.3423	14.7588	1.6727
AllofEm(146)	10	Waimea_Valley	-99.9900	0.0659	0.4286	0.5000	9.00	2.92	4.50	5.13	0.6798	0.0720	4.20	1.30	42	45.3	55.8559	32.4945	7.9099	76.8769	17.3423	14.7588	1.6727
AllofEm(146)	10	Meta	-99.9900	0.0189	0.3045	0.4000	178.67	92.00	107.20	114.95	0.6011	0.2712	5.83	2.40	0	84.8	55.8559	32.4945	7.9099	76.8769	17.3423	14.7588	1.6727
AllofEm(147)	10	Windward_Complex	-99.9900	-0.1518	0.6550	1.0000	0.00	0.00	0.00	0.00	0.0000	0.0000	0.00	0.00	16	18.2	87.9880	33.5836	8.3303	30.4985	18.1982	17.2773	3.9289
AllofEm(147)	10	Kahuku_Complex	-99.9900	-0.2179	0.6181	1.0000	0.00	0.00	0.00	0.00	0.0000	0.0000	0.00	0.00	9	12.8	87.9880	33.5836	8.3303	30.4985	18.1982	17.2773	3.9289
AllofEm(147)	10	Keawawa	-99.9900	0.1042	0.6316	1.0000	0.00	0.00	0.00	0.00	0.0000	0.0000	0.00	0.00	2	4.5	87.9880	33.5836	8.3303	30.4985	18.1982	17.2773	3.9289
AllofEm(147)	10	Klipper	-99.9900	-0.1074	0.4294	1.0000	0.00	0.00	0.00	0.00	0.0000	0.0000	0.00	0.00	3	5.9	87.9880	33.5836	8.3303	30.4985	18.1982	17.2773	3.9289
AllofEm(147)	10	Lotus_Farm	-99.9900	-0.1698	0.5142	1.0000	0.00	0.00	0.00	0.00	0.0000	0.0000	0.00	0.00	4	5.5	87.9880	33.5836	8.3303	30.4985	18.1982	17.2773	3.9289
AllofEm(147)	10	Pearl_Harbor	-99.9900	-0.1791	0.6263	1.0000	0.00	0.00	0.00	0.00	0.0000	0.0000	0.00	0.00	8	10.8	87.9880	33.5836	8.3303	30.4985	18.1982	17.2773	3.9289
AllofEm(147)	10	Turtle_Bay	-99.9900	-0.1691	0.5388	1.0000	0.00	0.00	0.00	0.00	0.0000	0.0000	0.00	0.00	9	10.2	87.9880	33.5836	8.3303	30.4985	18.1982	17.2773	3.9289
AllofEm(147)	10	Waimea_Valley	-99.9900	-0.1478	0.5956	1.0000	0.00	0.00	0.00	0.00	0.0000	0.0000	0.00	0.00	6	7.7	87.9880	33.5836	8.3303	30.4985	18.1982	17.2773	3.9289
AllofEm(147)	10	Meta	-99.9900	-0.1863	0.5340	1.0000	0.00	0.00	0.00	0.00	0.0000	0.0000	0.00	0.00	20	21.7	87.9880	33.5836	8.3303	30.4985	18.1982	17.2773	3.9289
AllofEm(148)	10	Windward_Complex	-99.9900	-0.3730	0.6980	1.0000	0.00	0.00	0.00	0.00	0.0000	0.0000	0.00	0.00	9	10.5	76.2763	62.4124	23.3393	55.4835	20.3003	7.3393	3.8729
AllofEm(148)	10	Kahuku_Complex	-99.9900	-0.4147	0.7184	1.0000	0.00	0.00	0.00	0.00	0.0000	0.0000	0.00	0.00	7	7.9	76.2763	62.4124	23.3393	55.4835	20.3003	7.3393	3.8729
AllofEm(148)	10	Keawawa	-99.9900	0.0284	0.6115	1.0000	0.00	0.00	0.00	0.00	0.0000	0.0000	0.00	0.00	2	2.5	76.2763	62.4124	23.3393	55.4835	20.3003	7.3393	3.8729
AllofEm(148)	10	Klipper	-99.9900	-0.2742	0.6949	1.0000	0.00	0.00	0.00	0.00	0.0000	0.0000	0.00	0.00	4	3.7	76.2763	62.4124	23.3393	55.4835	20.3003	7.3393	3.8729
AllofEm(148)	10	Lotus_Farm	-99.9900	-0.4153	0.8224	1.0000	0.00	0.00	0.00	0.00	0.0000	0.0000	0.00	0.00	4	3.9	76.2763	62.4124	23.3393	55.4835	20.3003	7.3393	3.8729
AllofEm(148)	10	Pearl_Harbor	-99.9900	-0.3807	0.5986	1.0000	0.00	0.00	0.00	0.00	0.0000	0.0000	0.00	0.00	6	5.8	76.2763	62.4124	23.3393	55.4835	20.3003	7.3393	3.8729
AllofEm(148)	10	Turtle_Bay	-99.9900	-0.5709	0.7184	1.0000	0.00	0.00	0.00	0.00	0.0000	0.0000	0.00	0.00	5	4.7	76.2763	62.4124	23.3393	55.4835	20.3003	7.3393	3.8729
AllofEm(148)	10	Waimea_Valley	-99.9900	-0.5049	0.6771	1.0000	0.00	0.00	0.00	0.00	0.0000	0.0000	0.00	0.00	3	4.1	76.2763	62.4124	23.3393	55.4835	20.3003	7.3393	3.8729
AllofEm(148)	10	Meta	-99.9900	-0.4190	0.5760	1.0000	0.00	0.00	0.00	0.00	0.0000	0.0000	0.00	0.00	11	12.7	76.2763	62.4124	23.3393	55.4835	20.3003	7.3393	3.8729
AllofEm(149)	10	Windward_Complex	-99.9900	-0.1714	0.6548	1.0000	0.00	0.00	0.00	0.00	0.0000	0.0000	0.00	0.00	20	22.5	36.2362	64.5265	6.1021	43.6156	19.5946	12.6657	2.7798
AllofEm(149)	10	Kahuku_Complex	-99.9900	-0.2207	0.7569	1.0000	0.00	0.00	0.00	0.00	0.0000	0.0000	0.00	0.00	10	11.7	36.2362	64.5265	6.1021	43.6156	19.5946	12.6657	2.7798
AllofEm(149)	10	Keawawa	-99.9900	0.2860	0.6413	1.0000	0.00	0.00	0.00	0.00	0.0000	0.0000	0.00	0.00	1	1.9	36.2362	64.5265	6.1021	43.6156	19.5946	12.6657	2.7798
AllofEm(149)	10	Klipper	-99.9900	-0.1631	1.0939	1.0000	0.00	0.00	0.00	0.00	0.0000	0.0000	0.00	0.00	3	2.8	36.2362	64.5265	6.1021	43.6156	19.5946	12.6657	2.7798
AllofEm(149)	10	Lotus_Farm	-99.9900	-0.0313	0.7456	1.0000	0.00	0.00	0.00	0.00	0.0000	0.0000	0.00	0.00	3	3.6	36.2362	64.5265	6.1021	43.6156	19.5946	12.6657	2.7798
AllofEm(149)	10	Pearl_Harbor	-99.9900	-0.1925	0.8337	1.0000	0.00	0.00	0.00	0.00	0.0000	0.0000	0.00	0.00	5	6.7	36.2362	64.5265	6.1021	43.6156	19.5946	12.6657	2.7798
AllofEm(149)	10	Turtle_Bay	-99.9900	-0.3483	0.9348	1.0000	0.00	0.00	0.00	0.00	0.0000	0.0000	0.00	0.00	4	5.0	36.2362	64.5265	6.1021	43.6156	19.5946	12.6657	2.7798
AllofEm(149)	10	Waimea_Valley	-99.9900	-0.1438	0.7874	1.0000	0.00	0.00	0.00	0.00	0.0000	0.0000	0.00	0.00	5	6.8	36.2362	64.5265	6.1021	43.6156	19.5946	12.6657	2.7798
AllofEm(149)	10	Meta	-99.9900	-0.1977	0.5753	1.0000	0.00	0.00	0.00	0.00	0.0000	0.0000	0.00	0.00	20	24.6	36.2362	64.5265	6.1021	43.6156	19.5946	12.6657	2.7798
AllofEm(150)	10	Windward_Complex	-99.9900	0.3608	0.5460	0.0000	189.20	19.90	189.20	19.90	0.8361	0.0399	12.20	2.62	0	0.0	72.9730	14.2362	11.7988	59.4655	12.9429	7.3564	7.1592
AllofEm(150)	10	Kahuku_Complex	-99.9900	0.3404	0.5481	0.0000	102.80	12.34	102.80	12.34	0.8308	0.0528	11.70	2.41	0	0.0	72.9730	14.2362	11.7988	59.4655	12.9429	7.3564	7.1592
AllofEm(150)	10	Keawawa	-99.9900	0.5608	0.4379	0.0000	12.40	2.88	12.40	2.88	0.7847	0.0660	7.80	2.10	0	58.8	72.9730	14.2362	11.7988	59.4655	12.9429	7.3564	7.1592
AllofEm(150)	10	Klipper	-99.9900	0.4034	0.4794	0.0000	12.00	2.16	12.00	2.16	0.7983	0.0742	7.90	2.69	137	64.0	72.9730	14.2362	11.7988	59.4655	12.9429	7.3564	7.1592
AllofEm(150)	10	Lotus_Farm	-99.9900	0.4039	0.4821	0.0000	11.00	1.76	11.00	1.76	0.7932	0.0711	8.00	2.40	0	85.3	72.9730	14.2362	11.7988	59.4655	12.9429	7.3564	7.1592
AllofEm(150)	10	Pearl_Harbor	-99.9900	0.3132	0.5301	0.0000	40.50	9.47	40.50	9.47	0.8078	0.0667	10.00	2.05	0	0.0	72.9730	14.2362	11.7988	59.4655	12.9429	7.3564	7.1592
AllofEm(150)	10	Turtle_Bay	-99.9900	0.3003	0.5326	0.0000	38.00	7.06	38.00	7.06	0.8076	0.0601	9.10	2.42	0	0.0	72.9730	14.2362	11.7988	59.4655	12.9429	7.3564	7.1592
AllofEm(150)	10	Waimea_Valley	-99.9900	0.3714	0.5470	0.0000	27.30	11.32	27.30	11.32	0.7919	0.0528	8.40	1.26	108	55.3	72.9730	14.2362	11.7988	59.4655	12.9429	7.3564	7.1592
AllofEm(150)	10	Meta	-99.9900	0.3990	0.3982	0.0000	433.20	46.60	433.20	46.60	0.8489	0.0461	14.90	2.28	0	0.0	72.9730	14.2362	11.7988	59.4655	12.9429	7.3564	7.1592
AllofEm(151)	10	Windward_Complex	-99.9900	-0.3481	0.8540	1.0000	0.00	0.00	0.00	0.00	0.0000	0.0000	0.00	0.00	8	10.6	86.0861	52.2903	5.1982	8.5586	15.8559	18.1622	4.6647
AllofEm(151)	10	Kahuku_Complex	-99.9900	-0.2785	0.7659	1.0000	0.00	0.00	0.00	0.00	0.0000	0.0000	0.00	0.00	7	8.8	86.0861	52.2903	5.1982	8.5586	15.8559	18.1622	4.6647
AllofEm(151)	10	Keawawa	-99.9900	-0.0686	0.4877	1.0000	0.00	0.00	0.00	0.00	0.0000	0.0000	0.00	0.00	1	2.2	86.0861	52.2903	5.1982	8.5586	15.8559	18.1622	4.6647
AllofEm(151)	10	Klipper	-99.9900	-0.1944	0.7104	1.0000	0.00	0.00	0.00	0.00	0.0000	0.0000	0.00	0.00	3	3.1	86.0861	52.2903	5.1982	8.5586	15.8559	18.1622	4.6647
AllofEm(151)	10	Lotus_Farm	-99.9900	-0.2359	0.6480	1.0000	0.00	0.00	0.00	0.00	0.0000	0.0000	0.00	0.00	2	3.2	86.0861	52.2903	5.1982	8.5586	15.8559	18.1622	4.6647
AllofEm(151)	10	Pearl_Harbor	-99.9900	-0.3317	0.7062	1.0000	0.00	0.00	0.00	0.00	0.0000	0.0000	0.00	0.00	7	7.5	86.0861	52.2903	5.1982	8.5586	15.8559	18.1622	4.6647
AllofEm(151)	10	Turtle_Bay	-99.9900	-0.2634	0.7024	1.0000	0.00	0.00	0.00	0.00	0.0000	0.0000	0.00	0.00	6	7.7	86.0861	52.2903	5.1982	8.5586	15.8559	18.1622	4.6647
AllofEm(151)	10	Waimea_Valley	-99.9900	-0.1651	0.7953	1.0000	0.00	0.00	0.00	0.00	0.0000	0.0000	0.00	0.00	6	6.1	86.0861	52.2903	5.1982	8.5586	15.8559	18.1622	4.6647
AllofEm(151)	10	Meta	-99.9900	-0.3142	0.6659	1.0000	0.00	0.00	0.00	0.00	0.0000	0.0000	0.00	0.00	12	15.0	86.0861	52.2903	5.1982	8.5586	15.8559	18.1622	4.6647
AllofEm(152)	10	Windward_Complex	-99.9900	-0.5956	1.0244	1.0000	0.00	0.00	0.00	0.00	0.0000	0.0000	0.00	0.00	4	6.0	85.4855	57.6717	21.3423	31.0450	24.2342	16.5285	5.8138
AllofEm(152)	10	Kahuku_Complex	-99.9900	-0.5614	1.0282	1.0000	0.00	0.00	0.00	0.00	0.0000	0.0000	0.00	0.00	5	5.8	85.4855	57.6717	21.3423	31.0450	24.2342	16.5285	5.8138
AllofEm(152)	10	Keawawa	-99.9900	0.1665	0.9787	1.0000	0.00	0.00	0.00	0.00	0.0000	0.0000	0.00	0.00	1	2.2	85.4855	57.6717	21.3423	31.0450	24.2342	16.5285	5.8138
AllofEm(152)	10	Klipper	-99.9900	-0.1940	0.9624	1.0000	0.00	0.00	0.00	0.00	0.0000	0.0000	0.00	0.00	3	4.4	85.4855	57.6717	21.3423	31.0450	24.2342	16.5285	5.8138
AllofEm(152)	10	Lotus_Farm	-99.9900	-0.6011	0.8577	1.0000	0.00	0.00	0.00	0.00	0.0000	0.0000	0.00	0.00	2	2.4	85.4855	57.6717	21.3423	31.0450	24.2342	16.5285	5.8138
AllofEm(152)	10	Pearl_Harbor	-99.9900	-0.4033	1.0417	1.0000	0.00	0.00	0.00	0.00	0.0000	0.0000	0.00	0.00	4	4.6	85.4855	57.6717	21.3423	31.0450	24.2342	16.5285	5.8138
AllofEm(152)	10	Turtle_Bay	-99.9900	-0.1936	1.2316	1.0000	0.00	0.00	0.00	0.00	0.0000	0.0000	0.00	0.00	3	5.1	85.4855	57.6717	21.3423	31.0450	24.2342	16.5285	5.8138
AllofEm(152)	10	Waimea_Valley	-99.9900	-0.3666	0.9773	1.0000	0.00	0.00	0.00	0.00	0.0000	0.0000	0.00	0.00	4	4.9	85.4855	57.6717	21.3423	31.0450	24.2342	16.5285	5.8138
AllofEm(152)	10	Meta	-99.9900	-0.4176	0.8877	1.0000	0.00	0.00	0.00	0.00	0.0000	0.0000	0.00	0.00	9	9.7	85.4855	57.6717	21.3423	31.0450	24.2342	16.5285	5.8138
AllofEm(153)	10	Windward_Complex	-99.9900	0.1401	0.4506	0.0000	168.00	18.54	168.00	18.54	0.8339	0.0528	11.80	1.75	0	0.0	49.4494	29.7397	14.2793	52.4384	14.4294	10.9299	2.3453
AllofEm(153)	10	Kahuku_Complex	-99.9900	0.1355	0.4549	0.0000	100.00	15.85	100.00	15.85	0.8325	0.0366	11.00	1.49	0	0.0	49.4494	29.7397	14.2793	52.4384	14.4294	10.9299	2.3453
AllofEm(153)	10	Keawawa	-99.9900	0.2294	0.4345	0.0000	14.10	1.73	14.10	1.73	0.8366	0.0467	8.70	1.70	0	104.0	49.4494	29.7397	14.2793	52.4384	14.4294	10.9299	2.3453
AllofEm(153)	10	Klipper	-99.9900	0.1421	0.4544	0.0000	12.30	3.20	12.30	3.20	0.7617	0.1002	7.70	2.31	58	48.0	49.4494	29.7397	14.2793	52.4384	14.4294	10.9299	2.3453
AllofEm(153)	10	Lotus_Farm	-99.9900	0.1588	0.4598	0.0000	13.70	1.77	13.70	1.77	0.7881	0.0475	7.20	1.23	116	57.4	49.4494	29.7397	14.2793	52.4384	14.4294	10.9299	2.3453
AllofEm(153)	10	Pearl_Harbor	-99.9900	0.1115	0.4564	0.0000	31.70	10.85	31.70	10.85	0.7971	0.0690	8.70	1.57	0	77.0	49.4494	29.7397	14.2793	52.4384	14.4294	10.9299	2.3453
AllofEm(153)	10	Turtle_Bay	-99.9900	0.0975	0.4447	0.0000	27.60	8.26	27.60	8.26	0.7805	0.0485	8.60	1.07	0	0.0	49.4494	29.7397	14.2793	52.4384	14.4294	10.9299	2.3453
AllofEm(153)	10	Waimea_Valley	-99.9900	0.1515	0.4663	0.0000	26.90	10.52	26.90	10.52	0.8008	0.0670	8.80	1.87	47	60.8	49.4494	29.7397	14.2793	52.4384	14.4294	10.9299	2.3453
AllofEm(153)	10	Meta	-99.9900	0.1562	0.3161	0.0000	394.30	35.12	394.30	35.12	0.8681	0.0270	12.80	1.48	0	0.0	49.4494	29.7397	14.2793	52.4384	14.4294	10.9299	2.3453
AllofEm(154)	10	Windward_Complex	-99.9900	0.2059	0.4057	0.0000	178.70	29.81	178.70	29.81	0.8304	0.1163	13.90	3.96	0	92.5	50.2503	7.0611	13.2703	68.2102	11.7568	17.4474	2.0300
AllofEm(154)	10	Kahuku_Complex	-99.9900	0.2081	0.4125	0.0000	97.60	24.45	97.60	24.45	0.8220	0.1021	12.80	3.39	0	22.7	50.2503	7.0611	13.2703	68.2102	11.7568	17.4474	2.0300
AllofEm(154)	10	Keawawa	-99.9900	0.4329	0.3554	0.0000	13.10	0.99	13.10	0.99	0.8278	0.0588	9.10	2.08	74	48.8	50.2503	7.0611	13.2703	68.2102	11.7568	17.4474	2.0300
AllofEm(154)	10	Klipper	-99.9900	0.2940	0.3898	0.0000	13.10	2.23	13.10	2.23	0.7516	0.1151	8.70	2.31	114	78.0	50.2503	7.0611	13.2703	68.2102	11.7568	17.4474	2.0300
AllofEm(154)	10	Lotus_Farm	-99.9900	0.3121	0.3895	0.0000	13.10	3.35	13.10	3.35	0.7755	0.1224	8.10	2.56	108	92.9	50.2503	7.0611	13.2703	68.2102	11.7568	17.4474	2.0300
AllofEm(154)	10	Pearl_Harbor	-99.9900	0.2273	0.3971	0.0000	37.50	7.76	37.50	7.76	0.7813	0.1190	10.50	3.27	0	105.3	50.2503	7.0611	13.2703	68.2102	11.7568	17.4474	2.0300
AllofEm(154)	10	Turtle_Bay	-99.9900	0.2022	0.4082	0.0000	36.10	8.69	36.10	8.69	0.8020	0.0843	9.90	2.33	0	40.5	50.2503	7.0611	13.2703	68.2102	11.7568	17.4474	2.0300
AllofEm(154)	10	Waimea_Valley	-99.9900	0.2912	0.4026	0.0000	23.40	10.91	23.40	10.91	0.8037	0.1317	9.90	3.51	11	43.8	50.2503	7.0611	13.2703	68.2102	11.7568	17.4474	2.0300
AllofEm(154)	10	Meta	-99.9900	0.2365	0.2836	0.0000	412.60	49.13	412.60	49.13	0.8402	0.1077	15.10	4.20	0	0.0	50.2503	7.0611	13.2703	68.2102	11.7568	17.4474	2.0300
AllofEm(155)	10	Windward_Complex	-99.9900	0.4336	1.1247	0.0000	176.40	29.30	176.40	29.30	0.6154	0.0856	4.70	1.16	0	0.0	29.0290	55.7497	17.3273	29.1712	18.6186	12.1041	7.4114
AllofEm(155)	10	Kahuku_Complex	-99.9900	0.4117	1.1234	0.0000	93.60	27.34	93.60	27.34	0.6034	0.1106	4.80	0.63	0	0.0	29.0290	55.7497	17.3273	29.1712	18.6186	12.1041	7.4114
AllofEm(155)	10	Keawawa	-99.9900	0.3982	0.9910	0.1000	13.22	5.38	12.10	6.19	0.6096	0.1074	4.00	1.12	7	17.9	29.0290	55.7497	17.3273	29.1712	18.6186	12.1041	7.4114
AllofEm(155)	10	Klipper	-99.9900	0.3400	1.0555	0.0000	12.20	6.18	12.20	6.18	0.6088	0.1493	4.00	0.82	13	26.9	29.0290	55.7497	17.3273	29.1712	18.6186	12.1041	7.4114
AllofEm(155)	10	Lotus_Farm	-99.9900	0.3434	1.0590	0.2000	10.38	5.90	9.00	6.00	0.5536	0.2655	3.38	1.30	9	23.6	29.0290	55.7497	17.3273	29.1712	18.6186	12.1041	7.4114
AllofEm(155)	10	Pearl_Harbor	-99.9900	0.3486	1.1105	0.0000	37.60	17.70	37.60	17.70	0.6024	0.1551	4.40	1.07	147	113.4	29.0290	55.7497	17.3273	29.1712	18.6186	12.1041	7.4114
AllofEm(155)	10	Turtle_Bay	-99.9900	0.3203	1.1067	0.1000	29.44	18.50	26.50	19.77	0.4452	0.2890	3.56	1.24	151	52.4	29.0290	55.7497	17.3273	29.1712	18.6186	12.1041	7.4114
AllofEm(155)	10	Waimea_Valley	-99.9900	0.3531	1.1021	0.0000	23.80	16.49	23.80	16.49	0.5957	0.1014	3.70	1.06	15	33.0	29.0290	55.7497	17.3273	29.1712	18.6186	12.1041	7.4114
AllofEm(155)	10	Meta	-99.9900	0.5211	0.7680	0.0000	391.20	67.30	391.20	67.30	0.7099	0.0574	5.90	1.10	0	0.0	29.0290	55.7497	17.3273	29.1712	18.6186	12.1041	7.4114
AllofEm(156)	10	Windward_Complex	-99.9900	0.2501	1.0007	0.1000	111.11	50.59	100.00	59.24	0.5751	0.0841	4.56	1.24	0	29.7	15.7157	57.3514	16.7598	24.8769	15.4955	17.9920	4.5736
AllofEm(156)	10	Kahuku_Complex	-99.9900	0.2563	1.0241	0.1000	78.33	32.33	70.50	39.28	0.5435	0.1475	4.00	0.87	0	67.0	15.7157	57.3514	16.7598	24.8769	15.4955	17.9920	4.5736
AllofEm(156)	10	Keawawa	-99.9900	0.3137	0.9193	0.2000	11.25	5.50	9.20	6.51	0.4157	0.2318	2.50	1.20	3	7.3	15.7157	57.3514	16.7598	24.8769	15.4955	17.9920	4.5736
AllofEm(156)	10	Klipper	-99.9900	0.2824	0.9780	0.7000	7.67	5.03	3.10	3.98	0.4807	0.2442	2.67	0.58	7	12.6	15.7157	57.3514	16.7598	24.8769	15.4955	17.9920	4.5736
AllofEm(156)	10	Lotus_Farm	-99.9900	0.2807	1.0018	0.6000	11.50	3.70	5.60	5.62	0.4015	0.2689	2.50	1.00	15	14.2	15.7157	57.3514	16.7598	24.8769	15.4955	17.9920	4.5736
AllofEm(156)	10	Pearl_Harbor	-99.9900	0.2349	1.0216	0.3000	25.71	14.78	18.30	16.98	0.4741	0.1506	3.43	0.79	42	40.8	15.7157	57.3514	16.7598	24.8769	15.4955	17.9920	4.5736
AllofEm(156)	10	Turtle_Bay	-99.9900	0.2143	0.9938	0.4000	25.83	14.02	15.80	16.65	0.4000	0.2543	2.67	1.03	55	55.1	15.7157	57.3514	16.7598	24.8769	15.4955	17.9920	4.5736
AllofEm(156)	10	Waimea_Valley	-99.9900	0.2449	1.0004	0.1000	14.78	13.75	13.30	13.78	0.5210	0.1621	3.22	0.97	22	34.9	15.7157	57.3514	16.7598	24.8769	15.4955	17.9920	4.5736
AllofEm(156)	10	Meta	-99.9900	0.3088	0.6875	0.1000	262.00	81.29	235.80	112.87	0.6239	0.0947	4.89	1.17	0	51.0	15.7157	57.3514	16.7598	24.8769	15.4955	17.9920	4.5736
AllofEm(157)	10	Windward_Complex	-99.9900	0.4103	0.6401	0.0000	159.30	29.72	159.30	29.72	0.8344	0.0368	11.20	1.23	0	0.0	10.4104	19.2332	7.4264	56.0300	21.5616	12.5125	2.7377
AllofEm(157)	10	Kahuku_Complex	-99.9900	0.4029	0.6315	0.0000	95.20	15.90	95.20	15.90	0.8144	0.0993	10.40	1.43	0	0.0	10.4104	19.2332	7.4264	56.0300	21.5616	12.5125	2.7377
AllofEm(157)	10	Keawawa	-99.9900	0.7415	0.5010	0.0000	8.10	1.52	8.10	1.52	0.7756	0.0900	6.90	1.66	23	28.0	10.4104	19.2332	7.4264	56.0300	21.5616	12.5125	2.7377
AllofEm(157)	10	Klipper	-99.9900	0.5384	0.5456	0.0000	6.40	1.43	6.40	1.43	0.7382	0.1042	6.00	1.56	14	25.4	10.4104	19.2332	7.4264	56.0300	21.5616	12.5125	2.7377
AllofEm(157)	10	Lotus_Farm	-99.9900	0.5476	0.5383	0.1000	6.89	3.18	6.60	3.13	0.7693	0.0696	6.33	1.87	26	30.0	10.4104	19.2332	7.4264	56.0300	21.5616	12.5125	2.7377
AllofEm(157)	10	Pearl_Harbor	-99.9900	0.3620	0.6255	0.0000	37.00	8.19	37.00	8.19	0.7852	0.0528	8.30	1.42	0	0.0	10.4104	19.2332	7.4264	56.0300	21.5616	12.5125	2.7377
AllofEm(157)	10	Turtle_Bay	-99.9900	0.3268	0.6358	0.0000	32.40	12.78	32.40	12.78	0.8016	0.0199	8.60	1.17	0	80.5	10.4104	19.2332	7.4264	56.0300	21.5616	12.5125	2.7377
AllofEm(157)	10	Waimea_Valley	-99.9900	0.3951	0.6151	0.0000	28.80	7.05	28.80	7.05	0.7964	0.0404	8.70	1.49	90	80.2	10.4104	19.2332	7.4264	56.0300	21.5616	12.5125	2.7377
AllofEm(157)	10	Meta	-99.9900	0.4619	0.4496	0.0000	373.80	43.53	373.80	43.53	0.8545	0.0380	12.40	1.51	0	0.0	10.4104	19.2332	7.4264	56.0300	21.5616	12.5125	2.7377
AllofEm(158)	10	Windward_Complex	-99.9900	-0.3227	0.7182	1.0000	0.00	0.00	0.00	0.00	0.0000	0.0000	0.00	0.00	11	11.1	75.0751	57.9920	6.0180	72.3483	21.8919	14.6737	3.4805
AllofEm(158)	10	Kahuku_Complex	-99.9900	-0.2867	0.6922	1.0000	0.00	0.00	0.00	0.00	0.0000	0.0000	0.00	0.00	10	9.9	75.0751	57.9920	6.0180	72.3483	21.8919	14.6737	3.4805
AllofEm(158)	10	Keawawa	-99.9900	0.2876	0.6469	1.0000	0.00	0.00	0.00	0.00	0.0000	0.0000	0.00	0.00	4	4.2	75.0751	57.9920	6.0180	72.3483	21.8919	14.6737	3.4805
AllofEm(158)	10	Klipper	-99.9900	-0.2071	0.6077	1.0000	0.00	0.00	0.00	0.00	0.0000	0.0000	0.00	0.00	2	3.0	75.0751	57.9920	6.0180	72.3483	21.8919	14.6737	3.4805
AllofEm(158)	10	Lotus_Farm	-99.9900	-0.0984	0.7068	1.0000	0.00	0.00	0.00	0.00	0.0000	0.0000	0.00	0.00	3	3.6	75.0751	57.9920	6.0180	72.3483	21.8919	14.6737	3.4805
AllofEm(158)	10	Pearl_Harbor	-99.9900	-0.2896	0.7424	1.0000	0.00	0.00	0.00	0.00	0.0000	0.0000	0.00	0.00	6	6.2	75.0751	57.9920	6.0180	72.3483	21.8919	14.6737	3.4805
AllofEm(158)	10	Turtle_Bay	-99.9900	-0.3551	0.7310	1.0000	0.00	0.00	0.00	0.00	0.0000	0.0000	0.00	0.00	5	5.2	75.0751	57.9920	6.0180	72.3483	21.8919	14.6737	3.4805
AllofEm(158)	10	Waimea_Valley	-99.9900	-0.1671	0.6903	1.0000	0.00	0.00	0.00	0.00	0.0000	0.0000	0.00	0.00	4	5.2	75.0751	57.9920	6.0180	72.3483	21.8919	14.6737	3.4805
AllofEm(158)	10	Meta	-99.9900	-0.3320	0.6154	1.0000	0.00	0.00	0.00	0.00	0.0000	0.0000	0.00	0.00	13	13.9	75.0751	57.9920	6.0180	72.3483	21.8919	14.6737	3.4805
AllofEm(159)	10	Windward_Complex	-99.9900	0.1076	0.5352	0.0000	151.40	42.29	151.40	42.29	0.7375	0.0747	7.20	1.55	0	0.0	69.4695	41.9760	9.2763	23.3934	10.6907	9.4154	4.8889
AllofEm(159)	10	Kahuku_Complex	-99.9900	0.0890	0.5305	0.0000	66.30	30.53	66.30	30.53	0.6965	0.1029	6.20	1.81	0	0.0	69.4695	41.9760	9.2763	23.3934	10.6907	9.4154	4.8889
AllofEm(159)	10	Keawawa	-99.9900	0.1733	0.5834	0.1000	6.67	2.55	6.60	2.41	0.5953	0.1977	4.00	1.22	9	17.2	69.4695	41.9760	9.2763	23.3934	10.6907	9.4154	4.8889
AllofEm(159)	10	Klipper	-99.9900	0.1573	0.5973	0.5000	7.20	1.48	4.30	3.27	0.7053	0.0869	4.60	1.82	6	23.2	69.4695	41.9760	9.2763	23.3934	10.6907	9.4154	4.8889
AllofEm(159)	10	Lotus_Farm	-99.9900	0.1612	0.6224	0.5000	6.20	2.59	3.60	3.27	0.5609	0.1424	3.80	0.84	11	15.9	69.4695	41.9760	9.2763	23.3934	10.6907	9.4154	4.8889
AllofEm(159)	10	Pearl_Harbor	-99.9900	0.0702	0.5552	0.0000	26.80	15.54	26.80	15.54	0.5765	0.1614	4.50	1.65	94	49.0	69.4695	41.9760	9.2763	23.3934	10.6907	9.4154	4.8889
AllofEm(159)	10	Turtle_Bay	-99.9900	0.0698	0.5514	0.0000	28.40	9.92	28.40	9.92	0.5992	0.1583	4.50	0.85	29	45.3	69.4695	41.9760	9.2763	23.3934	10.6907	9.4154	4.8889
AllofEm(159)	10	Waimea_Valley	-99.9900	0.0882	0.5646	0.1000	15.44	6.67	14.10	7.59	0.6698	0.0884	4.78	1.20	19	31.9	69.4695	41.9760	9.2763	23.3934	10.6907	9.4154	4.8889
AllofEm(159)	10	Meta	-99.9900	0.1132	0.3856	0.0000	301.50	72.33	301.50	72.33	0.7944	0.0466	8.50	1.72	0	0.0	69.4695	41.9760	9.2763	23.3934	10.6907	9.4154	4.8889
AllofEm(160)	10	Windward_Complex	-99.9900	0.5151	0.7115	0.0000	165.50	40.11	165.50	40.11	0.8066	0.0714	10.40	2.27	0	0.0	3.0030	14.1722	4.4835	31.4354	13.7087	16.0010	3.3754
AllofEm(160)	10	Kahuku_Complex	-99.9900	0.5099	0.7246	0.0000	93.10	26.28	93.10	26.28	0.8274	0.0496	10.00	1.41	0	0.0	3.0030	14.1722	4.4835	31.4354	13.7087	16.0010	3.3754
AllofEm(160)	10	Keawawa	-99.9900	0.8679	0.5905	0.2000	4.13	1.13	4.20	1.03	0.7557	0.0718	5.13	1.46	6	8.9	3.0030	14.1722	4.4835	31.4354	13.7087	16.0010	3.3754
AllofEm(160)	10	Klipper	-99.9900	0.7408	0.5975	0.3000	4.57	0.98	4.00	1.41	0.6897	0.0908	4.71	1.25	3	6.9	3.0030	14.1722	4.4835	31.4354	13.7087	16.0010	3.3754
AllofEm(160)	10	Lotus_Farm	-99.9900	0.7485	0.6548	0.2000	3.88	1.25	3.30	1.64	0.6968	0.0597	4.38	0.92	6	6.4	3.0030	14.1722	4.4835	31.4354	13.7087	16.0010	3.3754
AllofEm(160)	10	Pearl_Harbor	-99.9900	0.4725	0.7224	0.0000	37.00	10.79	37.00	10.79	0.6994	0.1085	8.00	2.45	0	0.0	3.0030	14.1722	4.4835	31.4354	13.7087	16.0010	3.3754
AllofEm(160)	10	Turtle_Bay	-99.9900	0.4650	0.7149	0.0000	34.30	10.87	34.30	10.87	0.7584	0.0621	6.80	1.40	0	109.0	3.0030	14.1722	4.4835	31.4354	13.7087	16.0010	3.3754
AllofEm(160)	10	Waimea_Valley	-99.9900	0.4938	0.7009	0.0000	29.30	6.52	29.30	6.52	0.7741	0.0517	7.40	1.84	59	51.9	3.0030	14.1722	4.4835	31.4354	13.7087	16.0010	3.3754
AllofEm(160)	10	Meta	-99.9900	0.5870	0.5149	0.0000	370.70	78.71	370.70	78.71	0.8558	0.0374	12.80	2.49	0	0.0	3.0030	14.1722	4.4835	31.4354	13.7087	16.0010	3.3754
AllofEm(161)	10	Windward_Complex	-99.9900	-0.0875	0.6862	1.0000	0.00	0.00	0.00	0.00	0.0000	0.0000	0.00	0.00	20	34.5	57.1572	58.5045	11.7778	75.4715	18.8288	14.3163	3.7888
AllofEm(161)	10	Kahuku_Complex	-99.9900	-0.0704	0.6377	1.0000	0.00	0.00	0.00	0.00	0.0000	0.0000	0.00	0.00	23	30.3	57.1572	58.5045	11.7778	75.4715	18.8288	14.3163	3.7888
AllofEm(161)	10	Keawawa	-99.9900	0.1887	0.6698	1.0000	0.00	0.00	0.00	0.00	0.0000	0.0000	0.00	0.00	4	5.9	57.1572	58.5045	11.7778	75.4715	18.8288	14.3163	3.7888
AllofEm(161)	10	Klipper	-99.9900	0.0714	0.7501	1.0000	0.00	0.00	0.00	0.00	0.0000	0.0000	0.00	0.00	4	6.0	57.1572	58.5045	11.7778	75.4715	18.8288	14.3163	3.7888
AllofEm(161)	10	Lotus_Farm	-99.9900	0.0931	0.7182	1.0000	0.00	0.00	0.00	0.00	0.0000	0.0000	0.00	0.00	3	5.3	57.1572	58.5045	11.7778	75.4715	18.8288	14.3163	3.7888
AllofEm(161)	10	Pearl_Harbor	-99.9900	-0.0226	0.7564	1.0000	0.00	0.00	0.00	0.00	0.0000	0.0000	0.00	0.00	11	17.5	57.1572	58.5045	11.7778	75.4715	18.8288	14.3163	3.7888
AllofEm(161)	10	Turtle_Bay	-99.9900	-0.0419	0.8344	1.0000	0.00	0.00	0.00	0.00	0.0000	0.0000	0.00	0.00	4	5.3	57.1572	58.5045	11.7778	75.4715	18.8288	14.3163	3.7888
AllofEm(161)	10	Waimea_Valley	-99.9900	0.0187	0.7559	1.0000	0.00	0.00	0.00	0.00	0.0000	0.0000	0.00	0.00	12	16.4	57.1572	58.5045	11.7778	75.4715	18.8288	14.3163	3.7888
AllofEm(161)	10	Meta	-99.9900	-0.0864	0.5591	1.0000	0.00	0.00	0.00	0.00	0.0000	0.0000	0.00	0.00	34	40.7	57.1572	58.5045	11.7778	75.4715	18.8288	14.3163	3.7888
AllofEm(162)	10	Windward_Complex	-99.9900	0.1403	0.5416	0.0000	159.80	36.02	159.80	36.02	0.7351	0.0938	7.90	2.96	0	69.0	80.5806	19.1692	7.4474	29.3273	14.1441	18.3493	4.7698
AllofEm(162)	10	Kahuku_Complex	-99.9900	0.1213	0.5557	0.0000	76.40	32.50	76.40	32.50	0.7510	0.0930	7.90	2.23	0	43.0	80.5806	19.1692	7.4474	29.3273	14.1441	18.3493	4.7698
AllofEm(162)	10	Keawawa	-99.9900	0.2770	0.4931	0.1000	6.56	1.01	6.40	1.07	0.6952	0.0995	5.22	1.72	12	21.8	80.5806	19.1692	7.4474	29.3273	14.1441	18.3493	4.7698
AllofEm(162)	10	Klipper	-99.9900	0.2267	0.5084	0.3000	6.14	0.90	4.70	2.45	0.6971	0.0619	4.71	0.49	7	12.2	80.5806	19.1692	7.4474	29.3273	14.1441	18.3493	4.7698
AllofEm(162)	10	Lotus_Farm	-99.9900	0.2134	0.5007	0.1000	5.22	2.33	4.80	2.57	0.6862	0.1120	4.33	1.12	6	15.1	80.5806	19.1692	7.4474	29.3273	14.1441	18.3493	4.7698
AllofEm(162)	10	Pearl_Harbor	-99.9900	0.1211	0.5398	0.0000	27.00	15.15	27.00	15.15	0.6812	0.0860	5.80	1.75	81	55.8	80.5806	19.1692	7.4474	29.3273	14.1441	18.3493	4.7698
AllofEm(162)	10	Turtle_Bay	-99.9900	0.1123	0.5513	0.0000	20.60	16.09	20.60	16.09	0.6692	0.0956	4.90	1.79	29	39.1	80.5806	19.1692	7.4474	29.3273	14.1441	18.3493	4.7698
AllofEm(162)	10	Waimea_Valley	-99.9900	0.1503	0.5262	0.1000	19.56	8.29	17.90	9.41	0.5852	0.1410	5.22	1.20	18	37.8	80.5806	19.1692	7.4474	29.3273	14.1441	18.3493	4.7698
AllofEm(162)	10	Meta	-99.9900	0.1597	0.4057	0.0000	317.60	80.27	317.60	80.27	0.7823	0.0623	9.50	2.95	0	0.0	80.5806	19.1692	7.4474	29.3273	14.1441	18.3493	4.7698
AllofEm(163)	10	Windward_Complex	-99.9900	-0.4640	0.3520	1.0000	0.00	0.00	0.00	0.00	0.0000	0.0000	0.00	0.00	8	9.0	96.9970	35.4414	13.6276	63.2913	22.7628	12.3594	4.2022
AllofEm(163)	10	Kahuku_Complex	-99.9900	-0.3854	0.3877	1.0000	0.00	0.00	0.00	0.00	0.0000	0.0000	0.00	0.00	7	8.7	96.9970	35.4414	13.6276	63.2913	22.7628	12.3594	4.2022
AllofEm(163)	10	Keawawa	-99.9900	-0.0576	0.4681	1.0000	0.00	0.00	0.00	0.00	0.0000	0.0000	0.00	0.00	6	5.4	96.9970	35.4414	13.6276	63.2913	22.7628	12.3594	4.2022
AllofEm(163)	10	Klipper	-99.9900	-0.2045	0.4669	1.0000	0.00	0.00	0.00	0.00	0.0000	0.0000	0.00	0.00	4	5.1	96.9970	35.4414	13.6276	63.2913	22.7628	12.3594	4.2022
AllofEm(163)	10	Lotus_Farm	-99.9900	-0.3098	0.3062	1.0000	0.00	0.00	0.00	0.00	0.0000	0.0000	0.00	0.00	4	4.6	96.9970	35.4414	13.6276	63.2913	22.7628	12.3594	4.2022
AllofEm(163)	10	Pearl_Harbor	-99.9900	-0.3635	0.6663	1.0000	0.00	0.00	0.00	0.00	0.0000	0.0000	0.00	0.00	5	6.7	96.9970	35.4414	13.6276	63.2913	22.7628	12.3594	4.2022
AllofEm(163)	10	Turtle_Bay	-99.9900	-0.3890	0.5268	1.0000	0.00	0.00	0.00	0.00	0.0000	0.0000	0.00	0.00	5	5.6	96.9970	35.4414	13.6276	63.2913	22.7628	12.3594	4.2022
AllofEm(163)	10	Waimea_Valley	-99.9900	-0.3022	0.4687	1.0000	0.00	0.00	0.00	0.00	0.0000	0.0000	0.00	0.00	6	5.7	96.9970	35.4414	13.6276	63.2913	22.7628	12.3594	4.2022
AllofEm(163)	10	Meta	-99.9900	-0.4194	0.4299	1.0000	0.00	0.00	0.00	0.00	0.0000	0.0000	0.00	0.00	10	12.1	96.9970	35.4414	13.6276	63.2913	22.7628	12.3594	4.2022
AllofEm(164)	10	Windward_Complex	-99.9900	0.1522	0.4841	0.0000	143.00	61.55	143.00	61.55	0.7836	0.0893	9.90	1.91	0	143.0	23.9239	24.6146	4.2523	27.2192	17.4474	19.3023	1.5255
AllofEm(164)	10	Kahuku_Complex	-99.9900	0.1341	0.4883	0.0000	84.40	25.67	84.40	25.67	0.7751	0.1065	8.50	2.42	0	0.0	23.9239	24.6146	4.2523	27.2192	17.4474	19.3023	1.5255
AllofEm(164)	10	Keawawa	-99.9900	0.4915	0.4798	0.0000	3.40	0.97	3.40	0.97	0.6858	0.0703	4.10	0.74	4	4.5	23.9239	24.6146	4.2523	27.2192	17.4474	19.3023	1.5255
AllofEm(164)	10	Klipper	-99.9900	0.3877	0.4770	0.4000	4.17	0.98	3.10	1.66	0.7340	0.1205	5.00	1.55	5	5.5	23.9239	24.6146	4.2523	27.2192	17.4474	19.3023	1.5255
AllofEm(164)	10	Lotus_Farm	-99.9900	0.3937	0.4810	0.5000	4.00	0.71	2.80	1.48	0.6712	0.1280	4.20	1.30	7	7.4	23.9239	24.6146	4.2523	27.2192	17.4474	19.3023	1.5255
AllofEm(164)	10	Pearl_Harbor	-99.9900	0.1321	0.4980	0.0000	33.40	12.27	33.40	12.27	0.7306	0.0810	6.70	1.64	0	93.0	23.9239	24.6146	4.2523	27.2192	17.4474	19.3023	1.5255
AllofEm(164)	10	Turtle_Bay	-99.9900	0.1241	0.4871	0.0000	28.40	8.86	28.40	8.86	0.6840	0.1157	5.90	2.18	0	30.0	23.9239	24.6146	4.2523	27.2192	17.4474	19.3023	1.5255
AllofEm(164)	10	Waimea_Valley	-99.9900	0.1546	0.5006	0.1000	17.33	8.94	15.70	9.89	0.6691	0.1364	5.33	2.00	42	51.0	23.9239	24.6146	4.2523	27.2192	17.4474	19.3023	1.5255
AllofEm(164)	10	Meta	-99.9900	0.1681	0.3504	0.0000	314.20	99.68	314.20	99.68	0.8252	0.0553	11.70	1.89	0	0.0	23.9239	24.6146	4.2523	27.2192	17.4474	19.3023	1.5255
AllofEm(165)	10	Windward_Complex	-99.9900	0.3909	0.5962	0.0000	187.60	14.90	187.60	14.90	0.8295	0.0764	12.40	2.07	0	43.0	7.3073	10.0080	10.9159	42.9129	21.9219	18.2983	2.3173
AllofEm(165)	10	Kahuku_Complex	-99.9900	0.3960	0.6026	0.0000	100.60	25.02	100.60	25.02	0.8468	0.0406	11.40	2.50	0	0.0	7.3073	10.0080	10.9159	42.9129	21.9219	18.2983	2.3173
AllofEm(165)	10	Keawawa	-99.9900	0.5865	0.4911	0.0000	9.50	1.78	9.50	1.78	0.7906	0.0446	7.50	1.35	44	42.8	7.3073	10.0080	10.9159	42.9129	21.9219	18.2983	2.3173
AllofEm(165)	10	Klipper	-99.9900	0.4463	0.5038	0.1000	11.44	2.46	11.30	2.36	0.7361	0.0977	6.89	1.83	46	50.6	7.3073	10.0080	10.9159	42.9129	21.9219	18.2983	2.3173
AllofEm(165)	10	Lotus_Farm	-99.9900	0.4618	0.5232	0.0000	12.80	1.81	12.80	1.81	0.7759	0.0692	7.40	1.58	34	40.0	7.3073	10.0080	10.9159	42.9129	21.9219	18.2983	2.3173
AllofEm(165)	10	Pearl_Harbor	-99.9900	0.4044	0.5992	0.0000	38.60	12.60	38.60	12.60	0.8021	0.0407	10.00	1.76	0	17.0	7.3073	10.0080	10.9159	42.9129	21.9219	18.2983	2.3173
AllofEm(165)	10	Turtle_Bay	-99.9900	0.3686	0.6336	0.0000	39.50	17.18	39.50	17.18	0.7596	0.0615	7.70	2.06	0	37.0	7.3073	10.0080	10.9159	42.9129	21.9219	18.2983	2.3173
AllofEm(165)	10	Waimea_Valley	-99.9900	0.4432	0.5785	0.0000	29.30	7.02	29.30	7.02	0.8153	0.0264	8.80	2.15	26	38.2	7.3073	10.0080	10.9159	42.9129	21.9219	18.2983	2.3173
AllofEm(165)	10	Meta	-99.9900	0.4506	0.4072	0.0000	429.20	50.50	429.20	50.50	0.8610	0.0346	13.90	2.69	0	0.0	7.3073	10.0080	10.9159	42.9129	21.9219	18.2983	2.3173
AllofEm(166)	10	Windward_Complex	-99.9900	-0.6454	0.5065	1.0000	0.00	0.00	0.00	0.00	0.0000	0.0000	0.00	0.00	6	7.0	99.5996	49.1512	24.2853	17.0691	10.3303	19.2172	7.2643
AllofEm(166)	10	Kahuku_Complex	-99.9900	-0.6861	0.4399	1.0000	0.00	0.00	0.00	0.00	0.0000	0.0000	0.00	0.00	5	5.2	99.5996	49.1512	24.2853	17.0691	10.3303	19.2172	7.2643
AllofEm(166)	10	Keawawa	-99.9900	-0.1269	0.1673	1.0000	0.00	0.00	0.00	0.00	0.0000	0.0000	0.00	0.00	2	2.4	99.5996	49.1512	24.2853	17.0691	10.3303	19.2172	7.2643
AllofEm(166)	10	Klipper	-99.9900	-0.4370	0.5132	1.0000	0.00	0.00	0.00	0.00	0.0000	0.0000	0.00	0.00	3	3.6	99.5996	49.1512	24.2853	17.0691	10.3303	19.2172	7.2643
AllofEm(166)	10	Lotus_Farm	-99.9900	-0.4277	0.3556	1.0000	0.00	0.00	0.00	0.00	0.0000	0.0000	0.00	0.00	3	3.6	99.5996	49.1512	24.2853	17.0691	10.3303	19.2172	7.2643
AllofEm(166)	10	Pearl_Harbor	-99.9900	-0.5009	0.3506	1.0000	0.00	0.00	0.00	0.00	0.0000	0.0000	0.00	0.00	4	4.5	99.5996	49.1512	24.2853	17.0691	10.3303	19.2172	7.2643
AllofEm(166)	10	Turtle_Bay	-99.9900	-0.5984	0.4261	1.0000	0.00	0.00	0.00	0.00	0.0000	0.0000	0.00	0.00	3	4.0	99.5996	49.1512	24.2853	17.0691	10.3303	19.2172	7.2643
AllofEm(166)	10	Waimea_Valley	-99.9900	-0.5674	0.3952	1.0000	0.00	0.00	0.00	0.00	0.0000	0.0000	0.00	0.00	3	3.7	99.5996	49.1512	24.2853	17.0691	10.3303	19.2172	7.2643
AllofEm(166)	10	Meta	-99.9900	-0.6608	0.4024	1.0000	0.00	0.00	0.00	0.00	0.0000	0.0000	0.00	0.00	8	9.2	99.5996	49.1512	24.2853	17.0691	10.3303	19.2172	7.2643
AllofEm(167)	10	Windward_Complex	-99.9900	0.2100	0.3123	0.0000	184.00	18.77	184.00	18.77	0.9034	0.0156	18.70	2.87	0	0.0	34.3343	7.1251	23.4865	61.2613	17.2673	3.2382	1.4344
AllofEm(167)	10	Kahuku_Complex	-99.9900	0.2010	0.3203	0.0000	96.00	9.07	96.00	9.07	0.8951	0.0234	17.60	2.67	0	0.0	34.3343	7.1251	23.4865	61.2613	17.2673	3.2382	1.4344
AllofEm(167)	10	Keawawa	-99.9900	0.3124	0.2970	0.0000	22.60	3.06	22.60	3.06	0.8744	0.0343	13.20	2.35	0	0.0	34.3343	7.1251	23.4865	61.2613	17.2673	3.2382	1.4344
AllofEm(167)	10	Klipper	-99.9900	0.2212	0.3074	0.0000	21.50	3.24	21.50	3.24	0.8735	0.0361	12.50	2.72	0	0.0	34.3343	7.1251	23.4865	61.2613	17.2673	3.2382	1.4344
AllofEm(167)	10	Lotus_Farm	-99.9900	0.2308	0.3147	0.0000	21.50	3.06	21.50	3.06	0.8568	0.0438	12.30	2.79	0	0.0	34.3343	7.1251	23.4865	61.2613	17.2673	3.2382	1.4344
AllofEm(167)	10	Pearl_Harbor	-99.9900	0.2108	0.3201	0.0000	34.40	8.82	34.40	8.82	0.8828	0.0156	14.50	1.65	0	92.0	34.3343	7.1251	23.4865	61.2613	17.2673	3.2382	1.4344
AllofEm(167)	10	Turtle_Bay	-99.9900	0.2034	0.3292	0.0000	29.80	9.64	29.80	9.64	0.8616	0.0345	12.40	1.17	0	0.0	34.3343	7.1251	23.4865	61.2613	17.2673	3.2382	1.4344
AllofEm(167)	10	Waimea_Valley	-99.9900	0.2856	0.3419	0.0000	25.10	9.57	25.10	9.57	0.8699	0.0124	13.00	2.16	33	40.8	34.3343	7.1251	23.4865	61.2613	17.2673	3.2382	1.4344
AllofEm(167)	10	Meta	-99.9900	0.2306	0.2258	0.0000	434.90	36.35	434.90	36.35	0.9143	0.0143	21.40	3.31	0	0.0	34.3343	7.1251	23.4865	61.2613	17.2673	3.2382	1.4344
AllofEm(168)	10	Windward_Complex	-99.9900	0.0455	0.5077	0.5000	125.60	57.86	63.10	76.35	0.5246	0.1656	4.20	3.35	112	87.7	66.2663	38.9009	16.6126	34.3243	13.0631	17.8218	3.3473
AllofEm(168)	10	Kahuku_Complex	-99.9900	0.0367	0.4962	0.5000	64.60	40.86	32.30	43.60	0.6064	0.1305	4.20	2.77	68	69.6	66.2663	38.9009	16.6126	34.3243	13.0631	17.8218	3.3473
AllofEm(168)	10	Keawawa	-99.9900	0.1147	0.5423	0.7000	13.67	3.51	4.80	6.44	0.5619	0.1953	4.33	3.21	5	16.1	66.2663	38.9009	16.6126	34.3243	13.0631	17.8218	3.3473
AllofEm(168)	10	Klipper	-99.9900	0.0849	0.5536	0.7000	11.67	2.89	3.60	5.74	0.3333	0.2891	3.00	2.00	4	13.9	66.2663	38.9009	16.6126	34.3243	13.0631	17.8218	3.3473
AllofEm(168)	10	Lotus_Farm	-99.9900	0.0628	0.5702	0.7000	10.67	7.57	4.10	6.15	0.4978	0.1065	3.00	1.00	17	26.1	66.2663	38.9009	16.6126	34.3243	13.0631	17.8218	3.3473
AllofEm(168)	10	Pearl_Harbor	-99.9900	0.0513	0.5575	0.6000	20.25	10.21	8.20	11.93	0.6260	0.1439	4.00	1.41	36	40.0	66.2663	38.9009	16.6126	34.3243	13.0631	17.8218	3.3473
AllofEm(168)	10	Turtle_Bay	-99.9900	0.0413	0.5341	0.7000	12.00	6.08	3.70	6.41	0.5781	0.0344	3.67	1.15	54	52.0	66.2663	38.9009	16.6126	34.3243	13.0631	17.8218	3.3473
AllofEm(168)	10	Waimea_Valley	-99.9900	0.0847	0.5532	0.6000	12.50	2.65	5.00	6.63	0.4570	0.2412	3.25	1.26	22	22.2	66.2663	38.9009	16.6126	34.3243	13.0631	17.8218	3.3473
AllofEm(168)	10	Meta	-99.9900	0.0436	0.3910	0.4000	208.00	129.33	124.80	144.32	0.5952	0.1304	4.17	2.99	0	98.5	66.2663	38.9009	16.6126	34.3243	13.0631	17.8218	3.3473
AllofEm(169)	10	Windward_Complex	-99.9900	0.4801	0.7423	0.0000	162.80	27.22	162.80	27.22	0.7362	0.0858	9.30	2.71	0	0.0	52.5526	23.5255	17.2012	8.7928	20.7207	8.2583	6.2202
AllofEm(169)	10	Kahuku_Complex	-99.9900	0.4459	0.7277	0.0000	100.10	12.37	100.10	12.37	0.6266	0.1339	6.00	1.56	0	0.0	52.5526	23.5255	17.2012	8.7928	20.7207	8.2583	6.2202
AllofEm(169)	10	Keawawa	-99.9900	0.3698	0.6898	0.0000	16.90	2.60	16.90	2.60	0.5855	0.1719	4.30	1.89	0	57.0	52.5526	23.5255	17.2012	8.7928	20.7207	8.2583	6.2202
AllofEm(169)	10	Klipper	-99.9900	0.3416	0.7112	0.0000	17.40	5.76	17.40	5.76	0.4722	0.2542	4.80	2.15	0	59.8	52.5526	23.5255	17.2012	8.7928	20.7207	8.2583	6.2202
AllofEm(169)	10	Lotus_Farm	-99.9900	0.3333	0.7035	0.0000	16.70	1.89	16.70	1.89	0.7174	0.0986	5.70	1.49	0	57.0	52.5526	23.5255	17.2012	8.7928	20.7207	8.2583	6.2202
AllofEm(169)	10	Pearl_Harbor	-99.9900	0.3911	0.7408	0.0000	37.50	8.95	37.50	8.95	0.5920	0.2079	5.80	1.75	0	62.0	52.5526	23.5255	17.2012	8.7928	20.7207	8.2583	6.2202
AllofEm(169)	10	Turtle_Bay	-99.9900	0.3831	0.7241	0.0000	32.70	9.45	32.70	9.45	0.5922	0.1443	5.00	1.83	0	0.0	52.5526	23.5255	17.2012	8.7928	20.7207	8.2583	6.2202
AllofEm(169)	10	Waimea_Valley	-99.9900	0.3814	0.7414	0.0000	20.00	12.15	20.00	12.15	0.6339	0.1673	4.40	1.78	46	56.8	52.5526	23.5255	17.2012	8.7928	20.7207	8.2583	6.2202
AllofEm(169)	10	Meta	-99.9900	0.5256	0.5256	0.0000	404.10	37.32	404.10	37.32	0.8453	0.0556	12.70	2.50	0	0.0	52.5526	23.5255	17.2012	8.7928	20.7207	8.2583	6.2202
AllofEm(170)	10	Windward_Complex	-99.9900	0.5528	1.2099	0.0000	157.20	46.25	157.20	46.25	0.6219	0.1838	5.40	2.63	0	0.0	14.3143	55.3654	21.4895	41.1952	10.0150	8.8709	7.8108
AllofEm(170)	10	Kahuku_Complex	-99.9900	0.5314	1.1927	0.0000	94.90	25.40	94.90	25.40	0.6025	0.2161	5.10	1.79	0	0.0	14.3143	55.3654	21.4895	41.1952	10.0150	8.8709	7.8108
AllofEm(170)	10	Keawawa	-99.9900	0.4843	1.0367	0.0000	16.20	5.49	16.20	5.49	0.5551	0.2696	5.00	2.26	156	46.8	14.3143	55.3654	21.4895	41.1952	10.0150	8.8709	7.8108
AllofEm(170)	10	Klipper	-99.9900	0.4248	1.0950	0.1000	14.44	7.25	13.20	7.89	0.5510	0.2384	4.00	1.94	86	79.9	14.3143	55.3654	21.4895	41.1952	10.0150	8.8709	7.8108
AllofEm(170)	10	Lotus_Farm	-99.9900	0.4104	1.0949	0.1000	18.11	5.97	16.60	7.38	0.5261	0.2071	5.00	1.87	75	68.3	14.3143	55.3654	21.4895	41.1952	10.0150	8.8709	7.8108
AllofEm(170)	10	Pearl_Harbor	-99.9900	0.4742	1.1592	0.0000	26.80	15.37	26.80	15.37	0.6360	0.1548	4.80	2.04	0	101.0	14.3143	55.3654	21.4895	41.1952	10.0150	8.8709	7.8108
AllofEm(170)	10	Turtle_Bay	-99.9900	0.4449	1.1999	0.0000	23.00	11.36	23.00	11.36	0.4300	0.2368	3.40	1.35	0	103.7	14.3143	55.3654	21.4895	41.1952	10.0150	8.8709	7.8108
AllofEm(170)	10	Waimea_Valley	-99.9900	0.4587	1.1288	0.0000	18.50	11.72	18.50	11.72	0.4963	0.2891	4.10	2.13	23	30.0	14.3143	55.3654	21.4895	41.1952	10.0150	8.8709	7.8108
AllofEm(170)	10	Meta	-99.9900	0.6643	0.8240	0.0000	366.40	95.04	366.40	95.04	0.6466	0.2016	5.60	2.41	0	0.0	14.3143	55.3654	21.4895	41.1952	10.0150	8.8709	7.8108
AllofEm(171)	10	Windward_Complex	-99.9900	0.1543	0.7365	0.0000	130.00	65.55	130.00	65.55	0.7193	0.0842	5.90	1.52	0	0.0	78.4785	32.3023	16.4865	66.8829	19.0390	12.4955	7.2503
AllofEm(171)	10	Kahuku_Complex	-99.9900	0.1482	0.7438	0.0000	77.00	29.31	77.00	29.31	0.6924	0.0754	5.60	1.65	0	72.5	78.4785	32.3023	16.4865	66.8829	19.0390	12.4955	7.2503
AllofEm(171)	10	Keawawa	-99.9900	0.2726	0.6225	0.1000	14.00	3.67	12.80	5.14	0.6688	0.0969	5.00	1.12	22	47.4	78.4785	32.3023	16.4865	66.8829	19.0390	12.4955	7.2503
AllofEm(171)	10	Klipper	-99.9900	0.1740	0.6639	0.0000	13.70	4.88	13.70	4.88	0.6597	0.0940	4.60	1.51	41	36.8	78.4785	32.3023	16.4865	66.8829	19.0390	12.4955	7.2503
AllofEm(171)	10	Lotus_Farm	-99.9900	0.1794	0.6350	0.1000	14.00	4.30	13.00	5.14	0.6241	0.0914	4.44	0.88	44	56.0	78.4785	32.3023	16.4865	66.8829	19.0390	12.4955	7.2503
AllofEm(171)	10	Pearl_Harbor	-99.9900	0.1465	0.7213	0.0000	27.00	11.54	27.00	11.54	0.6839	0.1018	5.10	1.66	54	58.4	78.4785	32.3023	16.4865	66.8829	19.0390	12.4955	7.2503
AllofEm(171)	10	Turtle_Bay	-99.9900	0.1261	0.7022	0.1000	21.78	8.06	19.90	9.64	0.6892	0.0727	5.44	1.13	57	60.1	78.4785	32.3023	16.4865	66.8829	19.0390	12.4955	7.2503
AllofEm(171)	10	Waimea_Valley	-99.9900	0.2009	0.6815	0.0000	18.90	9.84	18.90	9.84	0.6675	0.1646	5.30	1.34	62	58.4	78.4785	32.3023	16.4865	66.8829	19.0390	12.4955	7.2503
AllofEm(171)	10	Meta	-99.9900	0.2036	0.5390	0.0000	312.30	89.23	312.30	89.23	0.7319	0.0712	6.40	1.58	0	0.0	78.4785	32.3023	16.4865	66.8829	19.0390	12.4955	7.2503
AllofEm(172)	10	Windward_Complex	-99.9900	0.5038	0.5977	0.0000	185.50	16.19	185.50	16.19	0.7867	0.0496	9.40	1.51	0	0.0	26.6266	7.1892	16.0030	2.7808	24.1441	3.1872	3.8238
AllofEm(172)	10	Kahuku_Complex	-99.9900	0.4910	0.6269	0.0000	107.60	10.60	107.60	10.60	0.7553	0.0754	7.70	1.95	0	0.0	26.6266	7.1892	16.0030	2.7808	24.1441	3.1872	3.8238
AllofEm(172)	10	Keawawa	-99.9900	0.4468	0.6036	0.0000	13.00	2.58	13.00	2.58	0.6000	0.1862	4.80	1.23	0	0.0	26.6266	7.1892	16.0030	2.7808	24.1441	3.1872	3.8238
AllofEm(172)	10	Klipper	-99.9900	0.4462	0.6174	0.0000	16.40	2.01	16.40	2.01	0.5707	0.0740	3.90	1.29	0	4.0	26.6266	7.1892	16.0030	2.7808	24.1441	3.1872	3.8238
AllofEm(172)	10	Lotus_Farm	-99.9900	0.4471	0.6170	0.0000	15.00	4.27	15.00	4.27	0.3347	0.3065	2.40	1.43	0	104.0	26.6266	7.1892	16.0030	2.7808	24.1441	3.1872	3.8238
AllofEm(172)	10	Pearl_Harbor	-99.9900	0.4838	0.6472	0.0000	41.60	6.90	41.60	6.90	0.4370	0.1943	3.50	1.35	0	0.0	26.6266	7.1892	16.0030	2.7808	24.1441	3.1872	3.8238
AllofEm(172)	10	Turtle_Bay	-99.9900	0.4784	0.6363	0.0000	40.00	9.39	40.00	9.39	0.3645	0.2010	2.40	0.52	0	0.0	26.6266	7.1892	16.0030	2.7808	24.1441	3.1872	3.8238
AllofEm(172)	10	Waimea_Valley	-99.9900	0.4639	0.6273	0.2000	30.50	7.13	24.80	13.56	0.4759	0.1942	4.50	2.62	62	57.9	26.6266	7.1892	16.0030	2.7808	24.1441	3.1872	3.8238
AllofEm(172)	10	Meta	-99.9900	0.5624	0.4464	0.0000	443.90	32.77	443.90	32.77	0.9106	0.0162	18.90	1.60	0	0.0	26.6266	7.1892	16.0030	2.7808	24.1441	3.1872	3.8238
AllofEm(173)	10	Windward_Complex	-99.9900	0.1041	0.6285	0.0000	147.40	52.94	147.40	52.94	0.5794	0.2215	4.80	2.15	0	84.7	54.9550	48.6386	6.4595	47.8318	10.4204	17.4304	4.2653
AllofEm(173)	10	Kahuku_Complex	-99.9900	0.0908	0.6339	0.0000	93.50	19.12	93.50	19.12	0.6097	0.1476	4.60	1.84	0	76.0	54.9550	48.6386	6.4595	47.8318	10.4204	17.4304	4.2653
AllofEm(173)	10	Keawawa	-99.9900	0.4205	0.5774	0.0000	6.70	1.70	6.70	1.70	0.5405	0.1608	3.60	0.97	7	8.9	54.9550	48.6386	6.4595	47.8318	10.4204	17.4304	4.2653
AllofEm(173)	10	Klipper	-99.9900	0.3415	0.6166	0.1000	4.78	1.30	4.50	1.51	0.4953	0.2440	3.00	1.00	7	6.6	54.9550	48.6386	6.4595	47.8318	10.4204	17.4304	4.2653
AllofEm(173)	10	Lotus_Farm	-99.9900	0.3346	0.6291	0.2000	5.50	2.00	4.60	2.59	0.4907	0.2428	3.00	1.77	5	7.8	54.9550	48.6386	6.4595	47.8318	10.4204	17.4304	4.2653
AllofEm(173)	10	Pearl_Harbor	-99.9900	0.0894	0.6483	0.0000	31.40	14.16	31.40	14.16	0.5112	0.2196	3.80	2.04	22	46.4	54.9550	48.6386	6.4595	47.8318	10.4204	17.4304	4.2653
AllofEm(173)	10	Turtle_Bay	-99.9900	0.0870	0.6553	0.3000	32.57	14.80	23.50	18.96	0.6011	0.1164	4.14	1.46	29	47.3	54.9550	48.6386	6.4595	47.8318	10.4204	17.4304	4.2653
AllofEm(173)	10	Waimea_Valley	-99.9900	0.1375	0.6881	0.1000	19.33	7.09	17.80	8.26	0.5207	0.1683	3.44	1.33	24	23.7	54.9550	48.6386	6.4595	47.8318	10.4204	17.4304	4.2653
AllofEm(173)	10	Meta	-99.9900	0.1206	0.4644	0.0000	329.40	76.33	329.40	76.33	0.6209	0.1870	5.20	2.15	0	0.0	54.9550	48.6386	6.4595	47.8318	10.4204	17.4304	4.2653
AllofEm(174)	10	Windward_Complex	-99.9900	0.2718	0.5194	0.0000	171.40	20.73	171.40	20.73	0.7900	0.0614	11.10	2.56	0	0.0	38.9389	24.1021	6.3754	26.0480	19.5195	5.5696	2.5065
AllofEm(174)	10	Kahuku_Complex	-99.9900	0.2546	0.5107	0.0000	100.50	16.82	100.50	16.82	0.7672	0.1336	10.30	2.36	0	0.0	38.9389	24.1021	6.3754	26.0480	19.5195	5.5696	2.5065
AllofEm(174)	10	Keawawa	-99.9900	0.4101	0.4557	0.0000	5.60	1.78	5.60	1.78	0.7248	0.1248	5.30	2.11	10	27.1	38.9389	24.1021	6.3754	26.0480	19.5195	5.5696	2.5065
AllofEm(174)	10	Klipper	-99.9900	0.3212	0.4895	0.0000	6.10	1.79	6.10	1.79	0.6941	0.0732	4.70	1.16	11	16.7	38.9389	24.1021	6.3754	26.0480	19.5195	5.5696	2.5065
AllofEm(174)	10	Lotus_Farm	-99.9900	0.3061	0.5082	0.0000	5.00	1.89	5.00	1.89	0.6642	0.1665	4.60	1.96	8	10.8	38.9389	24.1021	6.3754	26.0480	19.5195	5.5696	2.5065
AllofEm(174)	10	Pearl_Harbor	-99.9900	0.2188	0.5023	0.0000	35.10	8.37	35.10	8.37	0.7620	0.0835	8.30	2.54	0	0.0	38.9389	24.1021	6.3754	26.0480	19.5195	5.5696	2.5065
AllofEm(174)	10	Turtle_Bay	-99.9900	0.1948	0.5009	0.0000	33.40	8.32	33.40	8.32	0.7377	0.0750	7.50	1.58	0	0.0	38.9389	24.1021	6.3754	26.0480	19.5195	5.5696	2.5065
AllofEm(174)	10	Waimea_Valley	-99.9900	0.2187	0.5063	0.1000	20.67	10.11	18.60	11.56	0.7445	0.0728	7.22	1.39	39	59.8	38.9389	24.1021	6.3754	26.0480	19.5195	5.5696	2.5065
AllofEm(174)	10	Meta	-99.9900	0.2855	0.3728	0.0000	375.70	48.79	375.70	48.79	0.8506	0.0519	13.60	3.06	0	0.0	38.9389	24.1021	6.3754	26.0480	19.5195	5.5696	2.5065
AllofEm(175)	10	Windward_Complex	-99.9900	0.7061	0.8062	0.0000	184.60	12.95	184.60	12.95	0.8034	0.0582	9.80	2.15	0	0.0	24.4244	8.0861	9.8438	40.3363	19.9099	4.3784	7.1522
AllofEm(175)	10	Kahuku_Complex	-99.9900	0.6842	0.8211	0.0000	104.00	10.93	104.00	10.93	0.7982	0.0557	9.80	2.04	0	0.0	24.4244	8.0861	9.8438	40.3363	19.9099	4.3784	7.1522
AllofEm(175)	10	Keawawa	-99.9900	0.8849	0.6547	0.0000	10.10	1.60	10.10	1.60	0.7492	0.0692	5.90	1.52	58	51.4	24.4244	8.0861	9.8438	40.3363	19.9099	4.3784	7.1522
AllofEm(175)	10	Klipper	-99.9900	0.7304	0.6823	0.0000	10.40	2.17	10.40	2.17	0.7366	0.0716	6.50	1.78	95	83.3	24.4244	8.0861	9.8438	40.3363	19.9099	4.3784	7.1522
AllofEm(175)	10	Lotus_Farm	-99.9900	0.7400	0.6840	0.0000	9.70	2.06	9.70	2.06	0.7716	0.0491	6.40	1.71	102	51.0	24.4244	8.0861	9.8438	40.3363	19.9099	4.3784	7.1522
AllofEm(175)	10	Pearl_Harbor	-99.9900	0.6783	0.8241	0.0000	43.80	8.07	43.80	8.07	0.8003	0.0541	9.70	0.95	0	63.0	24.4244	8.0861	9.8438	40.3363	19.9099	4.3784	7.1522
AllofEm(175)	10	Turtle_Bay	-99.9900	0.6604	0.8364	0.0000	38.30	8.27	38.30	8.27	0.7372	0.0588	7.90	0.99	0	0.0	24.4244	8.0861	9.8438	40.3363	19.9099	4.3784	7.1522
AllofEm(175)	10	Waimea_Valley	-99.9900	0.7034	0.8062	0.0000	24.00	9.94	24.00	9.94	0.7433	0.0770	7.70	1.42	37	37.0	24.4244	8.0861	9.8438	40.3363	19.9099	4.3784	7.1522
AllofEm(175)	10	Meta	-99.9900	0.8151	0.6167	0.0000	424.90	32.99	424.90	32.99	0.8334	0.0429	11.50	1.84	0	0.0	24.4244	8.0861	9.8438	40.3363	19.9099	4.3784	7.1522
AllofEm(176)	10	Windward_Complex	-99.9900	0.4732	0.5428	0.0000	187.60	14.79	187.60	14.79	0.8524	0.0453	13.00	2.31	0	0.0	9.8098	2.2563	16.2973	50.2523	14.6096	10.3343	2.8709
AllofEm(176)	10	Kahuku_Complex	-99.9900	0.4811	0.5627	0.0000	102.70	8.67	102.70	8.67	0.8532	0.0492	12.30	2.06	0	0.0	9.8098	2.2563	16.2973	50.2523	14.6096	10.3343	2.8709
AllofEm(176)	10	Keawawa	-99.9900	0.6246	0.4751	0.0000	16.50	1.78	16.50	1.78	0.8223	0.0765	9.70	2.36	0	0.0	9.8098	2.2563	16.2973	50.2523	14.6096	10.3343	2.8709
AllofEm(176)	10	Klipper	-99.9900	0.4961	0.5103	0.0000	15.90	2.77	15.90	2.77	0.8245	0.0494	9.10	0.88	0	111.0	9.8098	2.2563	16.2973	50.2523	14.6096	10.3343	2.8709
AllofEm(176)	10	Lotus_Farm	-99.9900	0.5136	0.5107	0.0000	16.40	1.65	16.40	1.65	0.8228	0.0544	9.50	2.22	0	0.0	9.8098	2.2563	16.2973	50.2523	14.6096	10.3343	2.8709
AllofEm(176)	10	Pearl_Harbor	-99.9900	0.4958	0.5791	0.0000	39.00	11.19	39.00	11.19	0.8029	0.0559	10.30	2.11	0	139.0	9.8098	2.2563	16.2973	50.2523	14.6096	10.3343	2.8709
AllofEm(176)	10	Turtle_Bay	-99.9900	0.4754	0.5741	0.0000	32.90	13.40	32.90	13.40	0.8217	0.0509	10.20	2.15	0	79.5	9.8098	2.2563	16.2973	50.2523	14.6096	10.3343	2.8709
AllofEm(176)	10	Waimea_Valley	-99.9900	0.5332	0.5538	0.0000	25.30	12.12	25.30	12.12	0.8226	0.0282	9.30	2.06	49	54.6	9.8098	2.2563	16.2973	50.2523	14.6096	10.3343	2.8709
AllofEm(176)	10	Meta	-99.9900	0.5356	0.4004	0.0000	436.30	44.41	436.30	44.41	0.8780	0.0367	15.20	3.05	0	0.0	9.8098	2.2563	16.2973	50.2523	14.6096	10.3343	2.8709
AllofEm(177)	10	Windward_Complex	-99.9900	0.5885	0.6750	0.0000	180.20	9.27	180.20	9.27	0.8379	0.0565	11.70	2.11	0	0.0	25.5255	5.0751	5.8288	62.1982	14.5195	8.4454	5.1622
AllofEm(177)	10	Kahuku_Complex	-99.9900	0.5874	0.6842	0.0000	96.40	8.28	96.40	8.28	0.8281	0.0546	11.00	2.40	0	0.0	25.5255	5.0751	5.8288	62.1982	14.5195	8.4454	5.1622
AllofEm(177)	10	Keawawa	-99.9900	1.1613	0.5357	0.2000	5.50	2.07	5.10	2.02	0.7429	0.0759	5.50	1.31	9	9.6	25.5255	5.0751	5.8288	62.1982	14.5195	8.4454	5.1622
AllofEm(177)	10	Klipper	-99.9900	0.9153	0.5673	0.0000	5.00	1.70	5.00	1.70	0.7457	0.0806	5.10	1.37	9	11.0	25.5255	5.0751	5.8288	62.1982	14.5195	8.4454	5.1622
AllofEm(177)	10	Lotus_Farm	-99.9900	0.9036	0.5551	0.1000	5.56	1.81	5.30	1.89	0.7366	0.1183	5.56	1.51	5	9.1	25.5255	5.0751	5.8288	62.1982	14.5195	8.4454	5.1622
AllofEm(177)	10	Pearl_Harbor	-99.9900	0.5982	0.7054	0.0000	34.70	10.17	34.70	10.17	0.7984	0.0547	9.30	1.49	0	80.0	25.5255	5.0751	5.8288	62.1982	14.5195	8.4454	5.1622
AllofEm(177)	10	Turtle_Bay	-99.9900	0.5544	0.6837	0.0000	35.50	13.52	35.50	13.52	0.8131	0.0608	9.30	2.11	0	88.5	25.5255	5.0751	5.8288	62.1982	14.5195	8.4454	5.1622
AllofEm(177)	10	Waimea_Valley	-99.9900	0.6283	0.6848	0.0000	21.20	9.11	21.20	9.11	0.8302	0.0403	9.00	1.83	54	57.1	25.5255	5.0751	5.8288	62.1982	14.5195	8.4454	5.1622
AllofEm(177)	10	Meta	-99.9900	0.6783	0.5190	0.0000	383.40	32.24	383.40	32.24	0.8559	0.0457	12.20	2.39	0	0.0	25.5255	5.0751	5.8288	62.1982	14.5195	8.4454	5.1622
AllofEm(178)	10	Windward_Complex	-99.9900	0.3097	0.8504	0.0000	125.40	45.13	125.40	45.13	0.7070	0.0585	7.10	1.37	0	0.0	10.6106	47.6777	23.1712	78.5946	17.5976	11.4064	3.7678
AllofEm(178)	10	Kahuku_Complex	-99.9900	0.3067	0.8493	0.0000	90.60	22.76	90.60	22.76	0.7230	0.0758	6.80	1.81	0	0.0	10.6106	47.6777	23.1712	78.5946	17.5976	11.4064	3.7678
AllofEm(178)	10	Keawawa	-99.9900	0.3813	0.7256	0.0000	18.50	4.09	18.50	4.09	0.7003	0.0688	5.70	1.25	0	19.0	10.6106	47.6777	23.1712	78.5946	17.5976	11.4064	3.7678
AllofEm(178)	10	Klipper	-99.9900	0.2763	0.7695	0.0000	18.30	4.69	18.30	4.69	0.7088	0.0677	5.70	0.48	0	1.0	10.6106	47.6777	23.1712	78.5946	17.5976	11.4064	3.7678
AllofEm(178)	10	Lotus_Farm	-99.9900	0.2693	0.7780	0.0000	17.20	7.25	17.20	7.25	0.6775	0.1488	5.30	1.16	0	75.5	10.6106	47.6777	23.1712	78.5946	17.5976	11.4064	3.7678
AllofEm(178)	10	Pearl_Harbor	-99.9900	0.2643	0.8167	0.0000	29.80	6.00	29.80	6.00	0.6989	0.0814	5.80	1.81	0	0.0	10.6106	47.6777	23.1712	78.5946	17.5976	11.4064	3.7678
AllofEm(178)	10	Turtle_Bay	-99.9900	0.2408	0.8171	0.0000	37.60	10.39	37.60	10.39	0.6890	0.1146	5.70	1.42	0	87.0	10.6106	47.6777	23.1712	78.5946	17.5976	11.4064	3.7678
AllofEm(178)	10	Waimea_Valley	-99.9900	0.3119	0.7866	0.0000	22.40	12.75	22.40	12.75	0.6465	0.1348	5.20	1.69	87	79.6	10.6106	47.6777	23.1712	78.5946	17.5976	11.4064	3.7678
AllofEm(178)	10	Meta	-99.9900	0.3651	0.5925	0.0000	359.80	68.19	359.80	68.19	0.7485	0.0481	7.90	2.08	0	0.0	10.6106	47.6777	23.1712	78.5946	17.5976	11.4064	3.7678
AllofEm(179)	10	Windward_Complex	-99.9900	0.0642	0.3972	0.0000	141.40	25.91	141.40	25.91	0.8029	0.0572	9.60	1.90	0	0.0	13.0130	32.0460	15.2883	77.6577	16.0961	14.5035	1.1401
AllofEm(179)	10	Kahuku_Complex	-99.9900	0.0636	0.4140	0.0000	80.20	24.60	80.20	24.60	0.7861	0.0764	9.40	2.27	0	0.0	13.0130	32.0460	15.2883	77.6577	16.0961	14.5035	1.1401
AllofEm(179)	10	Keawawa	-99.9900	0.2141	0.4081	0.0000	11.90	2.47	11.90	2.47	0.7574	0.1185	7.10	2.38	134	59.0	13.0130	32.0460	15.2883	77.6577	16.0961	14.5035	1.1401
AllofEm(179)	10	Klipper	-99.9900	0.1156	0.4656	0.0000	13.20	3.16	13.20	3.16	0.7473	0.0948	6.60	1.35	66	64.1	13.0130	32.0460	15.2883	77.6577	16.0961	14.5035	1.1401
AllofEm(179)	10	Lotus_Farm	-99.9900	0.1079	0.4608	0.1000	12.89	3.37	12.00	4.24	0.7716	0.0742	6.44	1.33	31	40.0	13.0130	32.0460	15.2883	77.6577	16.0961	14.5035	1.1401
AllofEm(179)	10	Pearl_Harbor	-99.9900	0.0596	0.4178	0.0000	23.70	9.72	23.70	9.72	0.7799	0.0750	7.80	1.81	0	116.0	13.0130	32.0460	15.2883	77.6577	16.0961	14.5035	1.1401
AllofEm(179)	10	Turtle_Bay	-99.9900	0.0457	0.4249	0.0000	26.20	14.95	26.20	14.95	0.7684	0.0799	7.10	2.33	0	90.7	13.0130	32.0460	15.2883	77.6577	16.0961	14.5035	1.1401
AllofEm(179)	10	Waimea_Valley	-99.9900	0.1275	0.4275	0.0000	22.50	6.22	22.50	6.22	0.7795	0.0689	7.80	2.25	66	77.8	13.0130	32.0460	15.2883	77.6577	16.0961	14.5035	1.1401
AllofEm(179)	10	Meta	-99.9900	0.0853	0.2839	0.0000	331.10	55.39	331.10	55.39	0.8151	0.0612	10.70	2.50	0	0.0	13.0130	32.0460	15.2883	77.6577	16.0961	14.5035	1.1401
AllofEm(180)	10	Windward_Complex	-99.9900	-0.2407	0.4304	1.0000	0.00	0.00	0.00	0.00	0.0000	0.0000	0.00	0.00	10	11.8	98.5986	20.6426	15.3303	23.7057	23.7988	11.7467	4.1812
AllofEm(180)	10	Kahuku_Complex	-99.9900	-0.2651	0.3143	1.0000	0.00	0.00	0.00	0.00	0.0000	0.0000	0.00	0.00	10	10.2	98.5986	20.6426	15.3303	23.7057	23.7988	11.7467	4.1812
AllofEm(180)	10	Keawawa	-99.9900	-0.0531	0.2566	1.0000	0.00	0.00	0.00	0.00	0.0000	0.0000	0.00	0.00	5	5.9	98.5986	20.6426	15.3303	23.7057	23.7988	11.7467	4.1812
AllofEm(180)	10	Klipper	-99.9900	-0.1841	0.2229	1.0000	0.00	0.00	0.00	0.00	0.0000	0.0000	0.00	0.00	7	7.7	98.5986	20.6426	15.3303	23.7057	23.7988	11.7467	4.1812
AllofEm(180)	10	Lotus_Farm	-99.9900	-0.2192	0.3077	1.0000	0.00	0.00	0.00	0.00	0.0000	0.0000	0.00	0.00	9	8.2	98.5986	20.6426	15.3303	23.7057	23.7988	11.7467	4.1812
AllofEm(180)	10	Pearl_Harbor	-99.9900	-0.2240	0.3094	1.0000	0.00	0.00	0.00	0.00	0.0000	0.0000	0.00	0.00	10	9.8	98.5986	20.6426	15.3303	23.7057	23.7988	11.7467	4.1812
AllofEm(180)	10	Turtle_Bay	-99.9900	-0.3019	0.2872	1.0000	0.00	0.00	0.00	0.00	0.0000	0.0000	0.00	0.00	7	7.9	98.5986	20.6426	15.3303	23.7057	23.7988	11.7467	4.1812
AllofEm(180)	10	Waimea_Valley	-99.9900	-0.2493	0.2142	1.0000	0.00	0.00	0.00	0.00	0.0000	0.0000	0.00	0.00	7	7.6	98.5986	20.6426	15.3303	23.7057	23.7988	11.7467	4.1812
AllofEm(180)	10	Meta	-99.9900	-0.2618	0.3397	1.0000	0.00	0.00	0.00	0.00	0.0000	0.0000	0.00	0.00	10	12.8	98.5986	20.6426	15.3303	23.7057	23.7988	11.7467	4.1812
AllofEm(181)	10	Windward_Complex	-99.9900	-0.0610	0.3468	1.0000	0.00	0.00	0.00	0.00	0.0000	0.0000	0.00	0.00	45	52.4	71.9720	36.2102	24.3904	57.2793	16.1712	6.4715	1.9950
AllofEm(181)	10	Kahuku_Complex	-99.9900	-0.0461	0.3708	1.0000	0.00	0.00	0.00	0.00	0.0000	0.0000	0.00	0.00	44	50.8	71.9720	36.2102	24.3904	57.2793	16.1712	6.4715	1.9950
AllofEm(181)	10	Keawawa	-99.9900	0.0416	0.4147	1.0000	0.00	0.00	0.00	0.00	0.0000	0.0000	0.00	0.00	21	21.4	71.9720	36.2102	24.3904	57.2793	16.1712	6.4715	1.9950
AllofEm(181)	10	Klipper	-99.9900	-0.0184	0.4117	1.0000	0.00	0.00	0.00	0.00	0.0000	0.0000	0.00	0.00	17	20.9	71.9720	36.2102	24.3904	57.2793	16.1712	6.4715	1.9950
AllofEm(181)	10	Lotus_Farm	-99.9900	-0.0127	0.4086	1.0000	0.00	0.00	0.00	0.00	0.0000	0.0000	0.00	0.00	22	24.7	71.9720	36.2102	24.3904	57.2793	16.1712	6.4715	1.9950
AllofEm(181)	10	Pearl_Harbor	-99.9900	-0.0365	0.3947	1.0000	0.00	0.00	0.00	0.00	0.0000	0.0000	0.00	0.00	28	28.4	71.9720	36.2102	24.3904	57.2793	16.1712	6.4715	1.9950
AllofEm(181)	10	Turtle_Bay	-99.9900	-0.0537	0.3827	1.0000	0.00	0.00	0.00	0.00	0.0000	0.0000	0.00	0.00	15	21.6	71.9720	36.2102	24.3904	57.2793	16.1712	6.4715	1.9950
AllofEm(181)	10	Waimea_Valley	-99.9900	-0.0054	0.3955	1.0000	0.00	0.00	0.00	0.00	0.0000	0.0000	0.00	0.00	22	25.3	71.9720	36.2102	24.3904	57.2793	16.1712	6.4715	1.9950
AllofEm(181)	10	Meta	-99.9900	-0.0652	0.2780	1.0000	0.00	0.00	0.00	0.00	0.0000	0.0000	0.00	0.00	57	64.2	71.9720	36.2102	24.3904	57.2793	16.1712	6.4715	1.9950
AllofEm(182)	10	Windward_Complex	-99.9900	0.3270	0.4404	0.0000	185.80	11.93	185.80	11.93	0.8550	0.0395	15.10	2.85	0	72.0	29.4294	3.5375	15.4985	27.7658	22.4174	13.3634	2.0440
AllofEm(182)	10	Kahuku_Complex	-99.9900	0.3321	0.4461	0.0000	100.10	13.87	100.10	13.87	0.8539	0.0249	14.10	2.02	0	10.5	29.4294	3.5375	15.4985	27.7658	22.4174	13.3634	2.0440
AllofEm(182)	10	Keawawa	-99.9900	0.4060	0.4219	0.0000	14.30	2.31	14.30	2.31	0.8238	0.0372	9.60	1.17	56	18.2	29.4294	3.5375	15.4985	27.7658	22.4174	13.3634	2.0440
AllofEm(182)	10	Klipper	-99.9900	0.3244	0.4380	0.0000	14.20	2.39	14.20	2.39	0.8005	0.0652	8.70	2.75	0	65.3	29.4294	3.5375	15.4985	27.7658	22.4174	13.3634	2.0440
AllofEm(182)	10	Lotus_Farm	-99.9900	0.3253	0.4389	0.0000	15.60	2.76	15.60	2.76	0.7917	0.0797	9.10	2.23	0	62.0	29.4294	3.5375	15.4985	27.7658	22.4174	13.3634	2.0440
AllofEm(182)	10	Pearl_Harbor	-99.9900	0.3364	0.4695	0.0000	36.60	12.15	36.60	12.15	0.8131	0.0585	9.50	1.78	0	45.5	29.4294	3.5375	15.4985	27.7658	22.4174	13.3634	2.0440
AllofEm(182)	10	Turtle_Bay	-99.9900	0.3280	0.4596	0.0000	40.70	13.45	40.70	13.45	0.8009	0.0640	8.90	2.42	0	62.0	29.4294	3.5375	15.4985	27.7658	22.4174	13.3634	2.0440
AllofEm(182)	10	Waimea_Valley	-99.9900	0.3597	0.4598	0.1000	28.22	6.50	25.50	10.56	0.8119	0.0550	9.11	0.60	40	53.0	29.4294	3.5375	15.4985	27.7658	22.4174	13.3634	2.0440
AllofEm(182)	10	Meta	-99.9900	0.3567	0.3211	0.0000	432.80	31.42	432.80	31.42	0.8921	0.0219	17.60	3.50	0	0.0	29.4294	3.5375	15.4985	27.7658	22.4174	13.3634	2.0440
AllofEm(183)	10	Windward_Complex	-99.9900	0.6383	0.8887	0.0000	181.10	23.21	181.10	23.21	0.7003	0.0995	8.40	1.71	0	0.0	38.0380	24.8709	14.7207	13.2432	18.8138	11.0661	7.7758
AllofEm(183)	10	Kahuku_Complex	-99.9900	0.6177	0.9007	0.0000	99.10	13.54	99.10	13.54	0.6683	0.1430	6.80	2.15	0	0.0	38.0380	24.8709	14.7207	13.2432	18.8138	11.0661	7.7758
AllofEm(183)	10	Keawawa	-99.9900	0.5117	0.8125	0.0000	11.20	3.01	11.20	3.01	0.7076	0.0993	5.80	1.55	156	64.2	38.0380	24.8709	14.7207	13.2432	18.8138	11.0661	7.7758
AllofEm(183)	10	Klipper	-99.9900	0.4851	0.8510	0.1000	13.44	4.45	12.40	5.34	0.6765	0.0989	5.78	2.05	115	87.0	38.0380	24.8709	14.7207	13.2432	18.8138	11.0661	7.7758
AllofEm(183)	10	Lotus_Farm	-99.9900	0.4977	0.8527	0.0000	14.70	5.33	14.70	5.33	0.5582	0.1302	4.20	1.03	144	71.0	38.0380	24.8709	14.7207	13.2432	18.8138	11.0661	7.7758
AllofEm(183)	10	Pearl_Harbor	-99.9900	0.5542	0.9043	0.0000	41.20	14.50	41.20	14.50	0.6158	0.1232	5.20	1.75	0	0.0	38.0380	24.8709	14.7207	13.2432	18.8138	11.0661	7.7758
AllofEm(183)	10	Turtle_Bay	-99.9900	0.5371	0.9145	0.0000	38.60	10.74	38.60	10.74	0.5644	0.1799	4.80	1.55	0	85.0	38.0380	24.8709	14.7207	13.2432	18.8138	11.0661	7.7758
AllofEm(183)	10	Waimea_Valley	-99.9900	0.5205	0.8920	0.0000	23.40	10.62	23.40	10.62	0.5453	0.1592	5.00	2.11	37	30.1	38.0380	24.8709	14.7207	13.2432	18.8138	11.0661	7.7758
AllofEm(183)	10	Meta	-99.9900	0.7353	0.6365	0.0000	421.70	39.23	421.70	39.23	0.8064	0.0570	10.50	2.42	0	0.0	38.0380	24.8709	14.7207	13.2432	18.8138	11.0661	7.7758
AllofEm(184)	10	Windward_Complex	-99.9900	0.3045	0.4268	0.0000	185.80	17.37	185.80	17.37	0.8876	0.0300	16.40	3.03	0	0.0	53.0531	4.8829	17.8108	72.5826	21.2763	6.7948	3.0040
AllofEm(184)	10	Kahuku_Complex	-99.9900	0.3074	0.4278	0.0000	102.00	11.18	102.00	11.18	0.8727	0.0287	15.50	2.07	0	0.0	53.0531	4.8829	17.8108	72.5826	21.2763	6.7948	3.0040
AllofEm(184)	10	Keawawa	-99.9900	0.5047	0.3749	0.0000	18.90	3.00	18.90	3.00	0.8558	0.0263	11.00	1.56	0	0.0	53.0531	4.8829	17.8108	72.5826	21.2763	6.7948	3.0040
AllofEm(184)	10	Klipper	-99.9900	0.3537	0.3825	0.0000	17.90	1.10	17.90	1.10	0.8602	0.0342	10.90	1.45	0	0.0	53.0531	4.8829	17.8108	72.5826	21.2763	6.7948	3.0040
AllofEm(184)	10	Lotus_Farm	-99.9900	0.3656	0.3941	0.0000	17.70	2.06	17.70	2.06	0.8580	0.0370	11.20	2.04	0	0.0	53.0531	4.8829	17.8108	72.5826	21.2763	6.7948	3.0040
AllofEm(184)	10	Pearl_Harbor	-99.9900	0.3149	0.4350	0.0000	35.30	7.21	35.30	7.21	0.8540	0.0467	12.50	1.90	0	0.0	53.0531	4.8829	17.8108	72.5826	21.2763	6.7948	3.0040
AllofEm(184)	10	Turtle_Bay	-99.9900	0.2903	0.4287	0.0000	35.10	8.60	35.10	8.60	0.8604	0.0409	11.90	1.37	0	0.0	53.0531	4.8829	17.8108	72.5826	21.2763	6.7948	3.0040
AllofEm(184)	10	Waimea_Valley	-99.9900	0.3901	0.4365	0.0000	18.30	8.08	18.30	8.08	0.8475	0.0342	11.00	2.45	43	59.4	53.0531	4.8829	17.8108	72.5826	21.2763	6.7948	3.0040
AllofEm(184)	10	Meta	-99.9900	0.3471	0.3143	0.0000	431.00	24.29	431.00	24.29	0.8983	0.0196	18.50	2.55	0	0.0	53.0531	4.8829	17.8108	72.5826	21.2763	6.7948	3.0040
AllofEm(185)	10	Windward_Complex	-99.9900	0.0029	0.5664	0.8000	111.00	115.97	22.30	60.66	0.4037	0.5710	4.50	4.95	68	71.6	75.4755	37.2993	14.4054	32.6066	22.1171	5.1271	3.6907
AllofEm(185)	10	Kahuku_Complex	-99.9900	0.0016	0.5601	0.8000	57.00	62.23	11.50	31.71	0.3084	0.4362	4.50	4.95	61	55.3	75.4755	37.2993	14.4054	32.6066	22.1171	5.1271	3.6907
AllofEm(185)	10	Keawawa	-99.9900	0.0826	0.5640	0.8000	11.00	5.66	2.20	5.01	0.3744	0.5295	3.00	2.83	10	11.9	75.4755	37.2993	14.4054	32.6066	22.1171	5.1271	3.6907
AllofEm(185)	10	Klipper	-99.9900	0.0343	0.5801	0.9000	7.00	0.00	0.70	2.21	0.6224	0.0000	5.00	0.00	9	14.3	75.4755	37.2993	14.4054	32.6066	22.1171	5.1271	3.6907
AllofEm(185)	10	Lotus_Farm	-99.9900	0.0494	0.5367	0.9000	18.00	0.00	1.80	5.69	0.7361	0.0000	6.00	0.00	9	12.8	75.4755	37.2993	14.4054	32.6066	22.1171	5.1271	3.6907
AllofEm(185)	10	Pearl_Harbor	-99.9900	0.0029	0.5505	0.9000	25.00	0.00	2.50	7.91	0.7824	0.0000	5.00	0.00	23	34.5	75.4755	37.2993	14.4054	32.6066	22.1171	5.1271	3.6907
AllofEm(185)	10	Turtle_Bay	-99.9900	-0.0074	0.5712	0.9000	42.00	0.00	4.20	13.28	0.7183	0.0000	7.00	0.00	17	19.4	75.4755	37.2993	14.4054	32.6066	22.1171	5.1271	3.6907
AllofEm(185)	10	Waimea_Valley	-99.9900	0.0454	0.5720	0.8000	13.50	16.26	2.70	7.86	0.3200	0.4525	4.50	4.95	12	13.9	75.4755	37.2993	14.4054	32.6066	22.1171	5.1271	3.6907
AllofEm(185)	10	Meta	-99.9900	0.0011	0.4726	0.8000	238.50	265.17	47.90	133.81	0.4239	0.5995	5.00	5.66	118	112.9	75.4755	37.2993	14.4054	32.6066	22.1171	5.1271	3.6907
AllofEm(186)	10	Windward_Complex	-99.9900	0.4044	1.1755	0.0000	140.50	48.43	140.50	48.43	0.4227	0.1357	3.40	1.35	0	0.0	17.8178	62.4765	9.8018	8.8709	14.2192	7.2202	6.8368
AllofEm(186)	10	Kahuku_Complex	-99.9900	0.3795	1.2034	0.0000	92.50	25.99	92.50	25.99	0.2863	0.1979	3.10	1.29	0	0.0	17.8178	62.4765	9.8018	8.8709	14.2192	7.2202	6.8368
AllofEm(186)	10	Keawawa	-99.9900	0.5023	1.1728	1.0000	0.00	0.00	1.00	0.94	0.0000	0.0000	0.00	0.00	1	3.7	17.8178	62.4765	9.8018	8.8709	14.2192	7.2202	6.8368
AllofEm(186)	10	Klipper	-99.9900	0.4319	1.2090	0.9000	2.00	0.00	0.50	0.71	0.5000	0.0000	2.00	0.00	4	3.8	17.8178	62.4765	9.8018	8.8709	14.2192	7.2202	6.8368
AllofEm(186)	10	Lotus_Farm	-99.9900	0.4012	1.2292	0.8000	2.50	0.71	1.10	0.99	0.4097	0.0491	2.00	0.00	4	3.9	17.8178	62.4765	9.8018	8.8709	14.2192	7.2202	6.8368
AllofEm(186)	10	Pearl_Harbor	-99.9900	0.3130	1.2315	0.2000	20.25	10.63	16.60	12.14	0.2859	0.2398	2.25	0.89	89	64.0	17.8178	62.4765	9.8018	8.8709	14.2192	7.2202	6.8368
AllofEm(186)	10	Turtle_Bay	-99.9900	0.2862	1.2475	0.2000	16.63	8.72	13.30	10.40	0.1745	0.2374	1.63	0.74	40	49.4	17.8178	62.4765	9.8018	8.8709	14.2192	7.2202	6.8368
AllofEm(186)	10	Waimea_Valley	-99.9900	0.3044	1.2505	0.4000	10.33	7.34	6.50	7.38	0.3866	0.2398	2.50	0.84	27	36.4	17.8178	62.4765	9.8018	8.8709	14.2192	7.2202	6.8368
AllofEm(186)	10	Meta	-99.9900	0.4812	0.8315	0.0000	272.00	45.90	272.00	45.90	0.6165	0.1217	4.40	1.43	0	0.0	17.8178	62.4765	9.8018	8.8709	14.2192	7.2202	6.8368
AllofEm(187)	10	Windward_Complex	-99.9900	0.0005	0.8647	1.0000	0.00	0.00	0.00	0.00	0.0000	0.0000	0.00	0.00	28	33.1	44.6446	65.4875	17.7477	47.9099	11.0060	17.9239	5.2603
AllofEm(187)	10	Kahuku_Complex	-99.9900	0.0504	0.9660	1.0000	0.00	0.00	0.00	0.00	0.0000	0.0000	0.00	0.00	12	17.2	44.6446	65.4875	17.7477	47.9099	11.0060	17.9239	5.2603
AllofEm(187)	10	Keawawa	-99.9900	0.2353	0.9311	1.0000	0.00	0.00	0.00	0.00	0.0000	0.0000	0.00	0.00	4	6.8	44.6446	65.4875	17.7477	47.9099	11.0060	17.9239	5.2603
AllofEm(187)	10	Klipper	-99.9900	0.1991	0.9192	1.0000	0.00	0.00	0.00	0.00	0.0000	0.0000	0.00	0.00	5	7.7	44.6446	65.4875	17.7477	47.9099	11.0060	17.9239	5.2603
AllofEm(187)	10	Lotus_Farm	-99.9900	0.1841	0.9236	1.0000	0.00	0.00	0.00	0.00	0.0000	0.0000	0.00	0.00	5	7.7	44.6446	65.4875	17.7477	47.9099	11.0060	17.9239	5.2603
AllofEm(187)	10	Pearl_Harbor	-99.9900	0.0662	1.0064	1.0000	0.00	0.00	0.00	0.00	0.0000	0.0000	0.00	0.00	5	11.7	44.6446	65.4875	17.7477	47.9099	11.0060	17.9239	5.2603
AllofEm(187)	10	Turtle_Bay	-99.9900	0.0489	0.9646	1.0000	0.00	0.00	0.00	0.00	0.0000	0.0000	0.00	0.00	8	13.8	44.6446	65.4875	17.7477	47.9099	11.0060	17.9239	5.2603
AllofEm(187)	10	Waimea_Valley	-99.9900	0.1067	0.9486	1.0000	0.00	0.00	0.00	0.00	0.0000	0.0000	0.00	0.00	7	12.0	44.6446	65.4875	17.7477	47.9099	11.0060	17.9239	5.2603
AllofEm(187)	10	Meta	-99.9900	-0.0297	0.8050	1.0000	0.00	0.00	0.00	0.00	0.0000	0.0000	0.00	0.00	37	41.1	44.6446	65.4875	17.7477	47.9099	11.0060	17.9239	5.2603
AllofEm(188)	10	Windward_Complex	-99.9900	-0.0608	0.3828	1.0000	0.00	0.00	0.00	0.00	0.0000	0.0000	0.00	0.00	21	35.9	94.2943	3.2813	6.8378	28.0781	10.6306	11.1171	2.4084
AllofEm(188)	10	Kahuku_Complex	-99.9900	-0.0551	0.3528	1.0000	0.00	0.00	0.00	0.00	0.0000	0.0000	0.00	0.00	30	32.0	94.2943	3.2813	6.8378	28.0781	10.6306	11.1171	2.4084
AllofEm(188)	10	Keawawa	-99.9900	0.0875	0.3076	1.0000	0.00	0.00	0.00	0.00	0.0000	0.0000	0.00	0.00	17	18.3	94.2943	3.2813	6.8378	28.0781	10.6306	11.1171	2.4084
AllofEm(188)	10	Klipper	-99.9900	0.0330	0.2635	1.0000	0.00	0.00	0.00	0.00	0.0000	0.0000	0.00	0.00	10	14.4	94.2943	3.2813	6.8378	28.0781	10.6306	11.1171	2.4084
AllofEm(188)	10	Lotus_Farm	-99.9900	0.0497	0.2787	1.0000	0.00	0.00	0.00	0.00	0.0000	0.0000	0.00	0.00	13	17.3	94.2943	3.2813	6.8378	28.0781	10.6306	11.1171	2.4084
AllofEm(188)	10	Pearl_Harbor	-99.9900	-0.0315	0.3263	1.0000	0.00	0.00	0.00	0.00	0.0000	0.0000	0.00	0.00	26	29.7	94.2943	3.2813	6.8378	28.0781	10.6306	11.1171	2.4084
AllofEm(188)	10	Turtle_Bay	-99.9900	-0.0343	0.3126	1.0000	0.00	0.00	0.00	0.00	0.0000	0.0000	0.00	0.00	22	28.0	94.2943	3.2813	6.8378	28.0781	10.6306	11.1171	2.4084
AllofEm(188)	10	Waimea_Valley	-99.9900	-0.0010	0.3088	1.0000	0.00	0.00	0.00	0.00	0.0000	0.0000	0.00	0.00	20	26.2	94.2943	3.2813	6.8378	28.0781	10.6306	11.1171	2.4084
AllofEm(188)	10	Meta	-99.9900	-0.0670	0.3131	1.0000	0.00	0.00	0.00	0.00	0.0000	0.0000	0.00	0.00	48	54.4	94.2943	3.2813	6.8378	28.0781	10.6306	11.1171	2.4084
AllofEm(189)	10	Windward_Complex	-99.9900	0.3775	0.7164	0.0000	169.20	25.19	169.20	25.19	0.7741	0.0674	9.00	2.36	0	45.0	48.8488	22.6927	21.0691	53.1411	24.7297	17.6517	4.7768
AllofEm(189)	10	Kahuku_Complex	-99.9900	0.3672	0.7222	0.0000	99.90	27.16	99.90	27.16	0.7729	0.0834	8.60	2.01	0	151.0	48.8488	22.6927	21.0691	53.1411	24.7297	17.6517	4.7768
AllofEm(189)	10	Keawawa	-99.9900	0.4205	0.6129	0.0000	18.40	3.81	18.40	3.81	0.7669	0.1026	8.10	2.13	0	1.0	48.8488	22.6927	21.0691	53.1411	24.7297	17.6517	4.7768
AllofEm(189)	10	Klipper	-99.9900	0.3245	0.6346	0.0000	18.60	4.58	18.60	4.58	0.7681	0.0706	7.30	1.83	0	80.0	48.8488	22.6927	21.0691	53.1411	24.7297	17.6517	4.7768
AllofEm(189)	10	Lotus_Farm	-99.9900	0.3584	0.6478	0.0000	19.50	5.02	19.50	5.02	0.7508	0.0991	6.90	1.97	0	48.5	48.8488	22.6927	21.0691	53.1411	24.7297	17.6517	4.7768
AllofEm(189)	10	Pearl_Harbor	-99.9900	0.3387	0.6961	0.0000	37.30	12.53	37.30	12.53	0.7759	0.0425	7.10	1.79	0	0.0	48.8488	22.6927	21.0691	53.1411	24.7297	17.6517	4.7768
AllofEm(189)	10	Turtle_Bay	-99.9900	0.3064	0.6957	0.0000	33.80	7.19	33.80	7.19	0.7423	0.1048	7.10	1.73	0	94.0	48.8488	22.6927	21.0691	53.1411	24.7297	17.6517	4.7768
AllofEm(189)	10	Waimea_Valley	-99.9900	0.3796	0.6882	0.1000	20.11	11.82	18.70	12.00	0.7413	0.0922	6.44	2.07	36	44.4	48.8488	22.6927	21.0691	53.1411	24.7297	17.6517	4.7768
AllofEm(189)	10	Meta	-99.9900	0.4301	0.5024	0.0000	415.40	73.83	415.40	73.83	0.8087	0.0662	10.30	2.50	0	0.0	48.8488	22.6927	21.0691	53.1411	24.7297	17.6517	4.7768
AllofEm(190)	10	Windward_Complex	-99.9900	0.2976	0.4218	0.1000	177.11	30.42	159.40	62.93	0.7137	0.1546	8.33	3.20	0	84.5	47.1471	4.7548	23.7177	3.7958	17.2222	15.7968	2.4925
AllofEm(190)	10	Kahuku_Complex	-99.9900	0.3121	0.4405	0.0000	105.30	13.13	105.30	13.13	0.7240	0.0782	7.50	2.32	0	98.3	47.1471	4.7548	23.7177	3.7958	17.2222	15.7968	2.4925
AllofEm(190)	10	Keawawa	-99.9900	0.3008	0.4416	0.2000	20.50	5.81	16.70	9.53	0.6751	0.1823	6.00	2.39	113	81.0	47.1471	4.7548	23.7177	3.7958	17.2222	15.7968	2.4925
AllofEm(190)	10	Klipper	-99.9900	0.2884	0.4673	0.0000	19.30	6.24	19.30	6.24	0.5241	0.1813	4.30	1.64	129	76.6	47.1471	4.7548	23.7177	3.7958	17.2222	15.7968	2.4925
AllofEm(190)	10	Lotus_Farm	-99.9900	0.2937	0.4479	0.2000	19.63	8.62	15.90	10.94	0.5204	0.2063	3.75	1.58	95	70.0	47.1471	4.7548	23.7177	3.7958	17.2222	15.7968	2.4925
AllofEm(190)	10	Pearl_Harbor	-99.9900	0.3052	0.4561	0.0000	37.30	13.57	37.30	13.57	0.6105	0.1045	4.90	1.52	0	109.0	47.1471	4.7548	23.7177	3.7958	17.2222	15.7968	2.4925
AllofEm(190)	10	Turtle_Bay	-99.9900	0.3060	0.4523	0.1000	32.78	13.74	29.50	16.59	0.4343	0.2814	3.67	1.87	79	68.2	47.1471	4.7548	23.7177	3.7958	17.2222	15.7968	2.4925
AllofEm(190)	10	Waimea_Valley	-99.9900	0.3132	0.4440	0.1000	14.67	13.09	13.20	13.18	0.5277	0.2264	3.78	1.64	42	52.7	47.1471	4.7548	23.7177	3.7958	17.2222	15.7968	2.4925
AllofEm(190)	10	Meta	-99.9900	0.3248	0.3052	0.0000	396.60	103.10	396.60	103.10	0.8533	0.0615	16.00	3.89	0	0.0	47.1471	4.7548	23.7177	3.7958	17.2222	15.7968	2.4925
AllofEm(191)	10	Windward_Complex	-99.9900	0.1778	0.3493	0.0000	175.20	14.52	175.20	14.52	0.8614	0.0335	13.80	1.93	0	0.0	40.8408	16.7988	5.3874	25.3453	13.2883	5.0931	1.5606
AllofEm(191)	10	Kahuku_Complex	-99.9900	0.1561	0.3445	0.0000	103.90	13.58	103.90	13.58	0.8426	0.0459	12.90	2.77	0	0.0	40.8408	16.7988	5.3874	25.3453	13.2883	5.0931	1.5606
AllofEm(191)	10	Keawawa	-99.9900	0.3875	0.3901	0.1000	4.78	1.30	4.50	1.51	0.7376	0.1090	5.78	1.99	5	8.1	40.8408	16.7988	5.3874	25.3453	13.2883	5.0931	1.5606
AllofEm(191)	10	Klipper	-99.9900	0.2657	0.3882	0.1000	5.33	0.87	5.20	0.92	0.7266	0.0463	5.00	1.00	7	13.1	40.8408	16.7988	5.3874	25.3453	13.2883	5.0931	1.5606
AllofEm(191)	10	Lotus_Farm	-99.9900	0.2880	0.3823	0.4000	4.83	0.98	4.10	1.52	0.7759	0.0674	5.67	1.51	5	12.6	40.8408	16.7988	5.3874	25.3453	13.2883	5.0931	1.5606
AllofEm(191)	10	Pearl_Harbor	-99.9900	0.1419	0.3513	0.0000	37.00	10.38	37.00	10.38	0.7970	0.0615	9.20	1.75	0	99.0	40.8408	16.7988	5.3874	25.3453	13.2883	5.0931	1.5606
AllofEm(191)	10	Turtle_Bay	-99.9900	0.1451	0.3565	0.0000	34.90	14.76	34.90	14.76	0.7395	0.1371	8.80	1.69	0	0.0	40.8408	16.7988	5.3874	25.3453	13.2883	5.0931	1.5606
AllofEm(191)	10	Waimea_Valley	-99.9900	0.1705	0.3534	0.0000	24.00	8.39	24.00	8.39	0.7954	0.0810	8.70	2.83	79	77.1	40.8408	16.7988	5.3874	25.3453	13.2883	5.0931	1.5606
AllofEm(191)	10	Meta	-99.9900	0.1823	0.2464	0.0000	388.80	35.35	388.80	35.35	0.8955	0.0204	17.00	2.31	0	0.0	40.8408	16.7988	5.3874	25.3453	13.2883	5.0931	1.5606
AllofEm(192)	10	Windward_Complex	-99.9900	0.7665	0.8090	0.0000	189.00	13.64	189.00	13.64	0.6970	0.1717	6.90	1.91	0	41.0	5.3053	2.3203	11.0420	55.9520	15.2553	14.3504	6.7878
AllofEm(192)	10	Kahuku_Complex	-99.9900	0.7806	0.8322	0.0000	100.20	14.45	100.20	14.45	0.7511	0.1112	6.80	1.69	79	50.1	5.3053	2.3203	11.0420	55.9520	15.2553	14.3504	6.7878
AllofEm(192)	10	Keawawa	-99.9900	1.0304	0.6627	0.0000	11.90	2.13	11.90	2.13	0.7012	0.1367	5.70	1.49	140	100.4	5.3053	2.3203	11.0420	55.9520	15.2553	14.3504	6.7878
AllofEm(192)	10	Klipper	-99.9900	0.8414	0.6836	0.0000	11.30	2.00	11.30	2.00	0.6875	0.1619	5.50	1.90	34	39.5	5.3053	2.3203	11.0420	55.9520	15.2553	14.3504	6.7878
AllofEm(192)	10	Lotus_Farm	-99.9900	0.8615	0.6889	0.0000	10.80	2.30	10.80	2.30	0.6915	0.1238	5.90	1.73	142	64.6	5.3053	2.3203	11.0420	55.9520	15.2553	14.3504	6.7878
AllofEm(192)	10	Pearl_Harbor	-99.9900	0.7794	0.8456	0.0000	38.20	4.24	38.20	4.24	0.6766	0.1196	5.90	1.37	0	69.0	5.3053	2.3203	11.0420	55.9520	15.2553	14.3504	6.7878
AllofEm(192)	10	Turtle_Bay	-99.9900	0.7564	0.8535	0.0000	43.60	8.46	43.60	8.46	0.6949	0.1161	6.10	1.79	0	110.0	5.3053	2.3203	11.0420	55.9520	15.2553	14.3504	6.7878
AllofEm(192)	10	Waimea_Valley	-99.9900	0.8379	0.8257	0.0000	29.60	9.31	29.60	9.31	0.6819	0.1461	6.40	2.07	37	68.5	5.3053	2.3203	11.0420	55.9520	15.2553	14.3504	6.7878
AllofEm(192)	10	Meta	-99.9900	0.8736	0.6445	0.0000	434.60	36.72	434.60	36.72	0.7406	0.1322	7.80	1.81	0	0.0	5.3053	2.3203	11.0420	55.9520	15.2553	14.3504	6.7878
AllofEm(193)	10	Windward_Complex	-99.9900	0.4180	0.7009	0.0000	174.30	26.61	174.30	26.61	0.8031	0.0608	10.40	1.65	0	0.0	53.3534	25.3834	5.2192	61.8859	19.7598	5.9610	5.9049
AllofEm(193)	10	Kahuku_Complex	-99.9900	0.4174	0.7071	0.0000	110.40	11.51	110.40	11.51	0.8184	0.0427	9.50	1.51	0	0.0	53.3534	25.3834	5.2192	61.8859	19.7598	5.9610	5.9049
AllofEm(193)	10	Keawawa	-99.9900	0.9512	0.5779	0.2000	4.63	1.41	4.60	1.26	0.6995	0.1419	5.00	1.60	5	7.8	53.3534	25.3834	5.2192	61.8859	19.7598	5.9610	5.9049
AllofEm(193)	10	Klipper	-99.9900	0.7178	0.5962	0.0000	6.20	1.23	6.20	1.23	0.7580	0.0559	5.70	1.42	7	11.2	53.3534	25.3834	5.2192	61.8859	19.7598	5.9610	5.9049
AllofEm(193)	10	Lotus_Farm	-99.9900	0.7307	0.5815	0.1000	6.00	1.32	5.80	1.40	0.7066	0.1447	5.56	1.74	5	4.8	53.3534	25.3834	5.2192	61.8859	19.7598	5.9610	5.9049
AllofEm(193)	10	Pearl_Harbor	-99.9900	0.3635	0.6932	0.0000	42.10	10.15	42.10	10.15	0.7877	0.0640	8.20	1.32	0	0.0	53.3534	25.3834	5.2192	61.8859	19.7598	5.9610	5.9049
AllofEm(193)	10	Turtle_Bay	-99.9900	0.3329	0.6845	0.0000	38.00	10.83	38.00	10.83	0.7620	0.0886	7.90	1.79	0	0.0	53.3534	25.3834	5.2192	61.8859	19.7598	5.9610	5.9049
AllofEm(193)	10	Waimea_Valley	-99.9900	0.3806	0.6746	0.0000	30.50	9.28	30.50	9.28	0.7716	0.1071	8.90	1.91	69	64.8	53.3534	25.3834	5.2192	61.8859	19.7598	5.9610	5.9049
AllofEm(193)	10	Meta	-99.9900	0.4832	0.5247	0.0000	411.90	52.78	411.90	52.78	0.8335	0.0561	11.60	1.96	0	0.0	53.3534	25.3834	5.2192	61.8859	19.7598	5.9610	5.9049
AllofEm(194)	10	Windward_Complex	-99.9900	0.4373	0.7753	0.0000	169.60	28.16	169.60	28.16	0.7469	0.0820	7.80	1.23	0	0.0	61.6617	31.4054	13.4384	26.3604	15.8108	7.8158	7.8388
AllofEm(194)	10	Kahuku_Complex	-99.9900	0.4262	0.7826	0.0000	89.00	15.73	89.00	15.73	0.6882	0.1316	6.70	1.25	0	0.0	61.6617	31.4054	13.4384	26.3604	15.8108	7.8158	7.8388
AllofEm(194)	10	Keawawa	-99.9900	0.3801	0.6770	0.0000	13.10	2.18	13.10	2.18	0.6975	0.1010	5.70	1.70	57	57.4	61.6617	31.4054	13.4384	26.3604	15.8108	7.8158	7.8388
AllofEm(194)	10	Klipper	-99.9900	0.3280	0.7054	0.1000	12.33	2.24	11.30	3.89	0.6937	0.1117	4.89	1.76	78	68.8	61.6617	31.4054	13.4384	26.3604	15.8108	7.8158	7.8388
AllofEm(194)	10	Lotus_Farm	-99.9900	0.3420	0.7077	0.0000	11.40	2.88	11.40	2.88	0.6693	0.1288	5.10	1.29	44	63.9	61.6617	31.4054	13.4384	26.3604	15.8108	7.8158	7.8388
AllofEm(194)	10	Pearl_Harbor	-99.9900	0.3609	0.7612	0.0000	32.20	11.81	32.20	11.81	0.7104	0.0684	5.90	0.99	0	0.0	61.6617	31.4054	13.4384	26.3604	15.8108	7.8158	7.8388
AllofEm(194)	10	Turtle_Bay	-99.9900	0.3299	0.7565	0.0000	31.20	10.03	31.20	10.03	0.6249	0.1996	5.00	1.05	0	0.0	61.6617	31.4054	13.4384	26.3604	15.8108	7.8158	7.8388
AllofEm(194)	10	Waimea_Valley	-99.9900	0.3416	0.7275	0.0000	24.20	8.53	24.20	8.53	0.6932	0.0736	5.60	1.26	49	53.3	61.6617	31.4054	13.4384	26.3604	15.8108	7.8158	7.8388
AllofEm(194)	10	Meta	-99.9900	0.4903	0.5536	0.0000	382.00	54.03	382.00	54.03	0.7980	0.0423	9.30	1.42	0	0.0	61.6617	31.4054	13.4384	26.3604	15.8108	7.8158	7.8388
AllofEm(195)	10	Windward_Complex	-99.9900	-0.4498	0.5734	1.0000	0.00	0.00	0.00	0.00	0.0000	0.0000	0.00	0.00	8	8.7	94.9950	46.7808	16.0240	48.0661	11.7718	9.5345	4.6577
AllofEm(195)	10	Kahuku_Complex	-99.9900	-0.4493	0.5669	1.0000	0.00	0.00	0.00	0.00	0.0000	0.0000	0.00	0.00	9	8.3	94.9950	46.7808	16.0240	48.0661	11.7718	9.5345	4.6577
AllofEm(195)	10	Keawawa	-99.9900	0.0401	0.4646	1.0000	0.00	0.00	0.00	0.00	0.0000	0.0000	0.00	0.00	2	2.4	94.9950	46.7808	16.0240	48.0661	11.7718	9.5345	4.6577
AllofEm(195)	10	Klipper	-99.9900	-0.3532	0.5064	1.0000	0.00	0.00	0.00	0.00	0.0000	0.0000	0.00	0.00	4	4.4	94.9950	46.7808	16.0240	48.0661	11.7718	9.5345	4.6577
AllofEm(195)	10	Lotus_Farm	-99.9900	-0.3368	0.5530	1.0000	0.00	0.00	0.00	0.00	0.0000	0.0000	0.00	0.00	3	3.4	94.9950	46.7808	16.0240	48.0661	11.7718	9.5345	4.6577
AllofEm(195)	10	Pearl_Harbor	-99.9900	-0.4900	0.5534	1.0000	0.00	0.00	0.00	0.00	0.0000	0.0000	0.00	0.00	4	5.4	94.9950	46.7808	16.0240	48.0661	11.7718	9.5345	4.6577
AllofEm(195)	10	Turtle_Bay	-99.9900	-0.5097	0.4924	1.0000	0.00	0.00	0.00	0.00	0.0000	0.0000	0.00	0.00	5	5.1	94.9950	46.7808	16.0240	48.0661	11.7718	9.5345	4.6577
AllofEm(195)	10	Waimea_Valley	-99.9900	-0.5407	0.4063	1.0000	0.00	0.00	0.00	0.00	0.0000	0.0000	0.00	0.00	3	3.7	94.9950	46.7808	16.0240	48.0661	11.7718	9.5345	4.6577
AllofEm(195)	10	Meta	-99.9900	-0.4877	0.4954	1.0000	0.00	0.00	0.00	0.00	0.0000	0.0000	0.00	0.00	10	10.9	94.9950	46.7808	16.0240	48.0661	11.7718	9.5345	4.6577
AllofEm(196)	10	Windward_Complex	-99.9900	0.2056	0.3766	0.0000	186.30	18.29	186.30	18.29	0.8806	0.0445	16.80	1.81	0	0.0	78.1782	6.2923	4.7357	65.6336	15.2853	4.7528	4.0410
AllofEm(196)	10	Kahuku_Complex	-99.9900	0.1943	0.3828	0.0000	99.70	18.23	99.70	18.23	0.8945	0.0136	17.10	3.28	0	0.0	78.1782	6.2923	4.7357	65.6336	15.2853	4.7528	4.0410
AllofEm(196)	10	Keawawa	-99.9900	0.7636	0.4245	0.1000	4.67	1.12	4.60	1.07	0.7805	0.1255	6.67	2.40	8	8.5	78.1782	6.2923	4.7357	65.6336	15.2853	4.7528	4.0410
AllofEm(196)	10	Klipper	-99.9900	0.5498	0.4063	0.1000	5.56	1.24	5.20	1.62	0.8232	0.0527	7.33	1.73	10	11.6	78.1782	6.2923	4.7357	65.6336	15.2853	4.7528	4.0410
AllofEm(196)	10	Lotus_Farm	-99.9900	0.5529	0.3984	0.3000	4.86	1.21	4.30	1.42	0.7712	0.0825	6.14	2.12	7	9.4	78.1782	6.2923	4.7357	65.6336	15.2853	4.7528	4.0410
AllofEm(196)	10	Pearl_Harbor	-99.9900	0.2103	0.3763	0.0000	37.60	12.17	37.60	12.17	0.8761	0.0303	13.30	2.87	0	0.0	78.1782	6.2923	4.7357	65.6336	15.2853	4.7528	4.0410
AllofEm(196)	10	Turtle_Bay	-99.9900	0.1956	0.3878	0.0000	34.50	10.12	34.50	10.12	0.8364	0.0621	12.10	3.14	0	55.0	78.1782	6.2923	4.7357	65.6336	15.2853	4.7528	4.0410
AllofEm(196)	10	Waimea_Valley	-99.9900	0.2619	0.3805	0.0000	25.00	8.19	25.00	8.19	0.8390	0.0512	12.30	1.70	126	77.4	78.1782	6.2923	4.7357	65.6336	15.2853	4.7528	4.0410
AllofEm(196)	10	Meta	-99.9900	0.2403	0.2897	0.0000	397.20	44.44	397.20	44.44	0.9022	0.0232	19.50	1.72	0	0.0	78.1782	6.2923	4.7357	65.6336	15.2853	4.7528	4.0410
AllofEm(197)	10	Windward_Complex	-99.9900	0.5877	0.9559	0.0000	188.40	23.24	188.40	23.24	0.7126	0.1400	7.80	1.03	0	0.0	31.7317	32.8789	24.2432	51.4234	12.7327	15.0821	7.6076
AllofEm(197)	10	Kahuku_Complex	-99.9900	0.5873	0.9483	0.0000	97.50	12.21	97.50	12.21	0.6874	0.1586	7.70	1.34	0	0.0	31.7317	32.8789	24.2432	51.4234	12.7327	15.0821	7.6076
AllofEm(197)	10	Keawawa	-99.9900	0.5821	0.7955	0.0000	24.20	2.78	24.20	2.78	0.6910	0.1050	6.40	0.97	0	1.0	31.7317	32.8789	24.2432	51.4234	12.7327	15.0821	7.6076
AllofEm(197)	10	Klipper	-99.9900	0.5025	0.8414	0.0000	21.90	2.77	21.90	2.77	0.6658	0.1082	6.60	1.07	0	0.0	31.7317	32.8789	24.2432	51.4234	12.7327	15.0821	7.6076
AllofEm(197)	10	Lotus_Farm	-99.9900	0.5051	0.8446	0.0000	24.60	4.33	24.60	4.33	0.6742	0.1502	7.00	1.70	0	1.0	31.7317	32.8789	24.2432	51.4234	12.7327	15.0821	7.6076
AllofEm(197)	10	Pearl_Harbor	-99.9900	0.5152	0.9167	0.0000	40.10	10.93	40.10	10.93	0.7258	0.1061	6.00	1.41	0	110.0	31.7317	32.8789	24.2432	51.4234	12.7327	15.0821	7.6076
AllofEm(197)	10	Turtle_Bay	-99.9900	0.5131	0.9545	0.0000	40.40	12.93	40.40	12.93	0.6820	0.0979	6.60	0.84	0	135.0	31.7317	32.8789	24.2432	51.4234	12.7327	15.0821	7.6076
AllofEm(197)	10	Waimea_Valley	-99.9900	0.5348	0.8944	0.0000	29.40	12.26	29.40	12.26	0.6384	0.2015	6.60	1.17	69	70.1	31.7317	32.8789	24.2432	51.4234	12.7327	15.0821	7.6076
AllofEm(197)	10	Meta	-99.9900	0.6959	0.6620	0.0000	466.50	49.09	466.50	49.09	0.7418	0.1086	8.80	0.92	0	0.0	31.7317	32.8789	24.2432	51.4234	12.7327	15.0821	7.6076
AllofEm(198)	10	Windward_Complex	-99.9900	-0.0291	0.8562	1.0000	0.00	0.00	0.00	0.00	0.0000	0.0000	0.00	0.00	18	35.6	67.9680	58.8248	9.5916	67.0390	18.7087	11.6106	6.5846
AllofEm(198)	10	Kahuku_Complex	-99.9900	-0.0208	0.7910	1.0000	0.00	0.00	0.00	0.00	0.0000	0.0000	0.00	0.00	32	35.2	67.9680	58.8248	9.5916	67.0390	18.7087	11.6106	6.5846
AllofEm(198)	10	Keawawa	-99.9900	0.3136	0.7153	1.0000	0.00	0.00	0.00	0.00	0.0000	0.0000	0.00	0.00	4	6.1	67.9680	58.8248	9.5916	67.0390	18.7087	11.6106	6.5846
AllofEm(198)	10	Klipper	-99.9900	0.2322	0.8145	1.0000	0.00	0.00	0.00	0.00	0.0000	0.0000	0.00	0.00	3	4.5	67.9680	58.8248	9.5916	67.0390	18.7087	11.6106	6.5846
AllofEm(198)	10	Lotus_Farm	-99.9900	0.2007	0.8364	1.0000	0.00	0.00	0.00	0.00	0.0000	0.0000	0.00	0.00	4	3.9	67.9680	58.8248	9.5916	67.0390	18.7087	11.6106	6.5846
AllofEm(198)	10	Pearl_Harbor	-99.9900	-0.0028	0.8609	1.0000	0.00	0.00	0.00	0.00	0.0000	0.0000	0.00	0.00	12	21.6	67.9680	58.8248	9.5916	67.0390	18.7087	11.6106	6.5846
AllofEm(198)	10	Turtle_Bay	-99.9900	0.0260	0.8543	1.0000	0.00	0.00	0.00	0.00	0.0000	0.0000	0.00	0.00	11	11.6	67.9680	58.8248	9.5916	67.0390	18.7087	11.6106	6.5846
AllofEm(198)	10	Waimea_Valley	-99.9900	0.0433	0.8556	1.0000	0.00	0.00	0.00	0.00	0.0000	0.0000	0.00	0.00	4	8.5	67.9680	58.8248	9.5916	67.0390	18.7087	11.6106	6.5846
AllofEm(198)	10	Meta	-99.9900	-0.0202	0.6699	1.0000	0.00	0.00	0.00	0.00	0.0000	0.0000	0.00	0.00	32	44.1	67.9680	58.8248	9.5916	67.0390	18.7087	11.6106	6.5846
AllofEm(199)	10	Windward_Complex	-99.9900	-0.3257	0.4384	1.0000	0.00	0.00	0.00	0.00	0.0000	0.0000	0.00	0.00	11	12.2	76.9770	42.4244	24.7688	67.5075	22.6426	4.6336	1.7848
AllofEm(199)	10	Kahuku_Complex	-99.9900	-0.2706	0.4495	1.0000	0.00	0.00	0.00	0.00	0.0000	0.0000	0.00	0.00	11	11.9	76.9770	42.4244	24.7688	67.5075	22.6426	4.6336	1.7848
AllofEm(199)	10	Keawawa	-99.9900	-0.0267	0.4869	1.0000	0.00	0.00	0.00	0.00	0.0000	0.0000	0.00	0.00	5	5.9	76.9770	42.4244	24.7688	67.5075	22.6426	4.6336	1.7848
AllofEm(199)	10	Klipper	-99.9900	-0.1864	0.4282	1.0000	0.00	0.00	0.00	0.00	0.0000	0.0000	0.00	0.00	4	6.5	76.9770	42.4244	24.7688	67.5075	22.6426	4.6336	1.7848
AllofEm(199)	10	Lotus_Farm	-99.9900	-0.2402	0.4509	1.0000	0.00	0.00	0.00	0.00	0.0000	0.0000	0.00	0.00	7	7.0	76.9770	42.4244	24.7688	67.5075	22.6426	4.6336	1.7848
AllofEm(199)	10	Pearl_Harbor	-99.9900	-0.2520	0.4904	1.0000	0.00	0.00	0.00	0.00	0.0000	0.0000	0.00	0.00	9	8.2	76.9770	42.4244	24.7688	67.5075	22.6426	4.6336	1.7848
AllofEm(199)	10	Turtle_Bay	-99.9900	-0.3378	0.4908	1.0000	0.00	0.00	0.00	0.00	0.0000	0.0000	0.00	0.00	6	6.7	76.9770	42.4244	24.7688	67.5075	22.6426	4.6336	1.7848
AllofEm(199)	10	Waimea_Valley	-99.9900	-0.1830	0.5168	1.0000	0.00	0.00	0.00	0.00	0.0000	0.0000	0.00	0.00	9	8.9	76.9770	42.4244	24.7688	67.5075	22.6426	4.6336	1.7848
AllofEm(199)	10	Meta	-99.9900	-0.3008	0.3274	1.0000	0.00	0.00	0.00	0.00	0.0000	0.0000	0.00	0.00	14	15.7	76.9770	42.4244	24.7688	67.5075	22.6426	4.6336	1.7848
AllofEm(200)	10	Windward_Complex	-99.9900	0.4158	1.0018	0.0000	144.20	53.07	144.20	53.07	0.6867	0.1501	5.70	1.06	0	0.0	29.8298	51.3934	6.4805	19.1772	14.0240	7.8839	6.2693
AllofEm(200)	10	Kahuku_Complex	-99.9900	0.4125	1.0293	0.0000	73.90	23.45	73.90	23.45	0.6090	0.1185	5.10	1.20	0	0.0	29.8298	51.3934	6.4805	19.1772	14.0240	7.8839	6.2693
AllofEm(200)	10	Keawawa	-99.9900	0.5440	0.8713	0.0000	5.30	0.82	5.30	0.82	0.6165	0.1210	3.50	1.27	1	6.5	29.8298	51.3934	6.4805	19.1772	14.0240	7.8839	6.2693
AllofEm(200)	10	Klipper	-99.9900	0.5285	0.9304	0.4000	3.67	1.37	2.90	1.66	0.6782	0.0672	3.67	0.52	5	5.2	29.8298	51.3934	6.4805	19.1772	14.0240	7.8839	6.2693
AllofEm(200)	10	Lotus_Farm	-99.9900	0.5211	0.9453	0.3000	4.43	1.51	3.50	2.01	0.6599	0.0853	3.71	0.95	3	6.7	29.8298	51.3934	6.4805	19.1772	14.0240	7.8839	6.2693
AllofEm(200)	10	Pearl_Harbor	-99.9900	0.3377	1.0055	0.0000	37.80	11.68	37.80	11.68	0.5327	0.1147	4.20	1.23	0	0.0	29.8298	51.3934	6.4805	19.1772	14.0240	7.8839	6.2693
AllofEm(200)	10	Turtle_Bay	-99.9900	0.3327	1.0046	0.0000	28.00	12.28	28.00	12.28	0.3290	0.2448	2.90	0.88	0	32.0	29.8298	51.3934	6.4805	19.1772	14.0240	7.8839	6.2693
AllofEm(200)	10	Waimea_Valley	-99.9900	0.3114	0.9993	0.0000	18.00	8.18	18.00	8.18	0.4542	0.1993	3.60	1.17	42	55.2	29.8298	51.3934	6.4805	19.1772	14.0240	7.8839	6.2693
AllofEm(200)	10	Meta	-99.9900	0.4939	0.7120	0.0000	313.60	90.63	313.60	90.63	0.7609	0.0716	6.40	1.17	0	0.0	29.8298	51.3934	6.4805	19.1772	14.0240	7.8839	6.2693
AllofEm(201)	10	Windward_Complex	-99.9900	0.4519	0.5002	0.0000	175.70	20.30	175.70	20.30	0.8415	0.0415	13.60	1.84	0	0.0	28.8288	3.3453	23.9910	25.1892	11.0811	7.2713	3.1231
AllofEm(201)	10	Kahuku_Complex	-99.9900	0.4634	0.5299	0.0000	107.60	14.51	107.60	14.51	0.8442	0.0406	13.70	1.25	0	0.0	28.8288	3.3453	23.9910	25.1892	11.0811	7.2713	3.1231
AllofEm(201)	10	Keawawa	-99.9900	0.4876	0.4838	0.0000	22.80	3.26	22.80	3.26	0.8470	0.0319	10.10	2.28	0	0.0	28.8288	3.3453	23.9910	25.1892	11.0811	7.2713	3.1231
AllofEm(201)	10	Klipper	-99.9900	0.4206	0.4964	0.0000	21.50	3.81	21.50	3.81	0.7878	0.1102	8.80	2.04	0	0.0	28.8288	3.3453	23.9910	25.1892	11.0811	7.2713	3.1231
AllofEm(201)	10	Lotus_Farm	-99.9900	0.4261	0.4934	0.0000	23.50	2.84	23.50	2.84	0.8062	0.0370	9.60	1.65	0	0.0	28.8288	3.3453	23.9910	25.1892	11.0811	7.2713	3.1231
AllofEm(201)	10	Pearl_Harbor	-99.9900	0.4518	0.5330	0.0000	37.80	9.85	37.80	9.85	0.7814	0.0627	9.60	2.01	0	0.0	28.8288	3.3453	23.9910	25.1892	11.0811	7.2713	3.1231
AllofEm(201)	10	Turtle_Bay	-99.9900	0.4286	0.5264	0.0000	35.40	9.25	35.40	9.25	0.7656	0.1245	9.30	1.83	0	92.0	28.8288	3.3453	23.9910	25.1892	11.0811	7.2713	3.1231
AllofEm(201)	10	Waimea_Valley	-99.9900	0.4744	0.5252	0.0000	21.90	7.13	21.90	7.13	0.7714	0.0917	9.00	1.94	52	40.5	28.8288	3.3453	23.9910	25.1892	11.0811	7.2713	3.1231
AllofEm(201)	10	Meta	-99.9900	0.4985	0.3630	0.0000	446.20	42.60	446.20	42.60	0.8823	0.0304	17.60	1.90	0	0.0	28.8288	3.3453	23.9910	25.1892	11.0811	7.2713	3.1231
AllofEm(202)	10	Windward_Complex	-99.9900	-0.3769	0.3244	1.0000	0.00	0.00	0.00	0.00	0.0000	0.0000	0.00	0.00	10	10.6	98.0981	32.2382	18.5255	16.9129	18.7387	3.4935	2.9059
AllofEm(202)	10	Kahuku_Complex	-99.9900	-0.3567	0.2358	1.0000	0.00	0.00	0.00	0.00	0.0000	0.0000	0.00	0.00	10	9.6	98.0981	32.2382	18.5255	16.9129	18.7387	3.4935	2.9059
AllofEm(202)	10	Keawawa	-99.9900	-0.1183	0.5004	1.0000	0.00	0.00	0.00	0.00	0.0000	0.0000	0.00	0.00	3	3.9	98.0981	32.2382	18.5255	16.9129	18.7387	3.4935	2.9059
AllofEm(202)	10	Klipper	-99.9900	-0.2442	0.4343	1.0000	0.00	0.00	0.00	0.00	0.0000	0.0000	0.00	0.00	5	6.6	98.0981	32.2382	18.5255	16.9129	18.7387	3.4935	2.9059
AllofEm(202)	10	Lotus_Farm	-99.9900	-0.2871	0.3249	1.0000	0.00	0.00	0.00	0.00	0.0000	0.0000	0.00	0.00	5	5.5	98.0981	32.2382	18.5255	16.9129	18.7387	3.4935	2.9059
AllofEm(202)	10	Pearl_Harbor	-99.9900	-0.3076	0.3548	1.0000	0.00	0.00	0.00	0.00	0.0000	0.0000	0.00	0.00	8	7.9	98.0981	32.2382	18.5255	16.9129	18.7387	3.4935	2.9059
AllofEm(202)	10	Turtle_Bay	-99.9900	-0.3739	0.3613	1.0000	0.00	0.00	0.00	0.00	0.0000	0.0000	0.00	0.00	6	6.4	98.0981	32.2382	18.5255	16.9129	18.7387	3.4935	2.9059
AllofEm(202)	10	Waimea_Valley	-99.9900	-0.2633	0.3066	1.0000	0.00	0.00	0.00	0.00	0.0000	0.0000	0.00	0.00	7	6.6	98.0981	32.2382	18.5255	16.9129	18.7387	3.4935	2.9059
AllofEm(202)	10	Meta	-99.9900	-0.3737	0.3222	1.0000	0.00	0.00	0.00	0.00	0.0000	0.0000	0.00	0.00	10	12.2	98.0981	32.2382	18.5255	16.9129	18.7387	3.4935	2.9059
AllofEm(203)	10	Windward_Complex	-99.9900	-0.1687	0.4010	1.0000	0.00	0.00	0.00	0.00	0.0000	0.0000	0.00	0.00	19	21.4	81.0811	21.5395	19.8919	44.7087	23.2282	15.3373	1.0490
AllofEm(203)	10	Kahuku_Complex	-99.9900	-0.1473	0.3857	1.0000	0.00	0.00	0.00	0.00	0.0000	0.0000	0.00	0.00	18	21.3	81.0811	21.5395	19.8919	44.7087	23.2282	15.3373	1.0490
AllofEm(203)	10	Keawawa	-99.9900	0.0199	0.3976	1.0000	0.00	0.00	0.00	0.00	0.0000	0.0000	0.00	0.00	11	13.2	81.0811	21.5395	19.8919	44.7087	23.2282	15.3373	1.0490
AllofEm(203)	10	Klipper	-99.9900	-0.0677	0.3865	1.0000	0.00	0.00	0.00	0.00	0.0000	0.0000	0.00	0.00	12	13.1	81.0811	21.5395	19.8919	44.7087	23.2282	15.3373	1.0490
AllofEm(203)	10	Lotus_Farm	-99.9900	-0.1076	0.4001	1.0000	0.00	0.00	0.00	0.00	0.0000	0.0000	0.00	0.00	14	12.2	81.0811	21.5395	19.8919	44.7087	23.2282	15.3373	1.0490
AllofEm(203)	10	Pearl_Harbor	-99.9900	-0.1319	0.3882	1.0000	0.00	0.00	0.00	0.00	0.0000	0.0000	0.00	0.00	15	14.8	81.0811	21.5395	19.8919	44.7087	23.2282	15.3373	1.0490
AllofEm(203)	10	Turtle_Bay	-99.9900	-0.1499	0.4403	1.0000	0.00	0.00	0.00	0.00	0.0000	0.0000	0.00	0.00	14	14.2	81.0811	21.5395	19.8919	44.7087	23.2282	15.3373	1.0490
AllofEm(203)	10	Waimea_Valley	-99.9900	-0.0746	0.4225	1.0000	0.00	0.00	0.00	0.00	0.0000	0.0000	0.00	0.00	10	10.4	81.0811	21.5395	19.8919	44.7087	23.2282	15.3373	1.0490
AllofEm(203)	10	Meta	-99.9900	-0.1722	0.3247	1.0000	0.00	0.00	0.00	0.00	0.0000	0.0000	0.00	0.00	23	28.4	81.0811	21.5395	19.8919	44.7087	23.2282	15.3373	1.0490
AllofEm(204)	10	Windward_Complex	-99.9900	0.1362	0.2459	0.0000	170.50	13.39	170.50	13.39	0.8958	0.0361	19.80	3.55	0	0.0	43.8438	5.1391	24.5165	42.4444	10.1802	8.3604	1.0981
AllofEm(204)	10	Kahuku_Complex	-99.9900	0.1334	0.2556	0.0000	97.60	11.31	97.60	11.31	0.8832	0.0444	17.90	3.98	0	0.0	43.8438	5.1391	24.5165	42.4444	10.1802	8.3604	1.0981
AllofEm(204)	10	Keawawa	-99.9900	0.2043	0.2582	0.0000	23.30	1.89	23.30	1.89	0.8782	0.0586	15.40	2.46	0	0.0	43.8438	5.1391	24.5165	42.4444	10.1802	8.3604	1.0981
AllofEm(204)	10	Klipper	-99.9900	0.1369	0.2574	0.0000	20.80	3.79	20.80	3.79	0.8792	0.0378	13.30	2.00	0	0.0	43.8438	5.1391	24.5165	42.4444	10.1802	8.3604	1.0981
AllofEm(204)	10	Lotus_Farm	-99.9900	0.1591	0.2604	0.0000	21.60	4.20	21.60	4.20	0.8538	0.0440	11.70	2.16	0	0.0	43.8438	5.1391	24.5165	42.4444	10.1802	8.3604	1.0981
AllofEm(204)	10	Pearl_Harbor	-99.9900	0.1541	0.2524	0.0000	32.70	7.85	32.70	7.85	0.8673	0.0444	14.30	3.20	0	48.0	43.8438	5.1391	24.5165	42.4444	10.1802	8.3604	1.0981
AllofEm(204)	10	Turtle_Bay	-99.9900	0.1450	0.2587	0.0000	28.10	9.59	28.10	9.59	0.8498	0.0344	12.40	2.46	0	0.0	43.8438	5.1391	24.5165	42.4444	10.1802	8.3604	1.0981
AllofEm(204)	10	Waimea_Valley	-99.9900	0.2134	0.2835	0.0000	18.60	8.11	18.60	8.11	0.8361	0.0550	11.00	3.27	106	63.1	43.8438	5.1391	24.5165	42.4444	10.1802	8.3604	1.0981
AllofEm(204)	10	Meta	-99.9900	0.1519	0.1747	0.0000	413.20	37.11	413.20	37.11	0.9169	0.0240	24.40	3.53	0	0.0	43.8438	5.1391	24.5165	42.4444	10.1802	8.3604	1.0981
AllofEm(205)	10	Windward_Complex	-99.9900	-0.1987	0.5649	1.0000	0.00	0.00	0.00	0.00	0.0000	0.0000	0.00	0.00	13	20.4	71.0711	56.7107	12.6396	73.3634	16.2763	6.2843	3.7538
AllofEm(205)	10	Kahuku_Complex	-99.9900	-0.1802	0.5120	1.0000	0.00	0.00	0.00	0.00	0.0000	0.0000	0.00	0.00	16	16.7	71.0711	56.7107	12.6396	73.3634	16.2763	6.2843	3.7538
AllofEm(205)	10	Keawawa	-99.9900	0.1533	0.6270	1.0000	0.00	0.00	0.00	0.00	0.0000	0.0000	0.00	0.00	7	6.3	71.0711	56.7107	12.6396	73.3634	16.2763	6.2843	3.7538
AllofEm(205)	10	Klipper	-99.9900	-0.1648	0.5985	1.0000	0.00	0.00	0.00	0.00	0.0000	0.0000	0.00	0.00	4	5.3	71.0711	56.7107	12.6396	73.3634	16.2763	6.2843	3.7538
AllofEm(205)	10	Lotus_Farm	-99.9900	-0.1095	0.5675	1.0000	0.00	0.00	0.00	0.00	0.0000	0.0000	0.00	0.00	3	4.5	71.0711	56.7107	12.6396	73.3634	16.2763	6.2843	3.7538
AllofEm(205)	10	Pearl_Harbor	-99.9900	-0.2349	0.6180	1.0000	0.00	0.00	0.00	0.00	0.0000	0.0000	0.00	0.00	7	7.4	71.0711	56.7107	12.6396	73.3634	16.2763	6.2843	3.7538
AllofEm(205)	10	Turtle_Bay	-99.9900	-0.2321	0.6758	1.0000	0.00	0.00	0.00	0.00	0.0000	0.0000	0.00	0.00	4	7.5	71.0711	56.7107	12.6396	73.3634	16.2763	6.2843	3.7538
AllofEm(205)	10	Waimea_Valley	-99.9900	-0.0893	0.5807	1.0000	0.00	0.00	0.00	0.00	0.0000	0.0000	0.00	0.00	7	10.2	71.0711	56.7107	12.6396	73.3634	16.2763	6.2843	3.7538
AllofEm(205)	10	Meta	-99.9900	-0.2114	0.4752	1.0000	0.00	0.00	0.00	0.00	0.0000	0.0000	0.00	0.00	21	23.0	71.0711	56.7107	12.6396	73.3634	16.2763	6.2843	3.7538
AllofEm(206)	10	Windward_Complex	-99.9900	0.1038	0.5745	0.1000	123.78	70.45	111.60	76.78	0.6222	0.2175	6.44	4.22	85	65.8	86.8869	21.4114	15.5195	42.2102	13.6787	11.4234	6.6126
AllofEm(206)	10	Kahuku_Complex	-99.9900	0.0970	0.5635	0.1000	79.67	26.74	71.80	35.42	0.6397	0.1711	5.78	3.38	0	96.3	86.8869	21.4114	15.5195	42.2102	13.6787	11.4234	6.6126
AllofEm(206)	10	Keawawa	-99.9900	0.1443	0.5213	0.2000	11.63	4.24	9.50	5.84	0.6450	0.2101	5.50	2.56	42	52.4	86.8869	21.4114	15.5195	42.2102	13.6787	11.4234	6.6126
AllofEm(206)	10	Klipper	-99.9900	0.0893	0.5271	0.3000	11.71	5.22	8.50	6.75	0.6741	0.3021	5.71	2.81	22	27.8	86.8869	21.4114	15.5195	42.2102	13.6787	11.4234	6.6126
AllofEm(206)	10	Lotus_Farm	-99.9900	0.1217	0.5402	0.1000	10.33	4.80	9.30	5.58	0.6083	0.1734	4.11	1.83	25	23.6	86.8869	21.4114	15.5195	42.2102	13.6787	11.4234	6.6126
AllofEm(206)	10	Pearl_Harbor	-99.9900	0.0915	0.5685	0.2000	25.88	13.80	20.80	16.21	0.6474	0.2755	5.63	2.83	80	72.3	86.8869	21.4114	15.5195	42.2102	13.6787	11.4234	6.6126
AllofEm(206)	10	Turtle_Bay	-99.9900	0.0786	0.5584	0.4000	24.17	13.54	15.10	15.49	0.6235	0.1380	5.00	1.67	35	69.2	86.8869	21.4114	15.5195	42.2102	13.6787	11.4234	6.6126
AllofEm(206)	10	Waimea_Valley	-99.9900	0.1228	0.5684	0.2000	17.88	8.64	14.50	10.44	0.6478	0.2289	5.63	2.39	25	46.0	86.8869	21.4114	15.5195	42.2102	13.6787	11.4234	6.6126
AllofEm(206)	10	Meta	-99.9900	0.1250	0.4311	0.0000	261.10	132.30	261.10	132.30	0.6845	0.1662	6.70	4.24	0	0.0	86.8869	21.4114	15.5195	42.2102	13.6787	11.4234	6.6126
AllofEm(207)	10	Windward_Complex	-99.9900	0.5451	0.8008	0.0000	171.60	32.02	171.60	32.02	0.7826	0.0628	9.10	1.91	0	0.0	14.8148	21.7958	17.6216	21.7538	11.1562	17.4985	4.4755
AllofEm(207)	10	Kahuku_Complex	-99.9900	0.5401	0.7947	0.0000	109.50	20.17	109.50	20.17	0.7534	0.0903	7.70	1.89	0	0.0	14.8148	21.7958	17.6216	21.7538	11.1562	17.4985	4.4755
AllofEm(207)	10	Keawawa	-99.9900	0.5029	0.7100	0.0000	15.50	3.87	15.50	3.87	0.7652	0.0647	7.20	1.93	0	14.0	14.8148	21.7958	17.6216	21.7538	11.1562	17.4985	4.4755
AllofEm(207)	10	Klipper	-99.9900	0.4663	0.7478	0.0000	14.90	3.41	14.90	3.41	0.7205	0.1280	6.70	2.36	124	97.6	14.8148	21.7958	17.6216	21.7538	11.1562	17.4985	4.4755
AllofEm(207)	10	Lotus_Farm	-99.9900	0.4682	0.7517	0.0000	16.30	3.30	16.30	3.30	0.7337	0.1022	6.50	1.51	0	98.0	14.8148	21.7958	17.6216	21.7538	11.1562	17.4985	4.4755
AllofEm(207)	10	Pearl_Harbor	-99.9900	0.4827	0.7950	0.0000	36.70	11.66	36.70	11.66	0.7165	0.0746	7.30	2.16	0	0.0	14.8148	21.7958	17.6216	21.7538	11.1562	17.4985	4.4755
AllofEm(207)	10	Turtle_Bay	-99.9900	0.4838	0.8131	0.0000	39.50	7.23	39.50	7.23	0.7426	0.0774	6.60	1.43	0	0.0	14.8148	21.7958	17.6216	21.7538	11.1562	17.4985	4.4755
AllofEm(207)	10	Waimea_Valley	-99.9900	0.4724	0.7783	0.0000	27.10	6.21	27.10	6.21	0.7391	0.0848	6.70	2.06	41	49.2	14.8148	21.7958	17.6216	21.7538	11.1562	17.4985	4.4755
AllofEm(207)	10	Meta	-99.9900	0.6218	0.5567	0.0000	431.10	68.89	431.10	68.89	0.8429	0.0291	11.60	2.55	0	0.0	14.8148	21.7958	17.6216	21.7538	11.1562	17.4985	4.4755
AllofEm(208)	10	Windward_Complex	-99.9900	0.5109	0.8249	0.0000	163.20	39.09	163.20	39.09	0.8042	0.0350	9.40	1.58	0	0.0	45.7457	25.4474	18.7568	33.7778	18.5285	15.4054	6.9840
AllofEm(208)	10	Kahuku_Complex	-99.9900	0.5002	0.8231	0.0000	95.00	17.66	95.00	17.66	0.7622	0.0622	8.60	1.43	0	0.0	45.7457	25.4474	18.7568	33.7778	18.5285	15.4054	6.9840
AllofEm(208)	10	Keawawa	-99.9900	0.5205	0.7242	0.0000	19.00	2.11	19.00	2.11	0.7577	0.0694	7.10	1.97	97	31.0	45.7457	25.4474	18.7568	33.7778	18.5285	15.4054	6.9840
AllofEm(208)	10	Klipper	-99.9900	0.4246	0.7406	0.0000	18.70	3.68	18.70	3.68	0.6725	0.1988	6.10	2.08	0	83.5	45.7457	25.4474	18.7568	33.7778	18.5285	15.4054	6.9840
AllofEm(208)	10	Lotus_Farm	-99.9900	0.4318	0.7614	0.0000	18.30	4.30	18.30	4.30	0.7498	0.0711	6.50	0.85	0	35.5	45.7457	25.4474	18.7568	33.7778	18.5285	15.4054	6.9840
AllofEm(208)	10	Pearl_Harbor	-99.9900	0.4377	0.8169	0.0000	40.10	12.83	40.10	12.83	0.6971	0.0870	7.20	0.92	0	27.0	45.7457	25.4474	18.7568	33.7778	18.5285	15.4054	6.9840
AllofEm(208)	10	Turtle_Bay	-99.9900	0.4436	0.8129	0.0000	38.50	7.71	38.50	7.71	0.7238	0.0861	6.40	1.43	0	0.0	45.7457	25.4474	18.7568	33.7778	18.5285	15.4054	6.9840
AllofEm(208)	10	Waimea_Valley	-99.9900	0.4637	0.7804	0.0000	25.40	9.40	25.40	9.40	0.7838	0.0631	7.10	1.79	44	31.0	45.7457	25.4474	18.7568	33.7778	18.5285	15.4054	6.9840
AllofEm(208)	10	Meta	-99.9900	0.5916	0.5799	0.0000	418.20	60.00	418.20	60.00	0.8312	0.0262	10.70	1.49	0	0.0	45.7457	25.4474	18.7568	33.7778	18.5285	15.4054	6.9840
AllofEm(209)	10	Windward_Complex	-99.9900	-0.9838	0.5652	1.0000	0.00	0.00	0.00	0.00	0.0000	0.0000	0.00	0.00	4	4.5	97.5976	64.3984	20.6066	6.3724	24.0841	7.5776	2.9269
AllofEm(209)	10	Kahuku_Complex	-99.9900	-0.9789	0.3473	1.0000	0.00	0.00	0.00	0.00	0.0000	0.0000	0.00	0.00	4	4.3	97.5976	64.3984	20.6066	6.3724	24.0841	7.5776	2.9269
AllofEm(209)	10	Keawawa	-99.9900	-0.4621	0.4002	1.0000	0.00	0.00	0.00	0.00	0.0000	0.0000	0.00	0.00	1	1.4	97.5976	64.3984	20.6066	6.3724	24.0841	7.5776	2.9269
AllofEm(209)	10	Klipper	-99.9900	-0.8330	0.2970	1.0000	0.00	0.00	0.00	0.00	0.0000	0.0000	0.00	0.00	1	1.6	97.5976	64.3984	20.6066	6.3724	24.0841	7.5776	2.9269
AllofEm(209)	10	Lotus_Farm	-99.9900	-0.7557	0.7383	1.0000	0.00	0.00	0.00	0.00	0.0000	0.0000	0.00	0.00	2	2.7	97.5976	64.3984	20.6066	6.3724	24.0841	7.5776	2.9269
AllofEm(209)	10	Pearl_Harbor	-99.9900	-1.0061	0.5070	1.0000	0.00	0.00	0.00	0.00	0.0000	0.0000	0.00	0.00	2	2.9	97.5976	64.3984	20.6066	6.3724	24.0841	7.5776	2.9269
AllofEm(209)	10	Turtle_Bay	-99.9900	-0.8343	0.6759	1.0000	0.00	0.00	0.00	0.00	0.0000	0.0000	0.00	0.00	2	2.8	97.5976	64.3984	20.6066	6.3724	24.0841	7.5776	2.9269
AllofEm(209)	10	Waimea_Valley	-99.9900	-1.0437	0.7643	1.0000	0.00	0.00	0.00	0.00	0.0000	0.0000	0.00	0.00	2	2.6	97.5976	64.3984	20.6066	6.3724	24.0841	7.5776	2.9269
AllofEm(209)	10	Meta	-99.9900	-0.9805	0.5206	1.0000	0.00	0.00	0.00	0.00	0.0000	0.0000	0.00	0.00	5	6.4	97.5976	64.3984	20.6066	6.3724	24.0841	7.5776	2.9269
AllofEm(210)	10	Windward_Complex	-99.9900	0.4468	0.7975	0.0000	171.60	22.82	171.60	22.82	0.7485	0.0918	8.50	1.08	0	0.0	61.4615	19.8098	10.2643	13.9459	22.5676	17.7708	7.6426
AllofEm(210)	10	Kahuku_Complex	-99.9900	0.4387	0.8127	0.0000	86.40	23.18	86.40	23.18	0.7608	0.0629	8.00	2.11	0	117.0	61.4615	19.8098	10.2643	13.9459	22.5676	17.7708	7.6426
AllofEm(210)	10	Keawawa	-99.9900	0.4501	0.6980	0.0000	9.00	2.67	9.00	2.67	0.6536	0.1190	4.70	1.25	27	41.6	61.4615	19.8098	10.2643	13.9459	22.5676	17.7708	7.6426
AllofEm(210)	10	Klipper	-99.9900	0.3848	0.7163	0.3000	8.29	3.68	6.60	4.17	0.6503	0.1405	4.71	1.60	20	33.7	61.4615	19.8098	10.2643	13.9459	22.5676	17.7708	7.6426
AllofEm(210)	10	Lotus_Farm	-99.9900	0.3779	0.7120	0.2000	7.38	1.92	6.40	2.67	0.6677	0.1497	4.75	1.39	16	18.2	61.4615	19.8098	10.2643	13.9459	22.5676	17.7708	7.6426
AllofEm(210)	10	Pearl_Harbor	-99.9900	0.4056	0.7777	0.0000	32.10	14.00	32.10	14.00	0.6257	0.0919	6.00	1.56	0	66.0	61.4615	19.8098	10.2643	13.9459	22.5676	17.7708	7.6426
AllofEm(210)	10	Turtle_Bay	-99.9900	0.3930	0.7778	0.0000	29.10	14.98	29.10	14.98	0.5766	0.2082	4.40	1.90	0	36.3	61.4615	19.8098	10.2643	13.9459	22.5676	17.7708	7.6426
AllofEm(210)	10	Waimea_Valley	-99.9900	0.4029	0.7661	0.0000	23.40	9.23	23.40	9.23	0.6144	0.1974	4.80	1.69	70	69.8	61.4615	19.8098	10.2643	13.9459	22.5676	17.7708	7.6426
AllofEm(210)	10	Meta	-99.9900	0.5222	0.5652	0.0000	364.60	49.02	364.60	49.02	0.8330	0.0658	11.20	1.23	0	0.0	61.4615	19.8098	10.2643	13.9459	22.5676	17.7708	7.6426
AllofEm(211)	10	Windward_Complex	-99.9900	0.5175	0.6647	0.0000	177.50	29.80	177.50	29.80	0.8033	0.0508	10.10	1.37	0	0.0	0.2002	15.5175	4.6727	51.2673	13.3333	6.5225	3.1161
AllofEm(211)	10	Kahuku_Complex	-99.9900	0.4970	0.6700	0.0000	110.00	15.90	110.00	15.90	0.8192	0.0280	9.70	1.34	0	0.0	0.2002	15.5175	4.6727	51.2673	13.3333	6.5225	3.1161
AllofEm(211)	10	Keawawa	-99.9900	1.0542	0.5535	0.1000	4.89	1.17	4.60	1.43	0.7837	0.0464	5.78	1.39	7	9.8	0.2002	15.5175	4.6727	51.2673	13.3333	6.5225	3.1161
AllofEm(211)	10	Klipper	-99.9900	0.8223	0.5584	0.1000	4.89	1.36	4.90	1.29	0.7015	0.0901	4.78	0.97	4	8.3	0.2002	15.5175	4.6727	51.2673	13.3333	6.5225	3.1161
AllofEm(211)	10	Lotus_Farm	-99.9900	0.7919	0.5764	0.1000	4.78	1.20	4.60	1.26	0.7436	0.0725	5.33	1.12	4	6.0	0.2002	15.5175	4.6727	51.2673	13.3333	6.5225	3.1161
AllofEm(211)	10	Pearl_Harbor	-99.9900	0.4629	0.6624	0.0000	44.10	9.19	44.10	9.19	0.7883	0.0806	9.00	1.70	0	88.7	0.2002	15.5175	4.6727	51.2673	13.3333	6.5225	3.1161
AllofEm(211)	10	Turtle_Bay	-99.9900	0.4363	0.6741	0.0000	38.60	9.22	38.60	9.22	0.7465	0.0796	7.60	1.51	0	0.0	0.2002	15.5175	4.6727	51.2673	13.3333	6.5225	3.1161
AllofEm(211)	10	Waimea_Valley	-99.9900	0.4876	0.6504	0.0000	25.20	10.24	25.20	10.24	0.7898	0.0389	7.50	1.27	48	59.1	0.2002	15.5175	4.6727	51.2673	13.3333	6.5225	3.1161
AllofEm(211)	10	Meta	-99.9900	0.5729	0.5061	0.0000	409.50	56.29	409.50	56.29	0.8413	0.0292	11.20	1.48	0	0.0	0.2002	15.5175	4.6727	51.2673	13.3333	6.5225	3.1161
AllofEm(212)	10	Windward_Complex	-99.9900	0.0752	0.4319	0.0000	136.20	59.57	136.20	59.57	0.8160	0.0453	10.40	1.78	0	0.0	73.1732	24.1662	9.5285	75.5495	17.0721	11.8148	2.8639
AllofEm(212)	10	Kahuku_Complex	-99.9900	0.0778	0.4206	0.0000	89.00	23.73	89.00	23.73	0.8091	0.0500	10.20	1.81	0	0.0	73.1732	24.1662	9.5285	75.5495	17.0721	11.8148	2.8639
AllofEm(212)	10	Keawawa	-99.9900	0.3212	0.4065	0.0000	9.40	1.58	9.40	1.58	0.7372	0.1088	6.50	1.65	19	34.0	73.1732	24.1662	9.5285	75.5495	17.0721	11.8148	2.8639
AllofEm(212)	10	Klipper	-99.9900	0.1612	0.4435	0.0000	8.10	1.10	8.10	1.10	0.7571	0.0398	6.50	1.51	12	30.4	73.1732	24.1662	9.5285	75.5495	17.0721	11.8148	2.8639
AllofEm(212)	10	Lotus_Farm	-99.9900	0.1830	0.4428	0.0000	7.60	2.41	7.60	2.41	0.7772	0.0361	5.80	0.79	33	45.3	73.1732	24.1662	9.5285	75.5495	17.0721	11.8148	2.8639
AllofEm(212)	10	Pearl_Harbor	-99.9900	0.0693	0.4374	0.0000	24.60	14.09	24.60	14.09	0.7970	0.0589	8.40	1.90	0	51.8	73.1732	24.1662	9.5285	75.5495	17.0721	11.8148	2.8639
AllofEm(212)	10	Turtle_Bay	-99.9900	0.0560	0.4335	0.0000	24.30	12.91	24.30	12.91	0.7191	0.1718	6.80	2.35	153	109.0	73.1732	24.1662	9.5285	75.5495	17.0721	11.8148	2.8639
AllofEm(212)	10	Waimea_Valley	-99.9900	0.1322	0.4478	0.0000	22.50	5.40	22.50	5.40	0.7622	0.0640	7.80	1.69	32	65.5	73.1732	24.1662	9.5285	75.5495	17.0721	11.8148	2.8639
AllofEm(212)	10	Meta	-99.9900	0.1019	0.3180	0.0000	321.70	59.24	321.70	59.24	0.8326	0.0390	10.90	1.52	0	0.0	73.1732	24.1662	9.5285	75.5495	17.0721	11.8148	2.8639
AllofEm(213)	10	Windward_Complex	-99.9900	0.3338	0.8895	0.0000	125.30	61.73	125.30	61.73	0.7041	0.0828	6.70	1.57	0	0.0	49.3493	47.5495	14.8468	68.2883	16.9820	12.0531	7.2292
AllofEm(213)	10	Kahuku_Complex	-99.9900	0.3235	0.8974	0.0000	83.90	31.98	83.90	31.98	0.7487	0.0697	6.70	1.06	0	0.0	49.3493	47.5495	14.8468	68.2883	16.9820	12.0531	7.2292
AllofEm(213)	10	Keawawa	-99.9900	0.4336	0.7215	0.0000	12.40	3.06	12.40	3.06	0.6868	0.0829	5.70	1.16	5	17.7	49.3493	47.5495	14.8468	68.2883	16.9820	12.0531	7.2292
AllofEm(213)	10	Klipper	-99.9900	0.3172	0.7605	0.0000	10.20	4.39	10.20	4.39	0.6631	0.0945	4.80	1.40	48	61.3	49.3493	47.5495	14.8468	68.2883	16.9820	12.0531	7.2292
AllofEm(213)	10	Lotus_Farm	-99.9900	0.3307	0.7866	0.1000	9.89	4.01	9.20	4.37	0.7042	0.0580	5.22	1.20	58	53.4	49.3493	47.5495	14.8468	68.2883	16.9820	12.0531	7.2292
AllofEm(213)	10	Pearl_Harbor	-99.9900	0.2948	0.8598	0.0000	29.20	13.41	29.20	13.41	0.6851	0.1280	5.80	1.32	0	0.0	49.3493	47.5495	14.8468	68.2883	16.9820	12.0531	7.2292
AllofEm(213)	10	Turtle_Bay	-99.9900	0.2531	0.8548	0.0000	22.50	10.47	22.50	10.47	0.6923	0.0935	5.20	1.32	0	64.8	49.3493	47.5495	14.8468	68.2883	16.9820	12.0531	7.2292
AllofEm(213)	10	Waimea_Valley	-99.9900	0.3197	0.8611	0.0000	19.70	9.48	19.70	9.48	0.6417	0.1662	5.00	1.63	52	53.4	49.3493	47.5495	14.8468	68.2883	16.9820	12.0531	7.2292
AllofEm(213)	10	Meta	-99.9900	0.3952	0.6456	0.0000	312.40	103.10	312.40	103.10	0.7531	0.0646	7.60	1.71	0	0.0	49.3493	47.5495	14.8468	68.2883	16.9820	12.0531	7.2292
AllofEm(214)	10	Windward_Complex	-99.9900	0.2774	0.8637	0.0000	174.60	37.22	174.60	37.22	0.6696	0.0985	5.60	1.90	0	0.0	31.8318	50.2402	13.6697	26.7508	13.2132	12.0360	4.7137
AllofEm(214)	10	Kahuku_Complex	-99.9900	0.2618	0.8638	0.0000	91.70	23.73	91.70	23.73	0.6762	0.0983	5.50	1.51	0	0.0	31.8318	50.2402	13.6697	26.7508	13.2132	12.0360	4.7137
AllofEm(214)	10	Keawawa	-99.9900	0.2985	0.8019	0.1000	11.56	3.17	10.60	4.25	0.6524	0.0931	4.56	1.13	1	16.2	31.8318	50.2402	13.6697	26.7508	13.2132	12.0360	4.7137
AllofEm(214)	10	Klipper	-99.9900	0.2460	0.8489	0.1000	9.22	3.90	8.30	4.69	0.5798	0.1409	4.22	1.64	11	20.9	31.8318	50.2402	13.6697	26.7508	13.2132	12.0360	4.7137
AllofEm(214)	10	Lotus_Farm	-99.9900	0.2415	0.8421	0.3000	8.14	4.67	6.00	5.14	0.6369	0.0894	4.00	1.15	9	13.1	31.8318	50.2402	13.6697	26.7508	13.2132	12.0360	4.7137
AllofEm(214)	10	Pearl_Harbor	-99.9900	0.2174	0.8448	0.0000	28.20	12.84	28.20	12.84	0.5365	0.1835	3.80	1.23	0	34.0	31.8318	50.2402	13.6697	26.7508	13.2132	12.0360	4.7137
AllofEm(214)	10	Turtle_Bay	-99.9900	0.1991	0.8666	0.0000	19.60	9.59	19.60	9.59	0.5707	0.0655	4.10	1.20	0	81.7	31.8318	50.2402	13.6697	26.7508	13.2132	12.0360	4.7137
AllofEm(214)	10	Waimea_Valley	-99.9900	0.2178	0.8447	0.0000	21.10	11.47	21.10	11.47	0.6221	0.0696	4.70	1.06	27	38.3	31.8318	50.2402	13.6697	26.7508	13.2132	12.0360	4.7137
AllofEm(214)	10	Meta	-99.9900	0.3201	0.5893	0.0000	360.10	54.36	360.10	54.36	0.7463	0.0871	6.90	1.85	0	0.0	31.8318	50.2402	13.6697	26.7508	13.2132	12.0360	4.7137
AllofEm(215)	10	Windward_Complex	-99.9900	0.5736	0.8530	0.0000	163.40	16.53	163.40	16.53	0.7401	0.0797	7.70	1.57	0	0.0	2.8028	23.9740	6.1231	20.1922	24.7447	12.2573	4.2372
AllofEm(215)	10	Kahuku_Complex	-99.9900	0.5589	0.8573	0.0000	96.30	18.71	96.30	18.71	0.7560	0.0582	7.80	1.40	0	0.0	2.8028	23.9740	6.1231	20.1922	24.7447	12.2573	4.2372
AllofEm(215)	10	Keawawa	-99.9900	0.6938	0.7116	0.0000	5.80	1.81	5.80	1.81	0.6829	0.1208	4.70	1.57	10	15.0	2.8028	23.9740	6.1231	20.1922	24.7447	12.2573	4.2372
AllofEm(215)	10	Klipper	-99.9900	0.5974	0.7481	0.2000	5.63	2.67	5.60	2.37	0.6292	0.1546	4.25	1.83	9	10.3	2.8028	23.9740	6.1231	20.1922	24.7447	12.2573	4.2372
AllofEm(215)	10	Lotus_Farm	-99.9900	0.6152	0.7459	0.0000	4.70	2.00	4.70	2.00	0.7118	0.0764	4.90	1.73	6	17.2	2.8028	23.9740	6.1231	20.1922	24.7447	12.2573	4.2372
AllofEm(215)	10	Pearl_Harbor	-99.9900	0.5112	0.8405	0.0000	31.20	10.92	31.20	10.92	0.7127	0.0942	6.40	1.17	0	0.0	2.8028	23.9740	6.1231	20.1922	24.7447	12.2573	4.2372
AllofEm(215)	10	Turtle_Bay	-99.9900	0.4967	0.8578	0.0000	31.60	14.32	31.60	14.32	0.6087	0.0912	5.00	0.82	0	113.0	2.8028	23.9740	6.1231	20.1922	24.7447	12.2573	4.2372
AllofEm(215)	10	Waimea_Valley	-99.9900	0.4770	0.8328	0.1000	20.67	9.53	18.60	11.11	0.7386	0.0575	6.22	1.30	50	57.7	2.8028	23.9740	6.1231	20.1922	24.7447	12.2573	4.2372
AllofEm(215)	10	Meta	-99.9900	0.6622	0.6030	0.0000	357.20	49.10	357.20	49.10	0.8264	0.0323	9.40	1.84	0	0.0	2.8028	23.9740	6.1231	20.1922	24.7447	12.2573	4.2372
AllofEm(216)	10	Windward_Complex	-99.9900	0.2298	0.7022	0.0000	161.50	37.46	161.50	37.46	0.7684	0.0488	8.30	1.57	0	0.0	14.6146	44.3463	20.3964	28.9369	17.8979	12.5806	2.7097
AllofEm(216)	10	Kahuku_Complex	-99.9900	0.2125	0.7128	0.0000	86.10	26.11	86.10	26.11	0.7202	0.0822	7.20	1.23	0	0.0	14.6146	44.3463	20.3964	28.9369	17.8979	12.5806	2.7097
AllofEm(216)	10	Keawawa	-99.9900	0.1940	0.6685	0.0000	13.50	6.29	13.50	6.29	0.7283	0.0976	6.40	2.17	53	50.2	14.6146	44.3463	20.3964	28.9369	17.8979	12.5806	2.7097
AllofEm(216)	10	Klipper	-99.9900	0.1578	0.6869	0.0000	12.60	7.29	12.60	7.29	0.7251	0.0480	5.30	1.34	56	49.7	14.6146	44.3463	20.3964	28.9369	17.8979	12.5806	2.7097
AllofEm(216)	10	Lotus_Farm	-99.9900	0.1496	0.6739	0.0000	13.20	5.57	13.20	5.57	0.7112	0.0914	5.40	1.71	40	56.3	14.6146	44.3463	20.3964	28.9369	17.8979	12.5806	2.7097
AllofEm(216)	10	Pearl_Harbor	-99.9900	0.1713	0.7155	0.0000	32.30	12.48	32.30	12.48	0.6762	0.0920	6.00	1.56	0	45.0	14.6146	44.3463	20.3964	28.9369	17.8979	12.5806	2.7097
AllofEm(216)	10	Turtle_Bay	-99.9900	0.1543	0.6962	0.0000	26.80	10.94	26.80	10.94	0.6903	0.1164	5.30	1.64	0	66.0	14.6146	44.3463	20.3964	28.9369	17.8979	12.5806	2.7097
AllofEm(216)	10	Waimea_Valley	-99.9900	0.1917	0.6965	0.0000	19.60	10.04	19.60	10.04	0.7101	0.0876	6.20	1.62	17	45.0	14.6146	44.3463	20.3964	28.9369	17.8979	12.5806	2.7097
AllofEm(216)	10	Meta	-99.9900	0.2513	0.4651	0.0000	365.60	79.50	365.60	79.50	0.8207	0.0299	9.70	1.16	0	0.0	14.6146	44.3463	20.3964	28.9369	17.8979	12.5806	2.7097
AllofEm(217)	10	Windward_Complex	-99.9900	0.0023	0.3543	0.6000	166.00	19.95	66.50	86.41	0.6506	0.1128	5.00	1.41	152	106.0	62.7628	36.1461	6.8168	39.3994	21.3063	3.0851	1.8759
AllofEm(217)	10	Kahuku_Complex	-99.9900	-0.0042	0.3799	0.6000	39.75	35.61	16.00	28.99	0.4997	0.0932	3.50	1.73	129	102.0	62.7628	36.1461	6.8168	39.3994	21.3063	3.0851	1.8759
AllofEm(217)	10	Keawawa	-99.9900	0.1362	0.4678	0.6000	6.75	0.96	2.80	3.46	0.6298	0.1585	3.75	0.96	5	7.2	62.7628	36.1461	6.8168	39.3994	21.3063	3.0851	1.8759
AllofEm(217)	10	Klipper	-99.9900	0.0719	0.4627	0.9000	3.00	0.00	0.50	0.97	0.2778	0.0000	2.00	0.00	4	7.5	62.7628	36.1461	6.8168	39.3994	21.3063	3.0851	1.8759
AllofEm(217)	10	Lotus_Farm	-99.9900	0.0940	0.4938	0.7000	6.33	1.15	2.00	3.06	0.6554	0.0040	3.67	0.58	6	7.4	62.7628	36.1461	6.8168	39.3994	21.3063	3.0851	1.8759
AllofEm(217)	10	Pearl_Harbor	-99.9900	0.0183	0.4212	0.8000	14.00	16.97	2.80	8.18	0.4993	0.1757	2.50	0.71	24	36.5	62.7628	36.1461	6.8168	39.3994	21.3063	3.0851	1.8759
AllofEm(217)	10	Turtle_Bay	-99.9900	0.0046	0.4515	0.8000	5.50	4.95	1.50	2.76	0.4838	0.1539	2.50	0.71	16	24.6	62.7628	36.1461	6.8168	39.3994	21.3063	3.0851	1.8759
AllofEm(217)	10	Waimea_Valley	-99.9900	0.0228	0.4360	0.8000	18.50	3.54	4.00	7.75	0.3502	0.0351	2.50	0.71	22	28.3	62.7628	36.1461	6.8168	39.3994	21.3063	3.0851	1.8759
AllofEm(217)	10	Meta	-99.9900	0.0043	0.2907	0.5000	192.20	106.92	96.10	123.87	0.6172	0.1293	4.40	1.82	152	105.2	62.7628	36.1461	6.8168	39.3994	21.3063	3.0851	1.8759
AllofEm(218)	10	Windward_Complex	-99.9900	0.1834	0.7478	0.0000	167.30	37.48	167.30	37.48	0.6966	0.0991	6.20	0.92	0	0.0	56.9570	52.1622	10.8739	31.6697	15.0000	3.8338	5.7998
AllofEm(218)	10	Kahuku_Complex	-99.9900	0.1856	0.7671	0.0000	90.80	20.09	90.80	20.09	0.7315	0.0884	6.30	1.16	0	0.0	56.9570	52.1622	10.8739	31.6697	15.0000	3.8338	5.7998
AllofEm(218)	10	Keawawa	-99.9900	0.2472	0.7076	0.2000	8.38	2.62	6.90	3.87	0.6490	0.1559	5.00	1.93	9	12.6	56.9570	52.1622	10.8739	31.6697	15.0000	3.8338	5.7998
AllofEm(218)	10	Klipper	-99.9900	0.2094	0.7252	0.2000	8.25	2.82	7.00	3.62	0.6501	0.1379	4.13	0.83	11	15.1	56.9570	52.1622	10.8739	31.6697	15.0000	3.8338	5.7998
AllofEm(218)	10	Lotus_Farm	-99.9900	0.1685	0.7544	0.2000	8.00	3.34	7.10	3.87	0.6013	0.1514	4.00	1.20	3	7.6	56.9570	52.1622	10.8739	31.6697	15.0000	3.8338	5.7998
AllofEm(218)	10	Pearl_Harbor	-99.9900	0.1328	0.7396	0.0000	27.70	10.13	27.70	10.13	0.6108	0.2274	5.00	1.41	0	96.5	56.9570	52.1622	10.8739	31.6697	15.0000	3.8338	5.7998
AllofEm(218)	10	Turtle_Bay	-99.9900	0.1155	0.7381	0.0000	19.00	13.60	19.00	13.60	0.5191	0.1232	3.80	1.14	118	94.6	56.9570	52.1622	10.8739	31.6697	15.0000	3.8338	5.7998
AllofEm(218)	10	Waimea_Valley	-99.9900	0.1362	0.7329	0.0000	21.40	9.71	21.40	9.71	0.6594	0.0574	4.60	0.70	24	43.8	56.9570	52.1622	10.8739	31.6697	15.0000	3.8338	5.7998
AllofEm(218)	10	Meta	-99.9900	0.2082	0.5378	0.0000	347.20	62.43	347.20	62.43	0.7657	0.0709	7.50	0.97	0	0.0	56.9570	52.1622	10.8739	31.6697	15.0000	3.8338	5.7998
AllofEm(219)	10	Windward_Complex	-99.9900	0.3725	0.8757	0.1000	158.11	36.83	142.30	60.88	0.6720	0.0911	4.67	1.80	0	145.0	46.0460	39.5415	10.6847	2.4685	20.2402	15.9329	6.0310
AllofEm(219)	10	Kahuku_Complex	-99.9900	0.3650	0.8837	0.0000	87.40	26.81	87.40	26.81	0.5059	0.1350	3.60	0.97	0	0.0	46.0460	39.5415	10.6847	2.4685	20.2402	15.9329	6.0310
AllofEm(219)	10	Keawawa	-99.9900	0.3080	0.8916	0.8000	8.00	8.49	2.20	4.21	0.2551	0.1696	2.50	0.71	3	8.9	46.0460	39.5415	10.6847	2.4685	20.2402	15.9329	6.0310
AllofEm(219)	10	Klipper	-99.9900	0.2173	0.8258	0.9000	12.00	0.00	1.50	3.75	0.1528	0.0000	2.00	0.00	6	12.8	46.0460	39.5415	10.6847	2.4685	20.2402	15.9329	6.0310
AllofEm(219)	10	Lotus_Farm	-99.9900	0.2815	0.8722	0.9000	9.00	0.00	1.10	2.81	0.3457	0.0000	2.00	0.00	8	12.2	46.0460	39.5415	10.6847	2.4685	20.2402	15.9329	6.0310
AllofEm(219)	10	Pearl_Harbor	-99.9900	0.3013	0.8472	0.2000	28.88	12.33	23.20	16.17	0.2641	0.2166	1.88	0.64	0	56.5	46.0460	39.5415	10.6847	2.4685	20.2402	15.9329	6.0310
AllofEm(219)	10	Turtle_Bay	-99.9900	0.2877	0.9024	0.4000	29.50	18.28	17.70	20.44	0.2984	0.2626	3.00	2.00	101	49.3	46.0460	39.5415	10.6847	2.4685	20.2402	15.9329	6.0310
AllofEm(219)	10	Waimea_Valley	-99.9900	0.2486	0.8861	0.7000	23.33	9.02	7.20	11.92	0.3047	0.3213	2.33	1.15	36	44.8	46.0460	39.5415	10.6847	2.4685	20.2402	15.9329	6.0310
AllofEm(219)	10	Meta	-99.9900	0.4355	0.6341	0.0000	282.60	85.18	282.60	85.18	0.7817	0.0881	7.40	1.71	0	0.0	46.0460	39.5415	10.6847	2.4685	20.2402	15.9329	6.0310
AllofEm(220)	10	Windward_Complex	-99.9900	0.5423	0.6987	0.0000	170.50	25.37	170.50	25.37	0.8192	0.0606	11.60	1.90	0	0.0	0.0000	11.9940	18.9459	40.8048	24.6547	16.5115	3.4875
AllofEm(220)	10	Kahuku_Complex	-99.9900	0.5486	0.7066	0.0000	100.20	22.89	100.20	22.89	0.8084	0.0558	11.00	1.41	0	0.0	0.0000	11.9940	18.9459	40.8048	24.6547	16.5115	3.4875
AllofEm(220)	10	Keawawa	-99.9900	0.5945	0.6114	0.0000	18.90	2.92	18.90	2.92	0.8021	0.0725	8.70	2.06	0	1.0	0.0000	11.9940	18.9459	40.8048	24.6547	16.5115	3.4875
AllofEm(220)	10	Klipper	-99.9900	0.5071	0.6410	0.0000	15.80	4.05	15.80	4.05	0.7866	0.0542	7.90	0.74	0	74.3	0.0000	11.9940	18.9459	40.8048	24.6547	16.5115	3.4875
AllofEm(220)	10	Lotus_Farm	-99.9900	0.5304	0.6433	0.0000	19.10	5.38	19.10	5.38	0.7788	0.0734	7.90	1.10	0	35.0	0.0000	11.9940	18.9459	40.8048	24.6547	16.5115	3.4875
AllofEm(220)	10	Pearl_Harbor	-99.9900	0.5314	0.7112	0.0000	35.80	10.83	35.80	10.83	0.8018	0.0764	9.10	1.66	0	0.0	0.0000	11.9940	18.9459	40.8048	24.6547	16.5115	3.4875
AllofEm(220)	10	Turtle_Bay	-99.9900	0.5011	0.7146	0.0000	37.70	13.76	37.70	13.76	0.7923	0.0609	9.00	1.94	0	102.0	0.0000	11.9940	18.9459	40.8048	24.6547	16.5115	3.4875
AllofEm(220)	10	Waimea_Valley	-99.9900	0.5381	0.6969	0.0000	23.60	7.85	23.60	7.85	0.7988	0.0698	8.80	1.99	122	98.6	0.0000	11.9940	18.9459	40.8048	24.6547	16.5115	3.4875
AllofEm(220)	10	Meta	-99.9900	0.6194	0.4910	0.0000	421.60	68.48	421.60	68.48	0.8507	0.0466	13.00	1.83	0	0.0	0.0000	11.9940	18.9459	40.8048	24.6547	16.5115	3.4875
AllofEm(221)	10	Windward_Complex	-99.9900	0.4695	1.1273	0.0000	151.20	49.18	151.20	49.18	0.6264	0.1188	5.10	1.29	0	73.0	5.1051	49.5996	14.8048	75.8619	24.5946	14.0270	5.8979
AllofEm(221)	10	Kahuku_Complex	-99.9900	0.4629	1.1108	0.0000	78.20	25.78	78.20	25.78	0.5881	0.1327	4.60	1.58	0	46.0	5.1051	49.5996	14.8048	75.8619	24.5946	14.0270	5.8979
AllofEm(221)	10	Keawawa	-99.9900	0.6279	0.8153	0.0000	12.70	4.62	12.70	4.62	0.6294	0.1626	4.50	1.58	0	55.0	5.1051	49.5996	14.8048	75.8619	24.5946	14.0270	5.8979
AllofEm(221)	10	Klipper	-99.9900	0.4318	0.8791	0.0000	10.30	3.30	10.30	3.30	0.5690	0.1678	4.30	1.57	31	37.4	5.1051	49.5996	14.8048	75.8619	24.5946	14.0270	5.8979
AllofEm(221)	10	Lotus_Farm	-99.9900	0.4829	0.9008	0.0000	13.90	3.18	13.90	3.18	0.5289	0.2766	4.00	1.76	63	59.0	5.1051	49.5996	14.8048	75.8619	24.5946	14.0270	5.8979
AllofEm(221)	10	Pearl_Harbor	-99.9900	0.4330	1.0668	0.0000	26.10	16.53	26.10	16.53	0.5964	0.1685	4.90	1.10	0	77.5	5.1051	49.5996	14.8048	75.8619	24.5946	14.0270	5.8979
AllofEm(221)	10	Turtle_Bay	-99.9900	0.4039	1.1009	0.0000	33.50	15.20	33.50	15.20	0.5351	0.1895	4.40	1.65	116	79.4	5.1051	49.5996	14.8048	75.8619	24.5946	14.0270	5.8979
AllofEm(221)	10	Waimea_Valley	-99.9900	0.4406	1.0051	0.0000	25.80	12.42	25.80	12.42	0.6044	0.0902	4.20	1.23	43	38.4	5.1051	49.5996	14.8048	75.8619	24.5946	14.0270	5.8979
AllofEm(221)	10	Meta	-99.9900	0.5811	0.7665	0.0000	351.70	81.85	351.70	81.85	0.6362	0.1089	5.50	1.18	0	0.0	5.1051	49.5996	14.8048	75.8619	24.5946	14.0270	5.8979
AllofEm(222)	10	Windward_Complex	-99.9900	0.5000	0.7206	0.0000	181.20	17.09	181.20	17.09	0.8228	0.0256	10.40	1.07	0	0.0	21.7217	22.8849	21.8468	39.0871	17.9429	9.7217	4.2162
AllofEm(222)	10	Kahuku_Complex	-99.9900	0.4795	0.7369	0.0000	101.50	15.41	101.50	15.41	0.8241	0.0455	10.00	0.82	0	0.0	21.7217	22.8849	21.8468	39.0871	17.9429	9.7217	4.2162
AllofEm(222)	10	Keawawa	-99.9900	0.4938	0.6394	0.0000	19.30	3.33	19.30	3.33	0.7927	0.0659	8.70	1.83	0	58.3	21.7217	22.8849	21.8468	39.0871	17.9429	9.7217	4.2162
AllofEm(222)	10	Klipper	-99.9900	0.4108	0.6562	0.0000	19.50	3.24	19.50	3.24	0.7946	0.0556	8.50	1.65	0	0.0	21.7217	22.8849	21.8468	39.0871	17.9429	9.7217	4.2162
AllofEm(222)	10	Lotus_Farm	-99.9900	0.4319	0.6706	0.0000	19.00	2.49	19.00	2.49	0.7912	0.0690	7.90	1.73	0	0.0	21.7217	22.8849	21.8468	39.0871	17.9429	9.7217	4.2162
AllofEm(222)	10	Pearl_Harbor	-99.9900	0.4400	0.7318	0.0000	42.20	11.49	42.20	11.49	0.7169	0.1517	7.60	2.27	0	0.0	21.7217	22.8849	21.8468	39.0871	17.9429	9.7217	4.2162
AllofEm(222)	10	Turtle_Bay	-99.9900	0.4150	0.7402	0.0000	37.90	11.64	37.90	11.64	0.7687	0.0452	7.80	1.32	0	0.0	21.7217	22.8849	21.8468	39.0871	17.9429	9.7217	4.2162
AllofEm(222)	10	Waimea_Valley	-99.9900	0.4415	0.6920	0.0000	27.40	12.31	27.40	12.31	0.7828	0.0480	8.10	1.20	102	92.8	21.7217	22.8849	21.8468	39.0871	17.9429	9.7217	4.2162
AllofEm(222)	10	Meta	-99.9900	0.5568	0.5124	0.0000	448.00	55.78	448.00	55.78	0.8659	0.0192	12.10	1.10	0	0.0	21.7217	22.8849	21.8468	39.0871	17.9429	9.7217	4.2162
AllofEm(223)	10	Windward_Complex	-99.9900	0.1407	0.7707	0.1000	126.22	59.32	113.60	68.71	0.4830	0.2257	3.56	1.24	133	105.6	56.5566	52.0340	22.1622	52.8288	17.3724	16.3073	5.8208
[truncated: 7,001 more rows]
