# Supplementary material for: Predicted effects of landscape change, sea level rise, and habitat management on the extirpation risk of the Hawaiian common gallinule (Gallinula galeata sandvicensis) on the island of O‘ahu
Source: PeerJ. 2018 Jun 22;6:e4990. doi: 10.7717/peerj.4990 (PMC6016525; doi:10.7717/peerj.4990)
Supplement: Supplemental Information 2 — A zipped folder containing raw data, Excel spreadsheet calculations, R code, and Vortex outputs used in preparing input data and analyzing outputs of Hawaiian gallinule population viability model implemented in Vortex. [file peerj-06-4990-s007.zip › HAGA_PVA_RawDataandCodeFor_PeerJ/Vortex Outputs - Open with Excel (Semicolon delimited)/HAGABaseline_12-5-17_PercFemale_Perturb.stsum]

Scenario	#Runs	Population	det-r	stoch-r	SD(r)	PE	N-extant	SD(Next)	N-all	SD(Nall)	GeneDiv	SD(GD)	AlleleN	SD(A)	MedianTE	MeanTE	SV1
PercFemale_Perturb(1)	10	Windward_Complex	0.4547	-0.3502	0.1562	1.0000	0.00	0.00	0.00	0.00	0.0000	0.0000	0.00	0.00	10	9.8	0.0000
PercFemale_Perturb(1)	10	Kahuku_Complex	0.4547	-0.3508	0.1825	1.0000	0.00	0.00	0.00	0.00	0.0000	0.0000	0.00	0.00	9	9.3	0.0000
PercFemale_Perturb(1)	10	Keawawa	0.4547	0.1428	0.4153	1.0000	0.00	0.00	0.00	0.00	0.0000	0.0000	0.00	0.00	1	1.7	0.0000
PercFemale_Perturb(1)	10	Klipper	0.4547	-0.0396	0.4111	1.0000	0.00	0.00	0.00	0.00	0.0000	0.0000	0.00	0.00	4	3.9	0.0000
PercFemale_Perturb(1)	10	Lotus_Farm	0.4547	-0.0271	0.5353	1.0000	0.00	0.00	0.00	0.00	0.0000	0.0000	0.00	0.00	2	2.7	0.0000
PercFemale_Perturb(1)	10	Pearl_Harbor	0.4547	-0.2709	0.2376	1.0000	0.00	0.00	0.00	0.00	0.0000	0.0000	0.00	0.00	9	8.7	0.0000
PercFemale_Perturb(1)	10	Turtle_Bay	0.4547	-0.2513	0.3414	1.0000	0.00	0.00	0.00	0.00	0.0000	0.0000	0.00	0.00	8	7.9	0.0000
PercFemale_Perturb(1)	10	Waimea_Valley	0.4547	-0.1969	0.2982	1.0000	0.00	0.00	0.00	0.00	0.0000	0.0000	0.00	0.00	6	6.4	0.0000
PercFemale_Perturb(1)	10	Meta	0.4547	-0.3510	0.2203	1.0000	0.00	0.00	0.00	0.00	0.0000	0.0000	0.00	0.00	10	11.2	0.0000
PercFemale_Perturb(2)	10	Windward_Complex	0.4547	-0.1625	0.2891	1.0000	0.00	0.00	0.00	0.00	0.0000	0.0000	0.00	0.00	19	22.6	10.0000
PercFemale_Perturb(2)	10	Kahuku_Complex	0.4547	-0.1933	0.3385	1.0000	0.00	0.00	0.00	0.00	0.0000	0.0000	0.00	0.00	17	17.3	10.0000
PercFemale_Perturb(2)	10	Keawawa	0.4547	-0.0668	0.4179	1.0000	0.00	0.00	0.00	0.00	0.0000	0.0000	0.00	0.00	2	2.3	10.0000
PercFemale_Perturb(2)	10	Klipper	0.4547	-0.0221	0.4677	1.0000	0.00	0.00	0.00	0.00	0.0000	0.0000	0.00	0.00	3	4.3	10.0000
PercFemale_Perturb(2)	10	Lotus_Farm	0.4547	0.0022	0.3809	1.0000	0.00	0.00	0.00	0.00	0.0000	0.0000	0.00	0.00	3	3.4	10.0000
PercFemale_Perturb(2)	10	Pearl_Harbor	0.4547	-0.1652	0.3408	1.0000	0.00	0.00	0.00	0.00	0.0000	0.0000	0.00	0.00	11	11.8	10.0000
PercFemale_Perturb(2)	10	Turtle_Bay	0.4547	-0.1618	0.3146	1.0000	0.00	0.00	0.00	0.00	0.0000	0.0000	0.00	0.00	10	10.2	10.0000
PercFemale_Perturb(2)	10	Waimea_Valley	0.4547	-0.1138	0.4068	1.0000	0.00	0.00	0.00	0.00	0.0000	0.0000	0.00	0.00	9	9.5	10.0000
PercFemale_Perturb(2)	10	Meta	0.4547	-0.1734	0.2461	1.0000	0.00	0.00	0.00	0.00	0.0000	0.0000	0.00	0.00	22	24.9	10.0000
PercFemale_Perturb(3)	10	Windward_Complex	0.4547	-0.0620	0.2887	1.0000	0.00	0.00	0.00	0.00	0.0000	0.0000	0.00	0.00	51	51.1	20.0000
PercFemale_Perturb(3)	10	Kahuku_Complex	0.4547	-0.0603	0.3410	1.0000	0.00	0.00	0.00	0.00	0.0000	0.0000	0.00	0.00	30	48.2	20.0000
PercFemale_Perturb(3)	10	Keawawa	0.4547	0.0516	0.3278	1.0000	0.00	0.00	0.00	0.00	0.0000	0.0000	0.00	0.00	2	2.0	20.0000
PercFemale_Perturb(3)	10	Klipper	0.4547	0.1732	0.4879	1.0000	0.00	0.00	0.00	0.00	0.0000	0.0000	0.00	0.00	5	5.5	20.0000
PercFemale_Perturb(3)	10	Lotus_Farm	0.4547	0.0119	0.5426	1.0000	0.00	0.00	0.00	0.00	0.0000	0.0000	0.00	0.00	3	4.0	20.0000
PercFemale_Perturb(3)	10	Pearl_Harbor	0.4547	-0.0858	0.3984	1.0000	0.00	0.00	0.00	0.00	0.0000	0.0000	0.00	0.00	17	17.3	20.0000
PercFemale_Perturb(3)	10	Turtle_Bay	0.4547	-0.0271	0.3778	1.0000	0.00	0.00	0.00	0.00	0.0000	0.0000	0.00	0.00	18	21.7	20.0000
PercFemale_Perturb(3)	10	Waimea_Valley	0.4547	-0.0323	0.5013	1.0000	0.00	0.00	0.00	0.00	0.0000	0.0000	0.00	0.00	9	10.7	20.0000
PercFemale_Perturb(3)	10	Meta	0.4547	-0.0535	0.2727	1.0000	0.00	0.00	0.00	0.00	0.0000	0.0000	0.00	0.00	58	62.3	20.0000
PercFemale_Perturb(4)	10	Windward_Complex	0.4547	0.0883	0.2690	0.1000	149.78	35.08	134.80	57.77	0.5369	0.1083	3.33	0.87	0	64.0	30.0000
PercFemale_Perturb(4)	10	Kahuku_Complex	0.4547	0.0817	0.3019	0.1000	78.67	19.36	70.80	30.86	0.2518	0.2186	2.00	1.00	0	186.0	30.0000
PercFemale_Perturb(4)	10	Keawawa	0.4547	0.1188	0.5911	1.0000	0.00	0.00	0.10	0.32	0.0000	0.0000	0.00	0.00	2	2.4	30.0000
PercFemale_Perturb(4)	10	Klipper	0.4547	0.1547	0.5262	1.0000	0.00	0.00	0.00	0.00	0.0000	0.0000	0.00	0.00	3	7.6	30.0000
PercFemale_Perturb(4)	10	Lotus_Farm	0.4547	0.1388	0.4466	1.0000	0.00	0.00	0.00	0.00	0.0000	0.0000	0.00	0.00	3	3.5	30.0000
PercFemale_Perturb(4)	10	Pearl_Harbor	0.4547	0.0633	0.3832	1.0000	0.00	0.00	0.00	0.00	0.0000	0.0000	0.00	0.00	50	61.8	30.0000
PercFemale_Perturb(4)	10	Turtle_Bay	0.4547	0.0620	0.3753	1.0000	0.00	0.00	0.30	0.48	0.0000	0.0000	0.00	0.00	24	34.0	30.0000
PercFemale_Perturb(4)	10	Waimea_Valley	0.4547	0.0164	0.4328	1.0000	0.00	0.00	0.10	0.32	0.0000	0.0000	0.00	0.00	14	19.6	30.0000
PercFemale_Perturb(4)	10	Meta	0.4547	0.0999	0.2371	0.0000	206.10	63.61	206.10	63.61	0.6150	0.2242	4.60	1.65	0	0.0	30.0000
PercFemale_Perturb(5)	10	Windward_Complex	-99.9900	0.0897	0.3013	0.0000	165.80	34.62	165.80	34.62	0.6968	0.0876	4.90	0.99	0	0.0	40.0000
PercFemale_Perturb(5)	10	Kahuku_Complex	-99.9900	0.0854	0.3339	0.0000	90.00	23.95	90.00	23.95	0.5318	0.1408	3.40	0.70	0	0.0	40.0000
PercFemale_Perturb(5)	10	Keawawa	-99.9900	-0.1272	0.4391	1.0000	0.00	0.00	0.10	0.32	0.0000	0.0000	0.00	0.00	1	1.9	40.0000
PercFemale_Perturb(5)	10	Klipper	-99.9900	-0.0804	0.4112	1.0000	0.00	0.00	0.10	0.32	0.0000	0.0000	0.00	0.00	4	6.4	40.0000
PercFemale_Perturb(5)	10	Lotus_Farm	-99.9900	0.0165	0.5247	1.0000	0.00	0.00	0.00	0.00	0.0000	0.0000	0.00	0.00	7	7.1	40.0000
PercFemale_Perturb(5)	10	Pearl_Harbor	-99.9900	0.0529	0.3815	0.5000	19.60	10.29	9.80	12.40	0.0530	0.1185	1.20	0.45	170	107.2	40.0000
PercFemale_Perturb(5)	10	Turtle_Bay	-99.9900	0.0643	0.3962	0.3000	24.57	14.25	17.20	16.62	0.0992	0.1701	1.43	0.53	0	60.8	40.0000
PercFemale_Perturb(5)	10	Waimea_Valley	-99.9900	0.0372	0.4385	1.0000	0.00	0.00	0.20	0.42	0.0000	0.0000	0.00	0.00	19	30.7	40.0000
PercFemale_Perturb(5)	10	Meta	-99.9900	0.0942	0.2479	0.0000	283.20	72.95	283.20	72.95	0.8185	0.0423	8.70	1.25	0	0.0	40.0000
PercFemale_Perturb(6)	10	Windward_Complex	-99.9900	0.1245	0.3606	0.0000	164.00	27.59	164.00	27.59	0.6787	0.1585	5.40	1.58	0	0.0	50.0000
PercFemale_Perturb(6)	10	Kahuku_Complex	-99.9900	0.1145	0.3787	0.0000	90.70	17.49	90.70	17.49	0.4438	0.1388	3.00	0.67	0	0.0	50.0000
PercFemale_Perturb(6)	10	Keawawa	-99.9900	0.0955	0.5289	1.0000	0.00	0.00	0.10	0.32	0.0000	0.0000	0.00	0.00	2	2.8	50.0000
PercFemale_Perturb(6)	10	Klipper	-99.9900	-0.0506	0.5468	1.0000	0.00	0.00	0.20	0.42	0.0000	0.0000	0.00	0.00	4	6.2	50.0000
PercFemale_Perturb(6)	10	Lotus_Farm	-99.9900	-0.0089	0.5169	1.0000	0.00	0.00	0.10	0.32	0.0000	0.0000	0.00	0.00	4	5.5	50.0000
PercFemale_Perturb(6)	10	Pearl_Harbor	-99.9900	0.0855	0.4184	0.4000	30.33	16.65	18.30	19.88	0.2379	0.2678	2.83	1.83	0	140.3	50.0000
PercFemale_Perturb(6)	10	Turtle_Bay	-99.9900	0.0832	0.4059	0.2000	23.38	6.48	18.70	11.39	0.3011	0.2533	1.88	0.83	0	126.0	50.0000
PercFemale_Perturb(6)	10	Waimea_Valley	-99.9900	0.0695	0.4673	1.0000	0.00	0.00	0.00	0.00	0.0000	0.0000	0.00	0.00	29	35.1	50.0000
PercFemale_Perturb(6)	10	Meta	-99.9900	0.1278	0.2878	0.0000	292.10	51.69	292.10	51.69	0.8130	0.0564	9.10	1.91	0	0.0	50.0000
PercFemale_Perturb(7)	10	Windward_Complex	-99.9900	0.1522	0.4042	0.0000	176.60	16.81	176.60	16.81	0.6551	0.1199	5.80	0.92	0	0.0	60.0000
PercFemale_Perturb(7)	10	Kahuku_Complex	-99.9900	0.1398	0.4141	0.0000	91.00	17.82	91.00	17.82	0.3764	0.2745	3.30	1.49	0	0.0	60.0000
PercFemale_Perturb(7)	10	Keawawa	-99.9900	0.1248	0.4876	1.0000	0.00	0.00	0.10	0.32	0.0000	0.0000	0.00	0.00	1	2.4	60.0000
PercFemale_Perturb(7)	10	Klipper	-99.9900	0.0324	0.4991	1.0000	0.00	0.00	0.00	0.00	0.0000	0.0000	0.00	0.00	3	4.7	60.0000
PercFemale_Perturb(7)	10	Lotus_Farm	-99.9900	0.0892	0.5090	1.0000	0.00	0.00	0.20	0.42	0.0000	0.0000	0.00	0.00	4	7.8	60.0000
PercFemale_Perturb(7)	10	Pearl_Harbor	-99.9900	0.1206	0.4410	0.2000	35.63	7.61	28.50	16.45	0.0628	0.1072	1.63	1.06	0	125.0	60.0000
PercFemale_Perturb(7)	10	Turtle_Bay	-99.9900	0.1151	0.4368	0.1000	33.78	5.56	30.40	11.90	0.1429	0.2168	1.44	0.73	0	136.0	60.0000
PercFemale_Perturb(7)	10	Waimea_Valley	-99.9900	0.1005	0.4538	0.9000	17.00	0.00	1.70	5.38	0.0000	0.0000	1.00	0.00	40	63.7	60.0000
PercFemale_Perturb(7)	10	Meta	-99.9900	0.1591	0.3144	0.0000	328.50	32.43	328.50	32.43	0.8260	0.0389	10.30	1.16	0	0.0	60.0000
PercFemale_Perturb(8)	10	Windward_Complex	-99.9900	0.1846	0.4442	0.0000	160.40	22.84	160.40	22.84	0.6698	0.0672	5.40	1.35	0	0.0	70.0000
PercFemale_Perturb(8)	10	Kahuku_Complex	-99.9900	0.1679	0.4570	0.0000	87.40	14.68	87.40	14.68	0.5338	0.1839	3.80	1.23	0	0.0	70.0000
PercFemale_Perturb(8)	10	Keawawa	-99.9900	0.0430	0.5990	0.9000	2.00	0.00	0.20	0.63	0.6250	0.0000	3.00	0.00	1	2.3	70.0000
PercFemale_Perturb(8)	10	Klipper	-99.9900	-0.0056	0.5149	1.0000	0.00	0.00	0.00	0.00	0.0000	0.0000	0.00	0.00	7	7.0	70.0000
PercFemale_Perturb(8)	10	Lotus_Farm	-99.9900	0.0107	0.5067	1.0000	0.00	0.00	0.10	0.32	0.0000	0.0000	0.00	0.00	3	6.4	70.0000
PercFemale_Perturb(8)	10	Pearl_Harbor	-99.9900	0.1332	0.4622	0.2000	29.63	3.78	23.70	12.93	0.2115	0.2117	2.00	0.76	0	98.5	70.0000
PercFemale_Perturb(8)	10	Turtle_Bay	-99.9900	0.1306	0.4521	0.1000	28.89	10.74	26.00	13.64	0.2033	0.2410	1.67	0.71	0	60.0	70.0000
PercFemale_Perturb(8)	10	Waimea_Valley	-99.9900	0.0975	0.4828	1.0000	0.00	0.00	0.20	0.42	0.0000	0.0000	0.00	0.00	29	66.9	70.0000
PercFemale_Perturb(8)	10	Meta	-99.9900	0.1917	0.3363	0.0000	298.00	36.39	298.00	36.39	0.8396	0.0381	10.50	2.01	0	0.0	70.0000
PercFemale_Perturb(9)	10	Windward_Complex	-99.9900	0.2225	0.4830	0.0000	167.80	22.46	167.80	22.46	0.6994	0.1367	6.40	1.84	0	0.0	80.0000
PercFemale_Perturb(9)	10	Kahuku_Complex	-99.9900	0.2036	0.4869	0.0000	91.00	8.81	91.00	8.81	0.5214	0.1612	4.00	1.25	0	0.0	80.0000
PercFemale_Perturb(9)	10	Keawawa	-99.9900	0.1122	0.6638	1.0000	0.00	0.00	0.10	0.32	0.0000	0.0000	0.00	0.00	2	2.2	80.0000
PercFemale_Perturb(9)	10	Klipper	-99.9900	-0.0129	0.4693	1.0000	0.00	0.00	0.10	0.32	0.0000	0.0000	0.00	0.00	2	4.8	80.0000
PercFemale_Perturb(9)	10	Lotus_Farm	-99.9900	0.0414	0.5266	1.0000	0.00	0.00	0.10	0.32	0.0000	0.0000	0.00	0.00	4	6.4	80.0000
PercFemale_Perturb(9)	10	Pearl_Harbor	-99.9900	0.1606	0.4898	0.0000	37.10	12.18	37.10	12.18	0.2505	0.2093	2.00	0.67	0	0.0	80.0000
PercFemale_Perturb(9)	10	Turtle_Bay	-99.9900	0.1587	0.4968	0.0000	33.80	8.73	33.80	8.73	0.1197	0.2235	1.60	0.84	0	0.0	80.0000
PercFemale_Perturb(9)	10	Waimea_Valley	-99.9900	0.1423	0.4873	0.7000	25.00	6.56	7.50	12.47	0.3255	0.2822	2.00	1.00	31	36.5	80.0000
PercFemale_Perturb(9)	10	Meta	-99.9900	0.2301	0.3600	0.0000	337.50	35.82	337.50	35.82	0.8528	0.0343	11.80	1.14	0	0.0	80.0000
PercFemale_Perturb(10)	10	Windward_Complex	-99.9900	0.2440	0.5225	0.0000	167.90	32.01	167.90	32.01	0.7025	0.1143	6.00	2.05	0	0.0	90.0000
PercFemale_Perturb(10)	10	Kahuku_Complex	-99.9900	0.2376	0.5282	0.0000	98.90	18.06	98.90	18.06	0.4783	0.2042	3.20	1.62	0	0.0	90.0000
PercFemale_Perturb(10)	10	Keawawa	-99.9900	0.0466	0.4866	1.0000	0.00	0.00	0.20	0.42	0.0000	0.0000	0.00	0.00	2	2.1	90.0000
PercFemale_Perturb(10)	10	Klipper	-99.9900	0.1431	0.5952	0.9000	17.00	0.00	1.80	5.35	0.0000	0.0000	1.00	0.00	10	12.0	90.0000
PercFemale_Perturb(10)	10	Lotus_Farm	-99.9900	0.1250	0.5884	1.0000	0.00	0.00	0.10	0.32	0.0000	0.0000	0.00	0.00	3	7.2	90.0000
PercFemale_Perturb(10)	10	Pearl_Harbor	-99.9900	0.1831	0.5164	0.1000	32.56	10.45	29.30	14.25	0.2212	0.2837	1.78	0.83	0	193.0	90.0000
PercFemale_Perturb(10)	10	Turtle_Bay	-99.9900	0.1686	0.5025	0.1000	31.00	8.29	27.90	12.54	0.2031	0.2207	1.78	0.83	0	140.0	90.0000
PercFemale_Perturb(10)	10	Waimea_Valley	-99.9900	0.1676	0.5246	0.6000	16.00	8.04	6.50	9.41	0.2478	0.2369	2.00	0.82	36	28.9	90.0000
PercFemale_Perturb(10)	10	Meta	-99.9900	0.2600	0.3881	0.0000	332.60	46.11	332.60	46.11	0.8471	0.0357	10.70	1.70	0	0.0	90.0000
PercFemale_Perturb(11)	10	Windward_Complex	-99.9900	0.2624	0.5313	0.0000	163.40	24.69	163.40	24.69	0.6796	0.1016	5.00	1.15	0	0.0	100.0000
PercFemale_Perturb(11)	10	Kahuku_Complex	-99.9900	0.2432	0.5337	0.0000	92.00	20.49	92.00	20.49	0.4895	0.1828	4.30	1.34	0	0.0	100.0000
PercFemale_Perturb(11)	10	Keawawa	-99.9900	-0.0377	0.4810	1.0000	0.00	0.00	0.00	0.00	0.0000	0.0000	0.00	0.00	1	2.3	100.0000
PercFemale_Perturb(11)	10	Klipper	-99.9900	0.0997	0.4877	0.8000	2.50	0.71	0.70	1.06	0.6181	0.0098	3.00	0.00	6	10.8	100.0000
PercFemale_Perturb(11)	10	Lotus_Farm	-99.9900	0.0543	0.5024	0.9000	2.00	0.00	0.20	0.63	0.5000	0.0000	2.00	0.00	4	5.5	100.0000
PercFemale_Perturb(11)	10	Pearl_Harbor	-99.9900	0.2007	0.5416	0.1000	33.67	8.02	30.40	12.80	0.3551	0.2382	2.56	0.73	0	172.0	100.0000
PercFemale_Perturb(11)	10	Turtle_Bay	-99.9900	0.1914	0.5341	0.1000	32.44	5.64	29.30	11.27	0.3458	0.2164	2.11	0.78	0	99.0	100.0000
PercFemale_Perturb(11)	10	Waimea_Valley	-99.9900	0.1726	0.5143	1.0000	0.00	0.00	0.60	0.97	0.0000	0.0000	0.00	0.00	20	46.0	100.0000
PercFemale_Perturb(11)	10	Meta	-99.9900	0.2757	0.4006	0.0000	316.60	37.33	316.60	37.33	0.8462	0.0380	11.30	2.06	0	0.0	100.0000
