# Supplementary material for: Predicted effects of landscape change, sea level rise, and habitat management on the extirpation risk of the Hawaiian common gallinule (Gallinula galeata sandvicensis) on the island of O‘ahu
Source: PeerJ. 2018 Jun 22;6:e4990. doi: 10.7717/peerj.4990 (PMC6016525; doi:10.7717/peerj.4990)
Supplement: Supplemental Information 2 — A zipped folder containing raw data, Excel spreadsheet calculations, R code, and Vortex outputs used in preparing input data and analyzing outputs of Hawaiian gallinule population viability model implemented in Vortex. [file peerj-06-4990-s007.zip › HAGA_PVA_RawDataandCodeFor_PeerJ/Vortex Outputs - Open with Excel (Semicolon delimited)/HAGABaseline_12-5-17_JuvMortEV_Perturb.stsum]

Scenario	#Runs	Population	det-r	stoch-r	SD(r)	PE	N-extant	SD(Next)	N-all	SD(Nall)	GeneDiv	SD(GD)	AlleleN	SD(A)	MedianTE	MeanTE	SV1
JuvMortEV_Perturb(1)	10	Windward_Complex	-99.9900	0.2445	0.6038	0.0000	168.80	24.91	168.80	24.91	0.6434	0.1163	5.50	1.65	0	0.0	24.9600
JuvMortEV_Perturb(1)	10	Kahuku_Complex	-99.9900	0.2225	0.5850	0.0000	100.60	21.66	100.60	21.66	0.5449	0.1458	4.00	1.49	0	0.0	24.9600
JuvMortEV_Perturb(1)	10	Keawawa	-99.9900	0.3395	0.6086	1.0000	0.00	0.00	0.10	0.32	0.0000	0.0000	0.00	0.00	2	2.2	24.9600
JuvMortEV_Perturb(1)	10	Klipper	-99.9900	0.0853	0.5958	1.0000	0.00	0.00	0.00	0.00	0.0000	0.0000	0.00	0.00	2	6.4	24.9600
JuvMortEV_Perturb(1)	10	Lotus_Farm	-99.9900	0.0386	0.6136	1.0000	0.00	0.00	0.10	0.32	0.0000	0.0000	0.00	0.00	4	5.4	24.9600
JuvMortEV_Perturb(1)	10	Pearl_Harbor	-99.9900	0.1805	0.5836	0.1000	41.56	8.71	37.40	15.49	0.2458	0.2308	2.22	1.39	0	78.7	24.9600
JuvMortEV_Perturb(1)	10	Turtle_Bay	-99.9900	0.1728	0.5814	0.2000	33.00	12.58	26.40	17.80	0.3754	0.2595	2.13	0.83	0	159.5	24.9600
JuvMortEV_Perturb(1)	10	Waimea_Valley	-99.9900	0.1555	0.5655	0.9000	9.00	0.00	0.90	2.85	0.4938	0.0000	2.00	0.00	48	54.3	24.9600
JuvMortEV_Perturb(1)	10	Meta	-99.9900	0.2676	0.4554	0.0000	334.30	47.76	334.30	47.76	0.8335	0.0325	10.40	2.72	0	0.0	24.9600
JuvMortEV_Perturb(2)	10	Windward_Complex	-99.9900	0.2442	0.5240	0.0000	154.10	28.81	154.10	28.81	0.6927	0.1057	6.10	1.10	0	0.0	16.1111
JuvMortEV_Perturb(2)	10	Kahuku_Complex	-99.9900	0.2255	0.5328	0.0000	92.20	20.55	92.20	20.55	0.5001	0.2066	3.50	0.97	0	0.0	16.1111
JuvMortEV_Perturb(2)	10	Keawawa	-99.9900	0.1510	0.5758	1.0000	0.00	0.00	0.00	0.00	0.0000	0.0000	0.00	0.00	1	2.2	16.1111
JuvMortEV_Perturb(2)	10	Klipper	-99.9900	0.1249	0.5654	1.0000	0.00	0.00	0.10	0.32	0.0000	0.0000	0.00	0.00	4	6.9	16.1111
JuvMortEV_Perturb(2)	10	Lotus_Farm	-99.9900	0.0668	0.5146	1.0000	0.00	0.00	0.00	0.00	0.0000	0.0000	0.00	0.00	3	6.0	16.1111
JuvMortEV_Perturb(2)	10	Pearl_Harbor	-99.9900	0.1749	0.5126	0.0000	31.60	11.59	31.60	11.59	0.1583	0.2002	2.20	1.40	0	0.0	16.1111
JuvMortEV_Perturb(2)	10	Turtle_Bay	-99.9900	0.1705	0.5174	0.2000	31.50	10.09	25.20	15.98	0.3269	0.2459	2.13	0.83	0	147.5	16.1111
JuvMortEV_Perturb(2)	10	Waimea_Valley	-99.9900	0.1731	0.5277	0.9000	46.00	0.00	4.70	14.51	0.5510	0.0000	3.00	0.00	66	65.2	16.1111
JuvMortEV_Perturb(2)	10	Meta	-99.9900	0.2562	0.3910	0.0000	307.90	53.69	307.90	53.69	0.8479	0.0485	10.90	1.79	0	0.0	16.1111
JuvMortEV_Perturb(3)	10	Windward_Complex	-99.9900	0.2405	0.4954	0.0000	173.90	31.07	173.90	31.07	0.6920	0.1970	6.60	1.51	0	0.0	6.5415
JuvMortEV_Perturb(3)	10	Kahuku_Complex	-99.9900	0.2263	0.4908	0.0000	100.10	18.85	100.10	18.85	0.5872	0.0779	3.80	1.14	0	0.0	6.5415
JuvMortEV_Perturb(3)	10	Keawawa	-99.9900	0.1139	0.5579	1.0000	0.00	0.00	0.00	0.00	0.0000	0.0000	0.00	0.00	1	2.5	6.5415
JuvMortEV_Perturb(3)	10	Klipper	-99.9900	0.0778	0.4714	1.0000	0.00	0.00	0.30	0.48	0.0000	0.0000	0.00	0.00	4	7.4	6.5415
JuvMortEV_Perturb(3)	10	Lotus_Farm	-99.9900	0.0560	0.5500	1.0000	0.00	0.00	0.20	0.42	0.0000	0.0000	0.00	0.00	4	6.8	6.5415
JuvMortEV_Perturb(3)	10	Pearl_Harbor	-99.9900	0.1816	0.4944	0.0000	36.60	12.75	36.60	12.75	0.2135	0.2056	2.10	0.74	0	100.0	6.5415
JuvMortEV_Perturb(3)	10	Turtle_Bay	-99.9900	0.1772	0.4921	0.2000	36.75	10.29	29.40	17.96	0.2857	0.2210	2.00	0.53	0	117.5	6.5415
JuvMortEV_Perturb(3)	10	Waimea_Valley	-99.9900	0.1584	0.4967	1.0000	0.00	0.00	0.30	0.48	0.0000	0.0000	0.00	0.00	44	71.0	6.5415
JuvMortEV_Perturb(3)	10	Meta	-99.9900	0.2506	0.3542	0.0000	340.80	70.31	340.80	70.31	0.8536	0.0655	12.20	2.74	0	0.0	6.5415
JuvMortEV_Perturb(4)	10	Windward_Complex	-99.9900	0.2406	0.4898	0.0000	182.10	20.01	182.10	20.01	0.6760	0.1019	6.20	1.99	0	0.0	7.2823
JuvMortEV_Perturb(4)	10	Kahuku_Complex	-99.9900	0.2228	0.4834	0.0000	102.30	16.00	102.30	16.00	0.4326	0.1450	3.40	0.84	0	0.0	7.2823
JuvMortEV_Perturb(4)	10	Keawawa	-99.9900	0.1544	0.6444	1.0000	0.00	0.00	0.20	0.42	0.0000	0.0000	0.00	0.00	3	3.6	7.2823
JuvMortEV_Perturb(4)	10	Klipper	-99.9900	0.1376	0.5177	1.0000	0.00	0.00	0.00	0.00	0.0000	0.0000	0.00	0.00	7	10.2	7.2823
JuvMortEV_Perturb(4)	10	Lotus_Farm	-99.9900	0.1288	0.5073	1.0000	0.00	0.00	0.20	0.42	0.0000	0.0000	0.00	0.00	4	8.4	7.2823
JuvMortEV_Perturb(4)	10	Pearl_Harbor	-99.9900	0.1820	0.4885	0.0000	41.00	9.37	41.00	9.37	0.2889	0.2775	2.30	1.25	0	1.0	7.2823
JuvMortEV_Perturb(4)	10	Turtle_Bay	-99.9900	0.1759	0.4880	0.1000	31.11	9.52	28.00	13.32	0.1931	0.2324	1.56	0.53	0	131.0	7.2823
JuvMortEV_Perturb(4)	10	Waimea_Valley	-99.9900	0.1578	0.4934	1.0000	0.00	0.00	0.10	0.32	0.0000	0.0000	0.00	0.00	16	45.5	7.2823
JuvMortEV_Perturb(4)	10	Meta	-99.9900	0.2485	0.3530	0.0000	353.90	34.98	353.90	34.98	0.8379	0.0284	10.50	0.71	0	0.0	7.2823
JuvMortEV_Perturb(5)	10	Windward_Complex	-99.9900	0.2336	0.5683	0.0000	167.90	26.21	167.90	26.21	0.6582	0.1554	5.60	1.51	0	0.0	20.0951
JuvMortEV_Perturb(5)	10	Kahuku_Complex	-99.9900	0.2315	0.5675	0.0000	99.60	11.75	99.60	11.75	0.4515	0.2174	3.80	1.14	0	0.0	20.0951
JuvMortEV_Perturb(5)	10	Keawawa	-99.9900	0.2293	0.7322	1.0000	0.00	0.00	0.10	0.32	0.0000	0.0000	0.00	0.00	3	4.2	20.0951
JuvMortEV_Perturb(5)	10	Klipper	-99.9900	0.0577	0.5508	1.0000	0.00	0.00	0.00	0.00	0.0000	0.0000	0.00	0.00	5	6.2	20.0951
JuvMortEV_Perturb(5)	10	Lotus_Farm	-99.9900	0.1041	0.5799	1.0000	0.00	0.00	0.10	0.32	0.0000	0.0000	0.00	0.00	4	7.2	20.0951
JuvMortEV_Perturb(5)	10	Pearl_Harbor	-99.9900	0.1826	0.5503	0.1000	33.00	12.36	29.70	15.64	0.2000	0.2161	1.78	0.67	0	59.0	20.0951
JuvMortEV_Perturb(5)	10	Turtle_Bay	-99.9900	0.1681	0.5629	0.1000	34.67	11.65	31.30	15.30	0.1637	0.2363	1.56	0.73	0	121.0	20.0951
JuvMortEV_Perturb(5)	10	Waimea_Valley	-99.9900	0.1602	0.5485	0.9000	38.00	0.00	4.00	11.95	0.2088	0.0000	2.00	0.00	44	64.0	20.0951
JuvMortEV_Perturb(5)	10	Meta	-99.9900	0.2572	0.4337	0.0000	332.70	48.77	332.70	48.77	0.8299	0.0355	10.30	1.89	0	0.0	20.0951
JuvMortEV_Perturb(6)	10	Windward_Complex	-99.9900	0.2427	0.5255	0.0000	178.60	9.96	178.60	9.96	0.7185	0.0944	6.40	1.65	0	0.0	16.5516
JuvMortEV_Perturb(6)	10	Kahuku_Complex	-99.9900	0.2217	0.5181	0.0000	96.60	14.92	96.60	14.92	0.4176	0.2390	2.90	1.52	0	0.0	16.5516
JuvMortEV_Perturb(6)	10	Keawawa	-99.9900	0.0505	0.4440	1.0000	0.00	0.00	0.00	0.00	0.0000	0.0000	0.00	0.00	2	3.3	16.5516
JuvMortEV_Perturb(6)	10	Klipper	-99.9900	0.1210	0.5743	1.0000	0.00	0.00	0.10	0.32	0.0000	0.0000	0.00	0.00	4	5.4	16.5516
JuvMortEV_Perturb(6)	10	Lotus_Farm	-99.9900	0.0864	0.5655	1.0000	0.00	0.00	0.10	0.32	0.0000	0.0000	0.00	0.00	3	6.2	16.5516
JuvMortEV_Perturb(6)	10	Pearl_Harbor	-99.9900	0.1772	0.5178	0.1000	36.67	10.64	33.00	15.33	0.3759	0.1767	2.22	0.44	0	51.0	16.5516
JuvMortEV_Perturb(6)	10	Turtle_Bay	-99.9900	0.1717	0.5194	0.3000	39.57	12.88	27.80	21.68	0.1275	0.2347	1.43	0.79	0	118.7	16.5516
JuvMortEV_Perturb(6)	10	Waimea_Valley	-99.9900	0.1593	0.5098	1.0000	0.00	0.00	0.10	0.32	0.0000	0.0000	0.00	0.00	48	79.7	16.5516
JuvMortEV_Perturb(6)	10	Meta	-99.9900	0.2542	0.3934	0.0000	336.30	30.90	336.30	30.90	0.8394	0.0257	11.00	1.41	0	0.0	16.5516
JuvMortEV_Perturb(7)	10	Windward_Complex	-99.9900	0.2405	0.5493	0.0000	161.20	28.05	161.20	28.05	0.6737	0.0976	5.60	1.35	0	0.0	19.6947
JuvMortEV_Perturb(7)	10	Kahuku_Complex	-99.9900	0.2242	0.5467	0.0000	93.90	9.21	93.90	9.21	0.5169	0.1828	3.80	1.14	0	0.0	19.6947
JuvMortEV_Perturb(7)	10	Keawawa	-99.9900	0.1073	0.4345	0.9000	4.00	0.00	0.60	1.26	0.3750	0.0000	2.00	0.00	3	2.6	19.6947
JuvMortEV_Perturb(7)	10	Klipper	-99.9900	0.1260	0.5968	1.0000	0.00	0.00	0.20	0.42	0.0000	0.0000	0.00	0.00	6	12.0	19.6947
JuvMortEV_Perturb(7)	10	Lotus_Farm	-99.9900	0.0686	0.5528	1.0000	0.00	0.00	0.20	0.42	0.0000	0.0000	0.00	0.00	7	6.8	19.6947
JuvMortEV_Perturb(7)	10	Pearl_Harbor	-99.9900	0.1843	0.5518	0.2000	34.00	12.07	27.20	17.86	0.2914	0.2687	2.13	0.83	0	60.0	19.6947
JuvMortEV_Perturb(7)	10	Turtle_Bay	-99.9900	0.1731	0.5422	0.0000	34.20	10.10	34.20	10.10	0.2409	0.2290	2.10	1.10	0	0.0	19.6947
JuvMortEV_Perturb(7)	10	Waimea_Valley	-99.9900	0.1504	0.5401	0.7000	26.00	11.14	7.80	13.61	0.2326	0.3569	2.33	1.15	95	72.4	19.6947
JuvMortEV_Perturb(7)	10	Meta	-99.9900	0.2556	0.4185	0.0000	325.30	33.87	325.30	33.87	0.8499	0.0346	11.50	1.90	0	0.0	19.6947
JuvMortEV_Perturb(8)	10	Windward_Complex	-99.9900	0.2461	0.4982	0.0000	180.60	15.56	180.60	15.56	0.6831	0.1210	6.20	1.23	0	0.0	7.9229
JuvMortEV_Perturb(8)	10	Kahuku_Complex	-99.9900	0.2256	0.4907	0.0000	97.10	13.06	97.10	13.06	0.5609	0.1926	4.20	0.92	0	0.0	7.9229
JuvMortEV_Perturb(8)	10	Keawawa	-99.9900	0.0881	0.5288	1.0000	0.00	0.00	0.30	0.48	0.0000	0.0000	0.00	0.00	1	2.3	7.9229
JuvMortEV_Perturb(8)	10	Klipper	-99.9900	0.1106	0.5880	1.0000	0.00	0.00	0.00	0.00	0.0000	0.0000	0.00	0.00	3	4.6	7.9229
JuvMortEV_Perturb(8)	10	Lotus_Farm	-99.9900	0.1036	0.5425	1.0000	0.00	0.00	0.10	0.32	0.0000	0.0000	0.00	0.00	3	7.5	7.9229
JuvMortEV_Perturb(8)	10	Pearl_Harbor	-99.9900	0.1754	0.4876	0.1000	31.78	9.15	28.70	13.00	0.2509	0.2245	2.00	1.00	0	104.0	7.9229
JuvMortEV_Perturb(8)	10	Turtle_Bay	-99.9900	0.1778	0.4925	0.0000	30.50	10.33	30.50	10.33	0.0351	0.0763	1.40	0.97	0	0.0	7.9229
JuvMortEV_Perturb(8)	10	Waimea_Valley	-99.9900	0.1703	0.4867	0.7000	17.00	11.27	5.50	9.57	0.2121	0.3312	2.00	1.00	40	46.3	7.9229
JuvMortEV_Perturb(8)	10	Meta	-99.9900	0.2505	0.3704	0.0000	342.80	25.55	342.80	25.55	0.8486	0.0377	11.60	1.71	0	0.0	7.9229
JuvMortEV_Perturb(9)	10	Windward_Complex	-99.9900	0.2388	0.5284	0.0000	169.80	19.20	169.80	19.20	0.6634	0.1231	5.10	1.20	0	0.0	18.1932
JuvMortEV_Perturb(9)	10	Kahuku_Complex	-99.9900	0.2231	0.5323	0.0000	95.60	17.89	95.60	17.89	0.5540	0.1574	3.90	1.20	0	0.0	18.1932
JuvMortEV_Perturb(9)	10	Keawawa	-99.9900	0.1428	0.6601	1.0000	0.00	0.00	0.00	0.00	0.0000	0.0000	0.00	0.00	1	1.7	18.1932
JuvMortEV_Perturb(9)	10	Klipper	-99.9900	0.1143	0.5631	1.0000	0.00	0.00	0.10	0.32	0.0000	0.0000	0.00	0.00	4	3.6	18.1932
JuvMortEV_Perturb(9)	10	Lotus_Farm	-99.9900	0.0942	0.5284	0.9000	3.00	0.00	0.40	0.97	0.4444	0.0000	2.00	0.00	2	6.1	18.1932
JuvMortEV_Perturb(9)	10	Pearl_Harbor	-99.9900	0.1751	0.5310	0.0000	27.40	10.59	27.40	10.59	0.2379	0.2613	1.80	1.03	0	192.0	18.1932
JuvMortEV_Perturb(9)	10	Turtle_Bay	-99.9900	0.1730	0.5230	0.2000	31.88	9.99	25.50	16.07	0.1802	0.2470	1.75	0.89	0	87.7	18.1932
JuvMortEV_Perturb(9)	10	Waimea_Valley	-99.9900	0.1521	0.5220	0.7000	15.00	3.00	4.60	7.32	0.6209	0.1579	4.00	1.00	65	72.4	18.1932
JuvMortEV_Perturb(9)	10	Meta	-99.9900	0.2540	0.3941	0.0000	323.40	30.23	323.40	30.23	0.8355	0.0609	10.70	2.16	0	0.0	18.1932
JuvMortEV_Perturb(10)	10	Windward_Complex	-99.9900	0.2499	0.5207	0.0000	166.30	20.75	166.30	20.75	0.6826	0.0812	5.40	1.17	0	0.0	14.3293
JuvMortEV_Perturb(10)	10	Kahuku_Complex	-99.9900	0.2301	0.5026	0.0000	92.30	17.31	92.30	17.31	0.5145	0.2000	4.10	1.20	0	0.0	14.3293
JuvMortEV_Perturb(10)	10	Keawawa	-99.9900	-0.0050	0.3970	1.0000	0.00	0.00	0.20	0.42	0.0000	0.0000	0.00	0.00	1	2.6	14.3293
JuvMortEV_Perturb(10)	10	Klipper	-99.9900	0.1363	0.5323	0.9000	2.00	0.00	0.40	0.70	0.5000	0.0000	2.00	0.00	5	6.1	14.3293
JuvMortEV_Perturb(10)	10	Lotus_Farm	-99.9900	0.1112	0.6008	0.9000	4.00	0.00	0.70	1.25	0.3750	0.0000	2.00	0.00	3	5.4	14.3293
JuvMortEV_Perturb(10)	10	Pearl_Harbor	-99.9900	0.1699	0.5041	0.0000	39.30	10.46	39.30	10.46	0.2373	0.2653	2.40	1.58	0	0.0	14.3293
JuvMortEV_Perturb(10)	10	Turtle_Bay	-99.9900	0.1773	0.5102	0.2000	28.75	8.55	23.00	14.28	0.1729	0.1889	1.63	0.74	0	54.5	14.3293
JuvMortEV_Perturb(10)	10	Waimea_Valley	-99.9900	0.1611	0.5030	0.8000	15.50	17.68	3.20	8.77	0.6286	0.0247	3.50	0.71	48	52.9	14.3293
JuvMortEV_Perturb(10)	10	Meta	-99.9900	0.2579	0.3898	0.0000	325.40	36.91	325.40	36.91	0.8474	0.0275	10.90	1.73	0	0.0	14.3293
JuvMortEV_Perturb(11)	10	Windward_Complex	-99.9900	0.2393	0.5603	0.0000	163.50	23.23	163.50	23.23	0.6913	0.0811	6.40	1.71	0	0.0	20.4755
JuvMortEV_Perturb(11)	10	Kahuku_Complex	-99.9900	0.2255	0.5737	0.0000	83.80	15.16	83.80	15.16	0.4995	0.2210	3.70	1.70	0	0.0	20.4755
JuvMortEV_Perturb(11)	10	Keawawa	-99.9900	0.2335	0.6759	1.0000	0.00	0.00	0.20	0.42	0.0000	0.0000	0.00	0.00	3	4.2	20.4755
JuvMortEV_Perturb(11)	10	Klipper	-99.9900	0.0838	0.5528	1.0000	0.00	0.00	0.10	0.32	0.0000	0.0000	0.00	0.00	4	6.8	20.4755
JuvMortEV_Perturb(11)	10	Lotus_Farm	-99.9900	0.0561	0.5287	1.0000	0.00	0.00	0.10	0.32	0.0000	0.0000	0.00	0.00	7	6.0	20.4755
JuvMortEV_Perturb(11)	10	Pearl_Harbor	-99.9900	0.1796	0.5548	0.2000	36.13	10.37	29.00	17.59	0.2560	0.1822	2.13	0.83	0	110.0	20.4755
JuvMortEV_Perturb(11)	10	Turtle_Bay	-99.9900	0.1725	0.5514	0.3000	32.43	5.47	22.80	16.14	0.1430	0.2502	1.43	0.79	0	49.5	20.4755
JuvMortEV_Perturb(11)	10	Waimea_Valley	-99.9900	0.1509	0.5601	0.8000	15.00	7.07	3.10	6.71	0.2344	0.2625	2.00	0.00	38	68.0	20.4755
JuvMortEV_Perturb(11)	10	Meta	-99.9900	0.2580	0.4339	0.0000	302.60	37.88	302.60	37.88	0.8421	0.0583	11.40	2.95	0	0.0	20.4755
JuvMortEV_Perturb(12)	10	Windward_Complex	-99.9900	0.2325	0.4853	0.0000	170.90	22.27	170.90	22.27	0.6232	0.1492	6.10	1.91	0	0.0	8.9439
JuvMortEV_Perturb(12)	10	Kahuku_Complex	-99.9900	0.2275	0.4986	0.0000	99.50	12.61	99.50	12.61	0.5376	0.2315	4.00	1.33	0	0.0	8.9439
JuvMortEV_Perturb(12)	10	Keawawa	-99.9900	0.1565	0.5330	1.0000	0.00	0.00	0.00	0.00	0.0000	0.0000	0.00	0.00	1	1.6	8.9439
JuvMortEV_Perturb(12)	10	Klipper	-99.9900	0.1219	0.5049	1.0000	0.00	0.00	0.10	0.32	0.0000	0.0000	0.00	0.00	8	8.4	8.9439
JuvMortEV_Perturb(12)	10	Lotus_Farm	-99.9900	0.1231	0.5677	1.0000	0.00	0.00	0.10	0.32	0.0000	0.0000	0.00	0.00	7	10.3	8.9439
JuvMortEV_Perturb(12)	10	Pearl_Harbor	-99.9900	0.1801	0.4923	0.0000	38.60	11.03	38.60	11.03	0.1730	0.2476	2.20	1.23	0	0.0	8.9439
JuvMortEV_Perturb(12)	10	Turtle_Bay	-99.9900	0.1736	0.4869	0.2000	31.75	7.05	25.40	14.76	0.1070	0.1692	1.50	0.53	0	13.0	8.9439
JuvMortEV_Perturb(12)	10	Waimea_Valley	-99.9900	0.1594	0.4840	0.8000	13.50	13.44	2.80	7.21	0.1337	0.1891	2.00	1.41	73	83.1	8.9439
JuvMortEV_Perturb(12)	10	Meta	-99.9900	0.2458	0.3567	0.0000	337.40	42.11	337.40	42.11	0.8352	0.0517	11.60	2.01	0	0.0	8.9439
JuvMortEV_Perturb(13)	10	Windward_Complex	-99.9900	0.2424	0.4935	0.0000	172.40	28.98	172.40	28.98	0.7338	0.0674	6.10	0.99	0	0.0	8.8038
JuvMortEV_Perturb(13)	10	Kahuku_Complex	-99.9900	0.2277	0.4937	0.0000	95.00	16.51	95.00	16.51	0.6003	0.1700	4.50	1.58	0	0.0	8.8038
JuvMortEV_Perturb(13)	10	Keawawa	-99.9900	0.1094	0.5565	1.0000	0.00	0.00	0.10	0.32	0.0000	0.0000	0.00	0.00	2	2.4	8.8038
JuvMortEV_Perturb(13)	10	Klipper	-99.9900	0.1635	0.5563	1.0000	0.00	0.00	0.30	0.48	0.0000	0.0000	0.00	0.00	5	7.4	8.8038
JuvMortEV_Perturb(13)	10	Lotus_Farm	-99.9900	0.1139	0.5265	1.0000	0.00	0.00	0.30	0.48	0.0000	0.0000	0.00	0.00	5	7.6	8.8038
JuvMortEV_Perturb(13)	10	Pearl_Harbor	-99.9900	0.1723	0.4914	0.0000	35.00	6.25	35.00	6.25	0.2250	0.1961	2.40	1.26	0	0.0	8.8038
JuvMortEV_Perturb(13)	10	Turtle_Bay	-99.9900	0.1698	0.4957	0.2000	30.25	8.21	24.20	14.67	0.1590	0.1856	1.75	0.71	0	141.5	8.8038
JuvMortEV_Perturb(13)	10	Waimea_Valley	-99.9900	0.1536	0.4773	0.6000	19.75	12.18	7.90	12.39	0.2321	0.2537	2.00	0.82	40	42.1	8.8038
JuvMortEV_Perturb(13)	10	Meta	-99.9900	0.2486	0.3618	0.0000	335.20	41.81	335.20	41.81	0.8712	0.0207	12.30	1.49	0	0.0	8.8038
JuvMortEV_Perturb(14)	10	Windward_Complex	-99.9900	0.2441	0.5489	0.0000	164.00	22.35	164.00	22.35	0.6787	0.0908	6.10	1.20	0	0.0	18.3333
JuvMortEV_Perturb(14)	10	Kahuku_Complex	-99.9900	0.2256	0.5325	0.0000	90.10	15.95	90.10	15.95	0.5496	0.1540	3.90	1.20	0	0.0	18.3333
JuvMortEV_Perturb(14)	10	Keawawa	-99.9900	0.2574	0.5959	1.0000	0.00	0.00	0.00	0.00	0.0000	0.0000	0.00	0.00	2	2.5	18.3333
JuvMortEV_Perturb(14)	10	Klipper	-99.9900	0.0547	0.5217	1.0000	0.00	0.00	0.20	0.42	0.0000	0.0000	0.00	0.00	3	3.4	18.3333
JuvMortEV_Perturb(14)	10	Lotus_Farm	-99.9900	0.0700	0.5257	1.0000	0.00	0.00	0.20	0.42	0.0000	0.0000	0.00	0.00	4	5.5	18.3333
JuvMortEV_Perturb(14)	10	Pearl_Harbor	-99.9900	0.1726	0.5260	0.1000	34.78	14.47	31.30	17.52	0.1906	0.2605	1.89	1.17	0	6.0	18.3333
JuvMortEV_Perturb(14)	10	Turtle_Bay	-99.9900	0.1767	0.5287	0.2000	29.25	12.00	23.40	16.25	0.2898	0.2230	2.00	0.93	0	181.5	18.3333
JuvMortEV_Perturb(14)	10	Waimea_Valley	-99.9900	0.1579	0.5087	0.9000	20.00	0.00	2.30	6.24	0.0000	0.0000	1.00	0.00	35	53.7	18.3333
JuvMortEV_Perturb(14)	10	Meta	-99.9900	0.2585	0.4045	0.0000	311.50	48.81	311.50	48.81	0.8482	0.0372	11.90	1.97	0	0.0	18.3333
JuvMortEV_Perturb(15)	10	Windward_Complex	-99.9900	0.2405	0.5489	0.0000	166.10	25.71	166.10	25.71	0.7022	0.1010	6.00	1.76	0	0.0	18.8939
JuvMortEV_Perturb(15)	10	Kahuku_Complex	-99.9900	0.2191	0.5428	0.0000	92.40	13.98	92.40	13.98	0.5556	0.1361	4.20	1.23	0	0.0	18.8939
JuvMortEV_Perturb(15)	10	Keawawa	-99.9900	0.2105	0.6100	1.0000	0.00	0.00	0.40	0.52	0.0000	0.0000	0.00	0.00	3	3.1	18.8939
JuvMortEV_Perturb(15)	10	Klipper	-99.9900	0.1334	0.5827	1.0000	0.00	0.00	0.10	0.32	0.0000	0.0000	0.00	0.00	5	9.4	18.8939
JuvMortEV_Perturb(15)	10	Lotus_Farm	-99.9900	0.1322	0.5868	1.0000	0.00	0.00	0.00	0.00	0.0000	0.0000	0.00	0.00	6	9.3	18.8939
JuvMortEV_Perturb(15)	10	Pearl_Harbor	-99.9900	0.1722	0.5353	0.0000	34.30	10.47	34.30	10.47	0.1830	0.1666	1.90	0.74	0	0.0	18.8939
JuvMortEV_Perturb(15)	10	Turtle_Bay	-99.9900	0.1724	0.5371	0.4000	33.83	8.23	21.10	17.65	0.0645	0.1581	1.17	0.41	0	154.3	18.8939
JuvMortEV_Perturb(15)	10	Waimea_Valley	-99.9900	0.1496	0.5614	0.9000	8.00	0.00	0.80	2.53	0.5391	0.0000	3.00	0.00	24	39.5	18.8939
JuvMortEV_Perturb(15)	10	Meta	-99.9900	0.2541	0.4198	0.0000	315.20	52.25	315.20	52.25	0.8537	0.0334	11.00	1.63	0	0.0	18.8939
JuvMortEV_Perturb(16)	10	Windward_Complex	-99.9900	0.2442	0.5975	0.0000	161.10	29.34	161.10	29.34	0.7041	0.0943	6.30	0.82	0	0.0	24.6797
JuvMortEV_Perturb(16)	10	Kahuku_Complex	-99.9900	0.2318	0.5938	0.0000	84.30	15.52	84.30	15.52	0.5118	0.2021	4.40	1.35	0	0.0	24.6797
JuvMortEV_Perturb(16)	10	Keawawa	-99.9900	0.2591	0.7194	1.0000	0.00	0.00	0.10	0.32	0.0000	0.0000	0.00	0.00	2	2.8	24.6797
JuvMortEV_Perturb(16)	10	Klipper	-99.9900	0.1369	0.5773	1.0000	0.00	0.00	0.20	0.42	0.0000	0.0000	0.00	0.00	7	10.1	24.6797
JuvMortEV_Perturb(16)	10	Lotus_Farm	-99.9900	0.0917	0.5967	1.0000	0.00	0.00	0.10	0.32	0.0000	0.0000	0.00	0.00	6	9.0	24.6797
JuvMortEV_Perturb(16)	10	Pearl_Harbor	-99.9900	0.1877	0.5975	0.0000	30.40	7.53	30.40	7.53	0.1441	0.2199	1.70	1.06	0	18.0	24.6797
JuvMortEV_Perturb(16)	10	Turtle_Bay	-99.9900	0.1795	0.5902	0.2000	35.75	7.98	28.60	16.63	0.3040	0.1999	1.75	0.46	0	83.5	24.6797
JuvMortEV_Perturb(16)	10	Waimea_Valley	-99.9900	0.1501	0.5883	0.9000	18.00	0.00	2.10	5.61	0.0000	0.0000	1.00	0.00	71	60.4	24.6797
JuvMortEV_Perturb(16)	10	Meta	-99.9900	0.2696	0.4559	0.0000	306.90	55.45	306.90	55.45	0.8508	0.0260	11.20	1.69	0	0.0	24.6797
JuvMortEV_Perturb(17)	10	Windward_Complex	-99.9900	0.2428	0.4973	0.0000	174.60	23.49	174.60	23.49	0.7031	0.1274	6.40	1.78	0	0.0	12.1071
JuvMortEV_Perturb(17)	10	Kahuku_Complex	-99.9900	0.2259	0.5002	0.0000	105.80	13.16	105.80	13.16	0.5102	0.2106	3.50	1.08	0	0.0	12.1071
JuvMortEV_Perturb(17)	10	Keawawa	-99.9900	0.1029	0.5019	1.0000	0.00	0.00	0.20	0.42	0.0000	0.0000	0.00	0.00	1	2.6	12.1071
JuvMortEV_Perturb(17)	10	Klipper	-99.9900	0.0937	0.5565	1.0000	0.00	0.00	0.10	0.32	0.0000	0.0000	0.00	0.00	4	4.9	12.1071
JuvMortEV_Perturb(17)	10	Lotus_Farm	-99.9900	0.1165	0.5015	1.0000	0.00	0.00	0.00	0.00	0.0000	0.0000	0.00	0.00	5	6.4	12.1071
JuvMortEV_Perturb(17)	10	Pearl_Harbor	-99.9900	0.1790	0.5042	0.1000	36.33	11.69	32.70	15.92	0.2260	0.2657	2.33	1.12	0	119.0	12.1071
JuvMortEV_Perturb(17)	10	Turtle_Bay	-99.9900	0.1753	0.4983	0.1000	39.22	6.76	35.30	13.94	0.1603	0.2202	1.67	0.87	0	139.0	12.1071
JuvMortEV_Perturb(17)	10	Waimea_Valley	-99.9900	0.1538	0.5027	1.0000	0.00	0.00	0.00	0.00	0.0000	0.0000	0.00	0.00	63	60.8	12.1071
JuvMortEV_Perturb(17)	10	Meta	-99.9900	0.2517	0.3704	0.0000	348.70	31.03	348.70	31.03	0.8593	0.0422	11.40	2.46	0	0.0	12.1071
JuvMortEV_Perturb(18)	10	Windward_Complex	-99.9900	0.2458	0.5395	0.0000	162.20	30.29	162.20	30.29	0.6795	0.0766	6.10	1.52	0	0.0	17.9530
JuvMortEV_Perturb(18)	10	Kahuku_Complex	-99.9900	0.2338	0.5412	0.0000	96.00	17.91	96.00	17.91	0.4593	0.1868	3.60	1.35	0	0.0	17.9530
JuvMortEV_Perturb(18)	10	Keawawa	-99.9900	0.0439	0.6028	1.0000	0.00	0.00	0.10	0.32	0.0000	0.0000	0.00	0.00	2	2.2	17.9530
JuvMortEV_Perturb(18)	10	Klipper	-99.9900	0.1454	0.5421	1.0000	0.00	0.00	0.30	0.48	0.0000	0.0000	0.00	0.00	3	6.5	17.9530
JuvMortEV_Perturb(18)	10	Lotus_Farm	-99.9900	0.0728	0.5190	1.0000	0.00	0.00	0.10	0.32	0.0000	0.0000	0.00	0.00	4	6.9	17.9530
JuvMortEV_Perturb(18)	10	Pearl_Harbor	-99.9900	0.1737	0.5301	0.0000	37.80	8.31	37.80	8.31	0.2275	0.1651	2.70	0.67	0	0.0	17.9530
JuvMortEV_Perturb(18)	10	Turtle_Bay	-99.9900	0.1661	0.5299	0.1000	36.11	7.96	32.50	13.66	0.2198	0.2352	1.78	0.67	0	188.0	17.9530
JuvMortEV_Perturb(18)	10	Waimea_Valley	-99.9900	0.1644	0.5318	0.8000	26.00	1.41	5.30	10.92	0.0000	0.0000	1.00	0.00	58	63.2	17.9530
JuvMortEV_Perturb(18)	10	Meta	-99.9900	0.2586	0.4114	0.0000	334.30	37.99	334.30	37.99	0.8538	0.0202	11.30	1.89	0	0.0	17.9530
JuvMortEV_Perturb(19)	10	Windward_Complex	-99.9900	0.2443	0.4971	0.0000	164.90	27.71	164.90	27.71	0.6720	0.1177	6.00	1.25	0	0.0	11.6667
JuvMortEV_Perturb(19)	10	Kahuku_Complex	-99.9900	0.2312	0.5007	0.0000	100.90	18.15	100.90	18.15	0.5169	0.1230	3.70	1.16	0	0.0	11.6667
JuvMortEV_Perturb(19)	10	Keawawa	-99.9900	0.2009	0.7861	1.0000	0.00	0.00	0.10	0.32	0.0000	0.0000	0.00	0.00	1	1.6	11.6667
JuvMortEV_Perturb(19)	10	Klipper	-99.9900	0.1133	0.5671	1.0000	0.00	0.00	0.10	0.32	0.0000	0.0000	0.00	0.00	4	7.2	11.6667
JuvMortEV_Perturb(19)	10	Lotus_Farm	-99.9900	-0.0715	0.4906	1.0000	0.00	0.00	0.10	0.32	0.0000	0.0000	0.00	0.00	2	2.8	11.6667
JuvMortEV_Perturb(19)	10	Pearl_Harbor	-99.9900	0.1825	0.4970	0.1000	33.22	11.38	29.90	15.01	0.1547	0.1960	1.89	1.17	0	98.0	11.6667
JuvMortEV_Perturb(19)	10	Turtle_Bay	-99.9900	0.1748	0.5031	0.0000	36.60	10.67	36.60	10.67	0.2353	0.1994	2.00	0.82	0	0.0	11.6667
JuvMortEV_Perturb(19)	10	Waimea_Valley	-99.9900	0.1843	0.5081	0.8000	20.50	0.71	4.20	8.60	0.2041	0.2886	1.50	0.71	42	43.9	11.6667
JuvMortEV_Perturb(19)	10	Meta	-99.9900	0.2546	0.3693	0.0000	336.80	60.60	336.80	60.60	0.8422	0.0415	11.40	1.90	0	0.0	11.6667
JuvMortEV_Perturb(20)	10	Windward_Complex	-99.9900	0.2390	0.4959	0.0000	175.10	25.91	175.10	25.91	0.7095	0.0935	6.90	1.52	0	0.0	9.0841
JuvMortEV_Perturb(20)	10	Kahuku_Complex	-99.9900	0.2304	0.4957	0.0000	104.00	15.10	104.00	15.10	0.5274	0.1375	3.70	1.06	0	0.0	9.0841
JuvMortEV_Perturb(20)	10	Keawawa	-99.9900	0.0364	0.5905	1.0000	0.00	0.00	0.20	0.42	0.0000	0.0000	0.00	0.00	2	2.8	9.0841
JuvMortEV_Perturb(20)	10	Klipper	-99.9900	0.1134	0.5678	1.0000	0.00	0.00	0.00	0.00	0.0000	0.0000	0.00	0.00	6	6.8	9.0841
JuvMortEV_Perturb(20)	10	Lotus_Farm	-99.9900	0.1689	0.5588	0.9000	8.00	0.00	1.00	2.49	0.4297	0.0000	2.00	0.00	6	6.3	9.0841
JuvMortEV_Perturb(20)	10	Pearl_Harbor	-99.9900	0.1768	0.4923	0.0000	36.70	13.52	36.70	13.52	0.1554	0.2374	1.40	0.52	0	0.0	9.0841
JuvMortEV_Perturb(20)	10	Turtle_Bay	-99.9900	0.1720	0.4951	0.1000	38.00	13.89	34.20	17.78	0.2225	0.2525	1.78	0.67	0	131.0	9.0841
JuvMortEV_Perturb(20)	10	Waimea_Valley	-99.9900	0.1746	0.4974	0.9000	33.00	0.00	3.50	10.37	0.0000	0.0000	1.00	0.00	69	61.9	9.0841
JuvMortEV_Perturb(20)	10	Meta	-99.9900	0.2497	0.3615	0.0000	354.70	55.48	354.70	55.48	0.8467	0.0228	11.20	1.23	0	0.0	9.0841
JuvMortEV_Perturb(21)	10	Windward_Complex	-99.9900	0.2388	0.4877	0.0000	175.60	25.87	175.60	25.87	0.7343	0.1032	6.60	1.90	0	0.0	5.2002
JuvMortEV_Perturb(21)	10	Kahuku_Complex	-99.9900	0.2266	0.4859	0.0000	101.00	19.48	101.00	19.48	0.5296	0.1931	4.00	0.94	0	0.0	5.2002
JuvMortEV_Perturb(21)	10	Keawawa	-99.9900	0.0434	0.4417	1.0000	0.00	0.00	0.20	0.42	0.0000	0.0000	0.00	0.00	2	2.3	5.2002
JuvMortEV_Perturb(21)	10	Klipper	-99.9900	0.0772	0.5245	1.0000	0.00	0.00	0.10	0.32	0.0000	0.0000	0.00	0.00	3	5.9	5.2002
JuvMortEV_Perturb(21)	10	Lotus_Farm	-99.9900	0.0859	0.5235	1.0000	0.00	0.00	0.00	0.00	0.0000	0.0000	0.00	0.00	4	6.3	5.2002
JuvMortEV_Perturb(21)	10	Pearl_Harbor	-99.9900	0.1753	0.4790	0.1000	36.67	13.59	33.00	17.28	0.2164	0.2451	1.78	0.83	0	81.5	5.2002
JuvMortEV_Perturb(21)	10	Turtle_Bay	-99.9900	0.1791	0.4884	0.2000	38.75	14.09	31.00	20.53	0.1709	0.2345	1.63	0.74	0	68.5	5.2002
JuvMortEV_Perturb(21)	10	Waimea_Valley	-99.9900	0.1640	0.4907	0.8000	12.50	0.71	2.50	5.28	0.2441	0.3452	1.50	0.71	44	63.8	5.2002
JuvMortEV_Perturb(21)	10	Meta	-99.9900	0.2469	0.3546	0.0000	343.40	57.58	343.40	57.58	0.8483	0.0440	11.80	2.20	0	0.0	5.2002
JuvMortEV_Perturb(22)	10	Windward_Complex	-99.9900	0.2385	0.5094	0.0000	165.00	27.24	165.00	27.24	0.6447	0.1495	5.60	1.58	0	0.0	15.8709
JuvMortEV_Perturb(22)	10	Kahuku_Complex	-99.9900	0.2213	0.5218	0.0000	90.30	22.74	90.30	22.74	0.4772	0.2171	3.70	1.16	0	0.0	15.8709
JuvMortEV_Perturb(22)	10	Keawawa	-99.9900	0.1081	0.5757	1.0000	0.00	0.00	0.10	0.32	0.0000	0.0000	0.00	0.00	2	2.6	15.8709
JuvMortEV_Perturb(22)	10	Klipper	-99.9900	0.1456	0.5734	1.0000	0.00	0.00	0.10	0.32	0.0000	0.0000	0.00	0.00	6	5.4	15.8709
JuvMortEV_Perturb(22)	10	Lotus_Farm	-99.9900	0.1575	0.6054	1.0000	0.00	0.00	0.00	0.00	0.0000	0.0000	0.00	0.00	6	6.7	15.8709
JuvMortEV_Perturb(22)	10	Pearl_Harbor	-99.9900	0.1803	0.5112	0.2000	34.63	10.88	28.10	16.80	0.1967	0.1997	2.00	1.07	0	132.5	15.8709
JuvMortEV_Perturb(22)	10	Turtle_Bay	-99.9900	0.1827	0.5151	0.0000	34.20	12.61	34.20	12.61	0.3069	0.1889	1.90	0.32	0	0.0	15.8709
JuvMortEV_Perturb(22)	10	Waimea_Valley	-99.9900	0.1642	0.5236	1.0000	0.00	0.00	0.20	0.42	0.0000	0.0000	0.00	0.00	73	84.6	15.8709
JuvMortEV_Perturb(22)	10	Meta	-99.9900	0.2520	0.3859	0.0000	318.00	59.77	318.00	59.77	0.8388	0.0423	11.40	1.65	0	0.0	15.8709
JuvMortEV_Perturb(23)	10	Windward_Complex	-99.9900	0.2422	0.5351	0.0000	160.80	23.06	160.80	23.06	0.6682	0.0778	6.00	1.41	0	0.0	18.2332
JuvMortEV_Perturb(23)	10	Kahuku_Complex	-99.9900	0.2259	0.5406	0.0000	91.50	19.24	91.50	19.24	0.5286	0.0985	3.70	0.95	0	0.0	18.2332
JuvMortEV_Perturb(23)	10	Keawawa	-99.9900	0.0921	0.4638	1.0000	0.00	0.00	0.10	0.32	0.0000	0.0000	0.00	0.00	2	2.9	18.2332
JuvMortEV_Perturb(23)	10	Klipper	-99.9900	0.1059	0.5725	1.0000	0.00	0.00	0.10	0.32	0.0000	0.0000	0.00	0.00	6	12.2	18.2332
JuvMortEV_Perturb(23)	10	Lotus_Farm	-99.9900	0.1257	0.5880	1.0000	0.00	0.00	0.20	0.42	0.0000	0.0000	0.00	0.00	3	6.8	18.2332
JuvMortEV_Perturb(23)	10	Pearl_Harbor	-99.9900	0.1814	0.5338	0.0000	37.00	9.64	37.00	9.64	0.2029	0.1927	1.80	0.63	0	0.0	18.2332
JuvMortEV_Perturb(23)	10	Turtle_Bay	-99.9900	0.1843	0.5319	0.0000	31.70	8.34	31.70	8.34	0.2951	0.2156	1.90	0.57	0	91.0	18.2332
JuvMortEV_Perturb(23)	10	Waimea_Valley	-99.9900	0.1489	0.5224	0.8000	23.00	2.83	4.70	9.70	0.2832	0.0397	3.50	0.71	32	36.7	18.2332
JuvMortEV_Perturb(23)	10	Meta	-99.9900	0.2585	0.3974	0.0000	326.10	38.73	326.10	38.73	0.8519	0.0264	11.60	1.07	0	0.0	18.2332
JuvMortEV_Perturb(24)	10	Windward_Complex	-99.9900	0.2520	0.5112	0.0000	171.70	23.52	171.70	23.52	0.6921	0.1279	5.80	1.23	0	0.0	11.8669
JuvMortEV_Perturb(24)	10	Kahuku_Complex	-99.9900	0.2369	0.5035	0.0000	98.60	17.09	98.60	17.09	0.4451	0.2159	3.90	1.29	0	0.0	11.8669
JuvMortEV_Perturb(24)	10	Keawawa	-99.9900	0.2075	0.6114	1.0000	0.00	0.00	0.30	0.67	0.0000	0.0000	0.00	0.00	2	4.3	11.8669
JuvMortEV_Perturb(24)	10	Klipper	-99.9900	0.0662	0.5558	1.0000	0.00	0.00	0.30	0.67	0.0000	0.0000	0.00	0.00	7	6.7	11.8669
JuvMortEV_Perturb(24)	10	Lotus_Farm	-99.9900	0.0753	0.4718	1.0000	0.00	0.00	0.00	0.00	0.0000	0.0000	0.00	0.00	5	6.9	11.8669
JuvMortEV_Perturb(24)	10	Pearl_Harbor	-99.9900	0.1753	0.5108	0.0000	31.90	7.61	31.90	7.61	0.1981	0.1949	1.80	0.92	0	0.0	11.8669
JuvMortEV_Perturb(24)	10	Turtle_Bay	-99.9900	0.1773	0.5056	0.1000	34.89	9.62	31.40	14.28	0.2181	0.2404	1.67	0.71	0	97.0	11.8669
JuvMortEV_Perturb(24)	10	Waimea_Valley	-99.9900	0.1671	0.5124	0.9000	16.00	0.00	1.70	5.03	0.6758	0.0000	4.00	0.00	44	80.0	11.8669
JuvMortEV_Perturb(24)	10	Meta	-99.9900	0.2594	0.3795	0.0000	335.90	37.18	335.90	37.18	0.8363	0.0473	11.10	2.02	0	0.0	11.8669
JuvMortEV_Perturb(25)	10	Windward_Complex	-99.9900	0.2451	0.6075	0.0000	161.70	29.78	161.70	29.78	0.6753	0.0888	4.80	0.63	0	0.0	23.3984
JuvMortEV_Perturb(25)	10	Kahuku_Complex	-99.9900	0.2176	0.5993	0.0000	82.40	29.23	82.40	29.23	0.5201	0.2681	4.00	0.94	0	0.0	23.3984
JuvMortEV_Perturb(25)	10	Keawawa	-99.9900	0.0854	0.4779	1.0000	0.00	0.00	0.20	0.42	0.0000	0.0000	0.00	0.00	2	2.8	23.3984
JuvMortEV_Perturb(25)	10	Klipper	-99.9900	0.0994	0.5935	1.0000	0.00	0.00	0.10	0.32	0.0000	0.0000	0.00	0.00	5	8.6	23.3984
JuvMortEV_Perturb(25)	10	Lotus_Farm	-99.9900	-0.0176	0.5862	1.0000	0.00	0.00	0.00	0.00	0.0000	0.0000	0.00	0.00	3	5.2	23.3984
JuvMortEV_Perturb(25)	10	Pearl_Harbor	-99.9900	0.1705	0.5754	0.1000	35.00	11.54	31.50	15.52	0.2849	0.1997	2.22	1.09	0	79.0	23.3984
JuvMortEV_Perturb(25)	10	Turtle_Bay	-99.9900	0.1725	0.5734	0.5000	28.60	9.13	14.30	16.26	0.0732	0.1638	1.20	0.45	155	99.2	23.3984
JuvMortEV_Perturb(25)	10	Waimea_Valley	-99.9900	0.1692	0.5751	0.9000	32.00	0.00	3.30	10.09	0.2266	0.0000	3.00	0.00	39	46.3	23.3984
JuvMortEV_Perturb(25)	10	Meta	-99.9900	0.2652	0.4652	0.0000	293.50	55.23	293.50	55.23	0.8357	0.0406	9.70	2.16	0	0.0	23.3984
JuvMortEV_Perturb(26)	10	Windward_Complex	-99.9900	0.2422	0.4878	0.0000	168.90	28.56	168.90	28.56	0.7502	0.0628	6.40	1.65	0	0.0	5.1401
JuvMortEV_Perturb(26)	10	Kahuku_Complex	-99.9900	0.2270	0.4843	0.0000	87.10	14.66	87.10	14.66	0.5167	0.1517	3.50	1.08	0	0.0	5.1401
JuvMortEV_Perturb(26)	10	Keawawa	-99.9900	0.1728	0.5645	1.0000	0.00	0.00	0.10	0.32	0.0000	0.0000	0.00	0.00	2	2.9	5.1401
JuvMortEV_Perturb(26)	10	Klipper	-99.9900	0.0900	0.5982	1.0000	0.00	0.00	0.20	0.42	0.0000	0.0000	0.00	0.00	7	8.9	5.1401
JuvMortEV_Perturb(26)	10	Lotus_Farm	-99.9900	0.1388	0.5163	1.0000	0.00	0.00	0.10	0.32	0.0000	0.0000	0.00	0.00	5	9.0	5.1401
JuvMortEV_Perturb(26)	10	Pearl_Harbor	-99.9900	0.1744	0.4851	0.2000	32.13	7.72	25.70	15.16	0.2519	0.2899	1.75	1.04	0	136.5	5.1401
JuvMortEV_Perturb(26)	10	Turtle_Bay	-99.9900	0.1781	0.4870	0.1000	36.00	7.23	32.40	13.27	0.2500	0.2485	1.78	0.83	0	153.0	5.1401
JuvMortEV_Perturb(26)	10	Waimea_Valley	-99.9900	0.1583	0.4810	1.0000	0.00	0.00	0.10	0.32	0.0000	0.0000	0.00	0.00	35	67.2	5.1401
JuvMortEV_Perturb(26)	10	Meta	-99.9900	0.2486	0.3503	0.0000	314.60	55.87	314.60	55.87	0.8663	0.0296	10.90	2.08	0	0.0	5.1401
JuvMortEV_Perturb(27)	10	Windward_Complex	-99.9900	0.2400	0.4845	0.0000	165.00	23.33	165.00	23.33	0.7453	0.0682	6.00	1.25	0	0.0	6.2412
JuvMortEV_Perturb(27)	10	Kahuku_Complex	-99.9900	0.2255	0.4896	0.0000	97.20	15.76	97.20	15.76	0.5663	0.1663	4.30	1.06	0	0.0	6.2412
JuvMortEV_Perturb(27)	10	Keawawa	-99.9900	0.1374	0.5509	1.0000	0.00	0.00	0.10	0.32	0.0000	0.0000	0.00	0.00	2	3.1	6.2412
JuvMortEV_Perturb(27)	10	Klipper	-99.9900	0.1398	0.5396	1.0000	0.00	0.00	0.10	0.32	0.0000	0.0000	0.00	0.00	6	6.7	6.2412
JuvMortEV_Perturb(27)	10	Lotus_Farm	-99.9900	0.1249	0.5263	1.0000	0.00	0.00	0.20	0.63	0.0000	0.0000	0.00	0.00	7	7.4	6.2412
JuvMortEV_Perturb(27)	10	Pearl_Harbor	-99.9900	0.1706	0.4915	0.0000	33.80	12.65	33.80	12.65	0.3764	0.2030	2.20	0.63	0	0.0	6.2412
JuvMortEV_Perturb(27)	10	Turtle_Bay	-99.9900	0.1772	0.4940	0.0000	33.10	12.08	33.10	12.08	0.1491	0.2009	1.50	0.71	0	167.0	6.2412
JuvMortEV_Perturb(27)	10	Waimea_Valley	-99.9900	0.1659	0.4957	0.9000	15.00	0.00	1.80	4.69	0.4333	0.0000	4.00	0.00	48	71.0	6.2412
JuvMortEV_Perturb(27)	10	Meta	-99.9900	0.2462	0.3543	0.0000	331.30	45.66	331.30	45.66	0.8760	0.0245	12.60	1.17	0	0.0	6.2412
JuvMortEV_Perturb(28)	10	Windward_Complex	-99.9900	0.2419	0.4905	0.0000	160.10	28.40	160.10	28.40	0.7401	0.0604	6.50	1.08	0	0.0	5.0400
JuvMortEV_Perturb(28)	10	Kahuku_Complex	-99.9900	0.2271	0.4825	0.0000	96.20	13.03	96.20	13.03	0.5408	0.0984	3.70	1.34	0	0.0	5.0400
JuvMortEV_Perturb(28)	10	Keawawa	-99.9900	0.3167	0.7032	1.0000	0.00	0.00	0.20	0.42	0.0000	0.0000	0.00	0.00	2	2.1	5.0400
JuvMortEV_Perturb(28)	10	Klipper	-99.9900	0.1676	0.5467	0.9000	2.00	0.00	0.20	0.63	0.5000	0.0000	2.00	0.00	5	6.1	5.0400
JuvMortEV_Perturb(28)	10	Lotus_Farm	-99.9900	0.0826	0.5886	0.9000	6.00	0.00	0.60	1.90	0.2917	0.0000	3.00	0.00	2	4.2	5.0400
JuvMortEV_Perturb(28)	10	Pearl_Harbor	-99.9900	0.1760	0.4844	0.1000	32.56	10.10	29.30	14.02	0.2202	0.2011	2.22	0.97	0	132.0	5.0400
JuvMortEV_Perturb(28)	10	Turtle_Bay	-99.9900	0.1690	0.4787	0.3000	32.57	8.38	22.80	17.16	0.1424	0.2432	1.29	0.49	0	66.7	5.0400
JuvMortEV_Perturb(28)	10	Waimea_Valley	-99.9900	0.1671	0.4775	0.8000	22.00	15.56	4.50	10.59	0.3079	0.1256	3.00	1.41	27	63.7	5.0400
JuvMortEV_Perturb(28)	10	Meta	-99.9900	0.2462	0.3658	0.0000	313.90	45.22	313.90	45.22	0.8617	0.0318	11.80	1.48	0	0.0	5.0400
JuvMortEV_Perturb(29)	10	Windward_Complex	-99.9900	0.2431	0.4838	0.0000	169.70	23.44	169.70	23.44	0.6720	0.1003	6.00	1.89	0	0.0	5.5205
JuvMortEV_Perturb(29)	10	Kahuku_Complex	-99.9900	0.2257	0.4811	0.0000	98.90	17.73	98.90	17.73	0.5548	0.2478	4.10	1.66	0	0.0	5.5205
JuvMortEV_Perturb(29)	10	Keawawa	-99.9900	0.1104	0.4224	1.0000	0.00	0.00	0.10	0.32	0.0000	0.0000	0.00	0.00	1	2.4	5.5205
JuvMortEV_Perturb(29)	10	Klipper	-99.9900	0.1383	0.4908	0.9000	14.00	0.00	1.40	4.43	0.5791	0.0000	3.00	0.00	4	10.2	5.5205
JuvMortEV_Perturb(29)	10	Lotus_Farm	-99.9900	0.1611	0.5386	1.0000	0.00	0.00	0.50	0.71	0.0000	0.0000	0.00	0.00	7	8.7	5.5205
JuvMortEV_Perturb(29)	10	Pearl_Harbor	-99.9900	0.1740	0.4855	0.0000	37.00	8.76	37.00	8.76	0.2200	0.2637	2.00	1.05	0	0.0	5.5205
JuvMortEV_Perturb(29)	10	Turtle_Bay	-99.9900	0.1744	0.4915	0.1000	40.89	9.87	36.80	15.93	0.2140	0.2350	1.89	1.05	0	138.0	5.5205
JuvMortEV_Perturb(29)	10	Waimea_Valley	-99.9900	0.1722	0.4905	0.8000	17.50	20.51	3.50	10.06	0.3801	0.1447	2.00	0.00	63	76.0	5.5205
JuvMortEV_Perturb(29)	10	Meta	-99.9900	0.2487	0.3421	0.0000	347.90	48.48	347.90	48.48	0.8493	0.0261	11.50	1.96	0	0.0	5.5205
JuvMortEV_Perturb(30)	10	Windward_Complex	-99.9900	0.2408	0.4865	0.0000	172.70	15.77	172.70	15.77	0.6891	0.1368	5.40	1.43	0	0.0	6.2012
JuvMortEV_Perturb(30)	10	Kahuku_Complex	-99.9900	0.2270	0.4868	0.0000	95.00	15.74	95.00	15.74	0.5613	0.1519	4.40	1.58	0	0.0	6.2012
JuvMortEV_Perturb(30)	10	Keawawa	-99.9900	0.1208	0.4639	1.0000	0.00	0.00	0.10	0.32	0.0000	0.0000	0.00	0.00	4	3.9	6.2012
JuvMortEV_Perturb(30)	10	Klipper	-99.9900	0.1075	0.4987	1.0000	0.00	0.00	0.20	0.42	0.0000	0.0000	0.00	0.00	6	7.3	6.2012
JuvMortEV_Perturb(30)	10	Lotus_Farm	-99.9900	0.0755	0.5031	1.0000	0.00	0.00	0.00	0.00	0.0000	0.0000	0.00	0.00	8	10.1	6.2012
JuvMortEV_Perturb(30)	10	Pearl_Harbor	-99.9900	0.1723	0.4913	0.0000	31.70	7.82	31.70	7.82	0.1661	0.2247	1.90	1.10	0	0.0	6.2012
JuvMortEV_Perturb(30)	10	Turtle_Bay	-99.9900	0.1715	0.4855	0.2000	29.63	10.88	23.70	15.75	0.2978	0.2208	2.38	1.19	0	70.5	6.2012
JuvMortEV_Perturb(30)	10	Waimea_Valley	-99.9900	0.1596	0.4960	0.8000	13.50	3.54	2.80	5.77	0.1178	0.1665	1.50	0.71	87	67.6	6.2012
JuvMortEV_Perturb(30)	10	Meta	-99.9900	0.2468	0.3537	0.0000	326.20	28.41	326.20	28.41	0.8533	0.0508	11.40	2.41	0	0.0	6.2012
JuvMortEV_Perturb(31)	10	Windward_Complex	-99.9900	0.2635	0.6250	0.0000	160.90	23.54	160.90	23.54	0.7421	0.0848	6.30	1.34	0	0.0	24.3594
JuvMortEV_Perturb(31)	10	Kahuku_Complex	-99.9900	0.2295	0.6106	0.0000	82.50	25.05	82.50	25.05	0.4297	0.2359	4.00	1.41	0	0.0	24.3594
JuvMortEV_Perturb(31)	10	Keawawa	-99.9900	0.1317	0.5918	1.0000	0.00	0.00	0.20	0.42	0.0000	0.0000	0.00	0.00	2	1.9	24.3594
JuvMortEV_Perturb(31)	10	Klipper	-99.9900	0.0579	0.5735	1.0000	0.00	0.00	0.00	0.00	0.0000	0.0000	0.00	0.00	7	7.1	24.3594
JuvMortEV_Perturb(31)	10	Lotus_Farm	-99.9900	0.0676	0.5587	1.0000	0.00	0.00	0.20	0.63	0.0000	0.0000	0.00	0.00	5	7.3	24.3594
JuvMortEV_Perturb(31)	10	Pearl_Harbor	-99.9900	0.1751	0.5910	0.1000	28.67	11.42	25.80	14.08	0.2490	0.2064	1.89	0.93	0	64.0	24.3594
JuvMortEV_Perturb(31)	10	Turtle_Bay	-99.9900	0.1779	0.5810	0.4000	24.17	6.31	14.50	13.34	0.0435	0.1067	1.33	0.82	0	131.0	24.3594
JuvMortEV_Perturb(31)	10	Waimea_Valley	-99.9900	0.1687	0.5871	0.9000	2.00	0.00	0.40	0.70	0.0000	0.0000	1.00	0.00	36	51.7	24.3594
JuvMortEV_Perturb(31)	10	Meta	-99.9900	0.2781	0.4866	0.0000	284.50	37.33	284.50	37.33	0.8476	0.0389	10.90	1.79	0	0.0	24.3594
JuvMortEV_Perturb(32)	10	Windward_Complex	-99.9900	0.2349	0.4811	0.0000	168.20	30.53	168.20	30.53	0.6304	0.0698	5.10	1.45	0	0.0	5.8208
JuvMortEV_Perturb(32)	10	Kahuku_Complex	-99.9900	0.2220	0.4832	0.0000	96.80	16.32	96.80	16.32	0.6297	0.1082	4.20	1.32	0	0.0	5.8208
JuvMortEV_Perturb(32)	10	Keawawa	-99.9900	0.1164	0.5356	1.0000	0.00	0.00	0.00	0.00	0.0000	0.0000	0.00	0.00	1	2.2	5.8208
JuvMortEV_Perturb(32)	10	Klipper	-99.9900	0.0390	0.5630	1.0000	0.00	0.00	0.20	0.42	0.0000	0.0000	0.00	0.00	4	5.2	5.8208
JuvMortEV_Perturb(32)	10	Lotus_Farm	-99.9900	0.1066	0.5020	1.0000	0.00	0.00	0.00	0.00	0.0000	0.0000	0.00	0.00	5	8.4	5.8208
JuvMortEV_Perturb(32)	10	Pearl_Harbor	-99.9900	0.1866	0.4851	0.1000	33.67	8.63	30.30	13.40	0.2653	0.2076	2.11	0.93	0	79.0	5.8208
JuvMortEV_Perturb(32)	10	Turtle_Bay	-99.9900	0.1767	0.4776	0.0000	35.30	8.91	35.30	8.91	0.0896	0.1621	1.50	0.71	0	0.0	5.8208
JuvMortEV_Perturb(32)	10	Waimea_Valley	-99.9900	0.1613	0.4794	0.7000	8.67	6.11	2.70	5.03	0.2900	0.3149	2.00	1.00	72	92.6	5.8208
JuvMortEV_Perturb(32)	10	Meta	-99.9900	0.2418	0.3558	0.0000	333.50	59.70	333.50	59.70	0.8464	0.0224	10.60	1.17	0	0.0	5.8208
JuvMortEV_Perturb(33)	10	Windward_Complex	-99.9900	0.2428	0.5984	0.0000	139.20	26.49	139.20	26.49	0.6863	0.0887	4.90	1.45	0	0.0	23.5185
JuvMortEV_Perturb(33)	10	Kahuku_Complex	-99.9900	0.2206	0.5914	0.0000	92.40	30.01	92.40	30.01	0.4834	0.1623	3.40	1.71	0	0.0	23.5185
JuvMortEV_Perturb(33)	10	Keawawa	-99.9900	0.1011	0.6206	1.0000	0.00	0.00	0.10	0.32	0.0000	0.0000	0.00	0.00	2	3.1	23.5185
JuvMortEV_Perturb(33)	10	Klipper	-99.9900	0.1583	0.6688	0.9000	2.00	0.00	0.20	0.63	0.6250	0.0000	3.00	0.00	8	7.7	23.5185
JuvMortEV_Perturb(33)	10	Lotus_Farm	-99.9900	0.1183	0.6305	1.0000	0.00	0.00	0.10	0.32	0.0000	0.0000	0.00	0.00	6	5.8	23.5185
JuvMortEV_Perturb(33)	10	Pearl_Harbor	-99.9900	0.1642	0.5677	0.2000	30.63	11.70	24.50	16.53	0.1235	0.2345	1.50	0.93	0	66.0	23.5185
JuvMortEV_Perturb(33)	10	Turtle_Bay	-99.9900	0.1754	0.6023	0.6000	22.50	13.18	9.30	13.69	0.2681	0.2720	2.25	0.96	169	134.0	23.5185
JuvMortEV_Perturb(33)	10	Waimea_Valley	-99.9900	0.1518	0.5806	0.9000	22.00	0.00	2.40	6.90	0.4339	0.0000	3.00	0.00	39	49.8	23.5185
JuvMortEV_Perturb(33)	10	Meta	-99.9900	0.2629	0.4542	0.0000	268.20	53.11	268.20	53.11	0.8072	0.0514	9.30	2.11	0	0.0	23.5185
JuvMortEV_Perturb(34)	10	Windward_Complex	-99.9900	0.2397	0.5382	0.0000	163.40	17.89	163.40	17.89	0.6975	0.0846	6.10	1.66	0	0.0	17.3524
JuvMortEV_Perturb(34)	10	Kahuku_Complex	-99.9900	0.2213	0.5355	0.0000	92.90	14.15	92.90	14.15	0.6080	0.0893	4.30	1.42	0	0.0	17.3524
JuvMortEV_Perturb(34)	10	Keawawa	-99.9900	0.1284	0.5528	1.0000	0.00	0.00	0.10	0.32	0.0000	0.0000	0.00	0.00	2	2.9	17.3524
JuvMortEV_Perturb(34)	10	Klipper	-99.9900	0.0955	0.5691	1.0000	0.00	0.00	0.20	0.42	0.0000	0.0000	0.00	0.00	5	7.9	17.3524
JuvMortEV_Perturb(34)	10	Lotus_Farm	-99.9900	-0.0226	0.5751	1.0000	0.00	0.00	0.20	0.42	0.0000	0.0000	0.00	0.00	3	5.4	17.3524
JuvMortEV_Perturb(34)	10	Pearl_Harbor	-99.9900	0.1692	0.5236	0.1000	29.56	8.73	26.60	12.46	0.2552	0.2819	2.22	1.20	0	136.0	17.3524
JuvMortEV_Perturb(34)	10	Turtle_Bay	-99.9900	0.1736	0.5289	0.0000	26.00	8.22	26.00	8.22	0.1921	0.2248	1.70	0.82	0	0.0	17.3524
JuvMortEV_Perturb(34)	10	Waimea_Valley	-99.9900	0.1532	0.5293	0.7000	13.33	5.77	4.10	6.94	0.1467	0.1318	2.00	1.00	39	44.8	17.3524
JuvMortEV_Perturb(34)	10	Meta	-99.9900	0.2523	0.4047	0.0000	313.50	28.20	313.50	28.20	0.8446	0.0327	11.80	2.20	0	0.0	17.3524
JuvMortEV_Perturb(35)	10	Windward_Complex	-99.9900	0.2281	0.5574	0.0000	166.20	39.43	166.20	39.43	0.7048	0.1152	6.70	2.21	0	0.0	20.8559
JuvMortEV_Perturb(35)	10	Kahuku_Complex	-99.9900	0.2198	0.5621	0.0000	102.80	16.69	102.80	16.69	0.5138	0.1909	4.00	1.33	0	0.0	20.8559
JuvMortEV_Perturb(35)	10	Keawawa	-99.9900	0.1820	0.6445	1.0000	0.00	0.00	0.20	0.42	0.0000	0.0000	0.00	0.00	1	2.4	20.8559
JuvMortEV_Perturb(35)	10	Klipper	-99.9900	0.1089	0.5996	1.0000	0.00	0.00	0.10	0.32	0.0000	0.0000	0.00	0.00	9	11.8	20.8559
JuvMortEV_Perturb(35)	10	Lotus_Farm	-99.9900	0.0867	0.5938	1.0000	0.00	0.00	0.10	0.32	0.0000	0.0000	0.00	0.00	5	5.9	20.8559
JuvMortEV_Perturb(35)	10	Pearl_Harbor	-99.9900	0.1810	0.5636	0.0000	32.50	11.28	32.50	11.28	0.1840	0.2197	2.10	1.29	0	0.0	20.8559
JuvMortEV_Perturb(35)	10	Turtle_Bay	-99.9900	0.1661	0.5509	0.2000	26.38	5.60	21.10	12.17	0.2339	0.2542	2.25	1.28	0	105.0	20.8559
JuvMortEV_Perturb(35)	10	Waimea_Valley	-99.9900	0.1412	0.5544	0.9000	28.00	0.00	2.90	8.82	0.0000	0.0000	1.00	0.00	37	52.3	20.8559
JuvMortEV_Perturb(35)	10	Meta	-99.9900	0.2509	0.4232	0.0000	325.90	54.68	325.90	54.68	0.8459	0.0406	11.40	2.59	0	0.0	20.8559
JuvMortEV_Perturb(36)	10	Windward_Complex	-99.9900	0.2387	0.5049	0.0000	176.20	28.39	176.20	28.39	0.7507	0.0640	7.30	1.64	0	0.0	12.9279
JuvMortEV_Perturb(36)	10	Kahuku_Complex	-99.9900	0.2244	0.5044	0.0000	101.40	11.10	101.40	11.10	0.4852	0.1995	4.20	1.99	0	0.0	12.9279
JuvMortEV_Perturb(36)	10	Keawawa	-99.9900	0.0575	0.5805	1.0000	0.00	0.00	0.10	0.32	0.0000	0.0000	0.00	0.00	1	2.3	12.9279
JuvMortEV_Perturb(36)	10	Klipper	-99.9900	0.0763	0.5326	1.0000	0.00	0.00	0.10	0.32	0.0000	0.0000	0.00	0.00	4	7.5	12.9279
JuvMortEV_Perturb(36)	10	Lotus_Farm	-99.9900	0.0315	0.5585	1.0000	0.00	0.00	0.10	0.32	0.0000	0.0000	0.00	0.00	4	6.4	12.9279
JuvMortEV_Perturb(36)	10	Pearl_Harbor	-99.9900	0.1772	0.5043	0.1000	36.44	10.35	32.80	15.10	0.2456	0.2482	2.00	1.22	0	9.0	12.9279
JuvMortEV_Perturb(36)	10	Turtle_Bay	-99.9900	0.1783	0.5030	0.1000	36.56	13.71	32.90	17.34	0.2464	0.2088	1.78	0.44	0	131.5	12.9279
JuvMortEV_Perturb(36)	10	Waimea_Valley	-99.9900	0.1706	0.5115	0.8000	13.50	0.71	2.90	5.61	0.1949	0.0707	2.50	0.71	31	36.1	12.9279
JuvMortEV_Perturb(36)	10	Meta	-99.9900	0.2497	0.3828	0.0000	346.50	47.07	346.50	47.07	0.8588	0.0316	12.80	2.62	0	0.0	12.9279
JuvMortEV_Perturb(37)	10	Windward_Complex	-99.9900	0.2422	0.5103	0.0000	191.20	10.03	191.20	10.03	0.6887	0.0807	5.80	1.40	0	0.0	15.1301
JuvMortEV_Perturb(37)	10	Kahuku_Complex	-99.9900	0.2305	0.5164	0.0000	102.40	17.26	102.40	17.26	0.4799	0.1967	3.40	1.78	0	0.0	15.1301
JuvMortEV_Perturb(37)	10	Keawawa	-99.9900	0.1716	0.5283	1.0000	0.00	0.00	0.00	0.00	0.0000	0.0000	0.00	0.00	1	2.7	15.1301
JuvMortEV_Perturb(37)	10	Klipper	-99.9900	0.0839	0.5991	1.0000	0.00	0.00	0.10	0.32	0.0000	0.0000	0.00	0.00	4	7.1	15.1301
JuvMortEV_Perturb(37)	10	Lotus_Farm	-99.9900	0.0530	0.5241	1.0000	0.00	0.00	0.10	0.32	0.0000	0.0000	0.00	0.00	5	5.6	15.1301
JuvMortEV_Perturb(37)	10	Pearl_Harbor	-99.9900	0.1740	0.5062	0.0000	35.10	6.49	35.10	6.49	0.3320	0.1996	2.10	0.57	0	0.0	15.1301
JuvMortEV_Perturb(37)	10	Turtle_Bay	-99.9900	0.1742	0.5004	0.1000	36.33	11.40	32.70	15.73	0.1189	0.1757	1.67	0.87	0	24.0	15.1301
JuvMortEV_Perturb(37)	10	Waimea_Valley	-99.9900	0.1507	0.5125	0.9000	3.00	0.00	0.30	0.95	0.6111	0.0000	3.00	0.00	55	62.6	15.1301
JuvMortEV_Perturb(37)	10	Meta	-99.9900	0.2543	0.3854	0.0000	361.90	27.19	361.90	27.19	0.8511	0.0300	10.80	1.69	0	0.0	15.1301
JuvMortEV_Perturb(38)	10	Windward_Complex	-99.9900	0.2490	0.5695	0.0000	170.60	25.16	170.60	25.16	0.7248	0.0570	5.60	1.07	0	0.0	21.2162
JuvMortEV_Perturb(38)	10	Kahuku_Complex	-99.9900	0.2212	0.5635	0.0000	74.70	25.79	74.70	25.79	0.5047	0.2828	3.50	1.35	0	0.0	21.2162
JuvMortEV_Perturb(38)	10	Keawawa	-99.9900	0.1196	0.4798	1.0000	0.00	0.00	0.00	0.00	0.0000	0.0000	0.00	0.00	1	2.8	21.2162
JuvMortEV_Perturb(38)	10	Klipper	-99.9900	0.0823	0.5717	1.0000	0.00	0.00	0.00	0.00	0.0000	0.0000	0.00	0.00	5	6.2	21.2162
JuvMortEV_Perturb(38)	10	Lotus_Farm	-99.9900	0.0194	0.5080	1.0000	0.00	0.00	0.00	0.00	0.0000	0.0000	0.00	0.00	2	4.0	21.2162
JuvMortEV_Perturb(38)	10	Pearl_Harbor	-99.9900	0.1695	0.5491	0.2000	25.50	11.77	20.40	14.95	0.1415	0.2100	1.50	0.76	0	87.5	21.2162
JuvMortEV_Perturb(38)	10	Turtle_Bay	-99.9900	0.1766	0.5589	0.2000	30.75	13.45	24.70	17.42	0.0758	0.1424	1.50	1.07	0	91.0	21.2162
JuvMortEV_Perturb(38)	10	Waimea_Valley	-99.9900	0.1443	0.5531	1.0000	0.00	0.00	0.00	0.00	0.0000	0.0000	0.00	0.00	32	62.3	21.2162
JuvMortEV_Perturb(38)	10	Meta	-99.9900	0.2609	0.4333	0.0000	290.40	58.28	290.40	58.28	0.8469	0.0303	10.60	2.17	0	0.0	21.2162
JuvMortEV_Perturb(39)	10	Windward_Complex	-99.9900	0.2394	0.5018	0.0000	170.30	20.69	170.30	20.69	0.6199	0.1399	5.10	1.97	0	0.0	12.8078
JuvMortEV_Perturb(39)	10	Kahuku_Complex	-99.9900	0.2220	0.5002	0.0000	94.70	16.43	94.70	16.43	0.4606	0.2024	3.40	1.26	0	0.0	12.8078
JuvMortEV_Perturb(39)	10	Keawawa	-99.9900	0.1491	0.4725	1.0000	0.00	0.00	0.20	0.63	0.0000	0.0000	0.00	0.00	1	2.4	12.8078
JuvMortEV_Perturb(39)	10	Klipper	-99.9900	0.0592	0.5293	1.0000	0.00	0.00	0.10	0.32	0.0000	0.0000	0.00	0.00	7	6.4	12.8078
JuvMortEV_Perturb(39)	10	Lotus_Farm	-99.9900	0.1345	0.5611	1.0000	0.00	0.00	0.00	0.00	0.0000	0.0000	0.00	0.00	6	7.1	12.8078
JuvMortEV_Perturb(39)	10	Pearl_Harbor	-99.9900	0.1675	0.4982	0.0000	34.40	10.45	34.40	10.45	0.2530	0.2424	2.10	0.99	0	0.0	12.8078
JuvMortEV_Perturb(39)	10	Turtle_Bay	-99.9900	0.1700	0.5000	0.2000	27.38	12.41	21.90	15.91	0.1228	0.1388	1.63	0.74	0	158.0	12.8078
JuvMortEV_Perturb(39)	10	Waimea_Valley	-99.9900	0.1543	0.5068	0.9000	23.00	0.00	2.70	7.17	0.4660	0.0000	2.00	0.00	37	50.4	12.8078
JuvMortEV_Perturb(39)	10	Meta	-99.9900	0.2479	0.3703	0.0000	324.30	26.44	324.30	26.44	0.8154	0.0402	9.80	1.69	0	0.0	12.8078
JuvMortEV_Perturb(40)	10	Windward_Complex	-99.9900	0.2296	0.5048	0.0000	176.80	23.64	176.80	23.64	0.6760	0.1045	5.80	1.55	0	0.0	15.4505
JuvMortEV_Perturb(40)	10	Kahuku_Complex	-99.9900	0.2287	0.5206	0.0000	110.30	14.21	110.30	14.21	0.6224	0.0739	4.30	1.06	0	0.0	15.4505
JuvMortEV_Perturb(40)	10	Keawawa	-99.9900	0.1263	0.4664	1.0000	0.00	0.00	0.20	0.42	0.0000	0.0000	0.00	0.00	2	2.4	15.4505
JuvMortEV_Perturb(40)	10	Klipper	-99.9900	0.0767	0.5519	1.0000	0.00	0.00	0.10	0.32	0.0000	0.0000	0.00	0.00	10	9.6	15.4505
JuvMortEV_Perturb(40)	10	Lotus_Farm	-99.9900	0.0752	0.5584	1.0000	0.00	0.00	0.00	0.00	0.0000	0.0000	0.00	0.00	5	6.6	15.4505
JuvMortEV_Perturb(40)	10	Pearl_Harbor	-99.9900	0.1739	0.5098	0.0000	39.10	17.93	39.10	17.93	0.2185	0.1785	1.90	0.57	0	71.0	15.4505
JuvMortEV_Perturb(40)	10	Turtle_Bay	-99.9900	0.1662	0.5147	0.1000	34.33	12.63	30.90	16.11	0.1684	0.2327	1.78	0.97	0	99.0	15.4505
JuvMortEV_Perturb(40)	10	Waimea_Valley	-99.9900	0.1575	0.5125	0.7000	13.67	5.77	4.40	6.96	0.6560	0.0779	3.33	0.58	81	79.3	15.4505
JuvMortEV_Perturb(40)	10	Meta	-99.9900	0.2476	0.3827	0.0000	361.80	52.87	361.80	52.87	0.8603	0.0274	11.30	1.64	0	0.0	15.4505
JuvMortEV_Perturb(41)	10	Windward_Complex	-99.9900	0.2469	0.5188	0.0000	168.80	29.42	168.80	29.42	0.7426	0.0584	6.50	1.43	0	0.0	14.9700
JuvMortEV_Perturb(41)	10	Kahuku_Complex	-99.9900	0.2372	0.5162	0.0000	101.60	15.49	101.60	15.49	0.5159	0.1271	3.50	0.97	0	0.0	14.9700
JuvMortEV_Perturb(41)	10	Keawawa	-99.9900	0.0269	0.4546	1.0000	0.00	0.00	0.10	0.32	0.0000	0.0000	0.00	0.00	1	1.8	14.9700
JuvMortEV_Perturb(41)	10	Klipper	-99.9900	0.1533	0.5431	1.0000	0.00	0.00	0.10	0.32	0.0000	0.0000	0.00	0.00	3	6.4	14.9700
JuvMortEV_Perturb(41)	10	Lotus_Farm	-99.9900	0.0731	0.5094	1.0000	0.00	0.00	0.00	0.00	0.0000	0.0000	0.00	0.00	2	4.9	14.9700
JuvMortEV_Perturb(41)	10	Pearl_Harbor	-99.9900	0.1770	0.5226	0.0000	34.30	12.64	34.30	12.64	0.3725	0.2506	2.50	1.18	0	0.0	14.9700
JuvMortEV_Perturb(41)	10	Turtle_Bay	-99.9900	0.1740	0.5069	0.2000	28.13	11.37	22.60	15.37	0.2710	0.2392	2.25	0.71	0	95.3	14.9700
JuvMortEV_Perturb(41)	10	Waimea_Valley	-99.9900	0.1700	0.5147	0.8000	26.50	10.61	5.40	11.67	0.3512	0.2245	3.00	0.00	46	49.1	14.9700
JuvMortEV_Perturb(41)	10	Meta	-99.9900	0.2606	0.3858	0.0000	332.90	45.78	332.90	45.78	0.8625	0.0272	11.80	1.23	0	0.0	14.9700
JuvMortEV_Perturb(42)	10	Windward_Complex	-99.9900	0.2439	0.4917	0.0000	173.80	13.52	173.80	13.52	0.6293	0.1411	5.30	2.11	0	0.0	10.2252
JuvMortEV_Perturb(42)	10	Kahuku_Complex	-99.9900	0.2283	0.4931	0.0000	96.00	12.79	96.00	12.79	0.5864	0.1748	4.20	1.03	0	0.0	10.2252
JuvMortEV_Perturb(42)	10	Keawawa	-99.9900	0.1427	0.5951	1.0000	0.00	0.00	0.10	0.32	0.0000	0.0000	0.00	0.00	1	1.7	10.2252
JuvMortEV_Perturb(42)	10	Klipper	-99.9900	0.0628	0.5586	1.0000	0.00	0.00	0.00	0.00	0.0000	0.0000	0.00	0.00	3	4.4	10.2252
JuvMortEV_Perturb(42)	10	Lotus_Farm	-99.9900	0.0715	0.5951	0.8000	7.00	7.07	1.60	3.72	0.6302	0.0074	3.00	0.00	2	3.6	10.2252
JuvMortEV_Perturb(42)	10	Pearl_Harbor	-99.9900	0.1835	0.5032	0.1000	38.44	9.26	34.60	14.97	0.2612	0.2003	2.22	0.97	0	132.0	10.2252
JuvMortEV_Perturb(42)	10	Turtle_Bay	-99.9900	0.1700	0.4922	0.1000	34.22	8.83	30.80	13.65	0.1422	0.2084	1.67	0.87	0	168.0	10.2252
JuvMortEV_Perturb(42)	10	Waimea_Valley	-99.9900	0.1534	0.4865	0.9000	13.00	0.00	1.80	3.97	0.0000	0.0000	1.00	0.00	65	74.3	10.2252
JuvMortEV_Perturb(42)	10	Meta	-99.9900	0.2503	0.3670	0.0000	338.70	25.65	338.70	25.65	0.8393	0.0309	11.00	2.49	0	0.0	10.2252
JuvMortEV_Perturb(43)	10	Windward_Complex	-99.9900	0.2407	0.5461	0.0000	181.90	20.44	181.90	20.44	0.7091	0.0828	6.30	0.95	0	0.0	19.9950
JuvMortEV_Perturb(43)	10	Kahuku_Complex	-99.9900	0.2213	0.5414	0.0000	104.60	10.97	104.60	10.97	0.5988	0.1506	4.10	1.29	0	0.0	19.9950
JuvMortEV_Perturb(43)	10	Keawawa	-99.9900	0.1112	0.6473	1.0000	0.00	0.00	0.00	0.00	0.0000	0.0000	0.00	0.00	1	2.4	19.9950
JuvMortEV_Perturb(43)	10	Klipper	-99.9900	0.1532	0.5519	1.0000	0.00	0.00	0.20	0.42	0.0000	0.0000	0.00	0.00	7	12.0	19.9950
JuvMortEV_Perturb(43)	10	Lotus_Farm	-99.9900	0.0139	0.5729	1.0000	0.00	0.00	0.30	0.48	0.0000	0.0000	0.00	0.00	5	5.8	19.9950
JuvMortEV_Perturb(43)	10	Pearl_Harbor	-99.9900	0.1733	0.5300	0.1000	40.67	10.02	36.60	15.96	0.3148	0.2037	2.33	0.87	0	130.0	19.9950
JuvMortEV_Perturb(43)	10	Turtle_Bay	-99.9900	0.1721	0.5373	0.1000	29.56	13.27	26.60	15.61	0.1703	0.2061	1.56	0.73	0	148.5	19.9950
JuvMortEV_Perturb(43)	10	Waimea_Valley	-99.9900	0.1523	0.5552	0.8000	21.00	1.41	4.30	8.82	0.2494	0.3527	1.50	0.71	50	45.6	19.9950
JuvMortEV_Perturb(43)	10	Meta	-99.9900	0.2543	0.4104	0.0000	354.50	38.22	354.50	38.22	0.8633	0.0193	11.80	0.79	0	0.0	19.9950
JuvMortEV_Perturb(44)	10	Windward_Complex	-99.9900	0.2411	0.5659	0.0000	161.80	19.47	161.80	19.47	0.7099	0.0958	6.20	1.55	0	0.0	21.7768
JuvMortEV_Perturb(44)	10	Kahuku_Complex	-99.9900	0.2369	0.5767	0.0000	87.00	17.65	87.00	17.65	0.4554	0.2113	3.50	1.35	0	0.0	21.7768
JuvMortEV_Perturb(44)	10	Keawawa	-99.9900	-0.0446	0.4657	1.0000	0.00	0.00	0.10	0.32	0.0000	0.0000	0.00	0.00	1	1.9	21.7768
JuvMortEV_Perturb(44)	10	Klipper	-99.9900	0.1215	0.5852	1.0000	0.00	0.00	0.00	0.00	0.0000	0.0000	0.00	0.00	7	7.8	21.7768
JuvMortEV_Perturb(44)	10	Lotus_Farm	-99.9900	0.1285	0.5407	1.0000	0.00	0.00	0.00	0.00	0.0000	0.0000	0.00	0.00	9	10.7	21.7768
JuvMortEV_Perturb(44)	10	Pearl_Harbor	-99.9900	0.1872	0.5646	0.2000	24.38	7.52	19.50	12.23	0.2123	0.1999	1.63	0.52	0	89.0	21.7768
JuvMortEV_Perturb(44)	10	Turtle_Bay	-99.9900	0.1721	0.5561	0.3000	24.57	11.82	17.20	15.30	0.1954	0.2160	1.57	0.53	0	93.7	21.7768
JuvMortEV_Perturb(44)	10	Waimea_Valley	-99.9900	0.1533	0.5709	0.9000	19.00	0.00	2.00	5.98	0.4875	0.0000	2.00	0.00	22	58.8	21.7768
JuvMortEV_Perturb(44)	10	Meta	-99.9900	0.2652	0.4333	0.0000	287.60	39.80	287.60	39.80	0.8428	0.0400	10.80	1.32	0	0.0	21.7768
JuvMortEV_Perturb(45)	10	Windward_Complex	-99.9900	0.2398	0.6074	0.0000	166.20	34.25	166.20	34.25	0.6804	0.1247	5.80	1.03	0	0.0	23.2382
JuvMortEV_Perturb(45)	10	Kahuku_Complex	-99.9900	0.2277	0.5983	0.0000	81.80	29.64	81.80	29.64	0.5269	0.1174	3.80	1.03	0	0.0	23.2382
JuvMortEV_Perturb(45)	10	Keawawa	-99.9900	0.1532	0.7311	1.0000	0.00	0.00	0.10	0.32	0.0000	0.0000	0.00	0.00	1	2.2	23.2382
JuvMortEV_Perturb(45)	10	Klipper	-99.9900	0.0818	0.5017	1.0000	0.00	0.00	0.10	0.32	0.0000	0.0000	0.00	0.00	5	6.6	23.2382
JuvMortEV_Perturb(45)	10	Lotus_Farm	-99.9900	0.0171	0.5386	1.0000	0.00	0.00	0.00	0.00	0.0000	0.0000	0.00	0.00	3	3.8	23.2382
JuvMortEV_Perturb(45)	10	Pearl_Harbor	-99.9900	0.1652	0.5888	0.3000	33.00	4.55	23.10	16.37	0.3252	0.1933	2.57	1.27	192	84.4	23.2382
JuvMortEV_Perturb(45)	10	Turtle_Bay	-99.9900	0.1695	0.5743	0.0000	34.10	13.73	34.10	13.73	0.1740	0.2179	1.70	0.82	0	0.0	23.2382
JuvMortEV_Perturb(45)	10	Waimea_Valley	-99.9900	0.1485	0.5842	0.7000	25.67	9.29	7.70	13.15	0.4698	0.4112	3.00	2.00	44	49.1	23.2382
JuvMortEV_Perturb(45)	10	Meta	-99.9900	0.2643	0.4568	0.0000	313.10	47.15	313.10	47.15	0.8350	0.0515	10.50	1.84	0	0.0	23.2382
JuvMortEV_Perturb(46)	10	Windward_Complex	-99.9900	0.2383	0.5055	0.0000	167.10	28.92	167.10	28.92	0.7135	0.0841	5.90	0.57	0	0.0	15.2102
JuvMortEV_Perturb(46)	10	Kahuku_Complex	-99.9900	0.2309	0.5082	0.0000	98.90	15.84	98.90	15.84	0.4906	0.2486	3.90	1.66	0	0.0	15.2102
JuvMortEV_Perturb(46)	10	Keawawa	-99.9900	0.1609	0.6333	1.0000	0.00	0.00	0.00	0.00	0.0000	0.0000	0.00	0.00	2	2.3	15.2102
JuvMortEV_Perturb(46)	10	Klipper	-99.9900	0.0909	0.4971	1.0000	0.00	0.00	0.30	0.48	0.0000	0.0000	0.00	0.00	5	5.5	15.2102
JuvMortEV_Perturb(46)	10	Lotus_Farm	-99.9900	0.0879	0.5678	1.0000	0.00	0.00	0.00	0.00	0.0000	0.0000	0.00	0.00	8	9.1	15.2102
JuvMortEV_Perturb(46)	10	Pearl_Harbor	-99.9900	0.1708	0.5121	0.0000	39.70	10.48	39.70	10.48	0.2136	0.2280	2.00	1.25	0	0.0	15.2102
JuvMortEV_Perturb(46)	10	Turtle_Bay	-99.9900	0.1770	0.5043	0.1000	30.33	11.68	27.30	14.61	0.2625	0.2439	2.00	0.87	0	61.0	15.2102
JuvMortEV_Perturb(46)	10	Waimea_Valley	-99.9900	0.1501	0.5141	0.9000	27.00	0.00	2.80	8.51	0.0000	0.0000	1.00	0.00	18	46.6	15.2102
JuvMortEV_Perturb(46)	10	Meta	-99.9900	0.2505	0.3896	0.0000	336.10	37.13	336.10	37.13	0.8519	0.0516	11.20	2.30	0	0.0	15.2102
JuvMortEV_Perturb(47)	10	Windward_Complex	-99.9900	0.2419	0.5384	0.0000	148.20	40.58	148.20	40.58	0.7266	0.0630	5.80	1.14	0	0.0	17.2122
JuvMortEV_Perturb(47)	10	Kahuku_Complex	-99.9900	0.2271	0.5353	0.0000	87.60	19.86	87.60	19.86	0.5757	0.1547	4.20	1.40	0	0.0	17.2122
JuvMortEV_Perturb(47)	10	Keawawa	-99.9900	0.0613	0.5362	1.0000	0.00	0.00	0.00	0.00	0.0000	0.0000	0.00	0.00	1	2.4	17.2122
JuvMortEV_Perturb(47)	10	Klipper	-99.9900	0.0884	0.6245	1.0000	0.00	0.00	0.00	0.00	0.0000	0.0000	0.00	0.00	3	6.2	17.2122
JuvMortEV_Perturb(47)	10	Lotus_Farm	-99.9900	0.1165	0.5961	0.9000	2.00	0.00	0.30	0.67	0.3750	0.0000	2.00	0.00	4	5.8	17.2122
JuvMortEV_Perturb(47)	10	Pearl_Harbor	-99.9900	0.1693	0.5220	0.0000	36.50	7.18	36.50	7.18	0.2836	0.2120	2.10	0.88	0	0.0	17.2122
JuvMortEV_Perturb(47)	10	Turtle_Bay	-99.9900	0.1799	0.5311	0.3000	29.14	7.86	20.40	15.47	0.2884	0.2164	2.00	0.82	0	108.0	17.2122
JuvMortEV_Perturb(47)	10	Waimea_Valley	-99.9900	0.1650	0.5405	0.9000	12.00	0.00	1.40	3.75	0.0000	0.0000	1.00	0.00	84	75.0	17.2122
JuvMortEV_Perturb(47)	10	Meta	-99.9900	0.2568	0.4034	0.0000	294.40	41.56	294.40	41.56	0.8525	0.0308	10.90	1.73	0	0.0	17.2122
JuvMortEV_Perturb(48)	10	Windward_Complex	-99.9900	0.2564	0.6085	0.0000	167.00	20.81	167.00	20.81	0.6358	0.1244	5.10	1.10	0	0.0	23.3183
JuvMortEV_Perturb(48)	10	Kahuku_Complex	-99.9900	0.2297	0.6105	0.0000	86.00	21.72	86.00	21.72	0.5527	0.1765	4.10	1.45	0	0.0	23.3183
JuvMortEV_Perturb(48)	10	Keawawa	-99.9900	0.0874	0.5656	1.0000	0.00	0.00	0.10	0.32	0.0000	0.0000	0.00	0.00	1	2.0	23.3183
JuvMortEV_Perturb(48)	10	Klipper	-99.9900	0.0462	0.5995	1.0000	0.00	0.00	0.00	0.00	0.0000	0.0000	0.00	0.00	3	5.0	23.3183
JuvMortEV_Perturb(48)	10	Lotus_Farm	-99.9900	0.0675	0.5427	1.0000	0.00	0.00	0.10	0.32	0.0000	0.0000	0.00	0.00	3	5.5	23.3183
JuvMortEV_Perturb(48)	10	Pearl_Harbor	-99.9900	0.1924	0.5887	0.1000	29.11	14.69	26.30	16.46	0.2432	0.2423	1.67	0.71	0	87.5	23.3183
JuvMortEV_Perturb(48)	10	Turtle_Bay	-99.9900	0.1870	0.5875	0.2000	29.75	8.48	23.90	14.43	0.2654	0.2175	2.00	0.76	0	188.0	23.3183
JuvMortEV_Perturb(48)	10	Waimea_Valley	-99.9900	0.1734	0.5851	0.9000	12.00	0.00	1.40	3.75	0.2188	0.0000	2.00	0.00	54	80.7	23.3183
JuvMortEV_Perturb(48)	10	Meta	-99.9900	0.2787	0.4603	0.0000	304.80	37.02	304.80	37.02	0.8232	0.0581	10.60	1.51	0	0.0	23.3183
JuvMortEV_Perturb(49)	10	Windward_Complex	-99.9900	0.2465	0.4972	0.0000	159.70	20.91	159.70	20.91	0.6481	0.0893	5.90	1.20	0	0.0	9.2442
JuvMortEV_Perturb(49)	10	Kahuku_Complex	-99.9900	0.2301	0.4938	0.0000	94.40	10.44	94.40	10.44	0.4694	0.2561	4.10	1.45	0	0.0	9.2442
JuvMortEV_Perturb(49)	10	Keawawa	-99.9900	0.3184	0.6452	1.0000	0.00	0.00	0.00	0.00	0.0000	0.0000	0.00	0.00	2	2.4	9.2442
JuvMortEV_Perturb(49)	10	Klipper	-99.9900	0.1056	0.5306	1.0000	0.00	0.00	0.20	0.42	0.0000	0.0000	0.00	0.00	9	9.6	9.2442
JuvMortEV_Perturb(49)	10	Lotus_Farm	-99.9900	0.1605	0.5746	1.0000	0.00	0.00	0.30	0.48	0.0000	0.0000	0.00	0.00	5	6.3	9.2442
JuvMortEV_Perturb(49)	10	Pearl_Harbor	-99.9900	0.1778	0.4980	0.0000	38.00	9.88	38.00	9.88	0.3241	0.2493	1.90	0.74	0	0.0	9.2442
JuvMortEV_Perturb(49)	10	Turtle_Bay	-99.9900	0.1758	0.4940	0.0000	30.20	9.32	30.20	9.32	0.1674	0.2214	1.90	0.74	0	0.0	9.2442
JuvMortEV_Perturb(49)	10	Waimea_Valley	-99.9900	0.1592	0.5084	0.9000	18.00	0.00	2.20	5.63	0.4444	0.0000	2.00	0.00	49	77.7	9.2442
JuvMortEV_Perturb(49)	10	Meta	-99.9900	0.2527	0.3658	0.0000	325.00	39.48	325.00	39.48	0.8453	0.0386	11.90	2.02	0	0.0	9.2442
JuvMortEV_Perturb(50)	10	Windward_Complex	-99.9900	0.2466	0.5775	0.0000	155.30	35.40	155.30	35.40	0.6979	0.1181	6.00	1.76	0	0.0	21.3764
JuvMortEV_Perturb(50)	10	Kahuku_Complex	-99.9900	0.2302	0.5703	0.0000	87.40	8.92	87.40	8.92	0.6024	0.2002	4.40	1.35	0	0.0	21.3764
JuvMortEV_Perturb(50)	10	Keawawa	-99.9900	0.1333	0.6178	1.0000	0.00	0.00	0.00	0.00	0.0000	0.0000	0.00	0.00	1	2.1	21.3764
JuvMortEV_Perturb(50)	10	Klipper	-99.9900	0.0899	0.6248	1.0000	0.00	0.00	0.10	0.32	0.0000	0.0000	0.00	0.00	4	7.0	21.3764
JuvMortEV_Perturb(50)	10	Lotus_Farm	-99.9900	0.1204	0.5601	1.0000	0.00	0.00	0.10	0.32	0.0000	0.0000	0.00	0.00	7	7.9	21.3764
JuvMortEV_Perturb(50)	10	Pearl_Harbor	-99.9900	0.1775	0.5560	0.0000	29.60	12.19	29.60	12.19	0.3634	0.2321	2.50	0.85	0	101.0	21.3764
JuvMortEV_Perturb(50)	10	Turtle_Bay	-99.9900	0.1726	0.5517	0.2000	29.50	10.10	23.60	15.30	0.0569	0.1075	1.38	0.52	0	93.5	21.3764
JuvMortEV_Perturb(50)	10	Waimea_Valley	-99.9900	0.1482	0.5628	1.0000	0.00	0.00	0.00	0.00	0.0000	0.0000	0.00	0.00	39	51.4	21.3764
JuvMortEV_Perturb(50)	10	Meta	-99.9900	0.2640	0.4372	0.0000	296.10	51.52	296.10	51.52	0.8561	0.0261	11.30	1.64	0	0.0	21.3764
JuvMortEV_Perturb(51)	10	Windward_Complex	-99.9900	0.2367	0.4821	0.0000	160.50	27.27	160.50	27.27	0.6715	0.0833	5.90	2.18	0	0.0	6.9620
JuvMortEV_Perturb(51)	10	Kahuku_Complex	-99.9900	0.2283	0.4860	0.0000	100.90	17.94	100.90	17.94	0.5583	0.1880	4.30	1.57	0	0.0	6.9620
JuvMortEV_Perturb(51)	10	Keawawa	-99.9900	0.0834	0.5862	1.0000	0.00	0.00	0.10	0.32	0.0000	0.0000	0.00	0.00	2	2.6	6.9620
JuvMortEV_Perturb(51)	10	Klipper	-99.9900	0.1081	0.5100	1.0000	0.00	0.00	0.10	0.32	0.0000	0.0000	0.00	0.00	9	11.3	6.9620
JuvMortEV_Perturb(51)	10	Lotus_Farm	-99.9900	0.1348	0.5263	1.0000	0.00	0.00	0.00	0.00	0.0000	0.0000	0.00	0.00	4	11.0	6.9620
JuvMortEV_Perturb(51)	10	Pearl_Harbor	-99.9900	0.1793	0.4929	0.0000	33.40	11.12	33.40	11.12	0.2698	0.2145	2.10	0.74	0	0.0	6.9620
JuvMortEV_Perturb(51)	10	Turtle_Bay	-99.9900	0.1667	0.4856	0.0000	37.60	8.21	37.60	8.21	0.1906	0.2424	1.80	0.79	0	0.0	6.9620
JuvMortEV_Perturb(51)	10	Waimea_Valley	-99.9900	0.1556	0.4952	0.9000	33.00	0.00	3.40	10.41	0.1942	0.0000	3.00	0.00	69	68.2	6.9620
JuvMortEV_Perturb(51)	10	Meta	-99.9900	0.2444	0.3521	0.0000	336.00	47.40	336.00	47.40	0.8500	0.0305	11.50	1.65	0	0.0	6.9620
JuvMortEV_Perturb(52)	10	Windward_Complex	-99.9900	0.2409	0.5013	0.0000	171.40	23.63	171.40	23.63	0.7042	0.1015	5.60	2.07	0	0.0	9.1041
JuvMortEV_Perturb(52)	10	Kahuku_Complex	-99.9900	0.2258	0.5015	0.0000	95.70	18.35	95.70	18.35	0.5393	0.2006	4.30	1.64	0	0.0	9.1041
JuvMortEV_Perturb(52)	10	Keawawa	-99.9900	0.1577	0.5059	1.0000	0.00	0.00	0.30	0.48	0.0000	0.0000	0.00	0.00	1	1.6	9.1041
JuvMortEV_Perturb(52)	10	Klipper	-99.9900	0.0251	0.6940	1.0000	0.00	0.00	0.20	0.42	0.0000	0.0000	0.00	0.00	2	2.0	9.1041
JuvMortEV_Perturb(52)	10	Lotus_Farm	-99.9900	0.1180	0.5237	1.0000	0.00	0.00	0.00	0.00	0.0000	0.0000	0.00	0.00	3	6.0	9.1041
JuvMortEV_Perturb(52)	10	Pearl_Harbor	-99.9900	0.1753	0.4988	0.0000	35.70	11.70	35.70	11.70	0.2807	0.2369	2.30	1.06	0	0.0	9.1041
JuvMortEV_Perturb(52)	10	Turtle_Bay	-99.9900	0.1753	0.4981	0.0000	34.10	9.98	34.10	9.98	0.1498	0.2491	2.00	1.33	0	0.0	9.1041
JuvMortEV_Perturb(52)	10	Waimea_Valley	-99.9900	0.1694	0.5011	0.8000	18.00	0.00	3.60	7.59	0.1566	0.2215	1.50	0.71	60	60.2	9.1041
JuvMortEV_Perturb(52)	10	Meta	-99.9900	0.2489	0.3661	0.0000	341.00	40.33	341.00	40.33	0.8623	0.0307	11.40	2.22	0	0.0	9.1041
JuvMortEV_Perturb(53)	10	Windward_Complex	-99.9900	0.2331	0.5959	0.0000	142.00	54.56	142.00	54.56	0.7063	0.0788	5.50	1.27	0	0.0	22.8178
JuvMortEV_Perturb(53)	10	Kahuku_Complex	-99.9900	0.2301	0.6006	0.0000	92.70	20.89	92.70	20.89	0.5355	0.1527	3.70	1.49	0	0.0	22.8178
JuvMortEV_Perturb(53)	10	Keawawa	-99.9900	0.1535	0.7131	1.0000	0.00	0.00	0.00	0.00	0.0000	0.0000	0.00	0.00	2	2.2	22.8178
JuvMortEV_Perturb(53)	10	Klipper	-99.9900	0.1056	0.5715	1.0000	0.00	0.00	0.00	0.00	0.0000	0.0000	0.00	0.00	6	8.1	22.8178
JuvMortEV_Perturb(53)	10	Lotus_Farm	-99.9900	0.1098	0.5810	1.0000	0.00	0.00	0.00	0.00	0.0000	0.0000	0.00	0.00	8	9.2	22.8178
JuvMortEV_Perturb(53)	10	Pearl_Harbor	-99.9900	0.1845	0.5844	0.1000	31.56	10.55	28.40	14.09	0.2869	0.2477	1.89	0.78	0	194.0	22.8178
JuvMortEV_Perturb(53)	10	Turtle_Bay	-99.9900	0.1854	0.5940	0.4000	30.83	11.92	18.50	18.23	0.2149	0.3106	2.33	1.51	0	88.8	22.8178
JuvMortEV_Perturb(53)	10	Waimea_Valley	-99.9900	0.1519	0.5762	0.9000	18.00	0.00	1.90	5.67	0.1049	0.0000	2.00	0.00	28	72.8	22.8178
JuvMortEV_Perturb(53)	10	Meta	-99.9900	0.2657	0.4524	0.0000	283.50	59.32	283.50	59.32	0.8459	0.0387	10.40	1.51	0	0.0	22.8178
JuvMortEV_Perturb(54)	10	Windward_Complex	-99.9900	0.2419	0.4899	0.0000	162.90	25.92	162.90	25.92	0.7042	0.0688	5.60	1.17	0	0.0	7.8629
JuvMortEV_Perturb(54)	10	Kahuku_Complex	-99.9900	0.2316	0.4916	0.0000	96.00	14.57	96.00	14.57	0.6030	0.2292	4.90	1.60	0	0.0	7.8629
JuvMortEV_Perturb(54)	10	Keawawa	-99.9900	0.1664	0.6195	1.0000	0.00	0.00	0.30	0.48	0.0000	0.0000	0.00	0.00	2	3.5	7.8629
JuvMortEV_Perturb(54)	10	Klipper	-99.9900	0.0650	0.4832	1.0000	0.00	0.00	0.10	0.32	0.0000	0.0000	0.00	0.00	5	6.2	7.8629
JuvMortEV_Perturb(54)	10	Lotus_Farm	-99.9900	0.0695	0.5407	1.0000	0.00	0.00	0.00	0.00	0.0000	0.0000	0.00	0.00	5	7.2	7.8629
JuvMortEV_Perturb(54)	10	Pearl_Harbor	-99.9900	0.1716	0.4914	0.1000	35.78	11.24	32.20	15.50	0.3174	0.2379	2.67	1.12	0	158.0	7.8629
JuvMortEV_Perturb(54)	10	Turtle_Bay	-99.9900	0.1764	0.4921	0.0000	32.50	10.39	32.50	10.39	0.2063	0.1841	2.10	0.88	0	0.0	7.8629
JuvMortEV_Perturb(54)	10	Waimea_Valley	-99.9900	0.1600	0.4866	0.8000	23.50	2.12	4.80	9.89	0.2304	0.3258	1.50	0.71	77	61.9	7.8629
JuvMortEV_Perturb(54)	10	Meta	-99.9900	0.2490	0.3613	0.0000	328.80	57.47	328.80	57.47	0.8617	0.0318	11.70	2.00	0	0.0	7.8629
JuvMortEV_Perturb(55)	10	Windward_Complex	-99.9900	0.2434	0.6034	0.0000	159.70	31.87	159.70	31.87	0.6182	0.1137	5.70	1.83	0	0.0	23.6987
JuvMortEV_Perturb(55)	10	Kahuku_Complex	-99.9900	0.2315	0.5928	0.0000	85.10	25.50	85.10	25.50	0.5655	0.1928	4.40	1.51	0	0.0	23.6987
JuvMortEV_Perturb(55)	10	Keawawa	-99.9900	0.0847	0.5444	1.0000	0.00	0.00	0.10	0.32	0.0000	0.0000	0.00	0.00	2	2.1	23.6987
JuvMortEV_Perturb(55)	10	Klipper	-99.9900	0.0996	0.5942	0.9000	2.00	0.00	0.30	0.67	0.6250	0.0000	3.00	0.00	8	8.6	23.6987
JuvMortEV_Perturb(55)	10	Lotus_Farm	-99.9900	0.1291	0.6204	1.0000	0.00	0.00	0.00	0.00	0.0000	0.0000	0.00	0.00	9	8.9	23.6987
JuvMortEV_Perturb(55)	10	Pearl_Harbor	-99.9900	0.1873	0.5915	0.1000	28.44	12.79	25.60	15.04	0.3139	0.2625	2.33	1.41	0	142.0	23.6987
JuvMortEV_Perturb(55)	10	Turtle_Bay	-99.9900	0.1628	0.5910	0.4000	36.33	10.78	21.80	20.41	0.1838	0.2736	2.17	1.60	0	72.8	23.6987
JuvMortEV_Perturb(55)	10	Waimea_Valley	-99.9900	0.1519	0.5736	0.9000	7.00	0.00	0.80	2.20	0.2449	0.0000	2.00	0.00	101	95.3	23.6987
JuvMortEV_Perturb(55)	10	Meta	-99.9900	0.2672	0.4608	0.0000	293.40	58.41	293.40	58.41	0.8240	0.0352	11.00	2.36	0	0.0	23.6987
JuvMortEV_Perturb(56)	10	Windward_Complex	-99.9900	0.2456	0.5193	0.0000	171.20	22.88	171.20	22.88	0.7475	0.0653	6.70	0.82	0	0.0	14.0090
JuvMortEV_Perturb(56)	10	Kahuku_Complex	-99.9900	0.2237	0.5108	0.0000	82.80	18.68	82.80	18.68	0.4302	0.2385	3.40	1.35	0	0.0	14.0090
JuvMortEV_Perturb(56)	10	Keawawa	-99.9900	-0.0277	0.5890	1.0000	0.00	0.00	0.10	0.32	0.0000	0.0000	0.00	0.00	1	2.2	14.0090
JuvMortEV_Perturb(56)	10	Klipper	-99.9900	0.1147	0.6011	1.0000	0.00	0.00	0.00	0.00	0.0000	0.0000	0.00	0.00	2	5.3	14.0090
JuvMortEV_Perturb(56)	10	Lotus_Farm	-99.9900	0.0459	0.5483	1.0000	0.00	0.00	0.20	0.42	0.0000	0.0000	0.00	0.00	3	6.4	14.0090
JuvMortEV_Perturb(56)	10	Pearl_Harbor	-99.9900	0.1807	0.5080	0.2000	27.38	7.39	22.00	13.07	0.3796	0.1668	2.75	1.04	0	137.0	14.0090
JuvMortEV_Perturb(56)	10	Turtle_Bay	-99.9900	0.1735	0.5095	0.2000	28.75	5.63	23.00	13.10	0.1825	0.2088	1.63	0.52	0	94.5	14.0090
JuvMortEV_Perturb(56)	10	Waimea_Valley	-99.9900	0.1579	0.5033	0.7000	12.33	10.69	3.90	7.71	0.3322	0.4011	2.67	2.08	65	79.8	14.0090
JuvMortEV_Perturb(56)	10	Meta	-99.9900	0.2549	0.3864	0.0000	303.20	41.17	303.20	41.17	0.8562	0.0249	11.90	1.29	0	0.0	14.0090
JuvMortEV_Perturb(57)	10	Windward_Complex	-99.9900	0.2479	0.6110	0.0000	164.80	31.76	164.80	31.76	0.5692	0.1703	4.60	0.97	0	0.0	22.8579
JuvMortEV_Perturb(57)	10	Kahuku_Complex	-99.9900	0.2321	0.5966	0.0000	94.80	10.26	94.80	10.26	0.5807	0.0754	3.60	0.52	0	49.0	22.8579
JuvMortEV_Perturb(57)	10	Keawawa	-99.9900	0.2193	0.7615	1.0000	0.00	0.00	0.20	0.42	0.0000	0.0000	0.00	0.00	1	2.7	22.8579
JuvMortEV_Perturb(57)	10	Klipper	-99.9900	0.1324	0.6542	0.9000	13.00	0.00	1.50	4.06	0.0000	0.0000	1.00	0.00	7	9.1	22.8579
JuvMortEV_Perturb(57)	10	Lotus_Farm	-99.9900	0.0563	0.5783	1.0000	0.00	0.00	0.30	0.48	0.0000	0.0000	0.00	0.00	8	7.6	22.8579
JuvMortEV_Perturb(57)	10	Pearl_Harbor	-99.9900	0.1847	0.5880	0.1000	35.22	9.46	31.70	14.27	0.3473	0.2430	2.33	1.00	0	175.0	22.8579
JuvMortEV_Perturb(57)	10	Turtle_Bay	-99.9900	0.1786	0.5887	0.1000	27.33	10.31	24.70	12.80	0.0849	0.1730	1.33	0.50	0	53.0	22.8579
JuvMortEV_Perturb(57)	10	Waimea_Valley	-99.9900	0.1581	0.5961	0.8000	28.50	3.54	5.90	11.98	0.4182	0.2736	2.50	0.71	58	73.8	22.8579
JuvMortEV_Perturb(57)	10	Meta	-99.9900	0.2686	0.4719	0.0000	323.90	45.38	323.90	45.38	0.8118	0.0778	9.70	1.70	0	0.0	22.8579
JuvMortEV_Perturb(58)	10	Windward_Complex	-99.9900	0.2350	0.5330	0.0000	163.60	23.55	163.60	23.55	0.6835	0.1134	5.80	1.14	0	0.0	19.6346
JuvMortEV_Perturb(58)	10	Kahuku_Complex	-99.9900	0.2282	0.5478	0.0000	94.40	25.03	94.40	25.03	0.4612	0.1940	3.20	1.32	0	0.0	19.6346
JuvMortEV_Perturb(58)	10	Keawawa	-99.9900	0.2597	0.6982	1.0000	0.00	0.00	0.10	0.32	0.0000	0.0000	0.00	0.00	1	1.6	19.6346
JuvMortEV_Perturb(58)	10	Klipper	-99.9900	0.1298	0.5420	1.0000	0.00	0.00	0.00	0.00	0.0000	0.0000	0.00	0.00	6	7.3	19.6346
JuvMortEV_Perturb(58)	10	Lotus_Farm	-99.9900	0.0493	0.5433	1.0000	0.00	0.00	0.10	0.32	0.0000	0.0000	0.00	0.00	3	3.8	19.6346
JuvMortEV_Perturb(58)	10	Pearl_Harbor	-99.9900	0.1780	0.5420	0.0000	39.30	10.47	39.30	10.47	0.2675	0.2373	1.80	0.79	0	107.0	19.6346
JuvMortEV_Perturb(58)	10	Turtle_Bay	-99.9900	0.1784	0.5596	0.2000	25.50	8.11	20.40	12.91	0.2694	0.2388	2.25	1.04	0	86.0	19.6346
JuvMortEV_Perturb(58)	10	Waimea_Valley	-99.9900	0.1407	0.5363	1.0000	0.00	0.00	0.30	0.48	0.0000	0.0000	0.00	0.00	39	62.0	19.6346
JuvMortEV_Perturb(58)	10	Meta	-99.9900	0.2568	0.4039	0.0000	318.20	53.47	318.20	53.47	0.8379	0.0432	10.60	1.26	0	0.0	19.6346
JuvMortEV_Perturb(59)	10	Windward_Complex	-99.9900	0.2412	0.4919	0.0000	173.60	24.31	173.60	24.31	0.7243	0.0616	5.90	0.99	0	0.0	8.9239
JuvMortEV_Perturb(59)	10	Kahuku_Complex	-99.9900	0.2261	0.4862	0.0000	93.50	14.38	93.50	14.38	0.5210	0.2570	4.40	1.17	0	0.0	8.9239
JuvMortEV_Perturb(59)	10	Keawawa	-99.9900	0.0532	0.6182	1.0000	0.00	0.00	0.10	0.32	0.0000	0.0000	0.00	0.00	1	1.7	8.9239
JuvMortEV_Perturb(59)	10	Klipper	-99.9900	0.1238	0.5146	1.0000	0.00	0.00	0.20	0.42	0.0000	0.0000	0.00	0.00	12	12.6	8.9239
JuvMortEV_Perturb(59)	10	Lotus_Farm	-99.9900	0.0799	0.4754	0.9000	2.00	0.00	0.20	0.63	0.6250	0.0000	3.00	0.00	2	8.3	8.9239
JuvMortEV_Perturb(59)	10	Pearl_Harbor	-99.9900	0.1753	0.4956	0.2000	41.25	16.01	33.00	22.40	0.2902	0.2656	2.00	0.93	0	87.0	8.9239
JuvMortEV_Perturb(59)	10	Turtle_Bay	-99.9900	0.1785	0.4869	0.0000	32.40	10.61	32.40	10.61	0.1509	0.1567	1.70	0.67	0	0.0	8.9239
JuvMortEV_Perturb(59)	10	Waimea_Valley	-99.9900	0.1573	0.4917	0.9000	36.00	0.00	3.80	11.32	0.1755	0.0000	2.00	0.00	38	56.8	8.9239
JuvMortEV_Perturb(59)	10	Meta	-99.9900	0.2492	0.3578	0.0000	336.80	53.19	336.80	53.19	0.8596	0.0230	11.10	0.99	0	0.0	8.9239
JuvMortEV_Perturb(60)	10	Windward_Complex	-99.9900	0.2304	0.5441	0.0000	169.20	31.05	169.20	31.05	0.6932	0.0790	5.40	1.58	0	0.0	19.9149
JuvMortEV_Perturb(60)	10	Kahuku_Complex	-99.9900	0.2317	0.5465	0.0000	107.00	20.53	107.00	20.53	0.5603	0.1441	4.00	1.56	0	0.0	19.9149
JuvMortEV_Perturb(60)	10	Keawawa	-99.9900	0.2013	0.5838	1.0000	0.00	0.00	0.00	0.00	0.0000	0.0000	0.00	0.00	2	2.5	19.9149
JuvMortEV_Perturb(60)	10	Klipper	-99.9900	0.0548	0.4810	1.0000	0.00	0.00	0.20	0.42	0.0000	0.0000	0.00	0.00	5	6.2	19.9149
JuvMortEV_Perturb(60)	10	Lotus_Farm	-99.9900	0.0581	0.5155	1.0000	0.00	0.00	0.10	0.32	0.0000	0.0000	0.00	0.00	5	5.7	19.9149
JuvMortEV_Perturb(60)	10	Pearl_Harbor	-99.9900	0.1764	0.5396	0.0000	33.60	14.10	33.60	14.10	0.2554	0.2410	1.70	0.67	0	0.0	19.9149
JuvMortEV_Perturb(60)	10	Turtle_Bay	-99.9900	0.1862	0.5455	0.1000	32.22	15.53	29.00	17.84	0.2086	0.2014	1.89	0.60	0	195.0	19.9149
JuvMortEV_Perturb(60)	10	Waimea_Valley	-99.9900	0.1602	0.5526	1.0000	0.00	0.00	0.80	1.93	0.0000	0.0000	0.00	0.00	57	75.2	19.9149
JuvMortEV_Perturb(60)	10	Meta	-99.9900	0.2560	0.4044	0.0000	339.90	59.51	339.90	59.51	0.8555	0.0210	11.20	1.81	0	0.0	19.9149
JuvMortEV_Perturb(61)	10	Windward_Complex	-99.9900	0.2394	0.5139	0.0000	163.80	19.42	163.80	19.42	0.7501	0.0566	6.50	0.97	0	0.0	15.2503
JuvMortEV_Perturb(61)	10	Kahuku_Complex	-99.9900	0.2358	0.5242	0.0000	97.80	10.95	97.80	10.95	0.5395	0.2068	3.60	1.26	0	0.0	15.2503
JuvMortEV_Perturb(61)	10	Keawawa	-99.9900	0.1095	0.5476	0.9000	2.00	0.00	0.30	0.67	0.7500	0.0000	4.00	0.00	1	1.8	15.2503
JuvMortEV_Perturb(61)	10	Klipper	-99.9900	0.1021	0.5381	1.0000	0.00	0.00	0.10	0.32	0.0000	0.0000	0.00	0.00	3	7.6	15.2503
JuvMortEV_Perturb(61)	10	Lotus_Farm	-99.9900	0.1073	0.6235	1.0000	0.00	0.00	0.10	0.32	0.0000	0.0000	0.00	0.00	3	5.4	15.2503
JuvMortEV_Perturb(61)	10	Pearl_Harbor	-99.9900	0.1742	0.5150	0.0000	38.90	10.62	38.90	10.62	0.3290	0.2358	2.60	1.35	0	0.0	15.2503
JuvMortEV_Perturb(61)	10	Turtle_Bay	-99.9900	0.1819	0.5136	0.2000	28.75	7.76	23.00	13.92	0.2982	0.2047	2.13	0.64	0	135.5	15.2503
JuvMortEV_Perturb(61)	10	Waimea_Valley	-99.9900	0.1611	0.5115	0.9000	20.00	0.00	2.20	6.27	0.5575	0.0000	4.00	0.00	48	63.2	15.2503
JuvMortEV_Perturb(61)	10	Meta	-99.9900	0.2552	0.3868	0.0000	326.20	24.12	326.20	24.12	0.8584	0.0291	11.60	1.90	0	0.0	15.2503
JuvMortEV_Perturb(62)	10	Windward_Complex	-99.9900	0.2394	0.5555	0.0000	176.30	20.27	176.30	20.27	0.7077	0.0963	5.50	0.85	0	0.0	19.5746
JuvMortEV_Perturb(62)	10	Kahuku_Complex	-99.9900	0.2276	0.5475	0.0000	95.50	18.59	95.50	18.59	0.5743	0.1747	3.90	1.29	0	0.0	19.5746
JuvMortEV_Perturb(62)	10	Keawawa	-99.9900	0.1657	0.5164	1.0000	0.00	0.00	0.10	0.32	0.0000	0.0000	0.00	0.00	2	2.0	19.5746
JuvMortEV_Perturb(62)	10	Klipper	-99.9900	0.0613	0.5112	1.0000	0.00	0.00	0.10	0.32	0.0000	0.0000	0.00	0.00	3	8.5	19.5746
JuvMortEV_Perturb(62)	10	Lotus_Farm	-99.9900	0.0582	0.5396	1.0000	0.00	0.00	0.00	0.00	0.0000	0.0000	0.00	0.00	6	6.0	19.5746
JuvMortEV_Perturb(62)	10	Pearl_Harbor	-99.9900	0.1841	0.5500	0.2000	32.75	8.26	26.30	15.43	0.1976	0.2539	1.63	0.74	0	126.0	19.5746
JuvMortEV_Perturb(62)	10	Turtle_Bay	-99.9900	0.1811	0.5448	0.1000	30.33	10.46	27.30	13.76	0.1425	0.1931	1.67	0.71	0	68.5	19.5746
JuvMortEV_Perturb(62)	10	Waimea_Valley	-99.9900	0.1589	0.5485	0.9000	18.00	0.00	1.90	5.67	0.1528	0.0000	2.00	0.00	30	62.3	19.5746
JuvMortEV_Perturb(62)	10	Meta	-99.9900	0.2587	0.4174	0.0000	327.50	28.48	327.50	28.48	0.8565	0.0387	11.40	1.71	0	0.0	19.5746
JuvMortEV_Perturb(63)	10	Windward_Complex	-99.9900	0.2419	0.4950	0.0000	171.30	20.51	171.30	20.51	0.6233	0.1370	4.90	1.52	0	0.0	7.4625
JuvMortEV_Perturb(63)	10	Kahuku_Complex	-99.9900	0.2315	0.4957	0.0000	89.50	14.83	89.50	14.83	0.4860	0.2331	3.30	1.34	0	0.0	7.4625
JuvMortEV_Perturb(63)	10	Keawawa	-99.9900	0.1115	0.4486	1.0000	0.00	0.00	0.00	0.00	0.0000	0.0000	0.00	0.00	1	2.5	7.4625
JuvMortEV_Perturb(63)	10	Klipper	-99.9900	0.0864	0.5631	1.0000	0.00	0.00	0.40	0.52	0.0000	0.0000	0.00	0.00	4	5.3	7.4625
JuvMortEV_Perturb(63)	10	Lotus_Farm	-99.9900	0.1126	0.5044	0.9000	2.00	0.00	0.20	0.63	0.7500	0.0000	4.00	0.00	4	5.4	7.4625
JuvMortEV_Perturb(63)	10	Pearl_Harbor	-99.9900	0.1734	0.4929	0.0000	32.80	7.66	32.80	7.66	0.2839	0.2449	2.60	1.51	0	0.0	7.4625
JuvMortEV_Perturb(63)	10	Turtle_Bay	-99.9900	0.1815	0.4849	0.2000	32.63	7.33	26.20	15.01	0.1135	0.1799	1.38	0.52	0	98.5	7.4625
JuvMortEV_Perturb(63)	10	Waimea_Valley	-99.9900	0.1722	0.5134	0.8000	13.00	7.07	2.60	5.97	0.2569	0.3634	2.50	2.12	26	53.5	7.4625
JuvMortEV_Perturb(63)	10	Meta	-99.9900	0.2520	0.3565	0.0000	323.00	32.87	323.00	32.87	0.8241	0.0638	10.10	2.18	0	0.0	7.4625
JuvMortEV_Perturb(64)	10	Windward_Complex	-99.9900	0.2398	0.5252	0.0000	162.30	37.82	162.30	37.82	0.6544	0.1174	5.50	2.01	0	0.0	16.9720
JuvMortEV_Perturb(64)	10	Kahuku_Complex	-99.9900	0.2324	0.5279	0.0000	96.80	12.43	96.80	12.43	0.5472	0.1811	3.70	1.16	0	0.0	16.9720
JuvMortEV_Perturb(64)	10	Keawawa	-99.9900	0.1072	0.5295	1.0000	0.00	0.00	0.10	0.32	0.0000	0.0000	0.00	0.00	2	1.7	16.9720
JuvMortEV_Perturb(64)	10	Klipper	-99.9900	0.1381	0.5451	1.0000	0.00	0.00	0.10	0.32	0.0000	0.0000	0.00	0.00	5	6.2	16.9720
JuvMortEV_Perturb(64)	10	Lotus_Farm	-99.9900	0.0874	0.6224	1.0000	0.00	0.00	0.00	0.00	0.0000	0.0000	0.00	0.00	5	6.2	16.9720
JuvMortEV_Perturb(64)	10	Pearl_Harbor	-99.9900	0.1812	0.5108	0.1000	33.56	6.98	30.20	12.49	0.2963	0.2155	2.22	0.97	0	104.0	16.9720
JuvMortEV_Perturb(64)	10	Turtle_Bay	-99.9900	0.1802	0.5258	0.1000	30.11	9.96	27.10	13.37	0.1352	0.1684	1.78	0.83	0	77.0	16.9720
JuvMortEV_Perturb(64)	10	Waimea_Valley	-99.9900	0.1640	0.5184	0.7000	15.33	14.29	4.80	9.92	0.0926	0.1604	1.33	0.58	58	61.8	16.9720
JuvMortEV_Perturb(64)	10	Meta	-99.9900	0.2577	0.3937	0.0000	321.40	48.43	321.40	48.43	0.8366	0.0314	11.10	2.02	0	0.0	16.9720
JuvMortEV_Perturb(65)	10	Windward_Complex	-99.9900	0.2437	0.5204	0.0000	165.60	20.22	165.60	20.22	0.6931	0.0964	6.50	1.43	0	0.0	14.8899
JuvMortEV_Perturb(65)	10	Kahuku_Complex	-99.9900	0.2311	0.5150	0.0000	94.70	16.81	94.70	16.81	0.6032	0.0895	3.80	0.79	0	0.0	14.8899
JuvMortEV_Perturb(65)	10	Keawawa	-99.9900	0.1193	0.5765	1.0000	0.00	0.00	0.00	0.00	0.0000	0.0000	0.00	0.00	2	2.8	14.8899
JuvMortEV_Perturb(65)	10	Klipper	-99.9900	0.0708	0.4782	1.0000	0.00	0.00	0.10	0.32	0.0000	0.0000	0.00	0.00	4	6.8	14.8899
JuvMortEV_Perturb(65)	10	Lotus_Farm	-99.9900	0.0830	0.5877	0.9000	5.00	0.00	0.60	1.58	0.6600	0.0000	4.00	0.00	2	5.7	14.8899
JuvMortEV_Perturb(65)	10	Pearl_Harbor	-99.9900	0.1778	0.5050	0.2000	37.50	11.10	30.00	18.60	0.2753	0.2456	2.50	1.69	0	139.0	14.8899
JuvMortEV_Perturb(65)	10	Turtle_Bay	-99.9900	0.1776	0.5112	0.0000	28.30	9.98	28.30	9.98	0.2116	0.2299	1.50	0.53	0	0.0	14.8899
JuvMortEV_Perturb(65)	10	Waimea_Valley	-99.9900	0.1559	0.5240	1.0000	0.00	0.00	0.20	0.42	0.0000	0.0000	0.00	0.00	44	56.8	14.8899
JuvMortEV_Perturb(65)	10	Meta	-99.9900	0.2557	0.3895	0.0000	319.50	39.63	319.50	39.63	0.8577	0.0384	11.90	2.23	0	0.0	14.8899
JuvMortEV_Perturb(66)	10	Windward_Complex	-99.9900	0.2406	0.5448	0.0000	166.10	31.75	166.10	31.75	0.7285	0.0651	6.30	1.42	0	0.0	19.6146
JuvMortEV_Perturb(66)	10	Kahuku_Complex	-99.9900	0.2340	0.5448	0.0000	87.70	14.83	87.70	14.83	0.4825	0.2352	4.30	1.83	0	0.0	19.6146
JuvMortEV_Perturb(66)	10	Keawawa	-99.9900	0.0912	0.5850	1.0000	0.00	0.00	0.00	0.00	0.0000	0.0000	0.00	0.00	2	1.9	19.6146
JuvMortEV_Perturb(66)	10	Klipper	-99.9900	0.1205	0.5831	1.0000	0.00	0.00	0.00	0.00	0.0000	0.0000	0.00	0.00	11	10.5	19.6146
JuvMortEV_Perturb(66)	10	Lotus_Farm	-99.9900	0.0659	0.5539	1.0000	0.00	0.00	0.10	0.32	0.0000	0.0000	0.00	0.00	2	3.9	19.6146
JuvMortEV_Perturb(66)	10	Pearl_Harbor	-99.9900	0.1817	0.5484	0.1000	29.67	12.40	26.70	14.99	0.1166	0.1885	1.44	0.73	0	196.0	19.6146
JuvMortEV_Perturb(66)	10	Turtle_Bay	-99.9900	0.1703	0.5409	0.3000	30.00	12.30	21.00	17.63	0.2865	0.2544	2.14	0.90	0	100.3	19.6146
JuvMortEV_Perturb(66)	10	Waimea_Valley	-99.9900	0.1582	0.5463	1.0000	0.00	0.00	0.10	0.32	0.0000	0.0000	0.00	0.00	67	80.7	19.6146
JuvMortEV_Perturb(66)	10	Meta	-99.9900	0.2596	0.4113	0.0000	301.70	63.23	301.70	63.23	0.8421	0.0492	10.70	2.31	0	0.0	19.6146
JuvMortEV_Perturb(67)	10	Windward_Complex	-99.9900	0.2410	0.4983	0.0000	164.30	22.75	164.30	22.75	0.7309	0.1010	6.50	0.71	0	0.0	10.4454
JuvMortEV_Perturb(67)	10	Kahuku_Complex	-99.9900	0.2249	0.4973	0.0000	87.50	13.66	87.50	13.66	0.6058	0.1453	4.00	1.15	0	0.0	10.4454
JuvMortEV_Perturb(67)	10	Keawawa	-99.9900	0.2087	0.6421	1.0000	0.00	0.00	0.10	0.32	0.0000	0.0000	0.00	0.00	2	2.5	10.4454
JuvMortEV_Perturb(67)	10	Klipper	-99.9900	0.1566	0.5426	1.0000	0.00	0.00	0.10	0.32	0.0000	0.0000	0.00	0.00	9	11.7	10.4454
JuvMortEV_Perturb(67)	10	Lotus_Farm	-99.9900	0.0528	0.5201	1.0000	0.00	0.00	0.00	0.00	0.0000	0.0000	0.00	0.00	10	9.5	10.4454
JuvMortEV_Perturb(67)	10	Pearl_Harbor	-99.9900	0.1843	0.4969	0.0000	34.00	7.92	34.00	7.92	0.1586	0.2558	1.80	1.32	0	0.0	10.4454
JuvMortEV_Perturb(67)	10	Turtle_Bay	-99.9900	0.1714	0.4969	0.2000	31.75	9.74	25.50	15.73	0.1555	0.2133	1.50	0.53	0	110.5	10.4454
JuvMortEV_Perturb(67)	10	Waimea_Valley	-99.9900	0.1629	0.5015	0.7000	17.67	10.69	5.50	9.80	0.2558	0.2721	2.00	1.00	76	74.0	10.4454
JuvMortEV_Perturb(67)	10	Meta	-99.9900	0.2504	0.3669	0.0000	317.00	25.93	317.00	25.93	0.8672	0.0399	11.50	2.22	0	0.0	10.4454
JuvMortEV_Perturb(68)	10	Windward_Complex	-99.9900	0.2427	0.5332	0.0000	161.90	32.49	161.90	32.49	0.7311	0.0760	5.60	0.84	0	0.0	16.3914
JuvMortEV_Perturb(68)	10	Kahuku_Complex	-99.9900	0.2327	0.5211	0.0000	99.00	16.61	99.00	16.61	0.5604	0.1924	4.50	2.01	0	0.0	16.3914
JuvMortEV_Perturb(68)	10	Keawawa	-99.9900	0.1163	0.5271	1.0000	0.00	0.00	0.30	0.48	0.0000	0.0000	0.00	0.00	2	2.5	16.3914
JuvMortEV_Perturb(68)	10	Klipper	-99.9900	0.0967	0.5376	1.0000	0.00	0.00	0.20	0.42	0.0000	0.0000	0.00	0.00	6	9.2	16.3914
JuvMortEV_Perturb(68)	10	Lotus_Farm	-99.9900	0.1007	0.5489	1.0000	0.00	0.00	0.20	0.42	0.0000	0.0000	0.00	0.00	4	5.8	16.3914
JuvMortEV_Perturb(68)	10	Pearl_Harbor	-99.9900	0.1853	0.5300	0.2000	27.38	13.11	21.90	16.34	0.2050	0.2288	1.63	0.74	0	112.5	16.3914
JuvMortEV_Perturb(68)	10	Turtle_Bay	-99.9900	0.1768	0.5322	0.0000	32.30	6.58	32.30	6.58	0.1542	0.1808	1.80	0.92	0	0.0	16.3914
JuvMortEV_Perturb(68)	10	Waimea_Valley	-99.9900	0.1657	0.5364	1.0000	0.00	0.00	0.20	0.42	0.0000	0.0000	0.00	0.00	58	67.7	16.3914
JuvMortEV_Perturb(68)	10	Meta	-99.9900	0.2605	0.3937	0.0000	316.00	48.51	316.00	48.51	0.8597	0.0341	11.20	1.40	0	0.0	16.3914
JuvMortEV_Perturb(69)	10	Windward_Complex	-99.9900	0.2293	0.6025	0.0000	134.40	36.07	134.40	36.07	0.6847	0.0755	5.00	0.82	0	0.0	22.4975
JuvMortEV_Perturb(69)	10	Kahuku_Complex	-99.9900	0.2208	0.6002	0.0000	69.90	20.34	69.90	20.34	0.5832	0.1753	4.00	1.33	0	0.0	22.4975
JuvMortEV_Perturb(69)	10	Keawawa	-99.9900	-0.0035	0.5781	1.0000	0.00	0.00	0.00	0.00	0.0000	0.0000	0.00	0.00	1	1.5	22.4975
JuvMortEV_Perturb(69)	10	Klipper	-99.9900	0.0705	0.5186	1.0000	0.00	0.00	0.10	0.32	0.0000	0.0000	0.00	0.00	3	5.1	22.4975
JuvMortEV_Perturb(69)	10	Lotus_Farm	-99.9900	-0.0086	0.5394	1.0000	0.00	0.00	0.20	0.42	0.0000	0.0000	0.00	0.00	3	5.8	22.4975
JuvMortEV_Perturb(69)	10	Pearl_Harbor	-99.9900	0.1756	0.5884	0.2000	30.88	15.66	24.70	18.98	0.2459	0.2515	2.00	0.93	0	71.5	22.4975
JuvMortEV_Perturb(69)	10	Turtle_Bay	-99.9900	0.1832	0.5880	0.2000	26.75	8.58	21.40	13.58	0.0769	0.1692	1.50	0.76	0	10.5	22.4975
JuvMortEV_Perturb(69)	10	Waimea_Valley	-99.9900	0.1466	0.5796	0.9000	4.00	0.00	0.40	1.26	0.2188	0.0000	2.00	0.00	32	57.1	22.4975
JuvMortEV_Perturb(69)	10	Meta	-99.9900	0.2579	0.4648	0.0000	251.10	68.93	251.10	68.93	0.8408	0.0307	9.40	1.17	0	0.0	22.4975
JuvMortEV_Perturb(70)	10	Windward_Complex	-99.9900	0.2383	0.4915	0.0000	159.60	30.10	159.60	30.10	0.7629	0.0393	6.80	1.48	0	0.0	11.0060
JuvMortEV_Perturb(70)	10	Kahuku_Complex	-99.9900	0.2223	0.4961	0.0000	96.00	18.46	96.00	18.46	0.5792	0.0994	3.90	1.10	0	0.0	11.0060
JuvMortEV_Perturb(70)	10	Keawawa	-99.9900	0.2488	0.7614	1.0000	0.00	0.00	0.10	0.32	0.0000	0.0000	0.00	0.00	2	3.6	11.0060
JuvMortEV_Perturb(70)	10	Klipper	-99.9900	0.0988	0.5268	1.0000	0.00	0.00	0.20	0.42	0.0000	0.0000	0.00	0.00	3	5.6	11.0060
JuvMortEV_Perturb(70)	10	Lotus_Farm	-99.9900	0.0719	0.5388	1.0000	0.00	0.00	0.10	0.32	0.0000	0.0000	0.00	0.00	6	6.9	11.0060
JuvMortEV_Perturb(70)	10	Pearl_Harbor	-99.9900	0.1751	0.4912	0.0000	39.10	7.88	39.10	7.88	0.2237	0.2186	2.00	0.82	0	0.0	11.0060
JuvMortEV_Perturb(70)	10	Turtle_Bay	-99.9900	0.1739	0.4940	0.2000	37.50	8.37	30.00	17.45	0.1987	0.2143	1.75	0.71	0	139.5	11.0060
JuvMortEV_Perturb(70)	10	Waimea_Valley	-99.9900	0.1519	0.4804	0.9000	16.00	0.00	1.70	5.03	0.2188	0.0000	2.00	0.00	57	69.3	11.0060
JuvMortEV_Perturb(70)	10	Meta	-99.9900	0.2461	0.3665	0.0000	326.80	48.57	326.80	48.57	0.8783	0.0129	11.80	1.14	0	0.0	11.0060
JuvMortEV_Perturb(71)	10	Windward_Complex	-99.9900	0.2421	0.5115	0.0000	155.60	33.98	155.60	33.98	0.7147	0.0717	5.40	1.07	0	0.0	14.4695
JuvMortEV_Perturb(71)	10	Kahuku_Complex	-99.9900	0.2343	0.5097	0.0000	94.30	20.09	94.30	20.09	0.5604	0.1661	4.20	1.62	0	0.0	14.4695
JuvMortEV_Perturb(71)	10	Keawawa	-99.9900	0.0592	0.5592	1.0000	0.00	0.00	0.20	0.42	0.0000	0.0000	0.00	0.00	1	3.1	14.4695
JuvMortEV_Perturb(71)	10	Klipper	-99.9900	0.1088	0.5902	1.0000	0.00	0.00	0.10	0.32	0.0000	0.0000	0.00	0.00	2	7.2	14.4695
JuvMortEV_Perturb(71)	10	Lotus_Farm	-99.9900	0.1063	0.5601	1.0000	0.00	0.00	0.20	0.63	0.0000	0.0000	0.00	0.00	4	5.9	14.4695
JuvMortEV_Perturb(71)	10	Pearl_Harbor	-99.9900	0.1913	0.5162	0.1000	31.22	9.52	28.10	13.35	0.1700	0.1984	2.44	1.33	0	106.0	14.4695
JuvMortEV_Perturb(71)	10	Turtle_Bay	-99.9900	0.1777	0.5072	0.1000	35.78	8.39	32.20	13.81	0.1981	0.2220	1.89	0.93	0	95.0	14.4695
JuvMortEV_Perturb(71)	10	Waimea_Valley	-99.9900	0.1495	0.5139	0.9000	18.00	0.00	1.90	5.67	0.0000	0.0000	1.00	0.00	17	32.9	14.4695
JuvMortEV_Perturb(71)	10	Meta	-99.9900	0.2585	0.3822	0.0000	312.60	50.88	312.60	50.88	0.8557	0.0236	10.80	1.69	0	0.0	14.4695
JuvMortEV_Perturb(72)	10	Windward_Complex	-99.9900	0.2406	0.5114	0.0000	178.50	14.92	178.50	14.92	0.6186	0.1345	5.70	1.34	0	0.0	15.9109
JuvMortEV_Perturb(72)	10	Kahuku_Complex	-99.9900	0.2240	0.5105	0.0000	91.80	17.87	91.80	17.87	0.5397	0.1768	4.00	1.15	0	0.0	15.9109
JuvMortEV_Perturb(72)	10	Keawawa	-99.9900	0.0910	0.5297	1.0000	0.00	0.00	0.10	0.32	0.0000	0.0000	0.00	0.00	2	2.5	15.9109
JuvMortEV_Perturb(72)	10	Klipper	-99.9900	0.1211	0.5674	1.0000	0.00	0.00	0.10	0.32	0.0000	0.0000	0.00	0.00	5	7.9	15.9109
JuvMortEV_Perturb(72)	10	Lotus_Farm	-99.9900	0.0857	0.5380	1.0000	0.00	0.00	0.10	0.32	0.0000	0.0000	0.00	0.00	7	10.3	15.9109
JuvMortEV_Perturb(72)	10	Pearl_Harbor	-99.9900	0.1706	0.5062	0.0000	32.60	13.46	32.60	13.46	0.2848	0.2699	2.20	1.32	0	0.0	15.9109
JuvMortEV_Perturb(72)	10	Turtle_Bay	-99.9900	0.1657	0.5090	0.2000	20.63	9.27	16.50	11.94	0.1130	0.2092	1.25	0.46	0	57.0	15.9109
JuvMortEV_Perturb(72)	10	Waimea_Valley	-99.9900	0.1525	0.5243	0.9000	20.00	0.00	2.00	6.32	0.0000	0.0000	1.00	0.00	56	65.5	15.9109
JuvMortEV_Perturb(72)	10	Meta	-99.9900	0.2504	0.3885	0.0000	321.70	36.26	321.70	36.26	0.8226	0.0392	10.40	1.58	0	0.0	15.9109
JuvMortEV_Perturb(73)	10	Windward_Complex	-99.9900	0.2394	0.4901	0.0000	178.80	22.38	178.80	22.38	0.7562	0.0615	6.50	1.58	0	0.0	10.2052
JuvMortEV_Perturb(73)	10	Kahuku_Complex	-99.9900	0.2291	0.4948	0.0000	92.20	11.47	92.20	11.47	0.4078	0.2718	3.80	1.62	0	0.0	10.2052
JuvMortEV_Perturb(73)	10	Keawawa	-99.9900	0.0999	0.5761	1.0000	0.00	0.00	0.10	0.32	0.0000	0.0000	0.00	0.00	2	2.6	10.2052
JuvMortEV_Perturb(73)	10	Klipper	-99.9900	0.1264	0.5526	1.0000	0.00	0.00	0.30	0.48	0.0000	0.0000	0.00	0.00	5	7.3	10.2052
JuvMortEV_Perturb(73)	10	Lotus_Farm	-99.9900	0.1171	0.5527	1.0000	0.00	0.00	0.00	0.00	0.0000	0.0000	0.00	0.00	9	11.6	10.2052
JuvMortEV_Perturb(73)	10	Pearl_Harbor	-99.9900	0.1794	0.4964	0.0000	32.00	11.94	32.00	11.94	0.3510	0.1807	2.10	0.57	0	76.0	10.2052
JuvMortEV_Perturb(73)	10	Turtle_Bay	-99.9900	0.1767	0.4905	0.2000	36.25	7.29	29.00	16.58	0.1298	0.1825	1.63	1.06	0	113.0	10.2052
JuvMortEV_Perturb(73)	10	Waimea_Valley	-99.9900	0.1687	0.5054	0.9000	14.00	0.00	1.50	4.40	0.5281	0.0000	3.00	0.00	73	68.8	10.2052
JuvMortEV_Perturb(73)	10	Meta	-99.9900	0.2511	0.3553	0.0000	333.90	38.25	333.90	38.25	0.8620	0.0289	11.40	2.07	0	0.0	10.2052
JuvMortEV_Perturb(74)	10	Windward_Complex	-99.9900	0.2297	0.5692	0.0000	163.40	22.27	163.40	22.27	0.6873	0.0582	5.60	1.58	0	0.0	21.2362
JuvMortEV_Perturb(74)	10	Kahuku_Complex	-99.9900	0.2251	0.5660	0.0000	96.00	16.77	96.00	16.77	0.5506	0.1479	3.70	0.67	0	0.0	21.2362
JuvMortEV_Perturb(74)	10	Keawawa	-99.9900	0.1093	0.5898	1.0000	0.00	0.00	0.00	0.00	0.0000	0.0000	0.00	0.00	1	2.3	21.2362
JuvMortEV_Perturb(74)	10	Klipper	-99.9900	0.1535	0.5143	1.0000	0.00	0.00	0.00	0.00	0.0000	0.0000	0.00	0.00	2	4.6	21.2362
JuvMortEV_Perturb(74)	10	Lotus_Farm	-99.9900	0.1376	0.5994	1.0000	0.00	0.00	0.10	0.32	0.0000	0.0000	0.00	0.00	8	10.7	21.2362
JuvMortEV_Perturb(74)	10	Pearl_Harbor	-99.9900	0.1807	0.5572	0.1000	36.33	10.61	32.80	14.99	0.3013	0.2498	2.11	0.93	0	124.0	21.2362
JuvMortEV_Perturb(74)	10	Turtle_Bay	-99.9900	0.1707	0.5556	0.1000	28.33	18.09	25.50	19.27	0.2643	0.2380	1.89	0.93	0	143.5	21.2362
JuvMortEV_Perturb(74)	10	Waimea_Valley	-99.9900	0.1523	0.5518	0.8000	18.50	7.78	3.70	8.22	0.0399	0.0565	1.50	0.71	55	69.3	21.2362
JuvMortEV_Perturb(74)	10	Meta	-99.9900	0.2532	0.4258	0.0000	321.50	46.21	321.50	46.21	0.8524	0.0279	10.80	1.81	0	0.0	21.2362
JuvMortEV_Perturb(75)	10	Windward_Complex	-99.9900	0.2371	0.5551	0.0000	161.60	27.76	161.60	27.76	0.6811	0.1293	6.40	1.71	0	0.0	19.0340
JuvMortEV_Perturb(75)	10	Kahuku_Complex	-99.9900	0.2371	0.5566	0.0000	98.80	15.49	98.80	15.49	0.6070	0.1517	4.20	1.75	0	0.0	19.0340
JuvMortEV_Perturb(75)	10	Keawawa	-99.9900	0.0497	0.4437	0.9000	7.00	0.00	0.80	2.20	0.5000	0.0000	2.00	0.00	1	1.7	19.0340
JuvMortEV_Perturb(75)	10	Klipper	-99.9900	0.0232	0.5594	1.0000	0.00	0.00	0.40	0.70	0.0000	0.0000	0.00	0.00	2	4.7	19.0340
JuvMortEV_Perturb(75)	10	Lotus_Farm	-99.9900	0.1150	0.6131	1.0000	0.00	0.00	0.00	0.00	0.0000	0.0000	0.00	0.00	3	3.2	19.0340
JuvMortEV_Perturb(75)	10	Pearl_Harbor	-99.9900	0.1822	0.5484	0.0000	36.30	11.33	36.30	11.33	0.2412	0.2419	1.70	0.67	0	0.0	19.0340
JuvMortEV_Perturb(75)	10	Turtle_Bay	-99.9900	0.1739	0.5410	0.2000	36.75	6.96	29.50	16.47	0.1661	0.1752	1.88	0.64	0	101.5	19.0340
JuvMortEV_Perturb(75)	10	Waimea_Valley	-99.9900	0.1571	0.5551	0.8000	22.00	5.66	4.50	9.42	0.0532	0.0753	2.00	1.41	44	55.1	19.0340
JuvMortEV_Perturb(75)	10	Meta	-99.9900	0.2615	0.4161	0.0000	331.90	51.79	331.90	51.79	0.8457	0.0542	12.00	3.37	0	0.0	19.0340
JuvMortEV_Perturb(76)	10	Windward_Complex	-99.9900	0.2440	0.5556	0.0000	152.80	39.54	152.80	39.54	0.6969	0.0940	5.50	1.58	0	0.0	20.0350
JuvMortEV_Perturb(76)	10	Kahuku_Complex	-99.9900	0.2332	0.5558	0.0000	85.70	24.16	85.70	24.16	0.5466	0.1519	3.60	1.17	0	0.0	20.0350
JuvMortEV_Perturb(76)	10	Keawawa	-99.9900	0.1031	0.5630	1.0000	0.00	0.00	0.00	0.00	0.0000	0.0000	0.00	0.00	2	2.7	20.0350
JuvMortEV_Perturb(76)	10	Klipper	-99.9900	0.1043	0.5587	1.0000	0.00	0.00	0.10	0.32	0.0000	0.0000	0.00	0.00	9	11.4	20.0350
JuvMortEV_Perturb(76)	10	Lotus_Farm	-99.9900	0.0822	0.6399	1.0000	0.00	0.00	0.00	0.00	0.0000	0.0000	0.00	0.00	6	9.0	20.0350
JuvMortEV_Perturb(76)	10	Pearl_Harbor	-99.9900	0.1845	0.5493	0.0000	29.80	9.26	29.80	9.26	0.1986	0.2054	1.80	0.92	0	0.0	20.0350
JuvMortEV_Perturb(76)	10	Turtle_Bay	-99.9900	0.1690	0.5325	0.1000	28.00	13.16	25.20	15.24	0.2104	0.2236	1.89	0.78	0	156.0	20.0350
JuvMortEV_Perturb(76)	10	Waimea_Valley	-99.9900	0.1564	0.5558	1.0000	0.00	0.00	0.20	0.42	0.0000	0.0000	0.00	0.00	50	57.9	20.0350
JuvMortEV_Perturb(76)	10	Meta	-99.9900	0.2624	0.4211	0.0000	293.80	67.76	293.80	67.76	0.8592	0.0209	10.60	1.17	0	0.0	20.0350
JuvMortEV_Perturb(77)	10	Windward_Complex	-99.9900	0.2435	0.5710	0.0000	158.60	43.61	158.60	43.61	0.7347	0.0624	6.30	1.16	0	0.0	20.9560
JuvMortEV_Perturb(77)	10	Kahuku_Complex	-99.9900	0.2313	0.5755	0.0000	93.30	20.91	93.30	20.91	0.5220	0.1732	3.60	0.84	0	0.0	20.9560
JuvMortEV_Perturb(77)	10	Keawawa	-99.9900	0.1887	0.7107	1.0000	0.00	0.00	0.00	0.00	0.0000	0.0000	0.00	0.00	2	1.8	20.9560
JuvMortEV_Perturb(77)	10	Klipper	-99.9900	0.0527	0.4977	1.0000	0.00	0.00	0.10	0.32	0.0000	0.0000	0.00	0.00	5	6.6	20.9560
JuvMortEV_Perturb(77)	10	Lotus_Farm	-99.9900	0.0323	0.5382	1.0000	0.00	0.00	0.00	0.00	0.0000	0.0000	0.00	0.00	6	7.0	20.9560
JuvMortEV_Perturb(77)	10	Pearl_Harbor	-99.9900	0.1878	0.5631	0.2000	40.25	13.31	32.30	20.46	0.2419	0.2135	2.25	0.89	0	19.5	20.9560
JuvMortEV_Perturb(77)	10	Turtle_Bay	-99.9900	0.1743	0.5634	0.2000	34.38	12.27	27.50	18.09	0.2792	0.2309	2.13	0.99	0	95.3	20.9560
JuvMortEV_Perturb(77)	10	Waimea_Valley	-99.9900	0.1721	0.5814	0.9000	26.00	0.00	2.90	8.13	0.4970	0.0000	2.00	0.00	31	48.0	20.9560
JuvMortEV_Perturb(77)	10	Meta	-99.9900	0.2631	0.4443	0.0000	314.70	72.34	314.70	72.34	0.8482	0.0392	10.90	1.20	0	0.0	20.9560
JuvMortEV_Perturb(78)	10	Windward_Complex	-99.9900	0.2370	0.5689	0.0000	159.60	31.62	159.60	31.62	0.5909	0.0927	5.00	1.25	0	0.0	21.5365
JuvMortEV_Perturb(78)	10	Kahuku_Complex	-99.9900	0.2285	0.5695	0.0000	99.20	17.11	99.20	17.11	0.5593	0.2056	4.20	1.48	0	0.0	21.5365
JuvMortEV_Perturb(78)	10	Keawawa	-99.9900	0.1042	0.6678	1.0000	0.00	0.00	0.10	0.32	0.0000	0.0000	0.00	0.00	2	2.2	21.5365
JuvMortEV_Perturb(78)	10	Klipper	-99.9900	0.1314	0.6036	0.9000	6.00	0.00	0.60	1.90	0.6528	0.0000	3.00	0.00	6	8.8	21.5365
JuvMortEV_Perturb(78)	10	Lotus_Farm	-99.9900	0.1483	0.6576	0.9000	16.00	0.00	1.80	5.01	0.1699	0.0000	2.00	0.00	4	7.9	21.5365
JuvMortEV_Perturb(78)	10	Pearl_Harbor	-99.9900	0.1782	0.5611	0.0000	29.40	10.81	29.40	10.81	0.3044	0.2702	2.00	1.05	0	0.0	21.5365
JuvMortEV_Perturb(78)	10	Turtle_Bay	-99.9900	0.1874	0.5595	0.1000	36.56	11.91	32.90	16.11	0.3893	0.2333	2.33	1.22	0	171.0	21.5365
JuvMortEV_Perturb(78)	10	Waimea_Valley	-99.9900	0.1502	0.5496	1.0000	0.00	0.00	0.20	0.42	0.0000	0.0000	0.00	0.00	28	44.3	21.5365
JuvMortEV_Perturb(78)	10	Meta	-99.9900	0.2588	0.4355	0.0000	323.80	52.49	323.80	52.49	0.8226	0.0455	10.80	1.75	0	0.0	21.5365
JuvMortEV_Perturb(79)	10	Windward_Complex	-99.9900	0.2485	0.5188	0.0000	153.90	31.90	153.90	31.90	0.6545	0.1045	5.20	1.48	0	0.0	13.5085
JuvMortEV_Perturb(79)	10	Kahuku_Complex	-99.9900	0.2221	0.4958	0.0000	86.70	19.43	86.70	19.43	0.5922	0.0677	3.60	1.35	0	0.0	13.5085
JuvMortEV_Perturb(79)	10	Keawawa	-99.9900	-0.0996	0.6287	1.0000	0.00	0.00	0.10	0.32	0.0000	0.0000	0.00	0.00	2	1.9	13.5085
JuvMortEV_Perturb(79)	10	Klipper	-99.9900	0.0649	0.5253	1.0000	0.00	0.00	0.20	0.42	0.0000	0.0000	0.00	0.00	3	6.6	13.5085
JuvMortEV_Perturb(79)	10	Lotus_Farm	-99.9900	0.0786	0.5193	1.0000	0.00	0.00	0.10	0.32	0.0000	0.0000	0.00	0.00	5	6.8	13.5085
JuvMortEV_Perturb(79)	10	Pearl_Harbor	-99.9900	0.1723	0.4991	0.1000	28.78	11.52	25.90	14.17	0.1965	0.2551	1.78	1.09	0	87.0	13.5085
JuvMortEV_Perturb(79)	10	Turtle_Bay	-99.9900	0.1787	0.5081	0.0000	29.90	10.14	29.90	10.14	0.2063	0.2229	1.90	0.99	0	0.0	13.5085
JuvMortEV_Perturb(79)	10	Waimea_Valley	-99.9900	0.1521	0.5029	0.9000	32.00	0.00	3.20	10.12	0.6074	0.0000	3.00	0.00	81	91.0	13.5085
JuvMortEV_Perturb(79)	10	Meta	-99.9900	0.2543	0.3778	0.0000	300.00	55.07	300.00	55.07	0.8503	0.0365	10.60	2.01	0	0.0	13.5085
JuvMortEV_Perturb(80)	10	Windward_Complex	-99.9900	0.2456	0.5118	0.0000	167.30	27.28	167.30	27.28	0.6920	0.1686	6.80	1.14	0	0.0	13.0881
JuvMortEV_Perturb(80)	10	Kahuku_Complex	-99.9900	0.2296	0.5050	0.0000	91.90	16.12	91.90	16.12	0.5793	0.1367	4.00	0.82	0	0.0	13.0881
JuvMortEV_Perturb(80)	10	Keawawa	-99.9900	0.0942	0.5007	1.0000	0.00	0.00	0.20	0.63	0.0000	0.0000	0.00	0.00	1	1.7	13.0881
JuvMortEV_Perturb(80)	10	Klipper	-99.9900	0.0266	0.5365	1.0000	0.00	0.00	0.00	0.00	0.0000	0.0000	0.00	0.00	5	5.7	13.0881
JuvMortEV_Perturb(80)	10	Lotus_Farm	-99.9900	0.0625	0.5799	1.0000	0.00	0.00	0.20	0.42	0.0000	0.0000	0.00	0.00	3	5.0	13.0881
JuvMortEV_Perturb(80)	10	Pearl_Harbor	-99.9900	0.1887	0.5111	0.1000	27.89	7.10	25.10	11.07	0.1532	0.1742	1.67	0.50	0	169.0	13.0881
JuvMortEV_Perturb(80)	10	Turtle_Bay	-99.9900	0.1750	0.5036	0.3000	32.57	10.33	22.80	17.85	0.1590	0.1994	1.71	0.76	0	100.0	13.0881
JuvMortEV_Perturb(80)	10	Waimea_Valley	-99.9900	0.1723	0.5039	0.9000	36.00	0.00	3.70	11.35	0.3133	0.0000	2.00	0.00	39	42.1	13.0881
JuvMortEV_Perturb(80)	10	Meta	-99.9900	0.2554	0.3884	0.0000	311.20	59.55	311.20	59.55	0.8469	0.0457	11.50	0.85	0	0.0	13.0881
JuvMortEV_Perturb(81)	10	Windward_Complex	-99.9900	0.2416	0.5051	0.0000	180.00	27.69	180.00	27.69	0.7416	0.0667	6.20	1.40	0	0.0	12.8278
JuvMortEV_Perturb(81)	10	Kahuku_Complex	-99.9900	0.2254	0.5055	0.0000	102.20	13.31	102.20	13.31	0.4934	0.1545	3.90	1.60	0	0.0	12.8278
JuvMortEV_Perturb(81)	10	Keawawa	-99.9900	0.1850	0.6128	1.0000	0.00	0.00	0.20	0.42	0.0000	0.0000	0.00	0.00	3	4.1	12.8278
JuvMortEV_Perturb(81)	10	Klipper	-99.9900	0.0955	0.5642	1.0000	0.00	0.00	0.10	0.32	0.0000	0.0000	0.00	0.00	8	9.9	12.8278
JuvMortEV_Perturb(81)	10	Lotus_Farm	-99.9900	0.1095	0.5731	1.0000	0.00	0.00	0.30	0.95	0.0000	0.0000	0.00	0.00	4	4.4	12.8278
JuvMortEV_Perturb(81)	10	Pearl_Harbor	-99.9900	0.1812	0.4993	0.0000	38.00	13.32	38.00	13.32	0.2053	0.2069	2.00	1.15	0	57.0	12.8278
JuvMortEV_Perturb(81)	10	Turtle_Bay	-99.9900	0.1665	0.4967	0.1000	37.56	15.37	33.80	18.74	0.1734	0.1797	1.67	0.50	0	177.0	12.8278
JuvMortEV_Perturb(81)	10	Waimea_Valley	-99.9900	0.1569	0.4892	0.7000	22.00	2.65	6.60	10.70	0.3809	0.1201	2.67	0.58	54	64.1	12.8278
JuvMortEV_Perturb(81)	10	Meta	-99.9900	0.2491	0.3783	0.0000	361.20	62.32	361.20	62.32	0.8644	0.0278	11.60	1.17	0	0.0	12.8278
JuvMortEV_Perturb(82)	10	Windward_Complex	-99.9900	0.2407	0.4886	0.0000	168.30	19.33	168.30	19.33	0.6240	0.1607	5.00	1.49	0	0.0	7.9029
JuvMortEV_Perturb(82)	10	Kahuku_Complex	-99.9900	0.2309	0.4894	0.0000	80.80	12.51	80.80	12.51	0.5911	0.1165	4.20	0.92	0	0.0	7.9029
JuvMortEV_Perturb(82)	10	Keawawa	-99.9900	0.1276	0.4263	1.0000	0.00	0.00	0.20	0.42	0.0000	0.0000	0.00	0.00	2	2.3	7.9029
JuvMortEV_Perturb(82)	10	Klipper	-99.9900	0.1052	0.5351	1.0000	0.00	0.00	0.10	0.32	0.0000	0.0000	0.00	0.00	5	7.3	7.9029
JuvMortEV_Perturb(82)	10	Lotus_Farm	-99.9900	0.0870	0.5659	1.0000	0.00	0.00	0.00	0.00	0.0000	0.0000	0.00	0.00	5	9.0	7.9029
JuvMortEV_Perturb(82)	10	Pearl_Harbor	-99.9900	0.1748	0.4867	0.0000	33.30	8.23	33.30	8.23	0.2730	0.2279	2.40	1.35	0	0.0	7.9029
JuvMortEV_Perturb(82)	10	Turtle_Bay	-99.9900	0.1742	0.4962	0.0000	33.20	11.72	33.20	11.72	0.1731	0.1751	1.80	0.79	0	0.0	7.9029
JuvMortEV_Perturb(82)	10	Waimea_Valley	-99.9900	0.1647	0.4714	0.7000	23.33	5.77	7.00	11.60	0.1026	0.0739	2.00	0.00	43	47.9	7.9029
JuvMortEV_Perturb(82)	10	Meta	-99.9900	0.2494	0.3555	0.0000	322.90	34.50	322.90	34.50	0.8412	0.0379	11.70	1.70	0	0.0	7.9029
JuvMortEV_Perturb(83)	10	Windward_Complex	-99.9900	0.2414	0.5748	0.0000	171.80	26.78	171.80	26.78	0.6455	0.0886	4.70	1.25	0	0.0	20.8358
JuvMortEV_Perturb(83)	10	Kahuku_Complex	-99.9900	0.2305	0.5794	0.0000	97.30	19.43	97.30	19.43	0.6015	0.1208	4.30	0.95	0	0.0	20.8358
JuvMortEV_Perturb(83)	10	Keawawa	-99.9900	0.1204	0.6332	1.0000	0.00	0.00	0.20	0.42	0.0000	0.0000	0.00	0.00	2	2.5	20.8358
JuvMortEV_Perturb(83)	10	Klipper	-99.9900	0.0711	0.6252	1.0000	0.00	0.00	0.00	0.00	0.0000	0.0000	0.00	0.00	4	5.7	20.8358
JuvMortEV_Perturb(83)	10	Lotus_Farm	-99.9900	0.1213	0.6190	1.0000	0.00	0.00	0.10	0.32	0.0000	0.0000	0.00	0.00	7	8.2	20.8358
JuvMortEV_Perturb(83)	10	Pearl_Harbor	-99.9900	0.1760	0.5635	0.3000	43.86	11.63	30.70	23.21	0.3250	0.2758	2.14	0.90	0	102.7	20.8358
JuvMortEV_Perturb(83)	10	Turtle_Bay	-99.9900	0.1742	0.5594	0.3000	38.57	13.91	27.00	21.82	0.2587	0.2526	2.00	1.15	0	132.0	20.8358
JuvMortEV_Perturb(83)	10	Waimea_Valley	-99.9900	0.1496	0.5677	1.0000	0.00	0.00	0.10	0.32	0.0000	0.0000	0.00	0.00	15	37.0	20.8358
JuvMortEV_Perturb(83)	10	Meta	-99.9900	0.2635	0.4398	0.0000	327.20	47.24	327.20	47.24	0.8259	0.0446	9.80	1.99	0	0.0	20.8358
JuvMortEV_Perturb(84)	10	Windward_Complex	-99.9900	0.2332	0.4868	0.0000	166.20	23.19	166.20	23.19	0.6591	0.0995	6.10	1.66	0	0.0	9.1642
JuvMortEV_Perturb(84)	10	Kahuku_Complex	-99.9900	0.2265	0.4914	0.0000	98.30	17.37	98.30	17.37	0.5704	0.1712	3.90	0.99	0	0.0	9.1642
JuvMortEV_Perturb(84)	10	Keawawa	-99.9900	0.1007	0.5412	1.0000	0.00	0.00	0.20	0.42	0.0000	0.0000	0.00	0.00	2	2.5	9.1642
JuvMortEV_Perturb(84)	10	Klipper	-99.9900	0.0907	0.5119	1.0000	0.00	0.00	0.00	0.00	0.0000	0.0000	0.00	0.00	6	9.7	9.1642
JuvMortEV_Perturb(84)	10	Lotus_Farm	-99.9900	0.0977	0.5372	1.0000	0.00	0.00	0.10	0.32	0.0000	0.0000	0.00	0.00	5	9.1	9.1642
JuvMortEV_Perturb(84)	10	Pearl_Harbor	-99.9900	0.1779	0.4926	0.1000	35.78	10.00	32.20	14.73	0.1508	0.2070	1.67	0.71	0	172.0	9.1642
JuvMortEV_Perturb(84)	10	Turtle_Bay	-99.9900	0.1728	0.4893	0.0000	29.30	10.35	29.30	10.35	0.1247	0.1764	1.50	0.53	0	0.0	9.1642
JuvMortEV_Perturb(84)	10	Waimea_Valley	-99.9900	0.1560	0.4778	0.9000	9.00	0.00	1.00	2.83	0.1975	0.0000	2.00	0.00	29	50.7	9.1642
JuvMortEV_Perturb(84)	10	Meta	-99.9900	0.2448	0.3566	0.0000	327.30	44.19	327.30	44.19	0.8479	0.0352	11.50	2.07	0	0.0	9.1642
JuvMortEV_Perturb(85)	10	Windward_Complex	-99.9900	0.2516	0.6009	0.0000	149.10	48.46	149.10	48.46	0.6792	0.0966	4.90	1.60	0	0.0	24.2793
JuvMortEV_Perturb(85)	10	Kahuku_Complex	-99.9900	0.2279	0.5921	0.0000	93.40	12.76	93.40	12.76	0.5279	0.1088	3.30	0.95	0	0.0	24.2793
JuvMortEV_Perturb(85)	10	Keawawa	-99.9900	0.1656	0.5145	1.0000	0.00	0.00	0.20	0.42	0.0000	0.0000	0.00	0.00	2	3.8	24.2793
JuvMortEV_Perturb(85)	10	Klipper	-99.9900	0.0212	0.5183	1.0000	0.00	0.00	0.00	0.00	0.0000	0.0000	0.00	0.00	5	6.5	24.2793
JuvMortEV_Perturb(85)	10	Lotus_Farm	-99.9900	0.0107	0.5036	1.0000	0.00	0.00	0.10	0.32	0.0000	0.0000	0.00	0.00	3	5.4	24.2793
JuvMortEV_Perturb(85)	10	Pearl_Harbor	-99.9900	0.1724	0.5826	0.1000	37.56	10.00	33.80	15.16	0.2876	0.2126	2.67	1.00	0	65.0	24.2793
JuvMortEV_Perturb(85)	10	Turtle_Bay	-99.9900	0.1844	0.5712	0.2000	32.13	16.08	25.70	19.61	0.2442	0.2262	1.88	0.83	0	118.5	24.2793
JuvMortEV_Perturb(85)	10	Waimea_Valley	-99.9900	0.1494	0.5894	0.8000	18.50	3.54	3.80	7.84	0.3955	0.0125	2.00	0.00	26	60.3	24.2793
JuvMortEV_Perturb(85)	10	Meta	-99.9900	0.2714	0.4497	0.0000	306.10	65.21	306.10	65.21	0.8428	0.0379	9.80	1.87	0	0.0	24.2793
JuvMortEV_Perturb(86)	10	Windward_Complex	-99.9900	0.2421	0.5749	0.0000	161.50	48.70	161.50	48.70	0.6690	0.1178	5.90	2.02	0	0.0	20.3153
JuvMortEV_Perturb(86)	10	Kahuku_Complex	-99.9900	0.2284	0.5638	0.0000	96.60	17.29	96.60	17.29	0.3798	0.2820	3.10	0.99	0	0.0	20.3153
JuvMortEV_Perturb(86)	10	Keawawa	-99.9900	-0.0116	0.3140	1.0000	0.00	0.00	0.10	0.32	0.0000	0.0000	0.00	0.00	1	1.6	20.3153
JuvMortEV_Perturb(86)	10	Klipper	-99.9900	0.0836	0.5781	1.0000	0.00	0.00	0.10	0.32	0.0000	0.0000	0.00	0.00	6	8.4	20.3153
JuvMortEV_Perturb(86)	10	Lotus_Farm	-99.9900	0.0635	0.6125	1.0000	0.00	0.00	0.30	0.48	0.0000	0.0000	0.00	0.00	6	6.7	20.3153
JuvMortEV_Perturb(86)	10	Pearl_Harbor	-99.9900	0.1844	0.5617	0.1000	28.56	8.88	25.70	12.31	0.1767	0.1704	1.89	0.93	0	69.0	20.3153
JuvMortEV_Perturb(86)	10	Turtle_Bay	-99.9900	0.1638	0.5557	0.3000	29.00	11.59	20.30	16.91	0.0914	0.1861	1.29	0.49	0	149.3	20.3153
JuvMortEV_Perturb(86)	10	Waimea_Valley	-99.9900	0.1635	0.5711	0.7000	26.67	3.21	8.30	12.77	0.2490	0.2427	1.67	0.58	119	108.9	20.3153
JuvMortEV_Perturb(86)	10	Meta	-99.9900	0.2598	0.4340	0.0000	312.90	68.26	312.90	68.26	0.8242	0.0668	10.50	2.12	0	0.0	20.3153
JuvMortEV_Perturb(87)	10	Windward_Complex	-99.9900	0.2389	0.4925	0.0000	175.10	24.56	175.10	24.56	0.7142	0.0829	6.10	1.10	0	0.0	7.9429
JuvMortEV_Perturb(87)	10	Kahuku_Complex	-99.9900	0.2267	0.4869	0.0000	100.40	11.36	100.40	11.36	0.4944	0.1836	4.10	1.10	0	0.0	7.9429
JuvMortEV_Perturb(87)	10	Keawawa	-99.9900	0.1167	0.5143	1.0000	0.00	0.00	0.00	0.00	0.0000	0.0000	0.00	0.00	1	2.0	7.9429
JuvMortEV_Perturb(87)	10	Klipper	-99.9900	0.1253	0.5146	1.0000	0.00	0.00	0.00	0.00	0.0000	0.0000	0.00	0.00	4	9.6	7.9429
JuvMortEV_Perturb(87)	10	Lotus_Farm	-99.9900	0.0866	0.5067	1.0000	0.00	0.00	0.00	0.00	0.0000	0.0000	0.00	0.00	4	6.6	7.9429
JuvMortEV_Perturb(87)	10	Pearl_Harbor	-99.9900	0.1825	0.4984	0.0000	40.80	9.84	40.80	9.84	0.3053	0.2197	2.50	1.08	0	0.0	7.9429
JuvMortEV_Perturb(87)	10	Turtle_Bay	-99.9900	0.1757	0.4875	0.1000	36.22	13.57	32.60	17.17	0.0575	0.1724	1.33	1.00	0	92.0	7.9429
JuvMortEV_Perturb(87)	10	Waimea_Valley	-99.9900	0.1630	0.4809	1.0000	0.00	0.00	0.10	0.32	0.0000	0.0000	0.00	0.00	35	71.6	7.9429
JuvMortEV_Perturb(87)	10	Meta	-99.9900	0.2478	0.3625	0.0000	349.00	35.56	349.00	35.56	0.8553	0.0265	11.20	1.40	0	0.0	7.9429
JuvMortEV_Perturb(88)	10	Windward_Complex	-99.9900	0.2512	0.5760	0.0000	163.10	36.04	163.10	36.04	0.5679	0.2398	5.50	1.78	0	0.0	20.6757
JuvMortEV_Perturb(88)	10	Kahuku_Complex	-99.9900	0.2417	0.5854	0.0000	95.10	21.86	95.10	21.86	0.4752	0.2200	3.30	0.95	0	0.0	20.6757
JuvMortEV_Perturb(88)	10	Keawawa	-99.9900	0.1420	0.6134	1.0000	0.00	0.00	0.10	0.32	0.0000	0.0000	0.00	0.00	1	2.2	20.6757
JuvMortEV_Perturb(88)	10	Klipper	-99.9900	0.0950	0.6437	1.0000	0.00	0.00	0.10	0.32	0.0000	0.0000	0.00	0.00	5	6.1	20.6757
JuvMortEV_Perturb(88)	10	Lotus_Farm	-99.9900	0.0660	0.6569	1.0000	0.00	0.00	0.00	0.00	0.0000	0.0000	0.00	0.00	2	5.5	20.6757
JuvMortEV_Perturb(88)	10	Pearl_Harbor	-99.9900	0.1805	0.5525	0.1000	29.78	6.38	26.80	11.17	0.2959	0.2655	2.22	0.97	0	68.0	20.6757
JuvMortEV_Perturb(88)	10	Turtle_Bay	-99.9900	0.1840	0.5574	0.3000	31.14	9.94	21.80	17.09	0.0706	0.1869	1.14	0.38	0	91.0	20.6757
JuvMortEV_Perturb(88)	10	Waimea_Valley	-99.9900	0.1457	0.5632	1.0000	0.00	0.00	0.10	0.32	0.0000	0.0000	0.00	0.00	28	36.4	20.6757
JuvMortEV_Perturb(88)	10	Meta	-99.9900	0.2725	0.4419	0.0000	307.10	36.63	307.10	36.63	0.7929	0.0889	10.00	2.67	0	0.0	20.6757
JuvMortEV_Perturb(89)	10	Windward_Complex	-99.9900	0.2379	0.5500	0.0000	178.30	29.03	178.30	29.03	0.7429	0.0575	6.50	1.18	0	0.0	18.5736
JuvMortEV_Perturb(89)	10	Kahuku_Complex	-99.9900	0.2167	0.5446	0.0000	97.50	15.76	97.50	15.76	0.5591	0.1693	3.90	1.10	0	0.0	18.5736
JuvMortEV_Perturb(89)	10	Keawawa	-99.9900	0.1065	0.6262	1.0000	0.00	0.00	0.10	0.32	0.0000	0.0000	0.00	0.00	2	2.4	18.5736
JuvMortEV_Perturb(89)	10	Klipper	-99.9900	0.1355	0.5132	1.0000	0.00	0.00	0.10	0.32	0.0000	0.0000	0.00	0.00	3	10.4	18.5736
JuvMortEV_Perturb(89)	10	Lotus_Farm	-99.9900	0.1392	0.5659	1.0000	0.00	0.00	0.10	0.32	0.0000	0.0000	0.00	0.00	5	7.6	18.5736
JuvMortEV_Perturb(89)	10	Pearl_Harbor	-99.9900	0.1748	0.5302	0.2000	26.38	10.73	21.10	14.60	0.0890	0.1748	1.38	0.52	0	163.5	18.5736
JuvMortEV_Perturb(89)	10	Turtle_Bay	-99.9900	0.1721	0.5393	0.2000	34.13	8.51	27.40	16.04	0.2033	0.2329	1.75	1.04	0	40.5	18.5736
JuvMortEV_Perturb(89)	10	Waimea_Valley	-99.9900	0.1527	0.5270	0.8000	32.00	5.66	6.70	13.47	0.4151	0.3329	3.50	0.71	22	52.6	18.5736
JuvMortEV_Perturb(89)	10	Meta	-99.9900	0.2515	0.4200	0.0000	331.30	37.05	331.30	37.05	0.8523	0.0344	10.70	1.64	0	0.0	18.5736
JuvMortEV_Perturb(90)	10	Windward_Complex	-99.9900	0.2319	0.4907	0.0000	174.60	21.73	174.60	21.73	0.6497	0.1124	5.30	2.45	0	0.0	11.7067
JuvMortEV_Perturb(90)	10	Kahuku_Complex	-99.9900	0.2221	0.4983	0.0000	92.40	14.46	92.40	14.46	0.6307	0.1009	4.40	1.17	0	0.0	11.7067
JuvMortEV_Perturb(90)	10	Keawawa	-99.9900	0.1462	0.5322	1.0000	0.00	0.00	0.00	0.00	0.0000	0.0000	0.00	0.00	1	1.6	11.7067
JuvMortEV_Perturb(90)	10	Klipper	-99.9900	0.1178	0.5586	1.0000	0.00	0.00	0.10	0.32	0.0000	0.0000	0.00	0.00	6	6.9	11.7067
JuvMortEV_Perturb(90)	10	Lotus_Farm	-99.9900	0.0796	0.5353	1.0000	0.00	0.00	0.20	0.42	0.0000	0.0000	0.00	0.00	3	7.7	11.7067
JuvMortEV_Perturb(90)	10	Pearl_Harbor	-99.9900	0.1744	0.4953	0.1000	35.67	10.82	32.10	15.21	0.4104	0.2435	2.56	1.13	0	176.0	11.7067
JuvMortEV_Perturb(90)	10	Turtle_Bay	-99.9900	0.1716	0.4940	0.2000	35.38	7.27	28.30	16.23	0.2674	0.2094	1.88	0.64	0	94.5	11.7067
JuvMortEV_Perturb(90)	10	Waimea_Valley	-99.9900	0.1910	0.5173	0.8000	25.00	11.31	5.10	11.15	0.3414	0.2146	2.00	0.00	31	38.4	11.7067
JuvMortEV_Perturb(90)	10	Meta	-99.9900	0.2450	0.3639	0.0000	332.80	48.27	332.80	48.27	0.8497	0.0308	11.50	2.42	0	0.0	11.7067
JuvMortEV_Perturb(91)	10	Windward_Complex	-99.9900	0.2422	0.5177	0.0000	170.60	30.96	170.60	30.96	0.7490	0.0523	5.80	1.23	0	0.0	14.8498
JuvMortEV_Perturb(91)	10	Kahuku_Complex	-99.9900	0.2285	0.5123	0.0000	97.30	12.93	97.30	12.93	0.5370	0.1793	4.20	1.14	0	0.0	14.8498
JuvMortEV_Perturb(91)	10	Keawawa	-99.9900	0.0993	0.5105	1.0000	0.00	0.00	0.10	0.32	0.0000	0.0000	0.00	0.00	1	2.5	14.8498
JuvMortEV_Perturb(91)	10	Klipper	-99.9900	0.1089	0.5428	1.0000	0.00	0.00	0.30	0.48	0.0000	0.0000	0.00	0.00	5	7.7	14.8498
JuvMortEV_Perturb(91)	10	Lotus_Farm	-99.9900	0.0127	0.5457	1.0000	0.00	0.00	0.10	0.32	0.0000	0.0000	0.00	0.00	5	5.2	14.8498
JuvMortEV_Perturb(91)	10	Pearl_Harbor	-99.9900	0.1706	0.5146	0.1000	32.89	12.91	29.60	16.01	0.2399	0.2311	2.11	1.05	0	158.0	14.8498
JuvMortEV_Perturb(91)	10	Turtle_Bay	-99.9900	0.1703	0.5095	0.1000	27.56	11.26	24.80	13.73	0.2053	0.2037	1.89	0.60	0	115.0	14.8498
JuvMortEV_Perturb(91)	10	Waimea_Valley	-99.9900	0.1571	0.5089	0.7000	26.33	18.50	7.90	15.42	0.4973	0.1708	2.67	0.58	70	60.6	14.8498
JuvMortEV_Perturb(91)	10	Meta	-99.9900	0.2526	0.3868	0.0000	330.70	42.01	330.70	42.01	0.8667	0.0358	12.10	2.23	0	0.0	14.8498
JuvMortEV_Perturb(92)	10	Windward_Complex	-99.9900	0.2414	0.5679	0.0000	154.40	45.49	154.40	45.49	0.6966	0.0637	5.20	1.40	0	0.0	20.4354
JuvMortEV_Perturb(92)	10	Kahuku_Complex	-99.9900	0.2218	0.5672	0.0000	89.20	21.02	89.20	21.02	0.6024	0.1245	5.00	2.05	0	0.0	20.4354
JuvMortEV_Perturb(92)	10	Keawawa	-99.9900	0.2290	0.7240	1.0000	0.00	0.00	0.20	0.42	0.0000	0.0000	0.00	0.00	3	2.9	20.4354
JuvMortEV_Perturb(92)	10	Klipper	-99.9900	0.1512	0.5978	1.0000	0.00	0.00	0.10	0.32	0.0000	0.0000	0.00	0.00	11	10.6	20.4354
JuvMortEV_Perturb(92)	10	Lotus_Farm	-99.9900	0.0652	0.5995	1.0000	0.00	0.00	0.10	0.32	0.0000	0.0000	0.00	0.00	4	5.4	20.4354
JuvMortEV_Perturb(92)	10	Pearl_Harbor	-99.9900	0.1817	0.5659	0.0000	22.90	15.51	22.90	15.51	0.1903	0.2027	1.70	0.67	0	0.0	20.4354
JuvMortEV_Perturb(92)	10	Turtle_Bay	-99.9900	0.1714	0.5509	0.2000	23.88	9.13	19.20	12.73	0.2371	0.2114	1.63	0.52	0	154.5	20.4354
JuvMortEV_Perturb(92)	10	Waimea_Valley	-99.9900	0.1471	0.5470	1.0000	0.00	0.00	0.30	0.48	0.0000	0.0000	0.00	0.00	39	60.2	20.4354
JuvMortEV_Perturb(92)	10	Meta	-99.9900	0.2589	0.4305	0.0000	286.40	69.18	286.40	69.18	0.8367	0.0408	11.10	1.20	0	0.0	20.4354
JuvMortEV_Perturb(93)	10	Windward_Complex	-99.9900	0.2480	0.5357	0.0000	181.60	24.63	181.60	24.63	0.7381	0.0627	6.60	1.58	0	0.0	17.1722
JuvMortEV_Perturb(93)	10	Kahuku_Complex	-99.9900	0.2305	0.5353	0.0000	97.20	14.73	97.20	14.73	0.5339	0.1555	4.60	1.71	0	0.0	17.1722
JuvMortEV_Perturb(93)	10	Keawawa	-99.9900	0.0485	0.4734	1.0000	0.00	0.00	0.00	0.00	0.0000	0.0000	0.00	0.00	1	2.2	17.1722
JuvMortEV_Perturb(93)	10	Klipper	-99.9900	0.0778	0.5739	1.0000	0.00	0.00	0.20	0.42	0.0000	0.0000	0.00	0.00	6	9.3	17.1722
JuvMortEV_Perturb(93)	10	Lotus_Farm	-99.9900	0.1629	0.5900	1.0000	0.00	0.00	0.00	0.00	0.0000	0.0000	0.00	0.00	6	7.6	17.1722
JuvMortEV_Perturb(93)	10	Pearl_Harbor	-99.9900	0.1833	0.5343	0.1000	36.56	9.74	32.90	14.76	0.3045	0.2646	2.33	1.22	0	168.0	17.1722
JuvMortEV_Perturb(93)	10	Turtle_Bay	-99.9900	0.1800	0.5392	0.2000	34.50	11.01	27.60	17.49	0.1928	0.2130	1.75	0.89	0	99.5	17.1722
JuvMortEV_Perturb(93)	10	Waimea_Valley	-99.9900	0.1401	0.5285	1.0000	0.00	0.00	0.10	0.32	0.0000	0.0000	0.00	0.00	52	69.3	17.1722
JuvMortEV_Perturb(93)	10	Meta	-99.9900	0.2632	0.3953	0.0000	339.60	32.85	339.60	32.85	0.8634	0.0251	12.10	0.99	0	0.0	17.1722
JuvMortEV_Perturb(94)	10	Windward_Complex	-99.9900	0.2479	0.5306	0.0000	179.50	36.55	179.50	36.55	0.6704	0.0942	5.40	1.26	0	0.0	17.7327
JuvMortEV_Perturb(94)	10	Kahuku_Complex	-99.9900	0.2296	0.5324	0.0000	103.70	18.99	103.70	18.99	0.5664	0.1460	3.70	1.16	0	0.0	17.7327
JuvMortEV_Perturb(94)	10	Keawawa	-99.9900	0.0355	0.4744	1.0000	0.00	0.00	0.00	0.00	0.0000	0.0000	0.00	0.00	1	1.4	17.7327
JuvMortEV_Perturb(94)	10	Klipper	-99.9900	0.1168	0.5439	1.0000	0.00	0.00	0.50	0.71	0.0000	0.0000	0.00	0.00	8	9.2	17.7327
JuvMortEV_Perturb(94)	10	Lotus_Farm	-99.9900	0.0603	0.5474	1.0000	0.00	0.00	0.10	0.32	0.0000	0.0000	0.00	0.00	3	5.9	17.7327
JuvMortEV_Perturb(94)	10	Pearl_Harbor	-99.9900	0.1715	0.5338	0.0000	34.70	10.95	34.70	10.95	0.0653	0.1109	1.80	0.79	0	0.0	17.7327
JuvMortEV_Perturb(94)	10	Turtle_Bay	-99.9900	0.1731	0.5244	0.0000	32.80	8.46	32.80	8.46	0.2188	0.1944	2.00	0.82	0	0.0	17.7327
JuvMortEV_Perturb(94)	10	Waimea_Valley	-99.9900	0.1560	0.5299	1.0000	0.00	0.00	0.30	0.48	0.0000	0.0000	0.00	0.00	54	66.5	17.7327
JuvMortEV_Perturb(94)	10	Meta	-99.9900	0.2598	0.3984	0.0000	351.60	49.69	351.60	49.69	0.8539	0.0245	11.00	1.70	0	0.0	17.7327
JuvMortEV_Perturb(95)	10	Windward_Complex	-99.9900	0.2444	0.4854	0.0000	172.90	26.19	172.90	26.19	0.6832	0.0832	5.90	0.88	0	0.0	5.1802
JuvMortEV_Perturb(95)	10	Kahuku_Complex	-99.9900	0.2234	0.4842	0.0000	90.10	16.90	90.10	16.90	0.5982	0.1429	4.10	1.37	0	0.0	5.1802
JuvMortEV_Perturb(95)	10	Keawawa	-99.9900	0.1437	0.5532	1.0000	0.00	0.00	0.40	0.52	0.0000	0.0000	0.00	0.00	2	2.7	5.1802
JuvMortEV_Perturb(95)	10	Klipper	-99.9900	0.1120	0.5155	1.0000	0.00	0.00	0.30	0.48	0.0000	0.0000	0.00	0.00	2	10.0	5.1802
JuvMortEV_Perturb(95)	10	Lotus_Farm	-99.9900	-0.0454	0.4267	1.0000	0.00	0.00	0.10	0.32	0.0000	0.0000	0.00	0.00	3	4.4	5.1802
JuvMortEV_Perturb(95)	10	Pearl_Harbor	-99.9900	0.1747	0.4884	0.0000	38.00	11.70	38.00	11.70	0.2529	0.1859	2.20	0.79	0	0.0	5.1802
JuvMortEV_Perturb(95)	10	Turtle_Bay	-99.9900	0.1767	0.4831	0.0000	33.70	12.79	33.70	12.79	0.1573	0.1961	2.00	0.82	0	0.0	5.1802
JuvMortEV_Perturb(95)	10	Waimea_Valley	-99.9900	0.1646	0.4886	0.6000	15.25	5.56	6.20	8.43	0.1799	0.2199	2.00	0.82	55	46.7	5.1802
JuvMortEV_Perturb(95)	10	Meta	-99.9900	0.2486	0.3428	0.0000	341.70	33.21	341.70	33.21	0.8597	0.0361	12.20	2.04	0	0.0	5.1802
JuvMortEV_Perturb(96)	10	Windward_Complex	-99.9900	0.2371	0.5620	0.0000	169.80	33.74	169.80	33.74	0.6930	0.0962	5.60	0.52	0	0.0	20.3353
JuvMortEV_Perturb(96)	10	Kahuku_Complex	-99.9900	0.2281	0.5610	0.0000	94.20	19.39	94.20	19.39	0.5088	0.1771	4.00	1.15	0	0.0	20.3353
JuvMortEV_Perturb(96)	10	Keawawa	-99.9900	0.1453	0.6218	1.0000	0.00	0.00	0.10	0.32	0.0000	0.0000	0.00	0.00	1	2.0	20.3353
JuvMortEV_Perturb(96)	10	Klipper	-99.9900	0.1089	0.6139	1.0000	0.00	0.00	0.10	0.32	0.0000	0.0000	0.00	0.00	4	4.8	20.3353
JuvMortEV_Perturb(96)	10	Lotus_Farm	-99.9900	0.1006	0.5684	1.0000	0.00	0.00	0.20	0.42	0.0000	0.0000	0.00	0.00	8	10.0	20.3353
JuvMortEV_Perturb(96)	10	Pearl_Harbor	-99.9900	0.1824	0.5567	0.2000	36.88	15.92	29.50	20.95	0.1204	0.1543	1.63	0.52	0	82.0	20.3353
JuvMortEV_Perturb(96)	10	Turtle_Bay	-99.9900	0.1654	0.5485	0.5000	33.20	12.46	16.60	19.37	0.0860	0.1178	1.40	0.55	197	102.6	20.3353
JuvMortEV_Perturb(96)	10	Waimea_Valley	-99.9900	0.1609	0.5788	1.0000	0.00	0.00	0.10	0.32	0.0000	0.0000	0.00	0.00	54	64.5	20.3353
JuvMortEV_Perturb(96)	10	Meta	-99.9900	0.2579	0.4360	0.0000	310.60	51.15	310.60	51.15	0.8341	0.0412	9.80	1.03	0	0.0	20.3353
JuvMortEV_Perturb(97)	10	Windward_Complex	-99.9900	0.2392	0.4836	0.0000	162.10	28.59	162.10	28.59	0.7093	0.0686	5.80	1.03	0	0.0	7.7427
JuvMortEV_Perturb(97)	10	Kahuku_Complex	-99.9900	0.2272	0.4856	0.0000	102.90	13.14	102.90	13.14	0.6296	0.1143	4.10	1.52	0	0.0	7.7427
JuvMortEV_Perturb(97)	10	Keawawa	-99.9900	0.1233	0.4880	1.0000	0.00	0.00	0.10	0.32	0.0000	0.0000	0.00	0.00	2	1.7	7.7427
JuvMortEV_Perturb(97)	10	Klipper	-99.9900	0.0514	0.4438	1.0000	0.00	0.00	0.20	0.42	0.0000	0.0000	0.00	0.00	6	6.6	7.7427
JuvMortEV_Perturb(97)	10	Lotus_Farm	-99.9900	0.0378	0.4830	1.0000	0.00	0.00	0.00	0.00	0.0000	0.0000	0.00	0.00	5	5.1	7.7427
JuvMortEV_Perturb(97)	10	Pearl_Harbor	-99.9900	0.1716	0.4780	0.0000	38.60	8.30	38.60	8.30	0.1406	0.2128	1.50	0.71	0	0.0	7.7427
JuvMortEV_Perturb(97)	10	Turtle_Bay	-99.9900	0.1663	0.4859	0.1000	33.00	10.69	29.70	14.51	0.3648	0.1849	2.00	0.50	0	145.0	7.7427
JuvMortEV_Perturb(97)	10	Waimea_Valley	-99.9900	0.1593	0.4770	0.7000	31.33	7.23	9.50	15.45	0.1601	0.1437	1.67	0.58	46	68.7	7.7427
JuvMortEV_Perturb(97)	10	Meta	-99.9900	0.2447	0.3567	0.0000	343.10	41.96	343.10	41.96	0.8742	0.0233	12.30	2.79	0	0.0	7.7427
JuvMortEV_Perturb(98)	10	Windward_Complex	-99.9900	0.2437	0.4946	0.0000	179.30	24.69	179.30	24.69	0.7262	0.0643	6.20	1.75	0	0.0	7.9830
JuvMortEV_Perturb(98)	10	Kahuku_Complex	-99.9900	0.2329	0.4910	0.0000	97.90	16.02	97.90	16.02	0.5380	0.1073	4.40	1.65	0	0.0	7.9830
JuvMortEV_Perturb(98)	10	Keawawa	-99.9900	0.1410	0.6246	1.0000	0.00	0.00	0.10	0.32	0.0000	0.0000	0.00	0.00	1	1.8	7.9830
JuvMortEV_Perturb(98)	10	Klipper	-99.9900	0.1293	0.5535	1.0000	0.00	0.00	0.10	0.32	0.0000	0.0000	0.00	0.00	8	8.6	7.9830
JuvMortEV_Perturb(98)	10	Lotus_Farm	-99.9900	0.0614	0.4834	1.0000	0.00	0.00	0.10	0.32	0.0000	0.0000	0.00	0.00	5	8.9	7.9830
JuvMortEV_Perturb(98)	10	Pearl_Harbor	-99.9900	0.1846	0.5007	0.0000	39.60	11.44	39.60	11.44	0.2309	0.2803	1.80	0.92	0	0.0	7.9830
JuvMortEV_Perturb(98)	10	Turtle_Bay	-99.9900	0.1677	0.4859	0.2000	41.25	11.04	33.00	19.93	0.1615	0.1892	1.63	0.74	0	93.0	7.9830
JuvMortEV_Perturb(98)	10	Waimea_Valley	-99.9900	0.1799	0.4907	0.7000	16.33	3.79	5.10	7.96	0.1620	0.2807	1.33	0.58	46	47.1	7.9830
JuvMortEV_Perturb(98)	10	Meta	-99.9900	0.2517	0.3631	0.0000	355.20	45.04	355.20	45.04	0.8674	0.0220	11.70	2.06	0	0.0	7.9830
JuvMortEV_Perturb(99)	10	Windward_Complex	-99.9900	0.2502	0.5000	0.0000	167.00	23.59	167.00	23.59	0.6021	0.1796	5.60	1.84	0	0.0	11.6867
JuvMortEV_Perturb(99)	10	Kahuku_Complex	-99.9900	0.2339	0.5095	0.0000	97.40	9.70	97.40	9.70	0.5352	0.1865	3.80	1.14	0	0.0	11.6867
JuvMortEV_Perturb(99)	10	Keawawa	-99.9900	0.3120	0.6670	1.0000	0.00	0.00	0.00	0.00	0.0000	0.0000	0.00	0.00	2	1.8	11.6867
JuvMortEV_Perturb(99)	10	Klipper	-99.9900	0.0637	0.5143	1.0000	0.00	0.00	0.00	0.00	0.0000	0.0000	0.00	0.00	9	10.9	11.6867
JuvMortEV_Perturb(99)	10	Lotus_Farm	-99.9900	0.1176	0.5628	1.0000	0.00	0.00	0.10	0.32	0.0000	0.0000	0.00	0.00	4	11.3	11.6867
JuvMortEV_Perturb(99)	10	Pearl_Harbor	-99.9900	0.1746	0.5036	0.1000	32.33	6.48	29.10	11.91	0.1628	0.2047	1.89	0.78	0	126.0	11.6867
JuvMortEV_Perturb(99)	10	Turtle_Bay	-99.9900	0.1704	0.4931	0.1000	31.67	10.62	28.50	14.16	0.0290	0.0492	1.44	0.73	0	90.0	11.6867
JuvMortEV_Perturb(99)	10	Waimea_Valley	-99.9900	0.1406	0.4939	1.0000	0.00	0.00	0.10	0.32	0.0000	0.0000	0.00	0.00	33	60.4	11.6867
JuvMortEV_Perturb(99)	10	Meta	-99.9900	0.2572	0.3771	0.0000	322.20	31.70	322.20	31.70	0.8284	0.0458	10.90	1.97	0	0.0	11.6867
JuvMortEV_Perturb(100)	10	Windward_Complex	-99.9900	0.2335	0.4879	0.0000	165.50	24.06	165.50	24.06	0.6766	0.0734	5.80	1.40	0	0.0	8.5836
JuvMortEV_Perturb(100)	10	Kahuku_Complex	-99.9900	0.2335	0.4959	0.0000	98.00	15.43	98.00	15.43	0.4987	0.2290	3.20	1.23	0	0.0	8.5836
JuvMortEV_Perturb(100)	10	Keawawa	-99.9900	0.2347	0.5644	1.0000	0.00	0.00	0.00	0.00	0.0000	0.0000	0.00	0.00	1	2.5	8.5836
JuvMortEV_Perturb(100)	10	Klipper	-99.9900	0.1295	0.5558	1.0000	0.00	0.00	0.20	0.42	0.0000	0.0000	0.00	0.00	5	9.1	8.5836
JuvMortEV_Perturb(100)	10	Lotus_Farm	-99.9900	0.1304	0.5289	1.0000	0.00	0.00	0.00	0.00	0.0000	0.0000	0.00	0.00	3	4.7	8.5836
JuvMortEV_Perturb(100)	10	Pearl_Harbor	-99.9900	0.1828	0.4955	0.0000	36.70	9.07	36.70	9.07	0.3460	0.2751	2.80	1.40	0	0.0	8.5836
JuvMortEV_Perturb(100)	10	Turtle_Bay	-99.9900	0.1784	0.4965	0.2000	33.63	7.85	26.90	15.78	0.1664	0.1889	2.00	0.76	0	86.5	8.5836
JuvMortEV_Perturb(100)	10	Waimea_Valley	-99.9900	0.1772	0.4962	0.7000	25.33	10.02	7.80	12.99	0.4130	0.3589	2.67	1.53	40	51.5	8.5836
JuvMortEV_Perturb(100)	10	Meta	-99.9900	0.2488	0.3571	0.0000	335.10	44.80	335.10	44.80	0.8458	0.0270	11.10	2.02	0	0.0	8.5836
JuvMortEV_Perturb(101)	10	Windward_Complex	-99.9900	0.2339	0.4930	0.0000	156.20	18.07	156.20	18.07	0.6934	0.1015	6.30	1.34	0	0.0	9.8649
JuvMortEV_Perturb(101)	10	Kahuku_Complex	-99.9900	0.2248	0.4884	0.0000	92.30	16.50	92.30	16.50	0.5163	0.2202	4.00	0.94	0	0.0	9.8649
JuvMortEV_Perturb(101)	10	Keawawa	-99.9900	0.1046	0.6125	1.0000	0.00	0.00	0.20	0.42	0.0000	0.0000	0.00	0.00	1	1.7	9.8649
JuvMortEV_Perturb(101)	10	Klipper	-99.9900	0.1534	0.5372	0.9000	3.00	0.00	0.50	0.97	0.5000	0.0000	3.00	0.00	3	6.5	9.8649
JuvMortEV_Perturb(101)	10	Lotus_Farm	-99.9900	0.0020	0.5549	1.0000	0.00	0.00	0.20	0.42	0.0000	0.0000	0.00	0.00	2	4.4	9.8649
JuvMortEV_Perturb(101)	10	Pearl_Harbor	-99.9900	0.1783	0.4845	0.0000	33.40	9.82	33.40	9.82	0.2646	0.2437	2.10	0.88	0	0.0	9.8649
JuvMortEV_Perturb(101)	10	Turtle_Bay	-99.9900	0.1759	0.4977	0.1000	31.11	8.49	28.00	12.68	0.1455	0.2162	1.44	0.53	0	75.0	9.8649
JuvMortEV_Perturb(101)	10	Waimea_Valley	-99.9900	0.1495	0.4846	0.8000	17.00	5.66	3.50	7.37	0.1224	0.1732	1.50	0.71	30	45.3	9.8649
JuvMortEV_Perturb(101)	10	Meta	-99.9900	0.2444	0.3631	0.0000	314.30	22.38	314.30	22.38	0.8535	0.0394	11.70	1.57	0	0.0	9.8649
JuvMortEV_Perturb(102)	10	Windward_Complex	-99.9900	0.2434	0.4926	0.0000	174.20	26.63	174.20	26.63	0.6951	0.0893	6.40	2.17	0	0.0	5.8008
JuvMortEV_Perturb(102)	10	Kahuku_Complex	-99.9900	0.2304	0.4928	0.0000	96.10	11.25	96.10	11.25	0.5606	0.1344	4.20	1.23	0	0.0	5.8008
JuvMortEV_Perturb(102)	10	Keawawa	-99.9900	0.1673	0.4250	1.0000	0.00	0.00	0.00	0.00	0.0000	0.0000	0.00	0.00	2	2.8	5.8008
JuvMortEV_Perturb(102)	10	Klipper	-99.9900	0.1394	0.5338	1.0000	0.00	0.00	0.30	0.48	0.0000	0.0000	0.00	0.00	3	5.5	5.8008
JuvMortEV_Perturb(102)	10	Lotus_Farm	-99.9900	0.0833	0.5388	1.0000	0.00	0.00	0.10	0.32	0.0000	0.0000	0.00	0.00	3	5.4	5.8008
JuvMortEV_Perturb(102)	10	Pearl_Harbor	-99.9900	0.1785	0.4916	0.1000	40.67	7.21	36.60	14.55	0.1255	0.2490	1.56	1.13	0	69.0	5.8008
JuvMortEV_Perturb(102)	10	Turtle_Bay	-99.9900	0.1749	0.4810	0.0000	32.00	8.72	32.00	8.72	0.1823	0.2155	1.70	0.82	0	0.0	5.8008
JuvMortEV_Perturb(102)	10	Waimea_Valley	-99.9900	0.1630	0.4788	0.8000	19.50	17.68	4.10	10.04	0.4451	0.0777	2.00	0.00	51	74.7	5.8008
JuvMortEV_Perturb(102)	10	Meta	-99.9900	0.2505	0.3578	0.0000	343.40	27.98	343.40	27.98	0.8542	0.0401	11.40	3.10	0	0.0	5.8008
JuvMortEV_Perturb(103)	10	Windward_Complex	-99.9900	0.2401	0.4877	0.0000	170.60	30.94	170.60	30.94	0.7009	0.1054	6.50	1.72	0	0.0	5.8809
JuvMortEV_Perturb(103)	10	Kahuku_Complex	-99.9900	0.2284	0.4910	0.0000	99.40	22.11	99.40	22.11	0.5654	0.1763	4.20	1.14	0	0.0	5.8809
JuvMortEV_Perturb(103)	10	Keawawa	-99.9900	0.0970	0.5173	1.0000	0.00	0.00	0.10	0.32	0.0000	0.0000	0.00	0.00	3	2.9	5.8809
JuvMortEV_Perturb(103)	10	Klipper	-99.9900	0.0783	0.5072	1.0000	0.00	0.00	0.10	0.32	0.0000	0.0000	0.00	0.00	8	10.5	5.8809
JuvMortEV_Perturb(103)	10	Lotus_Farm	-99.9900	0.1224	0.5605	1.0000	0.00	0.00	0.30	0.67	0.0000	0.0000	0.00	0.00	5	7.6	5.8809
JuvMortEV_Perturb(103)	10	Pearl_Harbor	-99.9900	0.1798	0.4949	0.0000	36.50	9.45	36.50	9.45	0.2938	0.1825	2.30	1.06	0	0.0	5.8809
JuvMortEV_Perturb(103)	10	Turtle_Bay	-99.9900	0.1683	0.4821	0.0000	35.40	12.43	35.40	12.43	0.1893	0.1525	2.30	0.95	0	0.0	5.8809
JuvMortEV_Perturb(103)	10	Waimea_Valley	-99.9900	0.1509	0.4757	0.8000	19.00	11.31	4.00	8.77	0.1983	0.2805	1.50	0.71	60	58.8	5.8809
JuvMortEV_Perturb(103)	10	Meta	-99.9900	0.2472	0.3514	0.0000	346.40	58.51	346.40	58.51	0.8659	0.0282	12.60	0.97	0	0.0	5.8809
JuvMortEV_Perturb(104)	10	Windward_Complex	-99.9900	0.2412	0.6085	0.0000	175.80	19.28	175.80	19.28	0.6860	0.0965	6.10	1.85	0	0.0	23.1982
JuvMortEV_Perturb(104)	10	Kahuku_Complex	-99.9900	0.2277	0.5896	0.0000	85.30	25.43	85.30	25.43	0.3978	0.2137	3.50	1.27	0	0.0	23.1982
JuvMortEV_Perturb(104)	10	Keawawa	-99.9900	0.1687	0.6235	1.0000	0.00	0.00	0.10	0.32	0.0000	0.0000	0.00	0.00	2	2.3	23.1982
JuvMortEV_Perturb(104)	10	Klipper	-99.9900	0.1591	0.6212	1.0000	0.00	0.00	0.10	0.32	0.0000	0.0000	0.00	0.00	3	5.8	23.1982
JuvMortEV_Perturb(104)	10	Lotus_Farm	-99.9900	0.1261	0.5778	1.0000	0.00	0.00	0.00	0.00	0.0000	0.0000	0.00	0.00	6	5.0	23.1982
JuvMortEV_Perturb(104)	10	Pearl_Harbor	-99.9900	0.1767	0.5834	0.0000	32.00	18.01	32.00	18.01	0.2388	0.2331	1.90	0.99	0	0.0	23.1982
JuvMortEV_Perturb(104)	10	Turtle_Bay	-99.9900	0.1690	0.5737	0.2000	26.13	11.58	20.90	15.02	0.1169	0.2236	1.38	0.74	0	31.0	23.1982
JuvMortEV_Perturb(104)	10	Waimea_Valley	-99.9900	0.1569	0.5770	0.8000	19.50	16.26	3.90	9.85	0.2560	0.3620	2.00	1.41	43	68.1	23.1982
JuvMortEV_Perturb(104)	10	Meta	-99.9900	0.2626	0.4636	0.0000	318.10	44.09	318.10	44.09	0.8229	0.0437	10.30	1.83	0	0.0	23.1982
JuvMortEV_Perturb(105)	10	Windward_Complex	-99.9900	0.2411	0.4980	0.0000	164.20	25.66	164.20	25.66	0.7338	0.0793	6.70	1.16	0	0.0	11.8068
JuvMortEV_Perturb(105)	10	Kahuku_Complex	-99.9900	0.2293	0.5024	0.0000	99.00	13.96	99.00	13.96	0.5855	0.1477	4.10	1.79	0	0.0	11.8068
JuvMortEV_Perturb(105)	10	Keawawa	-99.9900	0.1176	0.6978	1.0000	0.00	0.00	0.10	0.32	0.0000	0.0000	0.00	0.00	2	2.6	11.8068
JuvMortEV_Perturb(105)	10	Klipper	-99.9900	0.1336	0.5151	1.0000	0.00	0.00	0.20	0.42	0.0000	0.0000	0.00	0.00	3	5.5	11.8068
JuvMortEV_Perturb(105)	10	Lotus_Farm	-99.9900	0.0534	0.5617	1.0000	0.00	0.00	0.40	0.70	0.0000	0.0000	0.00	0.00	2	3.2	11.8068
JuvMortEV_Perturb(105)	10	Pearl_Harbor	-99.9900	0.1777	0.5062	0.2000	33.00	6.78	26.40	15.15	0.2811	0.2383	2.25	1.04	0	112.5	11.8068
JuvMortEV_Perturb(105)	10	Turtle_Bay	-99.9900	0.1717	0.5032	0.1000	31.89	7.03	28.70	12.07	0.1052	0.1601	1.67	0.71	0	79.0	11.8068
JuvMortEV_Perturb(105)	10	Waimea_Valley	-99.9900	0.1730	0.5149	0.8000	21.00	1.41	4.30	8.82	0.5502	0.0444	3.50	0.71	6	51.5	11.8068
JuvMortEV_Perturb(105)	10	Meta	-99.9900	0.2499	0.3799	0.0000	323.30	41.46	323.30	41.46	0.8688	0.0188	12.00	2.21	0	0.0	11.8068
JuvMortEV_Perturb(106)	10	Windward_Complex	-99.9900	0.2494	0.5216	0.0000	179.00	22.89	179.00	22.89	0.7283	0.0978	6.30	1.06	0	0.0	15.8909
JuvMortEV_Perturb(106)	10	Kahuku_Complex	-99.9900	0.2217	0.5028	0.0000	110.90	7.81	110.90	7.81	0.6069	0.1543	4.40	1.26	0	0.0	15.8909
JuvMortEV_Perturb(106)	10	Keawawa	-99.9900	0.2232	0.7131	1.0000	0.00	0.00	0.00	0.00	0.0000	0.0000	0.00	0.00	2	2.8	15.8909
JuvMortEV_Perturb(106)	10	Klipper	-99.9900	0.1161	0.5108	1.0000	0.00	0.00	0.00	0.00	0.0000	0.0000	0.00	0.00	6	8.4	15.8909
JuvMortEV_Perturb(106)	10	Lotus_Farm	-99.9900	0.0599	0.5966	1.0000	0.00	0.00	0.00	0.00	0.0000	0.0000	0.00	0.00	3	5.5	15.8909
JuvMortEV_Perturb(106)	10	Pearl_Harbor	-99.9900	0.1819	0.5095	0.0000	38.50	9.28	38.50	9.28	0.3004	0.2020	2.40	1.17	0	0.0	15.8909
JuvMortEV_Perturb(106)	10	Turtle_Bay	-99.9900	0.1777	0.5099	0.0000	33.30	10.58	33.30	10.58	0.2045	0.2670	1.70	0.82	0	0.0	15.8909
JuvMortEV_Perturb(106)	10	Waimea_Valley	-99.9900	0.1731	0.5170	0.8000	28.50	6.36	6.00	12.08	0.3888	0.3338	2.50	0.71	45	55.4	15.8909
JuvMortEV_Perturb(106)	10	Meta	-99.9900	0.2566	0.3871	0.0000	367.70	29.38	367.70	29.38	0.8743	0.0303	12.90	1.66	0	0.0	15.8909
JuvMortEV_Perturb(107)	10	Windward_Complex	-99.9900	0.2363	0.6003	0.0000	162.10	35.24	162.10	35.24	0.6571	0.1303	5.50	1.35	0	0.0	23.8989
JuvMortEV_Perturb(107)	10	Kahuku_Complex	-99.9900	0.2236	0.5915	0.0000	73.00	34.35	73.00	34.35	0.4974	0.2177	3.60	1.58	0	0.0	23.8989
JuvMortEV_Perturb(107)	10	Keawawa	-99.9900	0.1712	0.6344	1.0000	0.00	0.00	0.00	0.00	0.0000	0.0000	0.00	0.00	1	1.8	23.8989
JuvMortEV_Perturb(107)	10	Klipper	-99.9900	0.0800	0.5838	1.0000	0.00	0.00	0.00	0.00	0.0000	0.0000	0.00	0.00	5	7.6	23.8989
JuvMortEV_Perturb(107)	10	Lotus_Farm	-99.9900	0.0705	0.5904	1.0000	0.00	0.00	0.10	0.32	0.0000	0.0000	0.00	0.00	8	8.8	23.8989
JuvMortEV_Perturb(107)	10	Pearl_Harbor	-99.9900	0.1742	0.5781	0.2000	29.88	10.29	23.90	15.52	0.2464	0.2715	2.00	1.07	0	94.5	23.8989
JuvMortEV_Perturb(107)	10	Turtle_Bay	-99.9900	0.1632	0.5819	0.3000	24.71	9.38	17.30	14.18	0.1456	0.2517	1.43	0.79	0	72.0	23.8989
JuvMortEV_Perturb(107)	10	Waimea_Valley	-99.9900	0.1436	0.5595	0.8000	12.50	9.19	2.60	6.06	0.3681	0.5205	2.50	2.12	65	79.7	23.8989
JuvMortEV_Perturb(107)	10	Meta	-99.9900	0.2604	0.4548	0.0000	279.00	56.36	279.00	56.36	0.7917	0.0767	9.40	1.65	0	0.0	23.8989
JuvMortEV_Perturb(108)	10	Windward_Complex	-99.9900	0.2450	0.4869	0.0000	158.80	26.56	158.80	26.56	0.7192	0.0952	6.50	2.27	0	0.0	6.6617
JuvMortEV_Perturb(108)	10	Kahuku_Complex	-99.9900	0.2318	0.4885	0.0000	97.60	14.28	97.60	14.28	0.4507	0.2274	3.60	1.07	0	0.0	6.6617
JuvMortEV_Perturb(108)	10	Keawawa	-99.9900	0.1062	0.4736	1.0000	0.00	0.00	0.00	0.00	0.0000	0.0000	0.00	0.00	1	1.4	6.6617
JuvMortEV_Perturb(108)	10	Klipper	-99.9900	0.1157	0.5280	1.0000	0.00	0.00	0.20	0.63	0.0000	0.0000	0.00	0.00	6	8.3	6.6617
JuvMortEV_Perturb(108)	10	Lotus_Farm	-99.9900	0.1371	0.5421	1.0000	0.00	0.00	0.10	0.32	0.0000	0.0000	0.00	0.00	5	7.9	6.6617
JuvMortEV_Perturb(108)	10	Pearl_Harbor	-99.9900	0.1848	0.4909	0.0000	35.90	10.26	35.90	10.26	0.2211	0.2682	2.00	0.94	0	0.0	6.6617
JuvMortEV_Perturb(108)	10	Turtle_Bay	-99.9900	0.1792	0.4945	0.1000	33.11	10.51	29.80	14.41	0.1905	0.2103	1.56	0.53	0	114.0	6.6617
JuvMortEV_Perturb(108)	10	Waimea_Valley	-99.9900	0.1618	0.4803	0.8000	19.00	2.83	4.10	7.94	0.2094	0.1663	2.50	0.71	90	78.8	6.6617
JuvMortEV_Perturb(108)	10	Meta	-99.9900	0.2535	0.3506	0.0000	326.50	43.34	326.50	43.34	0.8528	0.0357	11.30	2.83	0	0.0	6.6617
JuvMortEV_Perturb(109)	10	Windward_Complex	-99.9900	0.2400	0.5008	0.0000	167.90	35.55	167.90	35.55	0.6929	0.0758	5.40	1.35	0	0.0	13.7087
JuvMortEV_Perturb(109)	10	Kahuku_Complex	-99.9900	0.2279	0.5022	0.0000	99.70	14.27	99.70	14.27	0.5224	0.1107	3.70	1.16	0	0.0	13.7087
JuvMortEV_Perturb(109)	10	Keawawa	-99.9900	0.1245	0.5181	1.0000	0.00	0.00	0.20	0.42	0.0000	0.0000	0.00	0.00	2	3.5	13.7087
JuvMortEV_Perturb(109)	10	Klipper	-99.9900	0.1269	0.5416	1.0000	0.00	0.00	0.00	0.00	0.0000	0.0000	0.00	0.00	3	7.4	13.7087
JuvMortEV_Perturb(109)	10	Lotus_Farm	-99.9900	0.1341	0.5332	1.0000	0.00	0.00	0.20	0.42	0.0000	0.0000	0.00	0.00	3	7.0	13.7087
JuvMortEV_Perturb(109)	10	Pearl_Harbor	-99.9900	0.1739	0.5060	0.0000	29.90	8.57	29.90	8.57	0.3154	0.2890	2.50	1.08	0	0.0	13.7087
JuvMortEV_Perturb(109)	10	Turtle_Bay	-99.9900	0.1595	0.5025	0.2000	27.63	9.75	22.20	14.31	0.2085	0.2784	1.75	1.04	0	106.0	13.7087
JuvMortEV_Perturb(109)	10	Waimea_Valley	-99.9900	0.1621	0.5144	0.8000	17.00	15.56	3.50	8.81	0.3326	0.4704	2.50	2.12	40	78.0	13.7087
JuvMortEV_Perturb(109)	10	Meta	-99.9900	0.2497	0.3732	0.0000	323.60	44.39	323.60	44.39	0.8497	0.0264	11.20	1.48	0	0.0	13.7087
JuvMortEV_Perturb(110)	10	Windward_Complex	-99.9900	0.2392	0.4926	0.0000	167.50	29.07	167.50	29.07	0.6724	0.1034	6.10	1.37	0	0.0	8.7037
JuvMortEV_Perturb(110)	10	Kahuku_Complex	-99.9900	0.2323	0.4875	0.0000	94.80	16.41	94.80	16.41	0.5193	0.1299	4.00	1.15	0	0.0	8.7037
JuvMortEV_Perturb(110)	10	Keawawa	-99.9900	0.1999	0.5463	1.0000	0.00	0.00	0.00	0.00	0.0000	0.0000	0.00	0.00	4	3.6	8.7037
JuvMortEV_Perturb(110)	10	Klipper	-99.9900	0.1495	0.5583	1.0000	0.00	0.00	0.20	0.42	0.0000	0.0000	0.00	0.00	3	6.2	8.7037
JuvMortEV_Perturb(110)	10	Lotus_Farm	-99.9900	0.0694	0.5728	1.0000	0.00	0.00	0.10	0.32	0.0000	0.0000	0.00	0.00	4	5.4	8.7037
JuvMortEV_Perturb(110)	10	Pearl_Harbor	-99.9900	0.1822	0.4959	0.0000	34.70	8.50	34.70	8.50	0.1908	0.1824	2.30	0.82	0	0.0	8.7037
JuvMortEV_Perturb(110)	10	Turtle_Bay	-99.9900	0.1779	0.4932	0.2000	32.38	7.56	26.00	15.00	0.0757	0.1605	1.50	0.76	0	9.0	8.7037
JuvMortEV_Perturb(110)	10	Waimea_Valley	-99.9900	0.1628	0.4951	0.6000	19.75	2.99	8.00	10.26	0.2853	0.2491	2.00	0.82	86	61.5	8.7037
JuvMortEV_Perturb(110)	10	Meta	-99.9900	0.2511	0.3589	0.0000	331.30	45.49	331.30	45.49	0.8396	0.0467	11.20	2.04	0	0.0	8.7037
JuvMortEV_Perturb(111)	10	Windward_Complex	-99.9900	0.2475	0.5483	0.0000	172.20	25.72	172.20	25.72	0.7139	0.1120	5.80	1.48	0	0.0	18.0330
JuvMortEV_Perturb(111)	10	Kahuku_Complex	-99.9900	0.2363	0.5430	0.0000	99.10	16.58	99.10	16.58	0.5183	0.2210	4.10	1.60	0	0.0	18.0330
JuvMortEV_Perturb(111)	10	Keawawa	-99.9900	0.0866	0.5743	1.0000	0.00	0.00	0.00	0.00	0.0000	0.0000	0.00	0.00	2	2.7	18.0330
JuvMortEV_Perturb(111)	10	Klipper	-99.9900	0.0938	0.5831	1.0000	0.00	0.00	0.10	0.32	0.0000	0.0000	0.00	0.00	5	5.5	18.0330
JuvMortEV_Perturb(111)	10	Lotus_Farm	-99.9900	0.0947	0.6190	1.0000	0.00	0.00	0.10	0.32	0.0000	0.0000	0.00	0.00	2	4.1	18.0330
JuvMortEV_Perturb(111)	10	Pearl_Harbor	-99.9900	0.1822	0.5399	0.0000	35.20	8.46	35.20	8.46	0.2519	0.2283	2.30	1.16	0	90.0	18.0330
JuvMortEV_Perturb(111)	10	Turtle_Bay	-99.9900	0.1655	0.5323	0.2000	24.25	10.67	19.40	13.90	0.2892	0.2456	2.00	0.93	0	105.5	18.0330
JuvMortEV_Perturb(111)	10	Waimea_Valley	-99.9900	0.1637	0.5392	0.6000	26.75	10.53	10.80	15.02	0.2574	0.2391	2.00	0.82	57	57.8	18.0330
JuvMortEV_Perturb(111)	10	Meta	-99.9900	0.2630	0.4144	0.0000	336.90	51.26	336.90	51.26	0.8458	0.0430	10.60	1.58	0	0.0	18.0330
JuvMortEV_Perturb(112)	10	Windward_Complex	-99.9900	0.2402	0.4841	0.0000	177.80	11.90	177.80	11.90	0.6665	0.1407	6.00	1.63	0	0.0	6.4414
JuvMortEV_Perturb(112)	10	Kahuku_Complex	-99.9900	0.2240	0.4889	0.0000	91.00	11.91	91.00	11.91	0.4899	0.1610	3.90	1.60	0	0.0	6.4414
JuvMortEV_Perturb(112)	10	Keawawa	-99.9900	0.1298	0.7016	1.0000	0.00	0.00	0.20	0.42	0.0000	0.0000	0.00	0.00	2	1.8	6.4414
JuvMortEV_Perturb(112)	10	Klipper	-99.9900	0.0888	0.5566	1.0000	0.00	0.00	0.20	0.42	0.0000	0.0000	0.00	0.00	4	8.7	6.4414
JuvMortEV_Perturb(112)	10	Lotus_Farm	-99.9900	0.1214	0.5570	1.0000	0.00	0.00	0.10	0.32	0.0000	0.0000	0.00	0.00	3	6.0	6.4414
JuvMortEV_Perturb(112)	10	Pearl_Harbor	-99.9900	0.1850	0.4822	0.1000	34.33	9.59	30.90	14.13	0.2330	0.2787	2.11	0.93	0	33.0	6.4414
JuvMortEV_Perturb(112)	10	Turtle_Bay	-99.9900	0.1756	0.4919	0.1000	34.78	13.32	31.30	16.69	0.1912	0.2364	1.67	0.87	0	181.0	6.4414
JuvMortEV_Perturb(112)	10	Waimea_Valley	-99.9900	0.1611	0.4737	0.9000	11.00	0.00	1.30	3.43	0.4835	0.0000	2.00	0.00	60	61.8	6.4414
JuvMortEV_Perturb(112)	10	Meta	-99.9900	0.2483	0.3464	0.0000	332.80	31.29	332.80	31.29	0.8384	0.0416	11.20	1.55	0	0.0	6.4414
JuvMortEV_Perturb(113)	10	Windward_Complex	-99.9900	0.2363	0.4993	0.0000	179.40	18.65	179.40	18.65	0.6946	0.1167	6.30	1.49	0	0.0	11.0861
JuvMortEV_Perturb(113)	10	Kahuku_Complex	-99.9900	0.2223	0.4955	0.0000	96.20	15.92	96.20	15.92	0.4980	0.2488	3.60	1.35	0	0.0	11.0861
JuvMortEV_Perturb(113)	10	Keawawa	-99.9900	0.2023	0.6036	0.9000	2.00	0.00	0.20	0.63	0.3750	0.0000	2.00	0.00	2	2.3	11.0861
JuvMortEV_Perturb(113)	10	Klipper	-99.9900	0.1055	0.5238	1.0000	0.00	0.00	0.00	0.00	0.0000	0.0000	0.00	0.00	4	6.2	11.0861
JuvMortEV_Perturb(113)	10	Lotus_Farm	-99.9900	0.0864	0.5434	1.0000	0.00	0.00	0.00	0.00	0.0000	0.0000	0.00	0.00	5	6.3	11.0861
JuvMortEV_Perturb(113)	10	Pearl_Harbor	-99.9900	0.1751	0.5031	0.0000	39.30	12.75	39.30	12.75	0.1489	0.2512	2.10	1.45	0	0.0	11.0861
JuvMortEV_Perturb(113)	10	Turtle_Bay	-99.9900	0.1749	0.4926	0.0000	34.30	11.00	34.30	11.00	0.1506	0.2066	1.60	0.70	0	0.0	11.0861
JuvMortEV_Perturb(113)	10	Waimea_Valley	-99.9900	0.1616	0.4946	0.9000	19.00	0.00	2.20	5.92	0.4778	0.0000	2.00	0.00	25	49.0	11.0861
JuvMortEV_Perturb(113)	10	Meta	-99.9900	0.2448	0.3743	0.0000	351.60	37.90	351.60	37.90	0.8480	0.0359	11.80	2.35	0	0.0	11.0861
JuvMortEV_Perturb(114)	10	Windward_Complex	-99.9900	0.2415	0.5696	0.0000	172.40	35.87	172.40	35.87	0.7204	0.0723	6.00	1.94	0	0.0	20.7758
JuvMortEV_Perturb(114)	10	Kahuku_Complex	-99.9900	0.2228	0.5642	0.0000	97.10	20.58	97.10	20.58	0.5351	0.1695	3.50	1.08	0	0.0	20.7758
JuvMortEV_Perturb(114)	10	Keawawa	-99.9900	0.0175	0.4866	0.9000	2.00	0.00	0.20	0.63	0.6250	0.0000	3.00	0.00	2	3.1	20.7758
JuvMortEV_Perturb(114)	10	Klipper	-99.9900	0.0127	0.5475	1.0000	0.00	0.00	0.10	0.32	0.0000	0.0000	0.00	0.00	4	7.0	20.7758
JuvMortEV_Perturb(114)	10	Lotus_Farm	-99.9900	-0.0244	0.4569	1.0000	0.00	0.00	0.00	0.00	0.0000	0.0000	0.00	0.00	3	6.5	20.7758
JuvMortEV_Perturb(114)	10	Pearl_Harbor	-99.9900	0.1833	0.5627	0.1000	36.44	8.26	32.80	13.91	0.2134	0.2388	2.00	0.87	0	13.0	20.7758
JuvMortEV_Perturb(114)	10	Turtle_Bay	-99.9900	0.1794	0.5543	0.4000	35.33	13.29	21.70	20.25	0.1458	0.2292	1.33	0.52	0	155.0	20.7758
JuvMortEV_Perturb(114)	10	Waimea_Valley	-99.9900	0.1640	0.5733	0.9000	42.00	0.00	4.40	13.22	0.0000	0.0000	1.00	0.00	43	50.4	20.7758
JuvMortEV_Perturb(114)	10	Meta	-99.9900	0.2599	0.4337	0.0000	328.70	73.79	328.70	73.79	0.8564	0.0296	11.00	1.94	0	0.0	20.7758
JuvMortEV_Perturb(115)	10	Windward_Complex	-99.9900	0.2395	0.5000	0.0000	176.20	18.88	176.20	18.88	0.7263	0.0757	6.10	0.99	0	0.0	12.0671
JuvMortEV_Perturb(115)	10	Kahuku_Complex	-99.9900	0.2327	0.5089	0.0000	107.40	14.82	107.40	14.82	0.5357	0.2166	4.00	1.83	0	0.0	12.0671
JuvMortEV_Perturb(115)	10	Keawawa	-99.9900	-0.0320	0.4704	1.0000	0.00	0.00	0.00	0.00	0.0000	0.0000	0.00	0.00	1	1.7	12.0671
JuvMortEV_Perturb(115)	10	Klipper	-99.9900	0.0805	0.5525	1.0000	0.00	0.00	0.10	0.32	0.0000	0.0000	0.00	0.00	7	7.0	12.0671
JuvMortEV_Perturb(115)	10	Lotus_Farm	-99.9900	0.1096	0.6008	1.0000	0.00	0.00	0.20	0.42	0.0000	0.0000	0.00	0.00	4	6.5	12.0671
JuvMortEV_Perturb(115)	10	Pearl_Harbor	-99.9900	0.1789	0.5078	0.0000	36.10	11.88	36.10	11.88	0.1377	0.2038	1.60	0.84	0	17.0	12.0671
JuvMortEV_Perturb(115)	10	Turtle_Bay	-99.9900	0.1758	0.5093	0.1000	32.00	7.63	28.80	12.42	0.2516	0.2036	1.89	0.60	0	28.0	12.0671
JuvMortEV_Perturb(115)	10	Waimea_Valley	-99.9900	0.1562	0.4960	0.8000	26.00	5.66	5.30	11.08	0.2426	0.1094	2.00	0.00	76	71.0	12.0671
JuvMortEV_Perturb(115)	10	Meta	-99.9900	0.2519	0.3692	0.0000	354.10	35.48	354.10	35.48	0.8657	0.0197	11.70	1.83	0	0.0	12.0671
JuvMortEV_Perturb(116)	10	Windward_Complex	-99.9900	0.2378	0.4921	0.0000	175.30	27.65	175.30	27.65	0.6977	0.1095	5.30	1.83	0	0.0	12.4274
JuvMortEV_Perturb(116)	10	Kahuku_Complex	-99.9900	0.2252	0.5025	0.0000	98.90	18.26	98.90	18.26	0.5941	0.2042	4.30	1.49	0	0.0	12.4274
JuvMortEV_Perturb(116)	10	Keawawa	-99.9900	0.1087	0.5076	1.0000	0.00	0.00	0.00	0.00	0.0000	0.0000	0.00	0.00	1	2.0	12.4274
JuvMortEV_Perturb(116)	10	Klipper	-99.9900	0.1025	0.5415	1.0000	0.00	0.00	0.00	0.00	0.0000	0.0000	0.00	0.00	5	5.9	12.4274
JuvMortEV_Perturb(116)	10	Lotus_Farm	-99.9900	0.1076	0.5413	1.0000	0.00	0.00	0.10	0.32	0.0000	0.0000	0.00	0.00	4	6.4	12.4274
JuvMortEV_Perturb(116)	10	Pearl_Harbor	-99.9900	0.1709	0.4927	0.1000	36.56	9.62	32.90	14.69	0.1573	0.2244	1.56	0.73	0	167.0	12.4274
JuvMortEV_Perturb(116)	10	Turtle_Bay	-99.9900	0.1729	0.4969	0.0000	34.20	13.19	34.20	13.19	0.2796	0.2807	2.00	1.05	0	0.0	12.4274
JuvMortEV_Perturb(116)	10	Waimea_Valley	-99.9900	0.1589	0.4991	0.9000	23.00	0.00	2.90	7.17	0.0000	0.0000	1.00	0.00	58	78.9	12.4274
JuvMortEV_Perturb(116)	10	Meta	-99.9900	0.2487	0.3545	0.0000	344.30	52.23	344.30	52.23	0.8643	0.0311	11.60	1.84	0	0.0	12.4274
JuvMortEV_Perturb(117)	10	Windward_Complex	-99.9900	0.2413	0.5982	0.0000	150.00	36.45	150.00	36.45	0.6184	0.1635	4.90	0.99	0	0.0	23.8388
JuvMortEV_Perturb(117)	10	Kahuku_Complex	-99.9900	0.2269	0.6042	0.0000	90.10	19.75	90.10	19.75	0.5528	0.1586	3.70	0.82	0	0.0	23.8388
JuvMortEV_Perturb(117)	10	Keawawa	-99.9900	0.1805	0.7112	1.0000	0.00	0.00	0.20	0.42	0.0000	0.0000	0.00	0.00	2	2.5	23.8388
JuvMortEV_Perturb(117)	10	Klipper	-99.9900	0.0987	0.6655	1.0000	0.00	0.00	0.00	0.00	0.0000	0.0000	0.00	0.00	10	8.9	23.8388
JuvMortEV_Perturb(117)	10	Lotus_Farm	-99.9900	0.0939	0.6282	1.0000	0.00	0.00	0.10	0.32	0.0000	0.0000	0.00	0.00	3	4.1	23.8388
JuvMortEV_Perturb(117)	10	Pearl_Harbor	-99.9900	0.1756	0.5799	0.0000	30.30	9.31	30.30	9.31	0.2324	0.2488	2.10	1.60	0	20.0	23.8388
JuvMortEV_Perturb(117)	10	Turtle_Bay	-99.9900	0.1680	0.6021	0.6000	17.00	8.04	6.80	9.93	0.0413	0.0826	1.25	0.50	184	146.2	23.8388
JuvMortEV_Perturb(117)	10	Waimea_Valley	-99.9900	0.1440	0.5987	0.9000	5.00	0.00	0.80	1.55	0.0000	0.0000	1.00	0.00	20	41.6	23.8388
JuvMortEV_Perturb(117)	10	Meta	-99.9900	0.2643	0.4576	0.0000	278.30	46.13	278.30	46.13	0.8203	0.0394	9.70	1.89	0	0.0	23.8388
JuvMortEV_Perturb(118)	10	Windward_Complex	-99.9900	0.2362	0.5928	0.0000	170.90	30.38	170.90	30.38	0.6441	0.2043	5.60	1.84	0	0.0	23.2983
JuvMortEV_Perturb(118)	10	Kahuku_Complex	-99.9900	0.2162	0.5907	0.1000	87.89	33.45	79.10	42.04	0.5820	0.1639	4.11	1.05	0	43.0	23.2983
JuvMortEV_Perturb(118)	10	Keawawa	-99.9900	0.1201	0.6865	1.0000	0.00	0.00	0.10	0.32	0.0000	0.0000	0.00	0.00	2	2.3	23.2983
JuvMortEV_Perturb(118)	10	Klipper	-99.9900	0.1250	0.5931	1.0000	0.00	0.00	0.00	0.00	0.0000	0.0000	0.00	0.00	2	7.2	23.2983
JuvMortEV_Perturb(118)	10	Lotus_Farm	-99.9900	0.1265	0.6040	1.0000	0.00	0.00	0.10	0.32	0.0000	0.0000	0.00	0.00	3	10.7	23.2983
JuvMortEV_Perturb(118)	10	Pearl_Harbor	-99.9900	0.1622	0.5775	0.4000	32.00	11.63	19.20	18.66	0.2828	0.2264	2.17	1.17	110	95.8	23.2983
JuvMortEV_Perturb(118)	10	Turtle_Bay	-99.9900	0.1665	0.5802	0.4000	36.33	8.26	21.80	19.75	0.1850	0.1524	1.67	0.52	0	129.3	23.2983
JuvMortEV_Perturb(118)	10	Waimea_Valley	-99.9900	0.1530	0.5762	0.9000	23.00	0.00	2.30	7.27	0.4764	0.0000	2.00	0.00	24	43.5	23.2983
JuvMortEV_Perturb(118)	10	Meta	-99.9900	0.2552	0.4597	0.0000	293.50	85.44	293.50	85.44	0.8123	0.0593	9.10	2.13	0	0.0	23.2983
JuvMortEV_Perturb(119)	10	Windward_Complex	-99.9900	0.2386	0.5311	0.0000	165.10	30.71	165.10	30.71	0.7210	0.0956	5.90	1.20	0	0.0	17.6727
JuvMortEV_Perturb(119)	10	Kahuku_Complex	-99.9900	0.2257	0.5329	0.0000	95.70	25.13	95.70	25.13	0.5164	0.2122	3.60	1.71	0	0.0	17.6727
JuvMortEV_Perturb(119)	10	Keawawa	-99.9900	0.1003	0.6275	1.0000	0.00	0.00	0.00	0.00	0.0000	0.0000	0.00	0.00	1	1.3	17.6727
JuvMortEV_Perturb(119)	10	Klipper	-99.9900	0.1470	0.5421	1.0000	0.00	0.00	0.10	0.32	0.0000	0.0000	0.00	0.00	6	7.9	17.6727
JuvMortEV_Perturb(119)	10	Lotus_Farm	-99.9900	0.0978	0.5313	1.0000	0.00	0.00	0.10	0.32	0.0000	0.0000	0.00	0.00	5	7.2	17.6727
JuvMortEV_Perturb(119)	10	Pearl_Harbor	-99.9900	0.1735	0.5242	0.1000	28.44	10.50	25.70	13.17	0.1418	0.2218	1.56	0.73	0	87.0	17.6727
JuvMortEV_Perturb(119)	10	Turtle_Bay	-99.9900	0.1719	0.5115	0.1000	36.11	10.54	32.50	15.14	0.1329	0.2190	1.67	1.00	0	30.0	17.6727
JuvMortEV_Perturb(119)	10	Waimea_Valley	-99.9900	0.1756	0.5317	0.8000	26.00	12.73	5.40	11.66	0.3508	0.1498	2.00	0.00	87	85.1	17.6727
JuvMortEV_Perturb(119)	10	Meta	-99.9900	0.2538	0.3980	0.0000	324.60	55.49	324.60	55.49	0.8488	0.0426	10.20	1.75	0	0.0	17.6727
JuvMortEV_Perturb(120)	10	Windward_Complex	-99.9900	0.2558	0.5593	0.0000	174.60	31.87	174.60	31.87	0.7226	0.0874	6.30	1.70	0	0.0	19.5345
JuvMortEV_Perturb(120)	10	Kahuku_Complex	-99.9900	0.2329	0.5518	0.0000	95.70	13.94	95.70	13.94	0.6483	0.0935	4.50	1.08	0	0.0	19.5345
JuvMortEV_Perturb(120)	10	Keawawa	-99.9900	0.2379	0.5874	1.0000	0.00	0.00	0.00	0.00	0.0000	0.0000	0.00	0.00	2	3.0	19.5345
JuvMortEV_Perturb(120)	10	Klipper	-99.9900	0.1844	0.6423	1.0000	0.00	0.00	0.10	0.32	0.0000	0.0000	0.00	0.00	8	9.5	19.5345
JuvMortEV_Perturb(120)	10	Lotus_Farm	-99.9900	0.1318	0.5503	1.0000	0.00	0.00	0.00	0.00	0.0000	0.0000	0.00	0.00	5	8.1	19.5345
JuvMortEV_Perturb(120)	10	Pearl_Harbor	-99.9900	0.1777	0.5500	0.1000	36.22	12.77	32.60	16.62	0.2177	0.2464	2.22	1.64	0	75.0	19.5345
JuvMortEV_Perturb(120)	10	Turtle_Bay	-99.9900	0.1796	0.5394	0.2000	31.50	15.36	25.20	18.97	0.1693	0.2248	1.63	0.74	0	67.0	19.5345
JuvMortEV_Perturb(120)	10	Waimea_Valley	-99.9900	0.1382	0.5117	0.9000	19.00	0.00	1.90	6.01	0.2285	0.0000	2.00	0.00	22	33.0	19.5345
JuvMortEV_Perturb(120)	10	Meta	-99.9900	0.2683	0.4321	0.0000	330.10	52.07	330.10	52.07	0.8649	0.0324	11.90	2.42	0	0.0	19.5345
JuvMortEV_Perturb(121)	10	Windward_Complex	-99.9900	0.2448	0.5147	0.0000	177.80	20.96	177.80	20.96	0.6961	0.0886	6.00	1.41	0	0.0	16.6717
JuvMortEV_Perturb(121)	10	Kahuku_Complex	-99.9900	0.2396	0.5299	0.0000	99.50	14.10	99.50	14.10	0.6049	0.1282	4.10	1.29	0	0.0	16.6717
JuvMortEV_Perturb(121)	10	Keawawa	-99.9900	0.1140	0.5346	0.9000	3.00	0.00	0.40	0.97	0.6111	0.0000	3.00	0.00	1	2.3	16.6717
JuvMortEV_Perturb(121)	10	Klipper	-99.9900	0.1821	0.6161	1.0000	0.00	0.00	0.00	0.00	0.0000	0.0000	0.00	0.00	4	11.0	16.6717
JuvMortEV_Perturb(121)	10	Lotus_Farm	-99.9900	0.1045	0.5036	1.0000	0.00	0.00	0.10	0.32	0.0000	0.0000	0.00	0.00	7	8.0	16.6717
JuvMortEV_Perturb(121)	10	Pearl_Harbor	-99.9900	0.1798	0.5156	0.2000	39.25	6.86	31.40	17.62	0.2761	0.2744	2.00	0.93	0	102.0	16.6717
JuvMortEV_Perturb(121)	10	Turtle_Bay	-99.9900	0.1874	0.5349	0.0000	35.60	9.08	35.60	9.08	0.1492	0.2000	1.60	0.70	0	0.0	16.6717
JuvMortEV_Perturb(121)	10	Waimea_Valley	-99.9900	0.1527	0.5176	0.7000	25.33	1.53	7.70	12.19	0.1429	0.2476	2.00	1.73	62	72.5	16.6717
JuvMortEV_Perturb(121)	10	Meta	-99.9900	0.2612	0.3926	0.0000	352.50	45.29	352.50	45.29	0.8585	0.0314	11.80	2.10	0	0.0	16.6717
JuvMortEV_Perturb(122)	10	Windward_Complex	-99.9900	0.2394	0.5101	0.0000	171.70	27.53	171.70	27.53	0.6860	0.0876	6.00	1.15	0	0.0	14.6096
JuvMortEV_Perturb(122)	10	Kahuku_Complex	-99.9900	0.2343	0.5256	0.0000	92.70	18.84	92.70	18.84	0.5697	0.1457	3.90	0.74	0	0.0	14.6096
JuvMortEV_Perturb(122)	10	Keawawa	-99.9900	0.1277	0.4878	1.0000	0.00	0.00	0.00	0.00	0.0000	0.0000	0.00	0.00	2	2.6	14.6096
JuvMortEV_Perturb(122)	10	Klipper	-99.9900	0.0270	0.4877	1.0000	0.00	0.00	0.10	0.32	0.0000	0.0000	0.00	0.00	5	5.8	14.6096
JuvMortEV_Perturb(122)	10	Lotus_Farm	-99.9900	0.1374	0.5480	1.0000	0.00	0.00	0.20	0.42	0.0000	0.0000	0.00	0.00	7	9.8	14.6096
JuvMortEV_Perturb(122)	10	Pearl_Harbor	-99.9900	0.1774	0.5111	0.1000	36.22	16.79	32.60	19.54	0.3370	0.2306	2.67	1.22	0	113.0	14.6096
JuvMortEV_Perturb(122)	10	Turtle_Bay	-99.9900	0.1786	0.5192	0.0000	34.30	8.08	34.30	8.08	0.2298	0.2123	1.90	0.74	0	0.0	14.6096
JuvMortEV_Perturb(122)	10	Waimea_Valley	-99.9900	0.1613	0.5036	0.6000	22.00	11.92	8.90	13.21	0.3689	0.3184	2.75	1.26	42	67.3	14.6096
JuvMortEV_Perturb(122)	10	Meta	-99.9900	0.2545	0.3829	0.0000	340.50	61.04	340.50	61.04	0.8622	0.0212	11.90	0.74	0	0.0	14.6096
JuvMortEV_Perturb(123)	10	Windward_Complex	-99.9900	0.2518	0.6101	0.0000	165.90	18.40	165.90	18.40	0.6873	0.1069	5.80	1.40	0	0.0	22.7578
JuvMortEV_Perturb(123)	10	Kahuku_Complex	-99.9900	0.2264	0.6035	0.0000	99.80	15.51	99.80	15.51	0.4693	0.2102	3.50	0.97	0	0.0	22.7578
JuvMortEV_Perturb(123)	10	Keawawa	-99.9900	0.2718	0.6802	1.0000	0.00	0.00	0.10	0.32	0.0000	0.0000	0.00	0.00	3	3.1	22.7578
JuvMortEV_Perturb(123)	10	Klipper	-99.9900	0.1604	0.6281	1.0000	0.00	0.00	0.10	0.32	0.0000	0.0000	0.00	0.00	6	9.4	22.7578
JuvMortEV_Perturb(123)	10	Lotus_Farm	-99.9900	0.0747	0.5953	1.0000	0.00	0.00	0.10	0.32	0.0000	0.0000	0.00	0.00	4	6.2	22.7578
JuvMortEV_Perturb(123)	10	Pearl_Harbor	-99.9900	0.1816	0.5909	0.4000	24.17	13.42	14.60	15.90	0.3218	0.2070	1.83	0.41	0	81.8	22.7578
JuvMortEV_Perturb(123)	10	Turtle_Bay	-99.9900	0.1751	0.5800	0.0000	31.70	9.68	31.70	9.68	0.2347	0.2771	1.70	0.82	0	0.0	22.7578
JuvMortEV_Perturb(123)	10	Waimea_Valley	-99.9900	0.1621	0.5975	1.0000	0.00	0.00	0.20	0.42	0.0000	0.0000	0.00	0.00	33	41.1	22.7578
JuvMortEV_Perturb(123)	10	Meta	-99.9900	0.2710	0.4721	0.0000	312.50	43.06	312.50	43.06	0.8406	0.0395	11.00	1.76	0	0.0	22.7578
JuvMortEV_Perturb(124)	10	Windward_Complex	-99.9900	0.2413	0.5217	0.0000	160.30	25.70	160.30	25.70	0.6911	0.0909	6.10	1.60	0	0.0	15.6707
JuvMortEV_Perturb(124)	10	Kahuku_Complex	-99.9900	0.2376	0.5299	0.0000	94.90	19.85	94.90	19.85	0.6019	0.1304	4.00	0.82	0	0.0	15.6707
JuvMortEV_Perturb(124)	10	Keawawa	-99.9900	0.1452	0.5478	1.0000	0.00	0.00	0.10	0.32	0.0000	0.0000	0.00	0.00	1	2.3	15.6707
JuvMortEV_Perturb(124)	10	Klipper	-99.9900	0.0935	0.5236	1.0000	0.00	0.00	0.20	0.42	0.0000	0.0000	0.00	0.00	6	9.2	15.6707
JuvMortEV_Perturb(124)	10	Lotus_Farm	-99.9900	0.0819	0.5600	1.0000	0.00	0.00	0.10	0.32	0.0000	0.0000	0.00	0.00	5	8.1	15.6707
JuvMortEV_Perturb(124)	10	Pearl_Harbor	-99.9900	0.1737	0.5201	0.0000	34.30	9.71	34.30	9.71	0.3920	0.1931	2.90	0.99	0	0.0	15.6707
JuvMortEV_Perturb(124)	10	Turtle_Bay	-99.9900	0.1640	0.5089	0.0000	29.60	10.75	29.60	10.75	0.2068	0.2353	1.60	0.70	0	0.0	15.6707
JuvMortEV_Perturb(124)	10	Waimea_Valley	-99.9900	0.1546	0.4924	0.8000	30.00	18.38	6.10	14.01	0.4574	0.2920	2.50	0.71	28	27.9	15.6707
JuvMortEV_Perturb(124)	10	Meta	-99.9900	0.2565	0.3905	0.0000	325.60	53.40	325.60	53.40	0.8635	0.0283	12.00	1.49	0	0.0	15.6707
JuvMortEV_Perturb(125)	10	Windward_Complex	-99.9900	0.2335	0.5707	0.0000	152.40	31.67	152.40	31.67	0.5981	0.1252	5.10	1.91	0	0.0	21.0761
JuvMortEV_Perturb(125)	10	Kahuku_Complex	-99.9900	0.2267	0.5646	0.0000	88.70	26.16	88.70	26.16	0.5162	0.2235	3.70	1.83	0	0.0	21.0761
JuvMortEV_Perturb(125)	10	Keawawa	-99.9900	0.0891	0.6056	1.0000	0.00	0.00	0.10	0.32	0.0000	0.0000	0.00	0.00	1	2.1	21.0761
JuvMortEV_Perturb(125)	10	Klipper	-99.9900	0.0791	0.5811	0.9000	8.00	0.00	0.80	2.53	0.5313	0.0000	3.00	0.00	7	8.4	21.0761
JuvMortEV_Perturb(125)	10	Lotus_Farm	-99.9900	0.1063	0.5720	0.9000	6.00	0.00	0.70	1.89	0.5000	0.0000	2.00	0.00	4	6.3	21.0761
JuvMortEV_Perturb(125)	10	Pearl_Harbor	-99.9900	0.1827	0.5608	0.0000	24.10	8.02	24.10	8.02	0.2259	0.2192	2.10	0.99	0	0.0	21.0761
JuvMortEV_Perturb(125)	10	Turtle_Bay	-99.9900	0.1785	0.5581	0.2000	33.13	13.79	26.50	18.52	0.2001	0.2236	1.63	0.74	0	98.5	21.0761
JuvMortEV_Perturb(125)	10	Waimea_Valley	-99.9900	0.1599	0.5604	0.9000	38.00	0.00	4.00	11.95	0.0000	0.0000	1.00	0.00	30	42.0	21.0761
JuvMortEV_Perturb(125)	10	Meta	-99.9900	0.2566	0.4261	0.0000	297.30	65.65	297.30	65.65	0.8095	0.0672	9.60	2.59	0	0.0	21.0761
JuvMortEV_Perturb(126)	10	Windward_Complex	-99.9900	0.2448	0.5513	0.0000	152.30	29.45	152.30	29.45	0.5876	0.2261	5.90	2.69	0	0.0	18.9940
JuvMortEV_Perturb(126)	10	Kahuku_Complex	-99.9900	0.2341	0.5501	0.0000	89.30	20.00	89.30	20.00	0.4841	0.1830	3.70	0.82	0	0.0	18.9940
JuvMortEV_Perturb(126)	10	Keawawa	-99.9900	0.0897	0.5705	1.0000	0.00	0.00	0.20	0.42	0.0000	0.0000	0.00	0.00	1	2.6	18.9940
JuvMortEV_Perturb(126)	10	Klipper	-99.9900	0.1745	0.6198	1.0000	0.00	0.00	0.20	0.42	0.0000	0.0000	0.00	0.00	4	5.8	18.9940
JuvMortEV_Perturb(126)	10	Lotus_Farm	-99.9900	0.1462	0.5621	1.0000	0.00	0.00	0.20	0.42	0.0000	0.0000	0.00	0.00	6	7.3	18.9940
JuvMortEV_Perturb(126)	10	Pearl_Harbor	-99.9900	0.1857	0.5467	0.0000	35.50	12.61	35.50	12.61	0.2062	0.2823	1.70	1.06	0	0.0	18.9940
JuvMortEV_Perturb(126)	10	Turtle_Bay	-99.9900	0.1823	0.5386	0.2000	38.00	15.14	30.40	20.86	0.3719	0.1763	2.50	0.93	0	189.0	18.9940
JuvMortEV_Perturb(126)	10	Waimea_Valley	-99.9900	0.1581	0.5439	0.9000	17.00	0.00	1.90	5.32	0.6090	0.0000	3.00	0.00	28	53.3	18.9940
JuvMortEV_Perturb(126)	10	Meta	-99.9900	0.2629	0.4223	0.0000	310.00	64.63	310.00	64.63	0.8166	0.0607	11.00	1.56	0	0.0	18.9940
JuvMortEV_Perturb(127)	10	Windward_Complex	-99.9900	0.2352	0.5885	0.0000	163.10	29.91	163.10	29.91	0.6860	0.1281	5.50	1.72	0	0.0	23.7387
JuvMortEV_Perturb(127)	10	Kahuku_Complex	-99.9900	0.2283	0.5944	0.0000	90.90	23.43	90.90	23.43	0.5138	0.1951	4.40	1.51	0	0.0	23.7387
JuvMortEV_Perturb(127)	10	Keawawa	-99.9900	0.1718	0.6173	1.0000	0.00	0.00	0.00	0.00	0.0000	0.0000	0.00	0.00	1	1.3	23.7387
JuvMortEV_Perturb(127)	10	Klipper	-99.9900	0.0377	0.5597	1.0000	0.00	0.00	0.20	0.42	0.0000	0.0000	0.00	0.00	7	9.8	23.7387
JuvMortEV_Perturb(127)	10	Lotus_Farm	-99.9900	0.0841	0.5413	1.0000	0.00	0.00	0.10	0.32	0.0000	0.0000	0.00	0.00	6	6.3	23.7387
JuvMortEV_Perturb(127)	10	Pearl_Harbor	-99.9900	0.1737	0.5846	0.4000	32.67	12.68	19.60	19.33	0.4120	0.2863	2.67	1.51	0	64.8	23.7387
JuvMortEV_Perturb(127)	10	Turtle_Bay	-99.9900	0.1621	0.5680	0.3000	31.57	9.74	22.10	17.20	0.2470	0.2385	1.71	0.76	0	114.0	23.7387
JuvMortEV_Perturb(127)	10	Waimea_Valley	-99.9900	0.1226	0.5739	1.0000	0.00	0.00	0.10	0.32	0.0000	0.0000	0.00	0.00	41	60.7	23.7387
JuvMortEV_Perturb(127)	10	Meta	-99.9900	0.2608	0.4506	0.0000	296.10	45.29	296.10	45.29	0.8358	0.0396	9.60	1.65	0	0.0	23.7387
JuvMortEV_Perturb(128)	10	Windward_Complex	-99.9900	0.2461	0.5332	0.0000	173.20	19.17	173.20	19.17	0.6024	0.2237	5.10	1.60	0	0.0	17.2523
JuvMortEV_Perturb(128)	10	Kahuku_Complex	-99.9900	0.2356	0.5474	0.0000	102.40	19.15	102.40	19.15	0.5891	0.0776	4.00	0.82	0	0.0	17.2523
JuvMortEV_Perturb(128)	10	Keawawa	-99.9900	0.1052	0.7376	1.0000	0.00	0.00	0.10	0.32	0.0000	0.0000	0.00	0.00	1	1.7	17.2523
JuvMortEV_Perturb(128)	10	Klipper	-99.9900	0.1513	0.6138	1.0000	0.00	0.00	0.30	0.48	0.0000	0.0000	0.00	0.00	7	6.7	17.2523
JuvMortEV_Perturb(128)	10	Lotus_Farm	-99.9900	0.1305	0.6188	1.0000	0.00	0.00	0.10	0.32	0.0000	0.0000	0.00	0.00	4	5.2	17.2523
JuvMortEV_Perturb(128)	10	Pearl_Harbor	-99.9900	0.1755	0.5307	0.1000	34.56	12.19	31.20	15.64	0.3065	0.2562	2.56	1.24	0	186.0	17.2523
JuvMortEV_Perturb(128)	10	Turtle_Bay	-99.9900	0.1816	0.5398	0.0000	38.80	10.20	38.80	10.20	0.2349	0.2571	2.20	1.40	0	0.0	17.2523
JuvMortEV_Perturb(128)	10	Waimea_Valley	-99.9900	0.1608	0.5370	0.9000	20.00	0.00	2.20	6.27	0.0000	0.0000	1.00	0.00	70	69.6	17.2523
JuvMortEV_Perturb(128)	10	Meta	-99.9900	0.2616	0.4099	0.0000	348.30	40.09	348.30	40.09	0.8382	0.0511	11.00	2.11	0	0.0	17.2523
JuvMortEV_Perturb(129)	10	Windward_Complex	-99.9900	0.2387	0.5660	0.0000	162.50	40.51	162.50	40.51	0.6318	0.1263	5.20	1.32	0	0.0	21.1161
JuvMortEV_Perturb(129)	10	Kahuku_Complex	-99.9900	0.2214	0.5684	0.0000	95.20	14.93	95.20	14.93	0.5820	0.1990	4.10	1.29	0	0.0	21.1161
JuvMortEV_Perturb(129)	10	Keawawa	-99.9900	0.1897	0.5943	1.0000	0.00	0.00	0.20	0.42	0.0000	0.0000	0.00	0.00	1	1.7	21.1161
JuvMortEV_Perturb(129)	10	Klipper	-99.9900	-0.0036	0.5465	1.0000	0.00	0.00	0.00	0.00	0.0000	0.0000	0.00	0.00	5	7.6	21.1161
JuvMortEV_Perturb(129)	10	Lotus_Farm	-99.9900	-0.0004	0.5834	1.0000	0.00	0.00	0.10	0.32	0.0000	0.0000	0.00	0.00	3	4.1	21.1161
JuvMortEV_Perturb(129)	10	Pearl_Harbor	-99.9900	0.1798	0.5705	0.2000	25.88	16.90	20.80	18.35	0.3396	0.2311	2.25	1.04	0	93.5	21.1161
JuvMortEV_Perturb(129)	10	Turtle_Bay	-99.9900	0.1723	0.5663	0.1000	30.78	8.03	27.70	12.33	0.2099	0.2396	1.78	0.83	0	29.0	21.1161
JuvMortEV_Perturb(129)	10	Waimea_Valley	-99.9900	0.1384	0.5555	1.0000	0.00	0.00	0.00	0.00	0.0000	0.0000	0.00	0.00	81	74.4	21.1161
JuvMortEV_Perturb(129)	10	Meta	-99.9900	0.2567	0.4354	0.0000	306.50	50.14	306.50	50.14	0.8243	0.0377	10.40	1.26	0	0.0	21.1161
JuvMortEV_Perturb(130)	10	Windward_Complex	-99.9900	0.2394	0.6022	0.0000	156.10	28.84	156.10	28.84	0.6972	0.0822	4.90	0.99	0	0.0	23.7788
JuvMortEV_Perturb(130)	10	Kahuku_Complex	-99.9900	0.2320	0.5963	0.1000	83.11	25.51	74.80	35.62	0.5760	0.1359	4.11	1.27	0	96.0	23.7788
JuvMortEV_Perturb(130)	10	Keawawa	-99.9900	0.1356	0.5592	1.0000	0.00	0.00	0.00	0.00	0.0000	0.0000	0.00	0.00	2	3.1	23.7788
JuvMortEV_Perturb(130)	10	Klipper	-99.9900	0.0765	0.6370	1.0000	0.00	0.00	0.20	0.63	0.0000	0.0000	0.00	0.00	6	7.8	23.7788
JuvMortEV_Perturb(130)	10	Lotus_Farm	-99.9900	0.0571	0.6424	0.9000	2.00	0.00	0.40	0.84	0.6250	0.0000	3.00	0.00	5	5.9	23.7788
JuvMortEV_Perturb(130)	10	Pearl_Harbor	-99.9900	0.1765	0.5948	0.3000	31.86	6.54	22.30	16.29	0.1601	0.1860	1.71	0.76	0	64.3	23.7788
JuvMortEV_Perturb(130)	10	Turtle_Bay	-99.9900	0.1755	0.5975	0.3000	35.57	15.34	25.00	21.13	0.1981	0.2358	1.71	0.76	0	80.7	23.7788
JuvMortEV_Perturb(130)	10	Waimea_Valley	-99.9900	0.1417	0.5811	0.9000	15.00	0.00	1.60	4.72	0.1267	0.0000	3.00	0.00	22	55.6	23.7788
JuvMortEV_Perturb(130)	10	Meta	-99.9900	0.2621	0.4783	0.0000	280.40	61.45	280.40	61.45	0.8320	0.0478	9.20	2.04	0	0.0	23.7788
JuvMortEV_Perturb(131)	10	Windward_Complex	-99.9900	0.2426	0.5293	0.0000	157.30	29.01	157.30	29.01	0.7043	0.1116	6.40	2.07	0	0.0	17.0721
JuvMortEV_Perturb(131)	10	Kahuku_Complex	-99.9900	0.2257	0.5271	0.0000	102.70	17.09	102.70	17.09	0.4614	0.2597	3.70	1.57	0	0.0	17.0721
JuvMortEV_Perturb(131)	10	Keawawa	-99.9900	0.1449	0.6068	1.0000	0.00	0.00	0.20	0.42	0.0000	0.0000	0.00	0.00	1	2.1	17.0721
JuvMortEV_Perturb(131)	10	Klipper	-99.9900	0.0739	0.5071	1.0000	0.00	0.00	0.10	0.32	0.0000	0.0000	0.00	0.00	7	7.5	17.0721
JuvMortEV_Perturb(131)	10	Lotus_Farm	-99.9900	0.1024	0.5748	1.0000	0.00	0.00	0.10	0.32	0.0000	0.0000	0.00	0.00	8	7.9	17.0721
JuvMortEV_Perturb(131)	10	Pearl_Harbor	-99.9900	0.1749	0.5289	0.1000	33.22	9.35	30.00	13.47	0.2575	0.2843	2.44	1.88	0	196.0	17.0721
JuvMortEV_Perturb(131)	10	Turtle_Bay	-99.9900	0.1690	0.5133	0.2000	38.00	8.80	30.40	17.80	0.1834	0.2222	1.63	0.74	0	74.5	17.0721
JuvMortEV_Perturb(131)	10	Waimea_Valley	-99.9900	0.1780	0.5354	1.0000	0.00	0.00	0.30	0.48	0.0000	0.0000	0.00	0.00	38	45.0	17.0721
JuvMortEV_Perturb(131)	10	Meta	-99.9900	0.2542	0.4050	0.0000	321.10	42.57	321.10	42.57	0.8464	0.0275	11.90	2.51	0	0.0	17.0721
JuvMortEV_Perturb(132)	10	Windward_Complex	-99.9900	0.2365	0.5336	0.0000	169.40	21.71	169.40	21.71	0.6792	0.1141	5.30	1.34	0	0.0	17.8529
JuvMortEV_Perturb(132)	10	Kahuku_Complex	-99.9900	0.2184	0.5300	0.0000	92.90	20.84	92.90	20.84	0.4798	0.1844	3.30	1.25	0	0.0	17.8529
JuvMortEV_Perturb(132)	10	Keawawa	-99.9900	0.1392	0.5720	1.0000	0.00	0.00	0.10	0.32	0.0000	0.0000	0.00	0.00	2	2.6	17.8529
JuvMortEV_Perturb(132)	10	Klipper	-99.9900	0.1342	0.6112	1.0000	0.00	0.00	0.10	0.32	0.0000	0.0000	0.00	0.00	5	6.6	17.8529
JuvMortEV_Perturb(132)	10	Lotus_Farm	-99.9900	0.0783	0.5852	1.0000	0.00	0.00	0.10	0.32	0.0000	0.0000	0.00	0.00	6	6.5	17.8529
JuvMortEV_Perturb(132)	10	Pearl_Harbor	-99.9900	0.1799	0.5302	0.0000	32.20	9.31	32.20	9.31	0.4023	0.1993	2.60	0.97	0	0.0	17.8529
JuvMortEV_Perturb(132)	10	Turtle_Bay	-99.9900	0.1713	0.5256	0.1000	30.00	9.87	27.00	13.29	0.1583	0.1801	1.67	0.71	0	37.0	17.8529
JuvMortEV_Perturb(132)	10	Waimea_Valley	-99.9900	0.1692	0.5555	0.7000	18.33	7.57	5.50	9.55	0.3509	0.3115	2.67	1.53	68	69.6	17.8529
JuvMortEV_Perturb(132)	10	Meta	-99.9900	0.2506	0.4055	0.0000	327.30	36.43	327.30	36.43	0.8408	0.0527	11.00	1.76	0	0.0	17.8529
JuvMortEV_Perturb(133)	10	Windward_Complex	-99.9900	0.2356	0.5117	0.0000	158.20	27.49	158.20	27.49	0.7029	0.0907	5.60	1.17	0	0.0	14.5295
JuvMortEV_Perturb(133)	10	Kahuku_Complex	-99.9900	0.2251	0.5102	0.0000	93.90	21.00	93.90	21.00	0.4370	0.2086	3.80	1.69	0	0.0	14.5295
JuvMortEV_Perturb(133)	10	Keawawa	-99.9900	0.1563	0.5508	1.0000	0.00	0.00	0.20	0.42	0.0000	0.0000	0.00	0.00	2	3.0	14.5295
JuvMortEV_Perturb(133)	10	Klipper	-99.9900	0.1128	0.5016	1.0000	0.00	0.00	0.20	0.42	0.0000	0.0000	0.00	0.00	5	7.1	14.5295
JuvMortEV_Perturb(133)	10	Lotus_Farm	-99.9900	0.0019	0.5250	1.0000	0.00	0.00	0.00	0.00	0.0000	0.0000	0.00	0.00	3	6.3	14.5295
JuvMortEV_Perturb(133)	10	Pearl_Harbor	-99.9900	0.1727	0.5093	0.1000	37.78	5.47	34.00	13.01	0.1847	0.1637	2.11	1.17	0	7.0	14.5295
JuvMortEV_Perturb(133)	10	Turtle_Bay	-99.9900	0.1709	0.5192	0.1000	32.89	9.29	29.70	13.36	0.2762	0.2164	2.33	1.22	0	161.0	14.5295
JuvMortEV_Perturb(133)	10	Waimea_Valley	-99.9900	0.1483	0.5064	0.9000	10.00	0.00	1.30	3.09	0.0000	0.0000	1.00	0.00	49	46.1	14.5295
JuvMortEV_Perturb(133)	10	Meta	-99.9900	0.2498	0.3796	0.0000	317.50	46.44	317.50	46.44	0.8466	0.0425	11.20	2.10	0	0.0	14.5295
JuvMortEV_Perturb(134)	10	Windward_Complex	-99.9900	0.2453	0.4965	0.0000	163.40	22.01	163.40	22.01	0.7242	0.0910	6.30	1.25	0	0.0	10.0050
JuvMortEV_Perturb(134)	10	Kahuku_Complex	-99.9900	0.2302	0.4972	0.0000	109.00	9.25	109.00	9.25	0.5715	0.1735	3.80	1.14	0	0.0	10.0050
JuvMortEV_Perturb(134)	10	Keawawa	-99.9900	0.0916	0.4753	1.0000	0.00	0.00	0.10	0.32	0.0000	0.0000	0.00	0.00	2	3.4	10.0050
JuvMortEV_Perturb(134)	10	Klipper	-99.9900	0.1100	0.5669	1.0000	0.00	0.00	0.00	0.00	0.0000	0.0000	0.00	0.00	5	12.6	10.0050
JuvMortEV_Perturb(134)	10	Lotus_Farm	-99.9900	0.1219	0.5184	1.0000	0.00	0.00	0.40	0.52	0.0000	0.0000	0.00	0.00	4	7.4	10.0050
JuvMortEV_Perturb(134)	10	Pearl_Harbor	-99.9900	0.1767	0.4949	0.0000	35.40	13.13	35.40	13.13	0.2002	0.2380	1.80	0.79	0	0.0	10.0050
JuvMortEV_Perturb(134)	10	Turtle_Bay	-99.9900	0.1725	0.4970	0.1000	33.33	12.56	30.00	15.85	0.2875	0.2271	2.00	0.71	0	172.0	10.0050
JuvMortEV_Perturb(134)	10	Waimea_Valley	-99.9900	0.1391	0.4879	1.0000	0.00	0.00	0.00	0.00	0.0000	0.0000	0.00	0.00	26	52.8	10.0050
JuvMortEV_Perturb(134)	10	Meta	-99.9900	0.2524	0.3640	0.0000	338.30	40.11	338.30	40.11	0.8609	0.0285	12.20	1.81	0	0.0	10.0050
JuvMortEV_Perturb(135)	10	Windward_Complex	-99.9900	0.2423	0.4906	0.0000	165.00	27.48	165.00	27.48	0.6799	0.1291	6.40	1.51	0	0.0	8.3233
JuvMortEV_Perturb(135)	10	Kahuku_Complex	-99.9900	0.2262	0.4981	0.0000	98.80	14.85	98.80	14.85	0.4725	0.2146	3.30	1.34	0	0.0	8.3233
JuvMortEV_Perturb(135)	10	Keawawa	-99.9900	0.0968	0.5564	1.0000	0.00	0.00	0.00	0.00	0.0000	0.0000	0.00	0.00	1	2.8	8.3233
JuvMortEV_Perturb(135)	10	Klipper	-99.9900	0.0868	0.5055	1.0000	0.00	0.00	0.10	0.32	0.0000	0.0000	0.00	0.00	5	8.3	8.3233
JuvMortEV_Perturb(135)	10	Lotus_Farm	-99.9900	0.1189	0.5194	1.0000	0.00	0.00	0.00	0.00	0.0000	0.0000	0.00	0.00	7	8.4	8.3233
JuvMortEV_Perturb(135)	10	Pearl_Harbor	-99.9900	0.1762	0.4924	0.1000	34.78	8.18	31.30	13.43	0.2708	0.2730	1.89	1.05	0	112.0	8.3233
JuvMortEV_Perturb(135)	10	Turtle_Bay	-99.9900	0.1735	0.4908	0.0000	32.50	6.79	32.50	6.79	0.1855	0.2462	1.50	0.71	0	0.0	8.3233
JuvMortEV_Perturb(135)	10	Waimea_Valley	-99.9900	0.1549	0.4880	0.7000	14.33	12.74	4.30	9.17	0.3325	0.2880	1.67	0.58	54	73.6	8.3233
JuvMortEV_Perturb(135)	10	Meta	-99.9900	0.2474	0.3648	0.0000	332.00	38.31	332.00	38.31	0.8521	0.0355	11.90	2.51	0	0.0	8.3233
JuvMortEV_Perturb(136)	10	Windward_Complex	-99.9900	0.2388	0.4955	0.0000	163.10	26.32	163.10	26.32	0.7201	0.1152	6.00	1.83	0	0.0	12.0470
JuvMortEV_Perturb(136)	10	Kahuku_Complex	-99.9900	0.2300	0.5003	0.0000	92.40	12.94	92.40	12.94	0.4700	0.1482	3.50	1.18	0	0.0	12.0470
JuvMortEV_Perturb(136)	10	Keawawa	-99.9900	0.0989	0.5272	1.0000	0.00	0.00	0.10	0.32	0.0000	0.0000	0.00	0.00	1	1.8	12.0470
JuvMortEV_Perturb(136)	10	Klipper	-99.9900	0.0854	0.5651	1.0000	0.00	0.00	0.30	0.48	0.0000	0.0000	0.00	0.00	7	7.7	12.0470
JuvMortEV_Perturb(136)	10	Lotus_Farm	-99.9900	0.0275	0.5411	1.0000	0.00	0.00	0.20	0.42	0.0000	0.0000	0.00	0.00	5	6.2	12.0470
JuvMortEV_Perturb(136)	10	Pearl_Harbor	-99.9900	0.1754	0.4904	0.1000	28.56	11.22	25.70	13.90	0.1472	0.1883	1.89	0.78	0	186.0	12.0470
JuvMortEV_Perturb(136)	10	Turtle_Bay	-99.9900	0.1740	0.5052	0.0000	29.30	8.03	29.30	8.03	0.3083	0.2353	2.50	0.97	0	0.0	12.0470
JuvMortEV_Perturb(136)	10	Waimea_Valley	-99.9900	0.1669	0.5070	0.7000	19.67	5.13	5.90	9.80	0.1454	0.2519	1.33	0.58	63	53.0	12.0470
JuvMortEV_Perturb(136)	10	Meta	-99.9900	0.2502	0.3645	0.0000	317.00	27.06	317.00	27.06	0.8549	0.0414	11.80	2.15	0	0.0	12.0470
JuvMortEV_Perturb(137)	10	Windward_Complex	-99.9900	0.2416	0.4891	0.0000	175.60	21.00	175.60	21.00	0.7098	0.1071	6.10	1.37	0	0.0	7.0621
JuvMortEV_Perturb(137)	10	Kahuku_Complex	-99.9900	0.2219	0.4900	0.0000	99.70	20.52	99.70	20.52	0.5424	0.1124	3.30	0.82	0	0.0	7.0621
JuvMortEV_Perturb(137)	10	Keawawa	-99.9900	0.1764	0.5688	1.0000	0.00	0.00	0.50	0.71	0.0000	0.0000	0.00	0.00	2	2.3	7.0621
JuvMortEV_Perturb(137)	10	Klipper	-99.9900	0.0930	0.5598	0.9000	2.00	0.00	0.50	0.71	0.6250	0.0000	3.00	0.00	6	8.7	7.0621
JuvMortEV_Perturb(137)	10	Lotus_Farm	-99.9900	0.1288	0.6038	1.0000	0.00	0.00	0.00	0.00	0.0000	0.0000	0.00	0.00	8	7.6	7.0621
JuvMortEV_Perturb(137)	10	Pearl_Harbor	-99.9900	0.1759	0.4903	0.1000	39.11	9.45	35.30	14.99	0.1750	0.2302	1.78	1.09	0	31.0	7.0621
JuvMortEV_Perturb(137)	10	Turtle_Bay	-99.9900	0.1770	0.4851	0.2000	31.63	6.37	25.30	14.47	0.1932	0.2120	1.50	0.53	0	122.5	7.0621
JuvMortEV_Perturb(137)	10	Waimea_Valley	-99.9900	0.1817	0.4927	1.0000	0.00	0.00	0.40	0.52	0.0000	0.0000	0.00	0.00	44	59.4	7.0621
JuvMortEV_Perturb(137)	10	Meta	-99.9900	0.2483	0.3546	0.0000	337.30	36.98	337.30	36.98	0.8488	0.0221	10.50	1.51	0	0.0	7.0621
JuvMortEV_Perturb(138)	10	Windward_Complex	-99.9900	0.2472	0.6017	0.0000	159.80	35.24	159.80	35.24	0.6309	0.1511	5.10	1.45	0	0.0	22.6376
JuvMortEV_Perturb(138)	10	Kahuku_Complex	-99.9900	0.2417	0.6099	0.0000	93.40	26.83	93.40	26.83	0.4782	0.1626	3.70	0.95	0	0.0	22.6376
JuvMortEV_Perturb(138)	10	Keawawa	-99.9900	-0.0391	0.5801	1.0000	0.00	0.00	0.00	0.00	0.0000	0.0000	0.00	0.00	1	2.5	22.6376
JuvMortEV_Perturb(138)	10	Klipper	-99.9900	0.1392	0.5985	1.0000	0.00	0.00	0.20	0.42	0.0000	0.0000	0.00	0.00	3	7.0	22.6376
JuvMortEV_Perturb(138)	10	Lotus_Farm	-99.9900	0.0681	0.5748	1.0000	0.00	0.00	0.00	0.00	0.0000	0.0000	0.00	0.00	5	6.8	22.6376
JuvMortEV_Perturb(138)	10	Pearl_Harbor	-99.9900	0.1847	0.5884	0.1000	36.22	11.73	32.60	15.92	0.2807	0.2218	2.22	1.09	0	24.0	22.6376
JuvMortEV_Perturb(138)	10	Turtle_Bay	-99.9900	0.1772	0.5928	0.4000	31.33	8.31	18.80	17.33	0.1140	0.1854	1.83	0.75	0	149.3	22.6376
JuvMortEV_Perturb(138)	10	Waimea_Valley	-99.9900	0.1497	0.5691	0.9000	33.00	0.00	4.00	10.26	0.0592	0.0000	3.00	0.00	41	49.3	22.6376
JuvMortEV_Perturb(138)	10	Meta	-99.9900	0.2740	0.4622	0.0000	308.80	73.71	308.80	73.71	0.8158	0.0709	10.10	2.33	0	0.0	22.6376
JuvMortEV_Perturb(139)	10	Windward_Complex	-99.9900	0.2362	0.5957	0.0000	153.60	24.61	153.60	24.61	0.6393	0.1053	5.40	1.51	0	0.0	22.3173
JuvMortEV_Perturb(139)	10	Kahuku_Complex	-99.9900	0.2266	0.5930	0.0000	83.80	10.44	83.80	10.44	0.5769	0.1955	4.20	1.40	0	19.0	22.3173
JuvMortEV_Perturb(139)	10	Keawawa	-99.9900	0.1697	0.6708	1.0000	0.00	0.00	0.00	0.00	0.0000	0.0000	0.00	0.00	2	2.5	22.3173
JuvMortEV_Perturb(139)	10	Klipper	-99.9900	0.0085	0.4827	1.0000	0.00	0.00	0.10	0.32	0.0000	0.0000	0.00	0.00	5	5.3	22.3173
JuvMortEV_Perturb(139)	10	Lotus_Farm	-99.9900	0.0924	0.6203	1.0000	0.00	0.00	0.10	0.32	0.0000	0.0000	0.00	0.00	4	7.7	22.3173
JuvMortEV_Perturb(139)	10	Pearl_Harbor	-99.9900	0.1678	0.5757	0.1000	36.33	11.20	32.80	15.38	0.1574	0.1904	1.78	1.09	0	9.0	22.3173
JuvMortEV_Perturb(139)	10	Turtle_Bay	-99.9900	0.1801	0.5719	0.3000	30.29	13.46	21.30	18.17	0.0776	0.1872	1.57	1.13	0	116.7	22.3173
JuvMortEV_Perturb(139)	10	Waimea_Valley	-99.9900	0.1482	0.5674	0.9000	27.00	0.00	2.80	8.51	0.0000	0.0000	1.00	0.00	39	42.4	22.3173
JuvMortEV_Perturb(139)	10	Meta	-99.9900	0.2610	0.4549	0.0000	294.50	50.10	294.50	50.10	0.8290	0.0686	9.80	1.99	0	0.0	22.3173
JuvMortEV_Perturb(140)	10	Windward_Complex	-99.9900	0.2444	0.5067	0.0000	173.00	29.19	173.00	29.19	0.7084	0.0512	6.40	1.07	0	0.0	13.2282
JuvMortEV_Perturb(140)	10	Kahuku_Complex	-99.9900	0.2211	0.5041	0.0000	99.80	12.17	99.80	12.17	0.5381	0.2243	4.00	1.33	0	0.0	13.2282
JuvMortEV_Perturb(140)	10	Keawawa	-99.9900	0.1589	0.5026	1.0000	0.00	0.00	0.00	0.00	0.0000	0.0000	0.00	0.00	1	3.0	13.2282
JuvMortEV_Perturb(140)	10	Klipper	-99.9900	0.1302	0.5461	1.0000	0.00	0.00	0.00	0.00	0.0000	0.0000	0.00	0.00	8	12.9	13.2282
JuvMortEV_Perturb(140)	10	Lotus_Farm	-99.9900	0.0991	0.5262	1.0000	0.00	0.00	0.10	0.32	0.0000	0.0000	0.00	0.00	6	7.7	13.2282
JuvMortEV_Perturb(140)	10	Pearl_Harbor	-99.9900	0.1767	0.5064	0.0000	33.90	14.81	33.90	14.81	0.3080	0.1837	2.30	1.42	0	132.0	13.2282
JuvMortEV_Perturb(140)	10	Turtle_Bay	-99.9900	0.1732	0.5012	0.0000	30.30	9.37	30.30	9.37	0.2155	0.2059	1.90	0.74	0	0.0	13.2282
JuvMortEV_Perturb(140)	10	Waimea_Valley	-99.9900	0.1552	0.5083	0.7000	25.33	0.58	7.70	12.18	0.2679	0.2593	2.00	1.00	45	66.1	13.2282
JuvMortEV_Perturb(140)	10	Meta	-99.9900	0.2495	0.3823	0.0000	344.80	48.24	344.80	48.24	0.8554	0.0241	12.40	1.65	0	0.0	13.2282
JuvMortEV_Perturb(141)	10	Windward_Complex	-99.9900	0.2415	0.5716	0.0000	154.00	35.35	154.00	35.35	0.7038	0.0575	5.90	1.52	0	0.0	21.5566
JuvMortEV_Perturb(141)	10	Kahuku_Complex	-99.9900	0.2330	0.5740	0.0000	96.50	17.26	96.50	17.26	0.5153	0.1595	3.60	1.51	0	0.0	21.5566
JuvMortEV_Perturb(141)	10	Keawawa	-99.9900	0.1434	0.5696	1.0000	0.00	0.00	0.10	0.32	0.0000	0.0000	0.00	0.00	1	2.2	21.5566
JuvMortEV_Perturb(141)	10	Klipper	-99.9900	0.1756	0.6271	1.0000	0.00	0.00	0.10	0.32	0.0000	0.0000	0.00	0.00	5	7.5	21.5566
JuvMortEV_Perturb(141)	10	Lotus_Farm	-99.9900	0.0228	0.5700	1.0000	0.00	0.00	0.00	0.00	0.0000	0.0000	0.00	0.00	7	8.2	21.5566
JuvMortEV_Perturb(141)	10	Pearl_Harbor	-99.9900	0.1785	0.5559	0.3000	34.43	9.96	24.20	18.37	0.2884	0.2843	2.29	1.38	0	105.7	21.5566
JuvMortEV_Perturb(141)	10	Turtle_Bay	-99.9900	0.1878	0.5616	0.3000	27.43	10.72	19.20	15.88	0.0697	0.1845	1.14	0.38	0	97.3	21.5566
JuvMortEV_Perturb(141)	10	Waimea_Valley	-99.9900	0.1624	0.5705	0.8000	12.00	0.00	2.40	5.06	0.0000	0.0000	1.00	0.00	31	49.5	21.5566
JuvMortEV_Perturb(141)	10	Meta	-99.9900	0.2649	0.4391	0.0000	296.50	60.40	296.50	60.40	0.8479	0.0370	10.60	2.12	0	0.0	21.5566
JuvMortEV_Perturb(142)	10	Windward_Complex	-99.9900	0.2406	0.4851	0.0000	174.10	26.70	174.10	26.70	0.6937	0.1170	6.20	2.10	0	0.0	6.3213
JuvMortEV_Perturb(142)	10	Kahuku_Complex	-99.9900	0.2256	0.4853	0.0000	101.00	13.32	101.00	13.32	0.5991	0.2061	4.70	1.42	0	0.0	6.3213
JuvMortEV_Perturb(142)	10	Keawawa	-99.9900	0.1483	0.6276	1.0000	0.00	0.00	0.30	0.48	0.0000	0.0000	0.00	0.00	2	2.4	6.3213
JuvMortEV_Perturb(142)	10	Klipper	-99.9900	0.1302	0.5163	1.0000	0.00	0.00	0.10	0.32	0.0000	0.0000	0.00	0.00	5	10.2	6.3213
JuvMortEV_Perturb(142)	10	Lotus_Farm	-99.9900	0.0931	0.5518	1.0000	0.00	0.00	0.00	0.00	0.0000	0.0000	0.00	0.00	5	6.1	6.3213
JuvMortEV_Perturb(142)	10	Pearl_Harbor	-99.9900	0.1759	0.4895	0.1000	32.44	8.49	29.20	13.01	0.2014	0.2494	2.22	2.22	0	143.0	6.3213
JuvMortEV_Perturb(142)	10	Turtle_Bay	-99.9900	0.1789	0.4840	0.1000	37.00	8.37	33.30	14.11	0.2857	0.2764	1.89	1.05	0	29.0	6.3213
JuvMortEV_Perturb(142)	10	Waimea_Valley	-99.9900	0.1682	0.4841	0.8000	16.00	1.41	3.50	6.64	0.0322	0.0456	1.50	0.71	90	82.5	6.3213
JuvMortEV_Perturb(142)	10	Meta	-99.9900	0.2476	0.3521	0.0000	341.50	31.92	341.50	31.92	0.8595	0.0353	11.90	2.42	0	0.0	6.3213
JuvMortEV_Perturb(143)	10	Windward_Complex	-99.9900	0.2349	0.4905	0.0000	163.30	25.32	163.30	25.32	0.7202	0.0927	6.60	1.35	0	0.0	11.8468
JuvMortEV_Perturb(143)	10	Kahuku_Complex	-99.9900	0.2280	0.5042	0.0000	101.80	11.38	101.80	11.38	0.5970	0.1257	4.30	1.06	0	0.0	11.8468
JuvMortEV_Perturb(143)	10	Keawawa	-99.9900	0.0438	0.5306	1.0000	0.00	0.00	0.20	0.42	0.0000	0.0000	0.00	0.00	1	1.7	11.8468
JuvMortEV_Perturb(143)	10	Klipper	-99.9900	0.1183	0.4951	1.0000	0.00	0.00	0.00	0.00	0.0000	0.0000	0.00	0.00	3	7.3	11.8468
JuvMortEV_Perturb(143)	10	Lotus_Farm	-99.9900	0.0228	0.5813	1.0000	0.00	0.00	0.10	0.32	0.0000	0.0000	0.00	0.00	3	5.1	11.8468
JuvMortEV_Perturb(143)	10	Pearl_Harbor	-99.9900	0.1854	0.5035	0.0000	33.00	9.78	33.00	9.78	0.1351	0.1729	1.70	0.67	0	0.0	11.8468
JuvMortEV_Perturb(143)	10	Turtle_Bay	-99.9900	0.1748	0.5049	0.0000	30.80	10.62	30.80	10.62	0.1694	0.1581	1.80	0.79	0	161.0	11.8468
JuvMortEV_Perturb(143)	10	Waimea_Valley	-99.9900	0.1627	0.5102	0.9000	6.00	0.00	0.70	1.89	0.0000	0.0000	1.00	0.00	31	58.1	11.8468
JuvMortEV_Perturb(143)	10	Meta	-99.9900	0.2502	0.3624	0.0000	329.90	47.87	329.90	47.87	0.8569	0.0563	12.20	1.40	0	0.0	11.8468
JuvMortEV_Perturb(144)	10	Windward_Complex	-99.9900	0.2388	0.5094	0.0000	165.60	14.01	165.60	14.01	0.6822	0.1042	6.30	1.89	0	0.0	14.8298
JuvMortEV_Perturb(144)	10	Kahuku_Complex	-99.9900	0.2328	0.5209	0.0000	87.70	9.12	87.70	9.12	0.4755	0.1582	3.30	0.82	0	0.0	14.8298
JuvMortEV_Perturb(144)	10	Keawawa	-99.9900	-0.0189	0.4133	1.0000	0.00	0.00	0.20	0.42	0.0000	0.0000	0.00	0.00	1	1.9	14.8298
JuvMortEV_Perturb(144)	10	Klipper	-99.9900	0.1643	0.5637	1.0000	0.00	0.00	0.10	0.32	0.0000	0.0000	0.00	0.00	6	8.4	14.8298
JuvMortEV_Perturb(144)	10	Lotus_Farm	-99.9900	0.0870	0.5967	1.0000	0.00	0.00	0.00	0.00	0.0000	0.0000	0.00	0.00	5	7.9	14.8298
JuvMortEV_Perturb(144)	10	Pearl_Harbor	-99.9900	0.1855	0.5150	0.0000	33.30	6.99	33.30	6.99	0.3378	0.2685	2.40	1.26	0	0.0	14.8298
JuvMortEV_Perturb(144)	10	Turtle_Bay	-99.9900	0.1741	0.5138	0.0000	29.20	7.47	29.20	7.47	0.2353	0.2160	1.80	0.42	0	0.0	14.8298
JuvMortEV_Perturb(144)	10	Waimea_Valley	-99.9900	0.1490	0.5216	1.0000	0.00	0.00	0.00	0.00	0.0000	0.0000	0.00	0.00	85	78.2	14.8298
JuvMortEV_Perturb(144)	10	Meta	-99.9900	0.2550	0.3840	0.0000	316.10	21.18	316.10	21.18	0.8500	0.0456	12.00	2.11	0	0.0	14.8298
JuvMortEV_Perturb(145)	10	Windward_Complex	-99.9900	0.2413	0.5460	0.0000	173.50	15.88	173.50	15.88	0.6817	0.1000	5.70	1.34	0	0.0	18.5536
JuvMortEV_Perturb(145)	10	Kahuku_Complex	-99.9900	0.2299	0.5458	0.0000	93.70	15.43	93.70	15.43	0.4974	0.2258	3.70	0.95	0	0.0	18.5536
JuvMortEV_Perturb(145)	10	Keawawa	-99.9900	0.1641	0.6342	1.0000	0.00	0.00	0.10	0.32	0.0000	0.0000	0.00	0.00	2	3.0	18.5536
JuvMortEV_Perturb(145)	10	Klipper	-99.9900	-0.0388	0.5979	1.0000	0.00	0.00	0.10	0.32	0.0000	0.0000	0.00	0.00	3	4.8	18.5536
JuvMortEV_Perturb(145)	10	Lotus_Farm	-99.9900	0.0514	0.6146	1.0000	0.00	0.00	0.00	0.00	0.0000	0.0000	0.00	0.00	6	7.9	18.5536
JuvMortEV_Perturb(145)	10	Pearl_Harbor	-99.9900	0.1730	0.5355	0.1000	30.33	12.30	27.30	15.05	0.1712	0.2401	2.22	1.39	0	138.0	18.5536
JuvMortEV_Perturb(145)	10	Turtle_Bay	-99.9900	0.1643	0.5380	0.3000	32.00	11.34	22.50	17.88	0.0800	0.1778	1.29	0.49	0	91.0	18.5536
JuvMortEV_Perturb(145)	10	Waimea_Valley	-99.9900	0.1526	0.5310	0.9000	25.00	0.00	2.80	7.81	0.4136	0.0000	3.00	0.00	34	52.9	18.5536
JuvMortEV_Perturb(145)	10	Meta	-99.9900	0.2573	0.4151	0.0000	320.00	34.70	320.00	34.70	0.8435	0.0321	10.80	1.32	0	0.0	18.5536
JuvMortEV_Perturb(146)	10	Windward_Complex	-99.9900	0.2443	0.5149	0.0000	163.20	24.94	163.20	24.94	0.6713	0.0685	5.30	1.34	0	0.0	13.4685
JuvMortEV_Perturb(146)	10	Kahuku_Complex	-99.9900	0.2294	0.5139	0.0000	99.30	12.28	99.30	12.28	0.5463	0.0742	4.00	0.82	0	0.0	13.4685
JuvMortEV_Perturb(146)	10	Keawawa	-99.9900	0.0797	0.5136	1.0000	0.00	0.00	0.10	0.32	0.0000	0.0000	0.00	0.00	3	2.9	13.4685
JuvMortEV_Perturb(146)	10	Klipper	-99.9900	0.1337	0.5293	1.0000	0.00	0.00	0.20	0.42	0.0000	0.0000	0.00	0.00	4	8.3	13.4685
JuvMortEV_Perturb(146)	10	Lotus_Farm	-99.9900	0.1594	0.6076	1.0000	0.00	0.00	0.00	0.00	0.0000	0.0000	0.00	0.00	6	12.8	13.4685
JuvMortEV_Perturb(146)	10	Pearl_Harbor	-99.9900	0.1867	0.5119	0.2000	35.00	7.33	28.10	15.92	0.2950	0.2600	2.13	1.13	0	140.0	13.4685
JuvMortEV_Perturb(146)	10	Turtle_Bay	-99.9900	0.1747	0.5090	0.2000	35.50	9.43	28.40	17.12	0.1526	0.2621	1.63	0.92	0	123.0	13.4685
JuvMortEV_Perturb(146)	10	Waimea_Valley	-99.9900	0.1621	0.5030	1.0000	0.00	0.00	0.10	0.32	0.0000	0.0000	0.00	0.00	84	79.2	13.4685
JuvMortEV_Perturb(146)	10	Meta	-99.9900	0.2549	0.3895	0.0000	319.40	32.51	319.40	32.51	0.8441	0.0170	10.70	1.77	0	0.0	13.4685
JuvMortEV_Perturb(147)	10	Windward_Complex	-99.9900	0.2376	0.5129	0.0000	172.30	29.65	172.30	29.65	0.6880	0.0929	6.20	1.48	0	0.0	14.2292
JuvMortEV_Perturb(147)	10	Kahuku_Complex	-99.9900	0.2263	0.5112	0.0000	90.50	17.98	90.50	17.98	0.5867	0.1381	4.10	1.85	0	0.0	14.2292
JuvMortEV_Perturb(147)	10	Keawawa	-99.9900	0.1822	0.6653	1.0000	0.00	0.00	0.00	0.00	0.0000	0.0000	0.00	0.00	1	2.6	14.2292
JuvMortEV_Perturb(147)	10	Klipper	-99.9900	0.0901	0.5407	1.0000	0.00	0.00	0.30	0.48	0.0000	0.0000	0.00	0.00	8	9.3	14.2292
JuvMortEV_Perturb(147)	10	Lotus_Farm	-99.9900	0.0962	0.5038	1.0000	0.00	0.00	0.00	0.00	0.0000	0.0000	0.00	0.00	6	7.0	14.2292
JuvMortEV_Perturb(147)	10	Pearl_Harbor	-99.9900	0.1753	0.5060	0.1000	34.33	11.78	30.90	15.53	0.2026	0.2339	1.89	0.93	0	76.0	14.2292
JuvMortEV_Perturb(147)	10	Turtle_Bay	-99.9900	0.1794	0.5129	0.1000	28.00	10.59	25.20	13.35	0.1886	0.2358	1.67	0.71	0	157.0	14.2292
JuvMortEV_Perturb(147)	10	Waimea_Valley	-99.9900	0.1631	0.5113	0.9000	18.00	0.00	1.80	5.69	0.0000	0.0000	1.00	0.00	36	58.7	14.2292
JuvMortEV_Perturb(147)	10	Meta	-99.9900	0.2494	0.3906	0.0000	321.00	43.38	321.00	43.38	0.8531	0.0383	11.40	2.50	0	0.0	14.2292
JuvMortEV_Perturb(148)	10	Windward_Complex	-99.9900	0.2326	0.5577	0.0000	166.80	29.69	166.80	29.69	0.6149	0.0984	5.00	1.49	0	0.0	21.6366
JuvMortEV_Perturb(148)	10	Kahuku_Complex	-99.9900	0.2297	0.5706	0.0000	83.70	18.70	83.70	18.70	0.5472	0.1523	3.70	1.25	0	0.0	21.6366
JuvMortEV_Perturb(148)	10	Keawawa	-99.9900	0.1540	0.5785	1.0000	0.00	0.00	0.10	0.32	0.0000	0.0000	0.00	0.00	2	2.6	21.6366
JuvMortEV_Perturb(148)	10	Klipper	-99.9900	0.1230	0.5672	1.0000	0.00	0.00	0.00	0.00	0.0000	0.0000	0.00	0.00	3	6.2	21.6366
JuvMortEV_Perturb(148)	10	Lotus_Farm	-99.9900	-0.0483	0.4845	1.0000	0.00	0.00	0.10	0.32	0.0000	0.0000	0.00	0.00	4	4.0	21.6366
JuvMortEV_Perturb(148)	10	Pearl_Harbor	-99.9900	0.1680	0.5564	0.3000	32.86	14.63	23.10	19.74	0.2534	0.2295	2.43	1.51	0	96.7	21.6366
JuvMortEV_Perturb(148)	10	Turtle_Bay	-99.9900	0.1808	0.5690	0.3000	32.71	9.57	23.00	17.49	0.2037	0.2022	2.14	0.90	0	86.7	21.6366
JuvMortEV_Perturb(148)	10	Waimea_Valley	-99.9900	0.1538	0.5492	1.0000	0.00	0.00	0.00	0.00	0.0000	0.0000	0.00	0.00	33	46.9	21.6366
JuvMortEV_Perturb(148)	10	Meta	-99.9900	0.2574	0.4326	0.0000	296.80	42.99	296.80	42.99	0.8175	0.0467	9.80	2.15	0	0.0	21.6366
JuvMortEV_Perturb(149)	10	Windward_Complex	-99.9900	0.2433	0.5038	0.0000	163.60	29.37	163.60	29.37	0.7046	0.0768	5.70	1.25	0	0.0	10.7257
JuvMortEV_Perturb(149)	10	Kahuku_Complex	-99.9900	0.2261	0.5002	0.0000	100.30	12.91	100.30	12.91	0.5733	0.1785	4.80	1.48	0	0.0	10.7257
JuvMortEV_Perturb(149)	10	Keawawa	-99.9900	0.0879	0.5957	1.0000	0.00	0.00	0.20	0.42	0.0000	0.0000	0.00	0.00	1	2.2	10.7257
JuvMortEV_Perturb(149)	10	Klipper	-99.9900	0.1150	0.4394	1.0000	0.00	0.00	0.20	0.42	0.0000	0.0000	0.00	0.00	7	9.4	10.7257
JuvMortEV_Perturb(149)	10	Lotus_Farm	-99.9900	0.1038	0.5052	1.0000	0.00	0.00	0.30	0.48	0.0000	0.0000	0.00	0.00	5	9.2	10.7257
JuvMortEV_Perturb(149)	10	Pearl_Harbor	-99.9900	0.1784	0.4943	0.1000	33.56	10.91	30.20	14.78	0.1851	0.2253	1.67	1.00	0	113.0	10.7257
JuvMortEV_Perturb(149)	10	Turtle_Bay	-99.9900	0.1802	0.4972	0.0000	34.30	12.50	34.30	12.50	0.2142	0.2278	2.00	1.25	0	0.0	10.7257
JuvMortEV_Perturb(149)	10	Waimea_Valley	-99.9900	0.1565	0.4808	0.9000	8.00	0.00	0.80	2.53	0.2188	0.0000	2.00	0.00	55	74.7	10.7257
JuvMortEV_Perturb(149)	10	Meta	-99.9900	0.2513	0.3733	0.0000	329.90	57.97	329.90	57.97	0.8615	0.0351	11.60	1.84	0	0.0	10.7257
JuvMortEV_Perturb(150)	10	Windward_Complex	-99.9900	0.2447	0.5386	0.0000	162.20	19.85	162.20	19.85	0.6615	0.1430	5.90	1.10	0	0.0	17.6326
JuvMortEV_Perturb(150)	10	Kahuku_Complex	-99.9900	0.2282	0.5243	0.0000	92.40	11.09	92.40	11.09	0.5560	0.2047	3.70	1.25	0	0.0	17.6326
JuvMortEV_Perturb(150)	10	Keawawa	-99.9900	0.1649	0.5791	1.0000	0.00	0.00	0.10	0.32	0.0000	0.0000	0.00	0.00	3	3.3	17.6326
JuvMortEV_Perturb(150)	10	Klipper	-99.9900	0.1020	0.5879	1.0000	0.00	0.00	0.10	0.32	0.0000	0.0000	0.00	0.00	7	7.3	17.6326
JuvMortEV_Perturb(150)	10	Lotus_Farm	-99.9900	0.0435	0.5725	1.0000	0.00	0.00	0.10	0.32	0.0000	0.0000	0.00	0.00	6	5.9	17.6326
JuvMortEV_Perturb(150)	10	Pearl_Harbor	-99.9900	0.1791	0.5347	0.0000	29.00	6.16	29.00	6.16	0.3371	0.2465	2.60	1.26	0	0.0	17.6326
JuvMortEV_Perturb(150)	10	Turtle_Bay	-99.9900	0.1777	0.5324	0.2000	24.88	15.47	19.90	17.21	0.1794	0.2372	1.63	0.74	0	39.5	17.6326
JuvMortEV_Perturb(150)	10	Waimea_Valley	-99.9900	0.1617	0.5357	0.9000	21.00	0.00	2.30	6.60	0.0000	0.0000	1.00	0.00	63	54.4	17.6326
JuvMortEV_Perturb(150)	10	Meta	-99.9900	0.2607	0.3973	0.0000	306.10	29.30	306.10	29.30	0.8339	0.0421	11.30	1.83	0	0.0	17.6326
JuvMortEV_Perturb(151)	10	Windward_Complex	-99.9900	0.2417	0.5638	0.0000	161.60	20.92	161.60	20.92	0.6732	0.1006	5.40	1.26	0	0.0	21.6166
JuvMortEV_Perturb(151)	10	Kahuku_Complex	-99.9900	0.2363	0.5723	0.0000	97.80	12.04	97.80	12.04	0.4290	0.2246	3.10	1.10	0	0.0	21.6166
JuvMortEV_Perturb(151)	10	Keawawa	-99.9900	0.0426	0.5318	1.0000	0.00	0.00	0.00	0.00	0.0000	0.0000	0.00	0.00	2	2.1	21.6166
JuvMortEV_Perturb(151)	10	Klipper	-99.9900	0.0990	0.6034	1.0000	0.00	0.00	0.10	0.32	0.0000	0.0000	0.00	0.00	4	4.8	21.6166
JuvMortEV_Perturb(151)	10	Lotus_Farm	-99.9900	0.0574	0.5163	0.9000	18.00	0.00	1.90	5.67	0.4614	0.0000	2.00	0.00	4	5.6	21.6166
JuvMortEV_Perturb(151)	10	Pearl_Harbor	-99.9900	0.1815	0.5701	0.0000	30.30	8.73	30.30	8.73	0.3803	0.1872	2.20	0.79	0	0.0	21.6166
JuvMortEV_Perturb(151)	10	Turtle_Bay	-99.9900	0.1887	0.5708	0.2000	32.13	9.31	25.80	15.66	0.2764	0.2428	1.88	0.99	0	102.0	21.6166
JuvMortEV_Perturb(151)	10	Waimea_Valley	-99.9900	0.1658	0.5625	0.9000	12.00	0.00	1.30	3.77	0.2778	0.0000	2.00	0.00	21	50.8	21.6166
JuvMortEV_Perturb(151)	10	Meta	-99.9900	0.2661	0.4326	0.0000	318.80	32.02	318.80	32.02	0.8336	0.0506	9.80	1.55	0	0.0	21.6166
JuvMortEV_Perturb(152)	10	Windward_Complex	-99.9900	0.2501	0.4982	0.0000	175.50	19.29	175.50	19.29	0.6548	0.0668	5.70	1.57	0	0.0	9.4845
JuvMortEV_Perturb(152)	10	Kahuku_Complex	-99.9900	0.2339	0.4966	0.0000	101.00	14.41	101.00	14.41	0.5300	0.1662	3.90	1.66	0	0.0	9.4845
JuvMortEV_Perturb(152)	10	Keawawa	-99.9900	0.1104	0.6330	1.0000	0.00	0.00	0.10	0.32	0.0000	0.0000	0.00	0.00	2	2.7	9.4845
JuvMortEV_Perturb(152)	10	Klipper	-99.9900	0.1410	0.6158	1.0000	0.00	0.00	0.10	0.32	0.0000	0.0000	0.00	0.00	3	5.9	9.4845
JuvMortEV_Perturb(152)	10	Lotus_Farm	-99.9900	0.1860	0.5565	1.0000	0.00	0.00	0.00	0.00	0.0000	0.0000	0.00	0.00	4	6.6	9.4845
JuvMortEV_Perturb(152)	10	Pearl_Harbor	-99.9900	0.1840	0.4985	0.0000	38.10	14.40	38.10	14.40	0.3362	0.2268	2.30	0.95	0	6.0	9.4845
JuvMortEV_Perturb(152)	10	Turtle_Bay	-99.9900	0.1739	0.4855	0.1000	36.22	11.42	32.60	15.72	0.4209	0.1923	2.78	0.97	0	132.0	9.4845
JuvMortEV_Perturb(152)	10	Waimea_Valley	-99.9900	0.1726	0.5007	0.8000	36.50	6.36	7.50	15.44	0.4391	0.0523	3.00	1.41	30	41.8	9.4845
JuvMortEV_Perturb(152)	10	Meta	-99.9900	0.2568	0.3712	0.0000	354.90	60.91	354.90	60.91	0.8458	0.0309	11.30	2.41	0	0.0	9.4845
JuvMortEV_Perturb(153)	10	Windward_Complex	-99.9900	0.2425	0.5174	0.0000	169.80	18.29	169.80	18.29	0.6676	0.1270	5.20	1.14	0	0.0	15.0701
JuvMortEV_Perturb(153)	10	Kahuku_Complex	-99.9900	0.2256	0.5108	0.0000	97.40	11.36	97.40	11.36	0.5626	0.1264	4.20	1.03	0	0.0	15.0701
JuvMortEV_Perturb(153)	10	Keawawa	-99.9900	0.1534	0.5928	1.0000	0.00	0.00	0.00	0.00	0.0000	0.0000	0.00	0.00	1	1.6	15.0701
JuvMortEV_Perturb(153)	10	Klipper	-99.9900	0.0827	0.5219	1.0000	0.00	0.00	0.20	0.42	0.0000	0.0000	0.00	0.00	5	9.2	15.0701
JuvMortEV_Perturb(153)	10	Lotus_Farm	-99.9900	0.1290	0.5347	1.0000	0.00	0.00	0.10	0.32	0.0000	0.0000	0.00	0.00	6	11.1	15.0701
JuvMortEV_Perturb(153)	10	Pearl_Harbor	-99.9900	0.1737	0.5029	0.0000	36.20	9.80	36.20	9.80	0.1960	0.2069	1.80	0.63	0	0.0	15.0701
JuvMortEV_Perturb(153)	10	Turtle_Bay	-99.9900	0.1703	0.5006	0.0000	37.80	11.86	37.80	11.86	0.1514	0.2099	1.80	0.92	0	0.0	15.0701
JuvMortEV_Perturb(153)	10	Waimea_Valley	-99.9900	0.1478	0.5120	0.8000	16.00	1.41	3.40	6.67	0.5499	0.0803	3.00	1.41	45	61.1	15.0701
JuvMortEV_Perturb(153)	10	Meta	-99.9900	0.2531	0.3767	0.0000	344.90	31.02	344.90	31.02	0.8589	0.0404	11.50	1.96	0	0.0	15.0701
JuvMortEV_Perturb(154)	10	Windward_Complex	-99.9900	0.2438	0.5274	0.0000	172.50	19.19	172.50	19.19	0.6823	0.0999	5.70	1.77	0	0.0	16.9319
JuvMortEV_Perturb(154)	10	Kahuku_Complex	-99.9900	0.2367	0.5383	0.0000	98.00	21.15	98.00	21.15	0.5873	0.0701	3.90	0.99	0	0.0	16.9319
JuvMortEV_Perturb(154)	10	Keawawa	-99.9900	0.2536	0.7371	1.0000	0.00	0.00	0.20	0.63	0.0000	0.0000	0.00	0.00	3	3.0	16.9319
JuvMortEV_Perturb(154)	10	Klipper	-99.9900	0.0256	0.5195	1.0000	0.00	0.00	0.10	0.32	0.0000	0.0000	0.00	0.00	5	10.3	16.9319
JuvMortEV_Perturb(154)	10	Lotus_Farm	-99.9900	0.1184	0.5773	0.9000	18.00	0.00	2.00	5.64	0.6343	0.0000	3.00	0.00	4	7.0	16.9319
JuvMortEV_Perturb(154)	10	Pearl_Harbor	-99.9900	0.1785	0.5191	0.0000	34.40	10.08	34.40	10.08	0.1387	0.1732	1.60	0.70	0	0.0	16.9319
JuvMortEV_Perturb(154)	10	Turtle_Bay	-99.9900	0.1844	0.5361	0.0000	35.80	5.61	35.80	5.61	0.2227	0.2659	1.80	0.92	0	0.0	16.9319
JuvMortEV_Perturb(154)	10	Waimea_Valley	-99.9900	0.1566	0.5178	0.8000	31.50	3.54	6.30	13.33	0.1254	0.1774	1.50	0.71	70	73.8	16.9319
JuvMortEV_Perturb(154)	10	Meta	-99.9900	0.2599	0.4012	0.0000	349.30	32.14	349.30	32.14	0.8660	0.0261	11.70	2.21	0	0.0	16.9319
JuvMortEV_Perturb(155)	10	Windward_Complex	-99.9900	0.2469	0.5303	0.0000	165.40	27.18	165.40	27.18	0.6960	0.1232	6.30	1.70	0	0.0	16.6917
JuvMortEV_Perturb(155)	10	Kahuku_Complex	-99.9900	0.2273	0.5238	0.0000	94.60	18.13	94.60	18.13	0.5436	0.1937	4.10	1.60	0	0.0	16.6917
JuvMortEV_Perturb(155)	10	Keawawa	-99.9900	0.1870	0.5673	1.0000	0.00	0.00	0.00	0.00	0.0000	0.0000	0.00	0.00	2	2.7	16.6917
JuvMortEV_Perturb(155)	10	Klipper	-99.9900	0.1055	0.5341	1.0000	0.00	0.00	0.20	0.42	0.0000	0.0000	0.00	0.00	5	6.7	16.6917
JuvMortEV_Perturb(155)	10	Lotus_Farm	-99.9900	0.0876	0.5303	1.0000	0.00	0.00	0.00	0.00	0.0000	0.0000	0.00	0.00	6	7.9	16.6917
JuvMortEV_Perturb(155)	10	Pearl_Harbor	-99.9900	0.1785	0.5283	0.1000	29.67	7.16	26.70	11.56	0.1059	0.1884	1.78	0.83	0	171.0	16.6917
JuvMortEV_Perturb(155)	10	Turtle_Bay	-99.9900	0.1702	0.5178	0.1000	33.11	14.84	29.80	17.48	0.2232	0.2700	1.78	0.83	0	150.0	16.6917
JuvMortEV_Perturb(155)	10	Waimea_Valley	-99.9900	0.1699	0.5243	0.8000	24.00	8.49	5.00	10.41	0.3650	0.1124	2.50	0.71	25	55.8	16.6917
JuvMortEV_Perturb(155)	10	Meta	-99.9900	0.2603	0.3924	0.0000	321.70	40.67	321.70	40.67	0.8550	0.0369	11.90	1.73	0	0.0	16.6917
JuvMortEV_Perturb(156)	10	Windward_Complex	-99.9900	0.2388	0.5708	0.0000	171.30	27.21	171.30	27.21	0.6998	0.0758	6.00	1.41	0	0.0	20.0551
JuvMortEV_Perturb(156)	10	Kahuku_Complex	-99.9900	0.2352	0.5765	0.0000	92.60	28.61	92.60	28.61	0.4593	0.1672	3.60	0.84	0	0.0	20.0551
JuvMortEV_Perturb(156)	10	Keawawa	-99.9900	0.1822	0.5830	1.0000	0.00	0.00	0.20	0.42	0.0000	0.0000	0.00	0.00	1	2.2	20.0551
JuvMortEV_Perturb(156)	10	Klipper	-99.9900	0.0388	0.5265	1.0000	0.00	0.00	0.10	0.32	0.0000	0.0000	0.00	0.00	4	5.9	20.0551
JuvMortEV_Perturb(156)	10	Lotus_Farm	-99.9900	0.0737	0.5462	1.0000	0.00	0.00	0.10	0.32	0.0000	0.0000	0.00	0.00	5	5.4	20.0551
JuvMortEV_Perturb(156)	10	Pearl_Harbor	-99.9900	0.1870	0.5764	0.3000	34.57	13.30	24.20	19.92	0.0760	0.1657	1.57	0.98	0	99.7	20.0551
JuvMortEV_Perturb(156)	10	Turtle_Bay	-99.9900	0.1677	0.5555	0.3000	33.43	11.87	24.60	17.44	0.1584	0.2150	1.57	0.79	0	92.0	20.0551
JuvMortEV_Perturb(156)	10	Waimea_Valley	-99.9900	0.1588	0.5675	1.0000	0.00	0.00	0.00	0.00	0.0000	0.0000	0.00	0.00	69	79.1	20.0551
JuvMortEV_Perturb(156)	10	Meta	-99.9900	0.2645	0.4376	0.0000	313.10	63.68	313.10	63.68	0.8306	0.0342	10.50	1.58	0	0.0	20.0551
JuvMortEV_Perturb(157)	10	Windward_Complex	-99.9900	0.2402	0.4923	0.0000	168.10	22.53	168.10	22.53	0.6768	0.0926	5.70	1.64	0	0.0	8.0230
JuvMortEV_Perturb(157)	10	Kahuku_Complex	-99.9900	0.2308	0.4969	0.0000	85.80	18.21	85.80	18.21	0.5645	0.1773	4.10	1.10	0	0.0	8.0230
JuvMortEV_Perturb(157)	10	Keawawa	-99.9900	0.1271	0.6641	1.0000	0.00	0.00	0.00	0.00	0.0000	0.0000	0.00	0.00	1	1.9	8.0230
JuvMortEV_Perturb(157)	10	Klipper	-99.9900	0.0646	0.5498	1.0000	0.00	0.00	0.20	0.42	0.0000	0.0000	0.00	0.00	6	10.2	8.0230
JuvMortEV_Perturb(157)	10	Lotus_Farm	-99.9900	0.1439	0.6293	1.0000	0.00	0.00	0.10	0.32	0.0000	0.0000	0.00	0.00	4	3.5	8.0230
JuvMortEV_Perturb(157)	10	Pearl_Harbor	-99.9900	0.1731	0.4852	0.1000	29.44	14.28	26.50	16.37	0.2794	0.2629	2.22	1.09	0	188.0	8.0230
JuvMortEV_Perturb(157)	10	Turtle_Bay	-99.9900	0.1746	0.4909	0.0000	37.80	11.29	37.80	11.29	0.2659	0.2530	1.90	0.88	0	0.0	8.0230
JuvMortEV_Perturb(157)	10	Waimea_Valley	-99.9900	0.1627	0.4975	0.9000	24.00	0.00	2.70	7.50	0.0000	0.0000	1.00	0.00	74	79.1	8.0230
JuvMortEV_Perturb(157)	10	Meta	-99.9900	0.2490	0.3541	0.0000	321.20	56.29	321.20	56.29	0.8543	0.0345	11.70	2.16	0	0.0	8.0230
JuvMortEV_Perturb(158)	10	Windward_Complex	-99.9900	0.2415	0.5159	0.0000	172.50	22.28	172.50	22.28	0.5969	0.1790	5.90	1.52	0	0.0	14.9099
JuvMortEV_Perturb(158)	10	Kahuku_Complex	-99.9900	0.2297	0.5182	0.0000	105.00	13.00	105.00	13.00	0.5438	0.2299	3.90	1.29	0	0.0	14.9099
JuvMortEV_Perturb(158)	10	Keawawa	-99.9900	0.0677	0.5714	1.0000	0.00	0.00	0.10	0.32	0.0000	0.0000	0.00	0.00	1	2.1	14.9099
JuvMortEV_Perturb(158)	10	Klipper	-99.9900	0.1452	0.5542	1.0000	0.00	0.00	0.10	0.32	0.0000	0.0000	0.00	0.00	10	11.6	14.9099
JuvMortEV_Perturb(158)	10	Lotus_Farm	-99.9900	0.0010	0.5110	1.0000	0.00	0.00	0.00	0.00	0.0000	0.0000	0.00	0.00	3	5.6	14.9099
JuvMortEV_Perturb(158)	10	Pearl_Harbor	-99.9900	0.1828	0.5120	0.0000	37.10	8.18	37.10	8.18	0.2819	0.2643	1.80	0.92	0	0.0	14.9099
JuvMortEV_Perturb(158)	10	Turtle_Bay	-99.9900	0.1761	0.5192	0.1000	33.11	10.68	29.80	14.53	0.0770	0.1634	1.33	0.71	0	193.0	14.9099
JuvMortEV_Perturb(158)	10	Waimea_Valley	-99.9900	0.1569	0.4948	0.9000	15.00	0.00	1.70	4.69	0.0000	0.0000	1.00	0.00	61	67.9	14.9099
JuvMortEV_Perturb(158)	10	Meta	-99.9900	0.2554	0.3807	0.0000	346.30	30.96	346.30	30.96	0.8349	0.0422	11.50	1.78	0	0.0	14.9099
JuvMortEV_Perturb(159)	10	Windward_Complex	-99.9900	0.2417	0.4807	0.0000	171.00	27.19	171.00	27.19	0.6505	0.1179	5.50	1.35	0	0.0	7.1221
JuvMortEV_Perturb(159)	10	Kahuku_Complex	-99.9900	0.2266	0.4907	0.0000	95.90	14.60	95.90	14.60	0.6048	0.0687	3.70	0.95	0	0.0	7.1221
JuvMortEV_Perturb(159)	10	Keawawa	-99.9900	0.1252	0.4695	1.0000	0.00	0.00	0.20	0.42	0.0000	0.0000	0.00	0.00	1	3.1	7.1221
JuvMortEV_Perturb(159)	10	Klipper	-99.9900	0.1231	0.4991	1.0000	0.00	0.00	0.00	0.00	0.0000	0.0000	0.00	0.00	3	4.4	7.1221
JuvMortEV_Perturb(159)	10	Lotus_Farm	-99.9900	0.1106	0.5274	1.0000	0.00	0.00	0.10	0.32	0.0000	0.0000	0.00	0.00	5	6.4	7.1221
JuvMortEV_Perturb(159)	10	Pearl_Harbor	-99.9900	0.1787	0.4892	0.1000	33.56	13.32	30.20	16.44	0.2267	0.2306	2.00	1.00	0	124.0	7.1221
JuvMortEV_Perturb(159)	10	Turtle_Bay	-99.9900	0.1707	0.4818	0.1000	34.67	10.69	31.20	14.89	0.1631	0.2059	1.67	1.00	0	141.0	7.1221
JuvMortEV_Perturb(159)	10	Waimea_Valley	-99.9900	0.1677	0.5022	0.8000	27.50	3.54	5.60	11.61	0.2589	0.3661	2.00	1.41	42	53.2	7.1221
JuvMortEV_Perturb(159)	10	Meta	-99.9900	0.2492	0.3466	0.0000	334.20	55.14	334.20	55.14	0.8501	0.0232	11.00	1.56	0	0.0	7.1221
JuvMortEV_Perturb(160)	10	Windward_Complex	-99.9900	0.2453	0.5413	0.0000	172.10	31.34	172.10	31.34	0.7130	0.0596	6.60	1.26	0	0.0	17.5726
JuvMortEV_Perturb(160)	10	Kahuku_Complex	-99.9900	0.2218	0.5326	0.0000	88.20	15.16	88.20	15.16	0.3855	0.1775	3.30	1.06	0	0.0	17.5726
JuvMortEV_Perturb(160)	10	Keawawa	-99.9900	0.1577	0.5658	0.9000	8.00	0.00	1.00	2.49	0.3984	0.0000	3.00	0.00	2	3.9	17.5726
JuvMortEV_Perturb(160)	10	Klipper	-99.9900	0.0460	0.5315	1.0000	0.00	0.00	0.10	0.32	0.0000	0.0000	0.00	0.00	9	9.2	17.5726
JuvMortEV_Perturb(160)	10	Lotus_Farm	-99.9900	0.1011	0.5607	0.9000	15.00	0.00	1.70	4.69	0.0000	0.0000	1.00	0.00	6	7.8	17.5726
JuvMortEV_Perturb(160)	10	Pearl_Harbor	-99.9900	0.1843	0.5398	0.1000	32.22	12.36	29.00	15.48	0.2124	0.2164	1.67	0.71	0	179.0	17.5726
JuvMortEV_Perturb(160)	10	Turtle_Bay	-99.9900	0.1706	0.5338	0.3000	31.86	8.97	22.30	17.04	0.0749	0.1859	1.29	0.49	0	108.0	17.5726
JuvMortEV_Perturb(160)	10	Waimea_Valley	-99.9900	0.1592	0.5303	0.5000	17.40	6.39	8.90	9.93	0.1744	0.3008	2.20	1.30	130	73.2	17.5726
JuvMortEV_Perturb(160)	10	Meta	-99.9900	0.2577	0.4012	0.0000	323.30	54.94	323.30	54.94	0.8348	0.0429	11.20	2.15	0	0.0	17.5726
JuvMortEV_Perturb(161)	10	Windward_Complex	-99.9900	0.2462	0.5294	0.0000	172.30	29.67	172.30	29.67	0.6997	0.1233	5.80	1.81	0	0.0	17.1321
JuvMortEV_Perturb(161)	10	Kahuku_Complex	-99.9900	0.2476	0.5458	0.0000	91.20	16.86	91.20	16.86	0.5242	0.1683	4.70	1.49	0	0.0	17.1321
JuvMortEV_Perturb(161)	10	Keawawa	-99.9900	0.2200	0.5902	1.0000	0.00	0.00	0.10	0.32	0.0000	0.0000	0.00	0.00	2	2.6	17.1321
JuvMortEV_Perturb(161)	10	Klipper	-99.9900	0.0653	0.5308	1.0000	0.00	0.00	0.00	0.00	0.0000	0.0000	0.00	0.00	6	7.2	17.1321
JuvMortEV_Perturb(161)	10	Lotus_Farm	-99.9900	0.0981	0.5439	1.0000	0.00	0.00	0.00	0.00	0.0000	0.0000	0.00	0.00	5	5.8	17.1321
JuvMortEV_Perturb(161)	10	Pearl_Harbor	-99.9900	0.1859	0.5355	0.0000	37.30	14.02	37.30	14.02	0.1970	0.2206	1.60	0.70	0	0.0	17.1321
JuvMortEV_Perturb(161)	10	Turtle_Bay	-99.9900	0.1780	0.5307	0.2000	37.63	3.81	30.20	16.01	0.2830	0.2075	2.00	0.76	0	126.0	17.1321
JuvMortEV_Perturb(161)	10	Waimea_Valley	-99.9900	0.1774	0.5458	0.9000	22.00	0.00	2.70	6.82	0.0000	0.0000	1.00	0.00	56	61.2	17.1321
JuvMortEV_Perturb(161)	10	Meta	-99.9900	0.2672	0.4002	0.0000	333.80	32.73	333.80	32.73	0.8590	0.0327	11.50	2.32	0	0.0	17.1321
JuvMortEV_Perturb(162)	10	Windward_Complex	-99.9900	0.2417	0.4954	0.0000	177.50	25.21	177.50	25.21	0.7039	0.1290	6.10	2.13	0	0.0	11.3463
JuvMortEV_Perturb(162)	10	Kahuku_Complex	-99.9900	0.2332	0.5063	0.0000	104.00	12.17	104.00	12.17	0.5429	0.1075	3.80	1.14	0	0.0	11.3463
JuvMortEV_Perturb(162)	10	Keawawa	-99.9900	0.2478	0.6798	1.0000	0.00	0.00	0.20	0.42	0.0000	0.0000	0.00	0.00	1	1.8	11.3463
JuvMortEV_Perturb(162)	10	Klipper	-99.9900	0.1248	0.5461	1.0000	0.00	0.00	0.10	0.32	0.0000	0.0000	0.00	0.00	4	7.1	11.3463
JuvMortEV_Perturb(162)	10	Lotus_Farm	-99.9900	-0.0004	0.5648	1.0000	0.00	0.00	0.00	0.00	0.0000	0.0000	0.00	0.00	5	6.6	11.3463
JuvMortEV_Perturb(162)	10	Pearl_Harbor	-99.9900	0.1690	0.4991	0.0000	29.70	8.68	29.70	8.68	0.3148	0.2367	1.90	0.74	0	48.0	11.3463
JuvMortEV_Perturb(162)	10	Turtle_Bay	-99.9900	0.1774	0.4998	0.2000	30.25	6.82	24.20	14.10	0.3200	0.2008	2.25	0.71	0	94.5	11.3463
JuvMortEV_Perturb(162)	10	Waimea_Valley	-99.9900	0.1477	0.4923	0.8000	25.50	4.95	5.10	10.88	0.0826	0.1169	1.50	0.71	55	46.6	11.3463
JuvMortEV_Perturb(162)	10	Meta	-99.9900	0.2536	0.3608	0.0000	340.80	45.56	340.80	45.56	0.8538	0.0365	11.80	2.10	0	0.0	11.3463
JuvMortEV_Perturb(163)	10	Windward_Complex	-99.9900	0.2399	0.4986	0.0000	156.40	25.89	156.40	25.89	0.6857	0.1455	5.90	0.88	0	0.0	10.4855
JuvMortEV_Perturb(163)	10	Kahuku_Complex	-99.9900	0.2289	0.5016	0.0000	95.20	12.66	95.20	12.66	0.4725	0.2106	4.30	1.64	0	0.0	10.4855
JuvMortEV_Perturb(163)	10	Keawawa	-99.9900	0.1003	0.4482	1.0000	0.00	0.00	0.10	0.32	0.0000	0.0000	0.00	0.00	1	2.1	10.4855
JuvMortEV_Perturb(163)	10	Klipper	-99.9900	0.1565	0.5759	1.0000	0.00	0.00	0.20	0.42	0.0000	0.0000	0.00	0.00	6	8.0	10.4855
JuvMortEV_Perturb(163)	10	Lotus_Farm	-99.9900	0.1387	0.5654	1.0000	0.00	0.00	0.10	0.32	0.0000	0.0000	0.00	0.00	6	8.9	10.4855
JuvMortEV_Perturb(163)	10	Pearl_Harbor	-99.9900	0.1853	0.4982	0.0000	26.30	7.83	26.30	7.83	0.1866	0.2235	2.30	1.42	0	0.0	10.4855
JuvMortEV_Perturb(163)	10	Turtle_Bay	-99.9900	0.1796	0.5005	0.4000	29.83	10.30	18.00	17.10	0.1747	0.2312	1.83	0.98	0	81.8	10.4855
JuvMortEV_Perturb(163)	10	Waimea_Valley	-99.9900	0.1647	0.4992	0.8000	18.00	9.90	3.80	8.19	0.0000	0.0000	1.00	0.00	67	75.3	10.4855
JuvMortEV_Perturb(163)	10	Meta	-99.9900	0.2518	0.3681	0.0000	300.10	43.71	300.10	43.71	0.8391	0.0468	12.10	1.85	0	0.0	10.4855
JuvMortEV_Perturb(164)	10	Windward_Complex	-99.9900	0.2360	0.5121	0.0000	161.30	29.37	161.30	29.37	0.6774	0.1507	5.90	1.73	0	0.0	14.8098
JuvMortEV_Perturb(164)	10	Kahuku_Complex	-99.9900	0.2316	0.5162	0.0000	103.10	18.22	103.10	18.22	0.5907	0.0731	4.10	1.10	0	0.0	14.8098
JuvMortEV_Perturb(164)	10	Keawawa	-99.9900	0.1595	0.4952	1.0000	0.00	0.00	0.10	0.32	0.0000	0.0000	0.00	0.00	2	1.8	14.8098
JuvMortEV_Perturb(164)	10	Klipper	-99.9900	0.0488	0.4317	1.0000	0.00	0.00	0.10	0.32	0.0000	0.0000	0.00	0.00	3	5.1	14.8098
JuvMortEV_Perturb(164)	10	Lotus_Farm	-99.9900	-0.0363	0.6070	1.0000	0.00	0.00	0.00	0.00	0.0000	0.0000	0.00	0.00	2	3.0	14.8098
JuvMortEV_Perturb(164)	10	Pearl_Harbor	-99.9900	0.1766	0.5126	0.3000	38.86	6.74	27.40	19.25	0.2796	0.2165	2.57	0.79	0	96.0	14.8098
JuvMortEV_Perturb(164)	10	Turtle_Bay	-99.9900	0.1746	0.4984	0.1000	34.56	6.31	31.20	12.16	0.2818	0.2047	2.00	0.87	0	20.0	14.8098
JuvMortEV_Perturb(164)	10	Waimea_Valley	-99.9900	0.1444	0.5086	1.0000	0.00	0.00	0.00	0.00	0.0000	0.0000	0.00	0.00	54	79.3	14.8098
JuvMortEV_Perturb(164)	10	Meta	-99.9900	0.2539	0.3780	0.0000	323.20	42.35	323.20	42.35	0.8517	0.0272	11.30	1.57	0	0.0	14.8098
JuvMortEV_Perturb(165)	10	Windward_Complex	-99.9900	0.2421	0.5213	0.0000	180.90	22.48	180.90	22.48	0.7128	0.1004	6.00	1.63	0	0.0	16.2913
JuvMortEV_Perturb(165)	10	Kahuku_Complex	-99.9900	0.2338	0.5191	0.0000	101.00	12.17	101.00	12.17	0.6126	0.1299	4.60	0.97	0	0.0	16.2913
JuvMortEV_Perturb(165)	10	Keawawa	-99.9900	0.1315	0.5537	1.0000	0.00	0.00	0.00	0.00	0.0000	0.0000	0.00	0.00	1	3.1	16.2913
JuvMortEV_Perturb(165)	10	Klipper	-99.9900	0.1571	0.5868	1.0000	0.00	0.00	0.20	0.42	0.0000	0.0000	0.00	0.00	8	9.7	16.2913
JuvMortEV_Perturb(165)	10	Lotus_Farm	-99.9900	0.1018	0.5969	1.0000	0.00	0.00	0.00	0.00	0.0000	0.0000	0.00	0.00	6	7.4	16.2913
JuvMortEV_Perturb(165)	10	Pearl_Harbor	-99.9900	0.1765	0.5290	0.1000	40.22	13.78	36.20	18.18	0.1913	0.2228	2.22	1.48	0	140.0	16.2913
JuvMortEV_Perturb(165)	10	Turtle_Bay	-99.9900	0.1756	0.5258	0.1000	39.56	10.09	35.60	15.71	0.0981	0.1471	1.67	1.00	0	140.0	16.2913
JuvMortEV_Perturb(165)	10	Waimea_Valley	-99.9900	0.1626	0.5260	1.0000	0.00	0.00	0.20	0.42	0.0000	0.0000	0.00	0.00	98	93.8	16.2913
JuvMortEV_Perturb(165)	10	Meta	-99.9900	0.2574	0.3938	0.0000	354.10	52.28	354.10	52.28	0.8630	0.0401	11.10	1.52	0	0.0	16.2913
JuvMortEV_Perturb(166)	10	Windward_Complex	-99.9900	0.2385	0.4782	0.0000	169.60	29.88	169.60	29.88	0.6407	0.1427	6.00	1.41	0	0.0	5.0801
JuvMortEV_Perturb(166)	10	Kahuku_Complex	-99.9900	0.2308	0.4851	0.0000	102.10	18.86	102.10	18.86	0.5718	0.2156	4.40	1.71	0	0.0	5.0801
JuvMortEV_Perturb(166)	10	Keawawa	-99.9900	0.0126	0.6417	1.0000	0.00	0.00	0.10	0.32	0.0000	0.0000	0.00	0.00	1	2.0	5.0801
JuvMortEV_Perturb(166)	10	Klipper	-99.9900	0.1261	0.5177	1.0000	0.00	0.00	0.20	0.42	0.0000	0.0000	0.00	0.00	8	8.5	5.0801
JuvMortEV_Perturb(166)	10	Lotus_Farm	-99.9900	0.1411	0.5521	1.0000	0.00	0.00	0.10	0.32	0.0000	0.0000	0.00	0.00	4	9.1	5.0801
JuvMortEV_Perturb(166)	10	Pearl_Harbor	-99.9900	0.1759	0.4820	0.2000	38.88	11.14	31.10	19.11	0.2334	0.2282	2.00	0.76	0	169.5	5.0801
JuvMortEV_Perturb(166)	10	Turtle_Bay	-99.9900	0.1789	0.4831	0.2000	33.38	13.75	26.70	18.58	0.2020	0.2909	1.75	1.16	0	87.5	5.0801
JuvMortEV_Perturb(166)	10	Waimea_Valley	-99.9900	0.1728	0.4894	0.7000	20.33	12.58	6.30	11.36	0.3038	0.2673	2.00	1.00	81	80.4	5.0801
JuvMortEV_Perturb(166)	10	Meta	-99.9900	0.2478	0.3478	0.0000	336.20	58.07	336.20	58.07	0.8356	0.0377	11.40	2.22	0	0.0	5.0801
JuvMortEV_Perturb(167)	10	Windward_Complex	-99.9900	0.2479	0.5346	0.0000	170.30	22.92	170.30	22.92	0.6234	0.0924	5.80	1.40	0	0.0	16.5315
JuvMortEV_Perturb(167)	10	Kahuku_Complex	-99.9900	0.2341	0.5353	0.0000	104.10	17.70	104.10	17.70	0.5730	0.1805	4.80	0.92	0	0.0	16.5315
JuvMortEV_Perturb(167)	10	Keawawa	-99.9900	0.0877	0.4746	1.0000	0.00	0.00	0.40	0.70	0.0000	0.0000	0.00	0.00	1	2.0	16.5315
JuvMortEV_Perturb(167)	10	Klipper	-99.9900	0.0948	0.5768	1.0000	0.00	0.00	0.20	0.42	0.0000	0.0000	0.00	0.00	6	8.6	16.5315
JuvMortEV_Perturb(167)	10	Lotus_Farm	-99.9900	0.0305	0.6002	1.0000	0.00	0.00	0.20	0.42	0.0000	0.0000	0.00	0.00	4	6.2	16.5315
JuvMortEV_Perturb(167)	10	Pearl_Harbor	-99.9900	0.1811	0.5241	0.1000	34.56	11.37	31.10	15.31	0.1455	0.2172	1.78	0.83	0	38.5	16.5315
JuvMortEV_Perturb(167)	10	Turtle_Bay	-99.9900	0.1867	0.5342	0.2000	39.00	8.21	31.30	17.78	0.2855	0.2600	1.88	0.83	0	116.0	16.5315
JuvMortEV_Perturb(167)	10	Waimea_Valley	-99.9900	0.1621	0.5427	1.0000	0.00	0.00	0.20	0.42	0.0000	0.0000	0.00	0.00	39	48.4	16.5315
JuvMortEV_Perturb(167)	10	Meta	-99.9900	0.2639	0.4039	0.0000	337.80	32.49	337.80	32.49	0.8354	0.0234	11.10	2.38	0	0.0	16.5315
JuvMortEV_Perturb(168)	10	Windward_Complex	-99.9900	0.2380	0.4826	0.0000	180.80	23.57	180.80	23.57	0.7485	0.0825	6.40	1.84	0	0.0	6.0210
JuvMortEV_Perturb(168)	10	Kahuku_Complex	-99.9900	0.2289	0.4888	0.0000	99.80	20.36	99.80	20.36	0.4743	0.2156	3.70	1.57	0	0.0	6.0210
JuvMortEV_Perturb(168)	10	Keawawa	-99.9900	0.0449	0.5126	1.0000	0.00	0.00	0.00	0.00	0.0000	0.0000	0.00	0.00	2	3.0	6.0210
JuvMortEV_Perturb(168)	10	Klipper	-99.9900	0.1534	0.4852	1.0000	0.00	0.00	0.20	0.42	0.0000	0.0000	0.00	0.00	7	9.5	6.0210
JuvMortEV_Perturb(168)	10	Lotus_Farm	-99.9900	0.0923	0.4890	1.0000	0.00	0.00	0.20	0.42	0.0000	0.0000	0.00	0.00	4	8.5	6.0210
JuvMortEV_Perturb(168)	10	Pearl_Harbor	-99.9900	0.1737	0.4918	0.0000	42.10	12.09	42.10	12.09	0.2766	0.2465	2.30	1.25	0	0.0	6.0210
JuvMortEV_Perturb(168)	10	Turtle_Bay	-99.9900	0.1748	0.4822	0.2000	37.50	4.47	30.00	16.30	0.1554	0.2231	1.63	0.74	0	88.5	6.0210
JuvMortEV_Perturb(168)	10	Waimea_Valley	-99.9900	0.1621	0.4748	0.9000	32.00	0.00	3.30	10.09	0.2505	0.0000	3.00	0.00	76	96.6	6.0210
JuvMortEV_Perturb(168)	10	Meta	-99.9900	0.2450	0.3543	0.0000	356.40	46.78	356.40	46.78	0.8649	0.0325	11.80	2.25	0	0.0	6.0210
JuvMortEV_Perturb(169)	10	Windward_Complex	-99.9900	0.2287	0.5252	0.0000	166.10	23.71	166.10	23.71	0.7048	0.0835	7.30	1.95	0	0.0	17.3323
JuvMortEV_Perturb(169)	10	Kahuku_Complex	-99.9900	0.2343	0.5385	0.0000	90.30	19.51	90.30	19.51	0.5849	0.1271	4.90	1.45	0	0.0	17.3323
JuvMortEV_Perturb(169)	10	Keawawa	-99.9900	0.2515	0.6249	1.0000	0.00	0.00	0.10	0.32	0.0000	0.0000	0.00	0.00	2	2.7	17.3323
JuvMortEV_Perturb(169)	10	Klipper	-99.9900	0.1217	0.5856	1.0000	0.00	0.00	0.30	0.48	0.0000	0.0000	0.00	0.00	9	11.1	17.3323
JuvMortEV_Perturb(169)	10	Lotus_Farm	-99.9900	0.0778	0.5272	1.0000	0.00	0.00	0.20	0.42	0.0000	0.0000	0.00	0.00	3	7.7	17.3323
JuvMortEV_Perturb(169)	10	Pearl_Harbor	-99.9900	0.1755	0.5275	0.2000	34.13	8.61	27.30	16.27	0.1993	0.2123	2.00	1.07	0	90.0	17.3323
JuvMortEV_Perturb(169)	10	Turtle_Bay	-99.9900	0.1757	0.5318	0.3000	31.00	7.44	21.70	16.16	0.2327	0.2411	2.00	1.00	0	87.3	17.3323
JuvMortEV_Perturb(169)	10	Waimea_Valley	-99.9900	0.1525	0.5423	1.0000	0.00	0.00	0.20	0.42	0.0000	0.0000	0.00	0.00	42	65.5	17.3323
JuvMortEV_Perturb(169)	10	Meta	-99.9900	0.2530	0.4026	0.0000	306.20	46.84	306.20	46.84	0.8536	0.0276	11.80	1.69	0	0.0	17.3323
JuvMortEV_Perturb(170)	10	Windward_Complex	-99.9900	0.2465	0.6150	0.0000	142.20	46.77	142.20	46.77	0.7071	0.0706	5.50	0.85	0	0.0	24.9199
JuvMortEV_Perturb(170)	10	Kahuku_Complex	-99.9900	0.2165	0.5911	0.1000	82.44	25.34	74.20	35.36	0.6258	0.0905	3.89	1.05	0	29.0	24.9199
JuvMortEV_Perturb(170)	10	Keawawa	-99.9900	0.2239	0.5918	1.0000	0.00	0.00	0.00	0.00	0.0000	0.0000	0.00	0.00	1	1.6	24.9199
JuvMortEV_Perturb(170)	10	Klipper	-99.9900	0.0205	0.5154	1.0000	0.00	0.00	0.00	0.00	0.0000	0.0000	0.00	0.00	5	5.1	24.9199
JuvMortEV_Perturb(170)	10	Lotus_Farm	-99.9900	0.0333	0.5275	1.0000	0.00	0.00	0.20	0.42	0.0000	0.0000	0.00	0.00	3	5.1	24.9199
JuvMortEV_Perturb(170)	10	Pearl_Harbor	-99.9900	0.1720	0.5837	0.3000	27.14	10.07	19.00	15.48	0.2334	0.2846	1.71	0.76	0	70.3	24.9199
JuvMortEV_Perturb(170)	10	Turtle_Bay	-99.9900	0.1690	0.5810	0.3000	33.43	5.86	23.40	16.84	0.1194	0.2367	1.57	0.79	0	99.0	24.9199
JuvMortEV_Perturb(170)	10	Waimea_Valley	-99.9900	0.1570	0.6047	0.8000	18.50	0.71	3.70	7.80	0.0000	0.0000	1.00	0.00	82	73.0	24.9199
JuvMortEV_Perturb(170)	10	Meta	-99.9900	0.2628	0.4810	0.0000	262.70	62.88	262.70	62.88	0.8505	0.0478	10.40	2.76	0	0.0	24.9199
JuvMortEV_Perturb(171)	10	Windward_Complex	-99.9900	0.2361	0.5005	0.0000	162.30	25.92	162.30	25.92	0.6963	0.0910	6.10	1.10	0	0.0	10.2653
JuvMortEV_Perturb(171)	10	Kahuku_Complex	-99.9900	0.2311	0.4957	0.0000	97.20	8.24	97.20	8.24	0.6498	0.0809	4.50	1.18	0	0.0	10.2653
JuvMortEV_Perturb(171)	10	Keawawa	-99.9900	0.1976	0.6129	1.0000	0.00	0.00	0.30	0.48	0.0000	0.0000	0.00	0.00	2	1.8	10.2653
JuvMortEV_Perturb(171)	10	Klipper	-99.9900	0.1316	0.5545	1.0000	0.00	0.00	0.00	0.00	0.0000	0.0000	0.00	0.00	6	9.2	10.2653
JuvMortEV_Perturb(171)	10	Lotus_Farm	-99.9900	0.0522	0.5631	1.0000	0.00	0.00	0.10	0.32	0.0000	0.0000	0.00	0.00	3	4.2	10.2653
JuvMortEV_Perturb(171)	10	Pearl_Harbor	-99.9900	0.1779	0.4932	0.1000	35.33	8.92	31.90	13.73	0.1680	0.1972	1.67	0.50	0	125.0	10.2653
JuvMortEV_Perturb(171)	10	Turtle_Bay	-99.9900	0.1741	0.4861	0.1000	37.11	6.58	33.40	13.28	0.2357	0.2120	1.67	0.50	0	185.0	10.2653
JuvMortEV_Perturb(171)	10	Waimea_Valley	-99.9900	0.1648	0.4798	0.7000	18.33	8.96	5.60	9.75	0.1641	0.2842	1.33	0.58	60	54.3	10.2653
JuvMortEV_Perturb(171)	10	Meta	-99.9900	0.2472	0.3706	0.0000	330.80	12.56	330.80	12.56	0.8692	0.0210	11.90	1.20	0	0.0	10.2653
JuvMortEV_Perturb(172)	10	Windward_Complex	-99.9900	0.2411	0.4838	0.0000	186.20	20.80	186.20	20.80	0.6860	0.1508	6.40	1.26	0	0.0	6.1011
JuvMortEV_Perturb(172)	10	Kahuku_Complex	-99.9900	0.2245	0.4849	0.0000	97.40	14.86	97.40	14.86	0.4837	0.2121	3.50	1.51	0	0.0	6.1011
JuvMortEV_Perturb(172)	10	Keawawa	-99.9900	0.1728	0.6373	1.0000	0.00	0.00	0.00	0.00	0.0000	0.0000	0.00	0.00	2	2.4	6.1011
JuvMortEV_Perturb(172)	10	Klipper	-99.9900	0.1333	0.5245	1.0000	0.00	0.00	0.10	0.32	0.0000	0.0000	0.00	0.00	8	12.9	6.1011
JuvMortEV_Perturb(172)	10	Lotus_Farm	-99.9900	0.0732	0.4735	1.0000	0.00	0.00	0.10	0.32	0.0000	0.0000	0.00	0.00	7	10.2	6.1011
JuvMortEV_Perturb(172)	10	Pearl_Harbor	-99.9900	0.1804	0.4943	0.1000	34.11	4.88	30.80	11.44	0.3124	0.2772	2.33	1.32	0	38.0	6.1011
JuvMortEV_Perturb(172)	10	Turtle_Bay	-99.9900	0.1677	0.4899	0.0000	28.50	6.28	28.50	6.28	0.3341	0.2258	2.20	0.79	0	0.0	6.1011
JuvMortEV_Perturb(172)	10	Waimea_Valley	-99.9900	0.1678	0.4806	0.6000	19.75	7.50	8.30	10.77	0.3137	0.2901	2.50	1.00	38	54.8	6.1011
JuvMortEV_Perturb(172)	10	Meta	-99.9900	0.2469	0.3509	0.0000	351.40	22.15	351.40	22.15	0.8519	0.0376	11.60	1.17	0	0.0	6.1011
JuvMortEV_Perturb(173)	10	Windward_Complex	-99.9900	0.2365	0.4844	0.0000	168.50	29.01	168.50	29.01	0.6995	0.1015	6.30	1.49	0	0.0	5.9409
JuvMortEV_Perturb(173)	10	Kahuku_Complex	-99.9900	0.2259	0.4874	0.0000	103.30	16.60	103.30	16.60	0.5859	0.1621	4.80	1.62	0	0.0	5.9409
JuvMortEV_Perturb(173)	10	Keawawa	-99.9900	0.1193	0.4964	1.0000	0.00	0.00	0.00	0.00	0.0000	0.0000	0.00	0.00	2	2.6	5.9409
JuvMortEV_Perturb(173)	10	Klipper	-99.9900	0.1118	0.4809	1.0000	0.00	0.00	0.10	0.32	0.0000	0.0000	0.00	0.00	9	12.0	5.9409
JuvMortEV_Perturb(173)	10	Lotus_Farm	-99.9900	0.0967	0.4985	1.0000	0.00	0.00	0.10	0.32	0.0000	0.0000	0.00	0.00	9	9.3	5.9409
JuvMortEV_Perturb(173)	10	Pearl_Harbor	-99.9900	0.1779	0.4930	0.0000	36.40	10.81	36.40	10.81	0.2530	0.2616	2.00	0.94	0	0.0	5.9409
JuvMortEV_Perturb(173)	10	Turtle_Bay	-99.9900	0.1739	0.4837	0.0000	31.70	9.83	31.70	9.83	0.2406	0.2154	1.90	0.88	0	0.0	5.9409
JuvMortEV_Perturb(173)	10	Waimea_Valley	-99.9900	0.1699	0.4963	0.9000	15.00	0.00	1.90	4.65	0.6044	0.0000	3.00	0.00	31	65.6	5.9409
JuvMortEV_Perturb(173)	10	Meta	-99.9900	0.2455	0.3471	0.0000	342.00	45.68	342.00	45.68	0.8599	0.0301	11.80	2.15	0	0.0	5.9409
JuvMortEV_Perturb(174)	10	Windward_Complex	-99.9900	0.2335	0.4866	0.0000	160.40	21.97	160.40	21.97	0.6907	0.1213	6.10	1.66	0	0.0	9.4444
JuvMortEV_Perturb(174)	10	Kahuku_Complex	-99.9900	0.2294	0.4962	0.0000	100.50	14.69	100.50	14.69	0.5515	0.1878	4.50	1.08	0	0.0	9.4444
JuvMortEV_Perturb(174)	10	Keawawa	-99.9900	0.2012	0.6300	1.0000	0.00	0.00	0.00	0.00	0.0000	0.0000	0.00	0.00	1	2.1	9.4444
JuvMortEV_Perturb(174)	10	Klipper	-99.9900	0.0831	0.5860	1.0000	0.00	0.00	0.10	0.32	0.0000	0.0000	0.00	0.00	6	8.7	9.4444
JuvMortEV_Perturb(174)	10	Lotus_Farm	-99.9900	0.1647	0.5661	1.0000	0.00	0.00	0.10	0.32	0.0000	0.0000	0.00	0.00	6	7.8	9.4444
JuvMortEV_Perturb(174)	10	Pearl_Harbor	-99.9900	0.1775	0.5016	0.3000	38.14	5.64	26.80	18.84	0.3247	0.2175	2.29	0.95	0	97.0	9.4444
JuvMortEV_Perturb(174)	10	Turtle_Bay	-99.9900	0.1721	0.4969	0.2000	29.00	11.50	23.20	15.89	0.1688	0.1991	1.63	0.74	0	114.0	9.4444
JuvMortEV_Perturb(174)	10	Waimea_Valley	-99.9900	0.1608	0.4987	0.5000	29.40	14.54	14.80	18.19	0.3099	0.3230	2.20	1.64	73	71.6	9.4444
JuvMortEV_Perturb(174)	10	Meta	-99.9900	0.2463	0.3618	0.0000	325.90	59.71	325.90	59.71	0.8569	0.0398	11.90	2.47	0	0.0	9.4444
JuvMortEV_Perturb(175)	10	Windward_Complex	-99.9900	0.2360	0.6056	0.0000	165.10	20.79	165.10	20.79	0.7485	0.0507	5.90	1.52	0	0.0	23.1782
JuvMortEV_Perturb(175)	10	Kahuku_Complex	-99.9900	0.2190	0.5977	0.0000	100.80	13.99	100.80	13.99	0.5906	0.1376	4.10	1.20	0	0.0	23.1782
JuvMortEV_Perturb(175)	10	Keawawa	-99.9900	0.0423	0.5185	1.0000	0.00	0.00	0.10	0.32	0.0000	0.0000	0.00	0.00	1	1.9	23.1782
JuvMortEV_Perturb(175)	10	Klipper	-99.9900	0.0726	0.6320	1.0000	0.00	0.00	0.00	0.00	0.0000	0.0000	0.00	0.00	6	7.3	23.1782
JuvMortEV_Perturb(175)	10	Lotus_Farm	-99.9900	0.1223	0.5454	1.0000	0.00	0.00	0.10	0.32	0.0000	0.0000	0.00	0.00	3	5.8	23.1782
JuvMortEV_Perturb(175)	10	Pearl_Harbor	-99.9900	0.1720	0.5819	0.1000	21.56	11.22	19.40	12.58	0.2741	0.2649	1.78	0.83	0	120.0	23.1782
JuvMortEV_Perturb(175)	10	Turtle_Bay	-99.9900	0.1640	0.5792	0.2000	29.25	10.28	23.50	15.14	0.1630	0.1573	2.38	1.06	0	73.0	23.1782
JuvMortEV_Perturb(175)	10	Waimea_Valley	-99.9900	0.1187	0.5807	0.9000	8.00	0.00	0.90	2.51	0.3047	0.0000	2.00	0.00	16	31.5	23.1782
JuvMortEV_Perturb(175)	10	Meta	-99.9900	0.2600	0.4566	0.0000	309.90	30.23	309.90	30.23	0.8581	0.0279	10.60	1.90	0	0.0	23.1782
JuvMortEV_Perturb(176)	10	Windward_Complex	-99.9900	0.2491	0.5229	0.0000	181.90	20.45	181.90	20.45	0.6533	0.1539	6.00	1.05	0	0.0	15.3504
JuvMortEV_Perturb(176)	10	Kahuku_Complex	-99.9900	0.2392	0.5193	0.0000	102.70	19.96	102.70	19.96	0.4714	0.1988	3.20	1.23	0	0.0	15.3504
JuvMortEV_Perturb(176)	10	Keawawa	-99.9900	0.1086	0.4842	1.0000	0.00	0.00	0.20	0.42	0.0000	0.0000	0.00	0.00	1	1.6	15.3504
JuvMortEV_Perturb(176)	10	Klipper	-99.9900	0.1140	0.5695	1.0000	0.00	0.00	0.10	0.32	0.0000	0.0000	0.00	0.00	5	6.5	15.3504
JuvMortEV_Perturb(176)	10	Lotus_Farm	-99.9900	0.0836	0.4976	1.0000	0.00	0.00	0.10	0.32	0.0000	0.0000	0.00	0.00	3	8.1	15.3504
JuvMortEV_Perturb(176)	10	Pearl_Harbor	-99.9900	0.1822	0.5239	0.2000	38.25	10.66	30.70	18.49	0.3046	0.2350	2.00	0.76	0	63.5	15.3504
JuvMortEV_Perturb(176)	10	Turtle_Bay	-99.9900	0.1851	0.5165	0.1000	33.22	11.05	29.90	14.80	0.1581	0.2574	1.67	1.12	0	194.0	15.3504
JuvMortEV_Perturb(176)	10	Waimea_Valley	-99.9900	0.1514	0.5232	0.9000	15.00	0.00	1.80	4.66	0.5844	0.0000	3.00	0.00	61	82.4	15.3504
JuvMortEV_Perturb(176)	10	Meta	-99.9900	0.2623	0.4002	0.0000	347.40	43.42	347.40	43.42	0.8333	0.0487	10.50	2.01	0	0.0	15.3504
JuvMortEV_Perturb(177)	10	Windward_Complex	-99.9900	0.2482	0.4877	0.0000	155.80	25.03	155.80	25.03	0.7287	0.0573	5.50	1.51	0	0.0	7.7628
JuvMortEV_Perturb(177)	10	Kahuku_Complex	-99.9900	0.2291	0.4895	0.0000	89.00	14.02	89.00	14.02	0.5616	0.1733	4.00	1.25	0	0.0	7.7628
JuvMortEV_Perturb(177)	10	Keawawa	-99.9900	0.1655	0.5814	1.0000	0.00	0.00	0.10	0.32	0.0000	0.0000	0.00	0.00	1	2.1	7.7628
JuvMortEV_Perturb(177)	10	Klipper	-99.9900	0.0885	0.5365	1.0000	0.00	0.00	0.00	0.00	0.0000	0.0000	0.00	0.00	4	4.5	7.7628
JuvMortEV_Perturb(177)	10	Lotus_Farm	-99.9900	0.1408	0.5662	1.0000	0.00	0.00	0.20	0.42	0.0000	0.0000	0.00	0.00	2	3.5	7.7628
JuvMortEV_Perturb(177)	10	Pearl_Harbor	-99.9900	0.1731	0.4876	0.0000	36.70	10.11	36.70	10.11	0.1586	0.2062	1.50	0.53	0	0.0	7.7628
JuvMortEV_Perturb(177)	10	Turtle_Bay	-99.9900	0.1741	0.4853	0.0000	30.80	6.80	30.80	6.80	0.1361	0.1959	1.70	0.95	0	0.0	7.7628
JuvMortEV_Perturb(177)	10	Waimea_Valley	-99.9900	0.1770	0.4942	0.8000	20.50	10.61	4.30	9.25	0.0000	0.0000	1.00	0.00	66	71.6	7.7628
JuvMortEV_Perturb(177)	10	Meta	-99.9900	0.2535	0.3496	0.0000	316.90	44.74	316.90	44.74	0.8673	0.0109	10.60	1.07	0	0.0	7.7628
JuvMortEV_Perturb(178)	10	Windward_Complex	-99.9900	0.2383	0.4981	0.0000	167.10	14.82	167.10	14.82	0.7410	0.0634	6.30	1.89	0	0.0	12.6877
JuvMortEV_Perturb(178)	10	Kahuku_Complex	-99.9900	0.2338	0.5033	0.0000	92.30	18.47	92.30	18.47	0.5108	0.2179	3.70	1.64	0	0.0	12.6877
JuvMortEV_Perturb(178)	10	Keawawa	-99.9900	0.0419	0.6487	1.0000	0.00	0.00	0.10	0.32	0.0000	0.0000	0.00	0.00	1	2.1	12.6877
JuvMortEV_Perturb(178)	10	Klipper	-99.9900	0.0288	0.5066	1.0000	0.00	0.00	0.30	0.48	0.0000	0.0000	0.00	0.00	5	4.8	12.6877
JuvMortEV_Perturb(178)	10	Lotus_Farm	-99.9900	0.0648	0.5636	1.0000	0.00	0.00	0.00	0.00	0.0000	0.0000	0.00	0.00	6	8.9	12.6877
JuvMortEV_Perturb(178)	10	Pearl_Harbor	-99.9900	0.1707	0.4917	0.2000	38.25	10.59	30.60	18.64	0.2631	0.2119	2.25	1.16	0	29.5	12.6877
JuvMortEV_Perturb(178)	10	Turtle_Bay	-99.9900	0.1754	0.4960	0.1000	37.67	9.03	34.00	14.38	0.0692	0.1563	1.44	0.73	0	74.0	12.6877
JuvMortEV_Perturb(178)	10	Waimea_Valley	-99.9900	0.1414	0.4882	0.9000	17.00	0.00	1.80	5.35	0.4567	0.0000	2.00	0.00	29	62.6	12.6877
JuvMortEV_Perturb(178)	10	Meta	-99.9900	0.2526	0.3652	0.0000	326.20	47.14	326.20	47.14	0.8584	0.0329	11.30	2.31	0	0.0	12.6877
JuvMortEV_Perturb(179)	10	Windward_Complex	-99.9900	0.2350	0.5616	0.0000	154.00	32.48	154.00	32.48	0.6816	0.0817	6.10	0.88	0	0.0	22.1572
JuvMortEV_Perturb(179)	10	Kahuku_Complex	-99.9900	0.2302	0.5690	0.0000	99.40	20.19	99.40	20.19	0.5378	0.1548	3.90	0.57	0	0.0	22.1572
JuvMortEV_Perturb(179)	10	Keawawa	-99.9900	0.1397	0.6095	1.0000	0.00	0.00	0.30	0.67	0.0000	0.0000	0.00	0.00	2	3.2	22.1572
JuvMortEV_Perturb(179)	10	Klipper	-99.9900	0.0955	0.6434	1.0000	0.00	0.00	0.10	0.32	0.0000	0.0000	0.00	0.00	6	8.2	22.1572
JuvMortEV_Perturb(179)	10	Lotus_Farm	-99.9900	0.1109	0.5572	1.0000	0.00	0.00	0.10	0.32	0.0000	0.0000	0.00	0.00	4	6.6	22.1572
JuvMortEV_Perturb(179)	10	Pearl_Harbor	-99.9900	0.1795	0.5521	0.2000	39.38	8.68	31.50	18.28	0.3341	0.2705	2.75	1.28	0	60.3	22.1572
JuvMortEV_Perturb(179)	10	Turtle_Bay	-99.9900	0.1696	0.5621	0.3000	37.00	16.75	26.10	22.25	0.0866	0.1232	1.71	1.11	0	107.7	22.1572
JuvMortEV_Perturb(179)	10	Waimea_Valley	-99.9900	0.1523	0.5628	0.7000	18.33	12.70	5.80	10.53	0.4628	0.1555	3.00	1.00	82	83.4	22.1572
JuvMortEV_Perturb(179)	10	Meta	-99.9900	0.2596	0.4259	0.0000	317.30	52.30	317.30	52.30	0.8425	0.0362	11.80	1.40	0	0.0	22.1572
JuvMortEV_Perturb(180)	10	Windward_Complex	-99.9900	0.2377	0.5046	0.0000	179.30	23.36	179.30	23.36	0.6739	0.1089	5.40	1.26	0	0.0	12.3674
JuvMortEV_Perturb(180)	10	Kahuku_Complex	-99.9900	0.2408	0.5122	0.0000	102.20	13.35	102.20	13.35	0.5539	0.1477	4.20	1.14	0	0.0	12.3674
JuvMortEV_Perturb(180)	10	Keawawa	-99.9900	0.0885	0.5038	1.0000	0.00	0.00	0.30	0.48	0.0000	0.0000	0.00	0.00	1	2.5	12.3674
JuvMortEV_Perturb(180)	10	Klipper	-99.9900	0.1159	0.5277	1.0000	0.00	0.00	0.10	0.32	0.0000	0.0000	0.00	0.00	6	8.1	12.3674
JuvMortEV_Perturb(180)	10	Lotus_Farm	-99.9900	0.1292	0.5581	1.0000	0.00	0.00	0.10	0.32	0.0000	0.0000	0.00	0.00	5	6.0	12.3674
JuvMortEV_Perturb(180)	10	Pearl_Harbor	-99.9900	0.1712	0.5025	0.0000	35.40	12.23	35.40	12.23	0.2681	0.2615	2.20	1.32	0	0.0	12.3674
JuvMortEV_Perturb(180)	10	Turtle_Bay	-99.9900	0.1827	0.5037	0.0000	38.50	12.39	38.50	12.39	0.2101	0.1986	2.00	0.82	0	0.0	12.3674
JuvMortEV_Perturb(180)	10	Waimea_Valley	-99.9900	0.1621	0.4991	1.0000	0.00	0.00	0.20	0.42	0.0000	0.0000	0.00	0.00	64	59.8	12.3674
JuvMortEV_Perturb(180)	10	Meta	-99.9900	0.2547	0.3749	0.0000	356.10	45.42	356.10	45.42	0.8547	0.0378	11.70	2.50	0	0.0	12.3674
JuvMortEV_Perturb(181)	10	Windward_Complex	-99.9900	0.2368	0.4880	0.0000	169.70	25.40	169.70	25.40	0.7138	0.0853	5.90	1.10	0	0.0	9.7047
JuvMortEV_Perturb(181)	10	Kahuku_Complex	-99.9900	0.2344	0.4933	0.0000	99.20	18.05	99.20	18.05	0.5470	0.1519	3.90	1.20	0	0.0	9.7047
JuvMortEV_Perturb(181)	10	Keawawa	-99.9900	0.0737	0.5887	1.0000	0.00	0.00	0.00	0.00	0.0000	0.0000	0.00	0.00	1	2.2	9.7047
JuvMortEV_Perturb(181)	10	Klipper	-99.9900	0.1244	0.5317	1.0000	0.00	0.00	0.10	0.32	0.0000	0.0000	0.00	0.00	9	10.7	9.7047
JuvMortEV_Perturb(181)	10	Lotus_Farm	-99.9900	0.1217	0.5526	1.0000	0.00	0.00	0.00	0.00	0.0000	0.0000	0.00	0.00	4	6.8	9.7047
JuvMortEV_Perturb(181)	10	Pearl_Harbor	-99.9900	0.1819	0.4948	0.0000	34.00	10.32	34.00	10.32	0.2039	0.2271	2.10	0.99	0	0.0	9.7047
JuvMortEV_Perturb(181)	10	Turtle_Bay	-99.9900	0.1808	0.4923	0.1000	36.22	12.65	32.80	16.10	0.2113	0.1937	2.11	0.93	0	196.0	9.7047
JuvMortEV_Perturb(181)	10	Waimea_Valley	-99.9900	0.1633	0.4896	0.8000	24.50	0.71	4.90	10.33	0.2323	0.2156	2.00	0.00	47	56.9	9.7047
JuvMortEV_Perturb(181)	10	Meta	-99.9900	0.2506	0.3587	0.0000	340.70	27.36	340.70	27.36	0.8654	0.0203	11.40	1.71	0	0.0	9.7047
JuvMortEV_Perturb(182)	10	Windward_Complex	-99.9900	0.2387	0.4795	0.0000	164.30	20.87	164.30	20.87	0.7105	0.1022	6.10	2.13	0	0.0	7.1421
JuvMortEV_Perturb(182)	10	Kahuku_Complex	-99.9900	0.2271	0.4885	0.0000	102.10	17.25	102.10	17.25	0.4657	0.2466	4.20	1.62	0	0.0	7.1421
JuvMortEV_Perturb(182)	10	Keawawa	-99.9900	0.1197	0.6578	1.0000	0.00	0.00	0.20	0.42	0.0000	0.0000	0.00	0.00	2	2.0	7.1421
JuvMortEV_Perturb(182)	10	Klipper	-99.9900	0.1267	0.5177	1.0000	0.00	0.00	0.10	0.32	0.0000	0.0000	0.00	0.00	4	9.0	7.1421
JuvMortEV_Perturb(182)	10	Lotus_Farm	-99.9900	0.0964	0.5066	1.0000	0.00	0.00	0.10	0.32	0.0000	0.0000	0.00	0.00	3	7.7	7.1421
JuvMortEV_Perturb(182)	10	Pearl_Harbor	-99.9900	0.1714	0.4841	0.1000	34.56	10.25	31.20	14.35	0.3712	0.2261	2.22	0.83	0	127.0	7.1421
JuvMortEV_Perturb(182)	10	Turtle_Bay	-99.9900	0.1776	0.4912	0.1000	40.33	8.60	36.30	15.11	0.1777	0.2519	1.89	1.36	0	123.0	7.1421
JuvMortEV_Perturb(182)	10	Waimea_Valley	-99.9900	0.1585	0.4873	0.9000	21.00	0.00	2.30	6.58	0.0000	0.0000	1.00	0.00	64	64.6	7.1421
JuvMortEV_Perturb(182)	10	Meta	-99.9900	0.2460	0.3530	0.0000	336.60	39.47	336.60	39.47	0.8490	0.0634	11.90	3.00	0	0.0	7.1421
JuvMortEV_Perturb(183)	10	Windward_Complex	-99.9900	0.2348	0.4925	0.0000	171.50	21.91	171.50	21.91	0.6617	0.1092	6.40	1.17	0	0.0	11.4665
JuvMortEV_Perturb(183)	10	Kahuku_Complex	-99.9900	0.2311	0.5009	0.0000	103.40	15.66	103.40	15.66	0.5364	0.1616	3.90	1.10	0	0.0	11.4665
JuvMortEV_Perturb(183)	10	Keawawa	-99.9900	0.1908	0.5918	1.0000	0.00	0.00	0.20	0.42	0.0000	0.0000	0.00	0.00	1	2.0	11.4665
JuvMortEV_Perturb(183)	10	Klipper	-99.9900	0.0167	0.4755	1.0000	0.00	0.00	0.00	0.00	0.0000	0.0000	0.00	0.00	2	4.7	11.4665
JuvMortEV_Perturb(183)	10	Lotus_Farm	-99.9900	0.1037	0.5604	1.0000	0.00	0.00	0.20	0.42	0.0000	0.0000	0.00	0.00	2	8.0	11.4665
JuvMortEV_Perturb(183)	10	Pearl_Harbor	-99.9900	0.1833	0.5101	0.0000	34.00	8.74	34.00	8.74	0.2750	0.2424	2.30	0.95	0	0.0	11.4665
JuvMortEV_Perturb(183)	10	Turtle_Bay	-99.9900	0.1782	0.5010	0.1000	35.56	7.63	32.00	13.35	0.1427	0.1776	1.56	0.73	0	13.0	11.4665
JuvMortEV_Perturb(183)	10	Waimea_Valley	-99.9900	0.1658	0.5089	0.7000	23.33	4.93	7.20	11.39	0.0000	0.0000	1.00	0.00	44	43.6	11.4665
JuvMortEV_Perturb(183)	10	Meta	-99.9900	0.2495	0.3674	0.0000	348.50	31.20	348.50	31.20	0.8519	0.0251	11.70	1.95	0	0.0	11.4665
JuvMortEV_Perturb(184)	10	Windward_Complex	-99.9900	0.2387	0.4904	0.0000	171.60	28.03	171.60	28.03	0.6467	0.1164	6.00	1.33	0	0.0	8.3433
JuvMortEV_Perturb(184)	10	Kahuku_Complex	-99.9900	0.2299	0.4966	0.0000	97.10	13.27	97.10	13.27	0.5005	0.2448	3.80	0.92	0	0.0	8.3433
JuvMortEV_Perturb(184)	10	Keawawa	-99.9900	0.0564	0.4991	1.0000	0.00	0.00	0.20	0.42	0.0000	0.0000	0.00	0.00	1	2.0	8.3433
JuvMortEV_Perturb(184)	10	Klipper	-99.9900	0.0732	0.5176	1.0000	0.00	0.00	0.00	0.00	0.0000	0.0000	0.00	0.00	5	6.7	8.3433
JuvMortEV_Perturb(184)	10	Lotus_Farm	-99.9900	0.0269	0.5138	1.0000	0.00	0.00	0.30	0.48	0.0000	0.0000	0.00	0.00	5	5.7	8.3433
JuvMortEV_Perturb(184)	10	Pearl_Harbor	-99.9900	0.1810	0.4947	0.1000	40.11	16.86	36.20	20.14	0.3275	0.2251	2.00	0.71	0	195.0	8.3433
JuvMortEV_Perturb(184)	10	Turtle_Bay	-99.9900	0.1720	0.4934	0.1000	35.22	10.45	31.70	14.87	0.2111	0.2508	1.44	0.53	0	167.0	8.3433
JuvMortEV_Perturb(184)	10	Waimea_Valley	-99.9900	0.1551	0.4940	0.9000	48.00	0.00	4.90	15.15	0.4980	0.0000	2.00	0.00	76	77.2	8.3433
JuvMortEV_Perturb(184)	10	Meta	-99.9900	0.2478	0.3624	0.0000	342.00	49.37	342.00	49.37	0.8307	0.0420	11.30	1.34	0	0.0	8.3433
JuvMortEV_Perturb(185)	10	Windward_Complex	-99.9900	0.2452	0.4932	0.0000	175.10	18.98	175.10	18.98	0.7541	0.0432	6.30	1.16	0	0.0	7.2022
JuvMortEV_Perturb(185)	10	Kahuku_Complex	-99.9900	0.2317	0.4918	0.0000	105.90	12.60	105.90	12.60	0.5851	0.1360	3.90	0.74	0	0.0	7.2022
JuvMortEV_Perturb(185)	10	Keawawa	-99.9900	0.0086	0.4824	1.0000	0.00	0.00	0.00	0.00	0.0000	0.0000	0.00	0.00	1	1.9	7.2022
JuvMortEV_Perturb(185)	10	Klipper	-99.9900	0.1122	0.4946	1.0000	0.00	0.00	0.30	0.48	0.0000	0.0000	0.00	0.00	7	7.9	7.2022
JuvMortEV_Perturb(185)	10	Lotus_Farm	-99.9900	0.1249	0.4914	1.0000	0.00	0.00	0.10	0.32	0.0000	0.0000	0.00	0.00	5	5.5	7.2022
JuvMortEV_Perturb(185)	10	Pearl_Harbor	-99.9900	0.1795	0.4925	0.0000	31.20	5.81	31.20	5.81	0.3613	0.1636	2.40	0.84	0	93.0	7.2022
JuvMortEV_Perturb(185)	10	Turtle_Bay	-99.9900	0.1653	0.4776	0.3000	30.86	5.98	21.60	15.69	0.0564	0.0713	1.43	0.53	0	93.7	7.2022
JuvMortEV_Perturb(185)	10	Waimea_Valley	-99.9900	0.1594	0.4900	0.9000	16.00	0.00	1.80	5.01	0.3047	0.0000	2.00	0.00	18	38.6	7.2022
JuvMortEV_Perturb(185)	10	Meta	-99.9900	0.2524	0.3601	0.0000	336.00	29.99	336.00	29.99	0.8740	0.0253	11.90	1.73	0	0.0	7.2022
JuvMortEV_Perturb(186)	10	Windward_Complex	-99.9900	0.2413	0.5108	0.0000	171.80	24.65	171.80	24.65	0.6744	0.2082	6.40	1.58	0	0.0	12.7477
JuvMortEV_Perturb(186)	10	Kahuku_Complex	-99.9900	0.2245	0.5037	0.0000	95.50	13.31	95.50	13.31	0.4880	0.1604	3.90	1.45	0	0.0	12.7477
JuvMortEV_Perturb(186)	10	Keawawa	-99.9900	0.1303	0.5707	1.0000	0.00	0.00	0.00	0.00	0.0000	0.0000	0.00	0.00	1	1.8	12.7477
JuvMortEV_Perturb(186)	10	Klipper	-99.9900	0.1453	0.5763	1.0000	0.00	0.00	0.00	0.00	0.0000	0.0000	0.00	0.00	5	4.2	12.7477
JuvMortEV_Perturb(186)	10	Lotus_Farm	-99.9900	0.1573	0.5539	0.8000	13.50	7.78	2.80	6.21	0.3095	0.0069	2.50	0.71	6	8.9	12.7477
JuvMortEV_Perturb(186)	10	Pearl_Harbor	-99.9900	0.1757	0.4973	0.0000	30.00	11.85	30.00	11.85	0.3741	0.1621	2.60	0.84	0	0.0	12.7477
JuvMortEV_Perturb(186)	10	Turtle_Bay	-99.9900	0.1857	0.5078	0.2000	31.50	5.78	25.20	14.23	0.1575	0.1594	1.75	0.71	0	108.5	12.7477
JuvMortEV_Perturb(186)	10	Waimea_Valley	-99.9900	0.1641	0.5006	0.9000	8.00	0.00	0.80	2.53	0.1172	0.0000	2.00	0.00	112	102.2	12.7477
JuvMortEV_Perturb(186)	10	Meta	-99.9900	0.2511	0.3740	0.0000	326.10	39.38	326.10	39.38	0.8469	0.0506	12.30	1.77	0	0.0	12.7477
JuvMortEV_Perturb(187)	10	Windward_Complex	-99.9900	0.2384	0.4927	0.0000	187.20	17.22	187.20	17.22	0.6277	0.1329	5.50	1.58	0	0.0	7.8228
JuvMortEV_Perturb(187)	10	Kahuku_Complex	-99.9900	0.2277	0.4888	0.0000	108.70	11.66	108.70	11.66	0.5086	0.1460	3.60	0.97	0	0.0	7.8228
JuvMortEV_Perturb(187)	10	Keawawa	-99.9900	0.0419	0.3574	0.9000	2.00	0.00	0.30	0.67	0.7500	0.0000	4.00	0.00	1	1.6	7.8228
JuvMortEV_Perturb(187)	10	Klipper	-99.9900	0.1285	0.5226	1.0000	0.00	0.00	0.00	0.00	0.0000	0.0000	0.00	0.00	4	8.9	7.8228
JuvMortEV_Perturb(187)	10	Lotus_Farm	-99.9900	0.0868	0.5006	1.0000	0.00	0.00	0.10	0.32	0.0000	0.0000	0.00	0.00	3	7.4	7.8228
JuvMortEV_Perturb(187)	10	Pearl_Harbor	-99.9900	0.1760	0.4860	0.0000	33.70	8.97	33.70	8.97	0.2571	0.1866	2.00	0.82	0	0.0	7.8228
JuvMortEV_Perturb(187)	10	Turtle_Bay	-99.9900	0.1725	0.4893	0.1000	35.78	12.30	32.20	16.20	0.2033	0.2608	1.78	0.83	0	66.0	7.8228
JuvMortEV_Perturb(187)	10	Waimea_Valley	-99.9900	0.1486	0.4817	0.8000	18.00	9.90	3.70	8.23	0.2714	0.0507	3.00	1.41	60	71.2	7.8228
JuvMortEV_Perturb(187)	10	Meta	-99.9900	0.2466	0.3585	0.0000	365.90	31.29	365.90	31.29	0.8362	0.0365	10.90	2.13	0	0.0	7.8228
JuvMortEV_Perturb(188)	10	Windward_Complex	-99.9900	0.2449	0.6005	0.0000	161.70	36.25	161.70	36.25	0.6985	0.0906	6.00	0.67	0	0.0	22.6777
JuvMortEV_Perturb(188)	10	Kahuku_Complex	-99.9900	0.2353	0.5986	0.0000	90.70	25.97	90.70	25.97	0.4968	0.1824	3.20	0.79	0	0.0	22.6777
JuvMortEV_Perturb(188)	10	Keawawa	-99.9900	0.1244	0.6975	1.0000	0.00	0.00	0.30	0.48	0.0000	0.0000	0.00	0.00	1	2.0	22.6777
JuvMortEV_Perturb(188)	10	Klipper	-99.9900	0.0690	0.6055	1.0000	0.00	0.00	0.00	0.00	0.0000	0.0000	0.00	0.00	5	5.6	22.6777
JuvMortEV_Perturb(188)	10	Lotus_Farm	-99.9900	0.1183	0.6027	1.0000	0.00	0.00	0.00	0.00	0.0000	0.0000	0.00	0.00	3	5.4	22.6777
JuvMortEV_Perturb(188)	10	Pearl_Harbor	-99.9900	0.1750	0.5834	0.1000	26.78	16.02	24.10	17.32	0.2172	0.2320	1.78	0.67	0	19.0	22.6777
JuvMortEV_Perturb(188)	10	Turtle_Bay	-99.9900	0.1736	0.5884	0.1000	31.89	15.99	28.80	17.96	0.1065	0.1871	1.44	0.53	0	171.0	22.6777
JuvMortEV_Perturb(188)	10	Waimea_Valley	-99.9900	0.1592	0.5954	1.0000	0.00	0.00	0.20	0.42	0.0000	0.0000	0.00	0.00	26	35.8	22.6777
JuvMortEV_Perturb(188)	10	Meta	-99.9900	0.2698	0.4603	0.0000	305.80	74.45	305.80	74.45	0.8481	0.0327	10.80	1.55	0	0.0	22.6777
JuvMortEV_Perturb(189)	10	Windward_Complex	-99.9900	0.2444	0.5426	0.0000	166.20	23.48	166.20	23.48	0.6789	0.1230	5.80	1.48	0	0.0	18.2733
JuvMortEV_Perturb(189)	10	Kahuku_Complex	-99.9900	0.2205	0.5289	0.0000	94.20	16.52	94.20	16.52	0.6135	0.1145	4.10	0.99	0	0.0	18.2733
JuvMortEV_Perturb(189)	10	Keawawa	-99.9900	0.2019	0.6132	0.9000	2.00	0.00	0.30	0.67	0.6250	0.0000	3.00	0.00	2	2.9	18.2733
JuvMortEV_Perturb(189)	10	Klipper	-99.9900	0.1651	0.5975	1.0000	0.00	0.00	0.40	0.52	0.0000	0.0000	0.00	0.00	4	9.0	18.2733
JuvMortEV_Perturb(189)	10	Lotus_Farm	-99.9900	0.1826	0.5660	0.9000	2.00	0.00	0.30	0.67	0.3750	0.0000	2.00	0.00	7	9.0	18.2733
JuvMortEV_Perturb(189)	10	Pearl_Harbor	-99.9900	0.1778	0.5354	0.1000	32.89	10.49	29.60	14.35	0.1887	0.2398	1.56	0.73	0	170.0	18.2733
JuvMortEV_Perturb(189)	10	Turtle_Bay	-99.9900	0.1771	0.5281	0.1000	29.78	8.86	26.80	12.59	0.2200	0.2411	2.00	1.22	0	105.0	18.2733
JuvMortEV_Perturb(189)	10	Waimea_Valley	-99.9900	0.1740	0.5411	1.0000	0.00	0.00	0.10	0.32	0.0000	0.0000	0.00	0.00	89	76.5	18.2733
JuvMortEV_Perturb(189)	10	Meta	-99.9900	0.2571	0.4068	0.0000	317.90	28.70	317.90	28.70	0.8488	0.0540	11.20	1.48	0	0.0	18.2733
JuvMortEV_Perturb(190)	10	Windward_Complex	-99.9900	0.2373	0.4978	0.0000	183.00	18.06	183.00	18.06	0.6949	0.1002	5.70	0.67	0	0.0	13.2082
JuvMortEV_Perturb(190)	10	Kahuku_Complex	-99.9900	0.2290	0.5050	0.0000	92.10	17.20	92.10	17.20	0.6079	0.1432	4.00	1.05	0	0.0	13.2082
JuvMortEV_Perturb(190)	10	Keawawa	-99.9900	0.0930	0.4567	1.0000	0.00	0.00	0.20	0.42	0.0000	0.0000	0.00	0.00	3	3.0	13.2082
JuvMortEV_Perturb(190)	10	Klipper	-99.9900	0.0633	0.5425	0.9000	3.00	0.00	0.60	0.97	0.7222	0.0000	4.00	0.00	3	9.1	13.2082
JuvMortEV_Perturb(190)	10	Lotus_Farm	-99.9900	0.0343	0.4582	1.0000	0.00	0.00	0.10	0.32	0.0000	0.0000	0.00	0.00	2	3.4	13.2082
JuvMortEV_Perturb(190)	10	Pearl_Harbor	-99.9900	0.1769	0.5083	0.2000	35.00	7.33	28.00	16.11	0.2335	0.2238	1.63	0.52	0	103.3	13.2082
JuvMortEV_Perturb(190)	10	Turtle_Bay	-99.9900	0.1753	0.5148	0.4000	31.33	7.50	18.80	17.12	0.0776	0.1901	1.17	0.41	0	93.8	13.2082
JuvMortEV_Perturb(190)	10	Waimea_Valley	-99.9900	0.1567	0.4857	0.8000	22.00	1.41	4.70	9.14	0.4460	0.1032	4.00	1.41	66	68.8	13.2082
JuvMortEV_Perturb(190)	10	Meta	-99.9900	0.2511	0.3796	0.0000	327.50	35.55	327.50	35.55	0.8456	0.0306	10.40	1.58	0	0.0	13.2082
JuvMortEV_Perturb(191)	10	Windward_Complex	-99.9900	0.2341	0.4883	0.0000	171.10	22.95	171.10	22.95	0.6644	0.1054	5.10	1.10	0	0.0	9.2042
JuvMortEV_Perturb(191)	10	Kahuku_Complex	-99.9900	0.2256	0.4927	0.0000	102.40	11.38	102.40	11.38	0.6049	0.1698	4.40	1.43	0	0.0	9.2042
JuvMortEV_Perturb(191)	10	Keawawa	-99.9900	0.2079	0.5873	1.0000	0.00	0.00	0.20	0.42	0.0000	0.0000	0.00	0.00	4	3.7	9.2042
JuvMortEV_Perturb(191)	10	Klipper	-99.9900	0.1197	0.5390	0.9000	8.00	0.00	1.00	2.49	0.6016	0.0000	4.00	0.00	5	6.0	9.2042
JuvMortEV_Perturb(191)	10	Lotus_Farm	-99.9900	0.0662	0.5137	1.0000	0.00	0.00	0.00	0.00	0.0000	0.0000	0.00	0.00	5	6.3	9.2042
JuvMortEV_Perturb(191)	10	Pearl_Harbor	-99.9900	0.1713	0.4892	0.0000	38.40	8.54	38.40	8.54	0.2212	0.1903	1.90	0.88	0	0.0	9.2042
JuvMortEV_Perturb(191)	10	Turtle_Bay	-99.9900	0.1714	0.4914	0.1000	35.89	10.26	32.30	14.91	0.2723	0.2670	1.89	0.93	0	35.0	9.2042
JuvMortEV_Perturb(191)	10	Waimea_Valley	-99.9900	0.1480	0.4858	0.8000	12.00	7.07	2.60	5.50	0.0000	0.0000	1.00	0.00	50	54.9	9.2042
JuvMortEV_Perturb(191)	10	Meta	-99.9900	0.2428	0.3669	0.0000	348.00	42.71	348.00	42.71	0.8554	0.0397	11.10	2.08	0	0.0	9.2042
JuvMortEV_Perturb(192)	10	Windward_Complex	-99.9900	0.2384	0.5251	0.0000	165.30	25.31	165.30	25.31	0.6343	0.1485	5.60	1.07	0	0.0	16.9920
JuvMortEV_Perturb(192)	10	Kahuku_Complex	-99.9900	0.2264	0.5219	0.0000	94.40	19.36	94.40	19.36	0.5846	0.0796	3.70	1.25	0	0.0	16.9920
JuvMortEV_Perturb(192)	10	Keawawa	-99.9900	0.1490	0.7898	1.0000	0.00	0.00	0.00	0.00	0.0000	0.0000	0.00	0.00	2	2.4	16.9920
JuvMortEV_Perturb(192)	10	Klipper	-99.9900	0.0498	0.5144	0.9000	2.00	0.00	0.20	0.63	0.6250	0.0000	3.00	0.00	3	8.1	16.9920
JuvMortEV_Perturb(192)	10	Lotus_Farm	-99.9900	0.0296	0.4858	0.9000	5.00	0.00	0.50	1.58	0.5000	0.0000	2.00	0.00	3	5.8	16.9920
JuvMortEV_Perturb(192)	10	Pearl_Harbor	-99.9900	0.1766	0.5207	0.1000	38.44	17.23	34.60	20.29	0.2310	0.2293	1.78	0.67	0	50.0	16.9920
JuvMortEV_Perturb(192)	10	Turtle_Bay	-99.9900	0.1661	0.5193	0.2000	31.63	17.99	25.30	20.73	0.1761	0.2431	1.38	0.52	0	61.5	16.9920
JuvMortEV_Perturb(192)	10	Waimea_Valley	-99.9900	0.1432	0.5440	0.8000	20.00	5.66	4.10	8.60	0.2496	0.3529	1.50	0.71	51	48.1	16.9920
JuvMortEV_Perturb(192)	10	Meta	-99.9900	0.2528	0.3925	0.0000	324.40	69.94	324.40	69.94	0.8362	0.0563	10.80	1.23	0	0.0	16.9920
JuvMortEV_Perturb(193)	10	Windward_Complex	-99.9900	0.2362	0.5739	0.0000	172.00	24.53	172.00	24.53	0.6567	0.1109	5.70	1.49	0	0.0	20.5956
JuvMortEV_Perturb(193)	10	Kahuku_Complex	-99.9900	0.2220	0.5644	0.0000	93.80	12.15	93.80	12.15	0.3760	0.1871	3.50	0.85	0	0.0	20.5956
JuvMortEV_Perturb(193)	10	Keawawa	-99.9900	0.1860	0.6518	1.0000	0.00	0.00	0.00	0.00	0.0000	0.0000	0.00	0.00	1	2.2	20.5956
JuvMortEV_Perturb(193)	10	Klipper	-99.9900	0.0824	0.5205	1.0000	0.00	0.00	0.20	0.42	0.0000	0.0000	0.00	0.00	5	6.8	20.5956
JuvMortEV_Perturb(193)	10	Lotus_Farm	-99.9900	0.1027	0.5217	1.0000	0.00	0.00	0.10	0.32	0.0000	0.0000	0.00	0.00	3	6.0	20.5956
JuvMortEV_Perturb(193)	10	Pearl_Harbor	-99.9900	0.1727	0.5587	0.1000	32.78	13.89	29.50	16.70	0.2089	0.2131	2.22	0.97	0	195.0	20.5956
JuvMortEV_Perturb(193)	10	Turtle_Bay	-99.9900	0.1594	0.5523	0.2000	32.38	8.63	26.00	15.45	0.2256	0.2166	2.13	0.99	0	99.5	20.5956
JuvMortEV_Perturb(193)	10	Waimea_Valley	-99.9900	0.1511	0.5654	0.9000	15.00	0.00	1.60	4.72	0.0000	0.0000	1.00	0.00	43	42.0	20.5956
JuvMortEV_Perturb(193)	10	Meta	-99.9900	0.2561	0.4286	0.0000	323.20	33.96	323.20	33.96	0.8238	0.0459	10.60	1.84	0	0.0	20.5956
JuvMortEV_Perturb(194)	10	Windward_Complex	-99.9900	0.2388	0.4948	0.0000	175.90	28.05	175.90	28.05	0.6711	0.1169	6.00	1.49	0	0.0	9.7247
JuvMortEV_Perturb(194)	10	Kahuku_Complex	-99.9900	0.2207	0.4911	0.0000	89.90	17.31	89.90	17.31	0.6268	0.1145	4.70	1.16	0	0.0	9.7247
JuvMortEV_Perturb(194)	10	Keawawa	-99.9900	0.1895	0.6112	0.9000	2.00	0.00	0.40	0.70	0.6250	0.0000	3.00	0.00	2	3.2	9.7247
JuvMortEV_Perturb(194)	10	Klipper	-99.9900	0.1302	0.5691	1.0000	0.00	0.00	0.00	0.00	0.0000	0.0000	0.00	0.00	3	5.7	9.7247
JuvMortEV_Perturb(194)	10	Lotus_Farm	-99.9900	0.1157	0.5541	1.0000	0.00	0.00	0.10	0.32	0.0000	0.0000	0.00	0.00	4	6.8	9.7247
JuvMortEV_Perturb(194)	10	Pearl_Harbor	-99.9900	0.1732	0.4813	0.0000	37.90	6.66	37.90	6.66	0.2741	0.2896	2.60	1.78	0	0.0	9.7247
JuvMortEV_Perturb(194)	10	Turtle_Bay	-99.9900	0.1731	0.4951	0.0000	37.10	10.25	37.10	10.25	0.2823	0.2621	2.10	1.10	0	0.0	9.7247
JuvMortEV_Perturb(194)	10	Waimea_Valley	-99.9900	0.1487	0.4809	0.6000	23.50	8.50	9.40	13.09	0.3547	0.2284	2.50	0.58	95	80.6	9.7247
JuvMortEV_Perturb(194)	10	Meta	-99.9900	0.2458	0.3546	0.0000	350.70	49.84	350.70	49.84	0.8631	0.0305	13.30	1.70	0	0.0	9.7247
JuvMortEV_Perturb(195)	10	Windward_Complex	-99.9900	0.2397	0.5689	0.0000	196.40	10.96	196.40	10.96	0.7007	0.1443	6.00	2.62	0	0.0	21.1762
JuvMortEV_Perturb(195)	10	Kahuku_Complex	-99.9900	0.2264	0.5683	0.0000	101.10	13.82	101.10	13.82	0.5063	0.1601	3.90	1.60	0	0.0	21.1762
JuvMortEV_Perturb(195)	10	Keawawa	-99.9900	0.1467	0.6458	1.0000	0.00	0.00	0.10	0.32	0.0000	0.0000	0.00	0.00	1	1.9	21.1762
JuvMortEV_Perturb(195)	10	Klipper	-99.9900	0.1384	0.5939	0.9000	2.00	0.00	0.30	0.67	0.5000	0.0000	2.00	0.00	3	9.5	21.1762
JuvMortEV_Perturb(195)	10	Lotus_Farm	-99.9900	0.1451	0.5782	1.0000	0.00	0.00	0.20	0.42	0.0000	0.0000	0.00	0.00	7	10.7	21.1762
JuvMortEV_Perturb(195)	10	Pearl_Harbor	-99.9900	0.1751	0.5618	0.1000	35.78	8.18	32.20	13.69	0.1911	0.2046	2.00	1.12	0	107.0	21.1762
JuvMortEV_Perturb(195)	10	Turtle_Bay	-99.9900	0.1699	0.5518	0.3000	34.71	6.29	24.30	17.54	0.0771	0.1405	1.43	0.53	0	108.7	21.1762
JuvMortEV_Perturb(195)	10	Waimea_Valley	-99.9900	0.1586	0.5532	0.8000	28.50	9.19	6.10	12.21	0.1854	0.1395	2.00	0.00	37	54.0	21.1762
JuvMortEV_Perturb(195)	10	Meta	-99.9900	0.2608	0.4280	0.0000	360.70	35.40	360.70	35.40	0.8379	0.0586	10.10	3.21	0	0.0	21.1762
JuvMortEV_Perturb(196)	10	Windward_Complex	-99.9900	0.2424	0.5041	0.0000	167.60	26.82	167.60	26.82	0.6996	0.0716	5.70	1.57	0	0.0	14.9499
JuvMortEV_Perturb(196)	10	Kahuku_Complex	-99.9900	0.2198	0.5063	0.0000	88.40	13.60	88.40	13.60	0.5262	0.2080	3.80	1.75	0	0.0	14.9499
JuvMortEV_Perturb(196)	10	Keawawa	-99.9900	0.0756	0.6672	0.9000	2.00	0.00	0.20	0.63	0.6250	0.0000	3.00	0.00	2	1.8	14.9499
JuvMortEV_Perturb(196)	10	Klipper	-99.9900	0.1081	0.4796	1.0000	0.00	0.00	0.00	0.00	0.0000	0.0000	0.00	0.00	5	9.1	14.9499
JuvMortEV_Perturb(196)	10	Lotus_Farm	-99.9900	-0.0736	0.4905	1.0000	0.00	0.00	0.00	0.00	0.0000	0.0000	0.00	0.00	3	4.0	14.9499
JuvMortEV_Perturb(196)	10	Pearl_Harbor	-99.9900	0.1729	0.5177	0.0000	26.70	10.90	26.70	10.90	0.1595	0.2303	1.80	1.03	0	0.0	14.9499
JuvMortEV_Perturb(196)	10	Turtle_Bay	-99.9900	0.1760	0.5111	0.1000	28.78	9.28	25.90	12.63	0.1640	0.2084	1.67	0.71	0	112.0	14.9499
JuvMortEV_Perturb(196)	10	Waimea_Valley	-99.9900	0.1529	0.4911	0.9000	23.00	0.00	2.30	7.27	0.0000	0.0000	1.00	0.00	46	64.2	14.9499
JuvMortEV_Perturb(196)	10	Meta	-99.9900	0.2508	0.3759	0.0000	311.10	55.34	311.10	55.34	0.8528	0.0201	10.30	1.57	0	0.0	14.9499
JuvMortEV_Perturb(197)	10	Windward_Complex	-99.9900	0.2327	0.5689	0.0000	167.40	28.70	167.40	28.70	0.6352	0.0974	5.70	1.06	0	0.0	20.8158
JuvMortEV_Perturb(197)	10	Kahuku_Complex	-99.9900	0.2246	0.5655	0.0000	85.40	16.95	85.40	16.95	0.4373	0.2112	3.50	1.27	0	0.0	20.8158
JuvMortEV_Perturb(197)	10	Keawawa	-99.9900	0.1451	0.5640	1.0000	0.00	0.00	0.10	0.32	0.0000	0.0000	0.00	0.00	2	3.7	20.8158
JuvMortEV_Perturb(197)	10	Klipper	-99.9900	0.1207	0.5356	1.0000	0.00	0.00	0.00	0.00	0.0000	0.0000	0.00	0.00	5	5.4	20.8158
JuvMortEV_Perturb(197)	10	Lotus_Farm	-99.9900	0.0382	0.5220	1.0000	0.00	0.00	0.00	0.00	0.0000	0.0000	0.00	0.00	4	6.2	20.8158
JuvMortEV_Perturb(197)	10	Pearl_Harbor	-99.9900	0.1752	0.5644	0.2000	23.75	10.77	19.20	13.50	0.2474	0.1730	2.25	0.89	0	94.5	20.8158
JuvMortEV_Perturb(197)	10	Turtle_Bay	-99.9900	0.1736	0.5589	0.2000	25.88	6.60	20.70	12.37	0.2232	0.2420	1.88	0.83	0	83.5	20.8158
JuvMortEV_Perturb(197)	10	Waimea_Valley	-99.9900	0.1416	0.5347	1.0000	0.00	0.00	0.10	0.32	0.0000	0.0000	0.00	0.00	28	41.8	20.8158
JuvMortEV_Perturb(197)	10	Meta	-99.9900	0.2559	0.4294	0.0000	292.90	41.16	292.90	41.16	0.8071	0.0394	10.10	1.20	0	0.0	20.8158
JuvMortEV_Perturb(198)	10	Windward_Complex	-99.9900	0.2451	0.5755	0.0000	170.40	34.96	170.40	34.96	0.6216	0.0899	4.40	1.17	0	0.0	22.0370
JuvMortEV_Perturb(198)	10	Kahuku_Complex	-99.9900	0.2358	0.5646	0.0000	97.20	20.37	97.20	20.37	0.5731	0.1750	3.90	1.20	0	0.0	22.0370
JuvMortEV_Perturb(198)	10	Keawawa	-99.9900	0.1018	0.5908	1.0000	0.00	0.00	0.00	0.00	0.0000	0.0000	0.00	0.00	2	3.5	22.0370
JuvMortEV_Perturb(198)	10	Klipper	-99.9900	0.0722	0.5951	1.0000	0.00	0.00	0.00	0.00	0.0000	0.0000	0.00	0.00	7	7.7	22.0370
JuvMortEV_Perturb(198)	10	Lotus_Farm	-99.9900	0.0658	0.5538	1.0000	0.00	0.00	0.10	0.32	0.0000	0.0000	0.00	0.00	7	9.0	22.0370
JuvMortEV_Perturb(198)	10	Pearl_Harbor	-99.9900	0.1776	0.5607	0.1000	29.00	9.66	26.10	12.92	0.2227	0.2486	2.00	1.00	0	145.0	22.0370
JuvMortEV_Perturb(198)	10	Turtle_Bay	-99.9900	0.1873	0.5670	0.2000	32.00	15.95	25.60	19.49	0.2398	0.2394	2.13	0.99	0	121.0	22.0370
JuvMortEV_Perturb(198)	10	Waimea_Valley	-99.9900	0.1318	0.5663	0.9000	11.00	0.00	1.30	3.47	0.4628	0.0000	2.00	0.00	28	56.2	22.0370
JuvMortEV_Perturb(198)	10	Meta	-99.9900	0.2656	0.4399	0.0000	320.70	67.35	320.70	67.35	0.8263	0.0302	9.50	1.96	0	0.0	22.0370
JuvMortEV_Perturb(199)	10	Windward_Complex	-99.9900	0.2493	0.6021	0.0000	183.10	17.03	183.10	17.03	0.6599	0.0607	4.70	1.25	0	0.0	23.6587
JuvMortEV_Perturb(199)	10	Kahuku_Complex	-99.9900	0.2220	0.6017	0.0000	81.40	15.61	81.40	15.61	0.5379	0.1259	3.80	1.03	0	0.0	23.6587
JuvMortEV_Perturb(199)	10	Keawawa	-99.9900	0.0347	0.6766	1.0000	0.00	0.00	0.00	0.00	0.0000	0.0000	0.00	0.00	2	2.2	23.6587
JuvMortEV_Perturb(199)	10	Klipper	-99.9900	0.1135	0.6397	1.0000	0.00	0.00	0.10	0.32	0.0000	0.0000	0.00	0.00	7	7.6	23.6587
JuvMortEV_Perturb(199)	10	Lotus_Farm	-99.9900	0.0907	0.5866	1.0000	0.00	0.00	0.20	0.42	0.0000	0.0000	0.00	0.00	6	7.1	23.6587
JuvMortEV_Perturb(199)	10	Pearl_Harbor	-99.9900	0.1719	0.5927	0.2000	33.25	13.91	26.60	18.63	0.1788	0.2616	1.63	0.92	0	114.0	23.6587
JuvMortEV_Perturb(199)	10	Turtle_Bay	-99.9900	0.1779	0.5880	0.4000	25.50	8.96	15.30	14.77	0.2225	0.2253	2.17	1.17	0	154.5	23.6587
JuvMortEV_Perturb(199)	10	Waimea_Valley	-99.9900	0.1437	0.5962	0.8000	25.00	24.04	5.20	13.16	0.2914	0.2464	2.00	0.00	22	54.7	23.6587
JuvMortEV_Perturb(199)	10	Meta	-99.9900	0.2672	0.4646	0.0000	311.90	56.18	311.90	56.18	0.8157	0.0404	9.30	1.06	0	0.0	23.6587
JuvMortEV_Perturb(200)	10	Windward_Complex	-99.9900	0.2522	0.5589	0.0000	156.50	31.27	156.50	31.27	0.7201	0.0738	5.80	1.55	0	0.0	18.6136
JuvMortEV_Perturb(200)	10	Kahuku_Complex	-99.9900	0.2328	0.5504	0.0000	88.70	23.58	88.70	23.58	0.5320	0.2105	4.10	1.20	0	0.0	18.6136
JuvMortEV_Perturb(200)	10	Keawawa	-99.9900	0.1682	0.6288	1.0000	0.00	0.00	0.00	0.00	0.0000	0.0000	0.00	0.00	2	2.9	18.6136
JuvMortEV_Perturb(200)	10	Klipper	-99.9900	0.0541	0.6080	1.0000	0.00	0.00	0.00	0.00	0.0000	0.0000	0.00	0.00	3	4.4	18.6136
JuvMortEV_Perturb(200)	10	Lotus_Farm	-99.9900	0.0579	0.5145	0.9000	2.00	0.00	0.20	0.63	0.7500	0.0000	4.00	0.00	3	6.2	18.6136
JuvMortEV_Perturb(200)	10	Pearl_Harbor	-99.9900	0.1825	0.5427	0.2000	34.63	8.90	27.70	16.57	0.2875	0.2620	1.75	0.71	0	149.0	18.6136
JuvMortEV_Perturb(200)	10	Turtle_Bay	-99.9900	0.1836	0.5553	0.1000	34.67	11.88	31.20	15.68	0.2415	0.2088	1.78	0.67	0	89.0	18.6136
JuvMortEV_Perturb(200)	10	Waimea_Valley	-99.9900	0.1532	0.5626	0.9000	15.00	0.00	1.50	4.74	0.5511	0.0000	3.00	0.00	40	65.3	18.6136
JuvMortEV_Perturb(200)	10	Meta	-99.9900	0.2678	0.4226	0.0000	305.80	44.58	305.80	44.58	0.8575	0.0292	11.50	2.01	0	0.0	18.6136
JuvMortEV_Perturb(201)	10	Windward_Complex	-99.9900	0.2460	0.5677	0.0000	158.00	35.72	158.00	35.72	0.6472	0.1301	5.30	1.95	0	0.0	21.9970
JuvMortEV_Perturb(201)	10	Kahuku_Complex	-99.9900	0.2271	0.5708	0.0000	95.30	25.78	95.30	25.78	0.5318	0.1870	4.00	1.49	0	0.0	21.9970
JuvMortEV_Perturb(201)	10	Keawawa	-99.9900	0.0816	0.5435	1.0000	0.00	0.00	0.10	0.32	0.0000	0.0000	0.00	0.00	2	2.5	21.9970
JuvMortEV_Perturb(201)	10	Klipper	-99.9900	0.0963	0.6334	1.0000	0.00	0.00	0.10	0.32	0.0000	0.0000	0.00	0.00	5	8.0	21.9970
JuvMortEV_Perturb(201)	10	Lotus_Farm	-99.9900	0.0654	0.6475	1.0000	0.00	0.00	0.00	0.00	0.0000	0.0000	0.00	0.00	5	4.6	21.9970
JuvMortEV_Perturb(201)	10	Pearl_Harbor	-99.9900	0.1752	0.5624	0.2000	28.13	9.45	22.50	14.49	0.1053	0.1992	1.25	0.46	0	92.0	21.9970
JuvMortEV_Perturb(201)	10	Turtle_Bay	-99.9900	0.1905	0.5726	0.0000	30.90	11.70	30.90	11.70	0.2446	0.2642	1.70	0.82	0	0.0	21.9970
JuvMortEV_Perturb(201)	10	Waimea_Valley	-99.9900	0.1765	0.5640	0.7000	7.33	4.93	2.30	4.19	0.4652	0.0169	2.33	0.58	39	71.2	21.9970
JuvMortEV_Perturb(201)	10	Meta	-99.9900	0.2639	0.4383	0.0000	309.20	60.90	309.20	60.90	0.8343	0.0517	11.00	2.05	0	0.0	21.9970
JuvMortEV_Perturb(202)	10	Windward_Complex	-99.9900	0.2440	0.5062	0.0000	155.90	24.75	155.90	24.75	0.6474	0.1001	5.80	0.92	0	0.0	13.3083
JuvMortEV_Perturb(202)	10	Kahuku_Complex	-99.9900	0.2330	0.5154	0.0000	92.40	14.77	92.40	14.77	0.5116	0.1340	4.00	1.05	0	0.0	13.3083
JuvMortEV_Perturb(202)	10	Keawawa	-99.9900	0.1186	0.6654	0.9000	2.00	0.00	0.30	0.67	0.3750	0.0000	2.00	0.00	2	2.8	13.3083
JuvMortEV_Perturb(202)	10	Klipper	-99.9900	0.0835	0.5790	0.9000	2.00	0.00	0.30	0.67	0.5000	0.0000	2.00	0.00	4	6.4	13.3083
JuvMortEV_Perturb(202)	10	Lotus_Farm	-99.9900	0.1033	0.5666	1.0000	0.00	0.00	0.00	0.00	0.0000	0.0000	0.00	0.00	6	7.7	13.3083
JuvMortEV_Perturb(202)	10	Pearl_Harbor	-99.9900	0.1777	0.5134	0.2000	31.75	11.25	25.50	16.49	0.2819	0.2283	2.13	0.99	0	68.5	13.3083
JuvMortEV_Perturb(202)	10	Turtle_Bay	-99.9900	0.1839	0.5089	0.0000	29.70	7.42	29.70	7.42	0.1258	0.2067	1.70	0.95	0	0.0	13.3083
JuvMortEV_Perturb(202)	10	Waimea_Valley	-99.9900	0.1583	0.5046	0.9000	24.00	0.00	2.50	7.56	0.4132	0.0000	2.00	0.00	62	53.9	13.3083
JuvMortEV_Perturb(202)	10	Meta	-99.9900	0.2553	0.3868	0.0000	306.60	24.56	306.60	24.56	0.8412	0.0246	10.90	1.52	0	0.0	13.3083
JuvMortEV_Perturb(203)	10	Windward_Complex	-99.9900	0.2401	0.4865	0.0000	158.00	31.20	158.00	31.20	0.6878	0.0741	5.90	0.88	0	0.0	9.2643
JuvMortEV_Perturb(203)	10	Kahuku_Complex	-99.9900	0.2289	0.4971	0.0000	99.60	16.61	99.60	16.61	0.5299	0.1856	3.60	0.70	0	0.0	9.2643
JuvMortEV_Perturb(203)	10	Keawawa	-99.9900	0.2207	0.4992	1.0000	0.00	0.00	0.20	0.42	0.0000	0.0000	0.00	0.00	3	4.6	9.2643
JuvMortEV_Perturb(203)	10	Klipper	-99.9900	0.1241	0.5154	0.9000	6.00	0.00	0.80	1.87	0.4861	0.0000	3.00	0.00	9	14.3	9.2643
JuvMortEV_Perturb(203)	10	Lotus_Farm	-99.9900	0.1417	0.5559	1.0000	0.00	0.00	0.10	0.32	0.0000	0.0000	0.00	0.00	8	8.4	9.2643
JuvMortEV_Perturb(203)	10	Pearl_Harbor	-99.9900	0.1783	0.4911	0.0000	34.40	9.07	34.40	9.07	0.2084	0.2170	1.90	0.88	0	0.0	9.2643
JuvMortEV_Perturb(203)	10	Turtle_Bay	-99.9900	0.1638	0.4912	0.0000	34.30	9.26	34.30	9.26	0.2351	0.1877	1.70	0.48	0	0.0	9.2643
JuvMortEV_Perturb(203)	10	Waimea_Valley	-99.9900	0.1635	0.4816	0.9000	7.00	0.00	0.80	2.20	0.4082	0.0000	2.00	0.00	53	68.4	9.2643
JuvMortEV_Perturb(203)	10	Meta	-99.9900	0.2491	0.3488	0.0000	328.20	50.47	328.20	50.47	0.8539	0.0258	11.90	1.37	0	0.0	9.2643
JuvMortEV_Perturb(204)	10	Windward_Complex	-99.9900	0.2384	0.4962	0.0000	171.80	25.75	171.80	25.75	0.7136	0.1002	5.90	1.52	0	0.0	10.8659
JuvMortEV_Perturb(204)	10	Kahuku_Complex	-99.9900	0.2355	0.5107	0.0000	99.10	15.23	99.10	15.23	0.5460	0.1530	4.00	0.94	0	0.0	10.8659
JuvMortEV_Perturb(204)	10	Keawawa	-99.9900	-0.1451	0.4891	1.0000	0.00	0.00	0.10	0.32	0.0000	0.0000	0.00	0.00	1	1.1	10.8659
JuvMortEV_Perturb(204)	10	Klipper	-99.9900	0.0879	0.5040	1.0000	0.00	0.00	0.00	0.00	0.0000	0.0000	0.00	0.00	6	7.7	10.8659
JuvMortEV_Perturb(204)	10	Lotus_Farm	-99.9900	0.0684	0.5266	1.0000	0.00	0.00	0.10	0.32	0.0000	0.0000	0.00	0.00	7	7.9	10.8659
JuvMortEV_Perturb(204)	10	Pearl_Harbor	-99.9900	0.1824	0.5070	0.0000	35.00	7.10	35.00	7.10	0.2512	0.2002	2.20	0.92	0	0.0	10.8659
JuvMortEV_Perturb(204)	10	Turtle_Bay	-99.9900	0.1758	0.5051	0.2000	36.75	11.03	29.40	18.30	0.3115	0.2229	2.00	0.93	0	165.5	10.8659
JuvMortEV_Perturb(204)	10	Waimea_Valley	-99.9900	0.1476	0.4925	0.8000	17.00	7.07	3.40	7.55	0.0000	0.0000	1.00	0.00	106	90.1	10.8659
JuvMortEV_Perturb(204)	10	Meta	-99.9900	0.2511	0.3702	0.0000	338.90	38.89	338.90	38.89	0.8555	0.0391	11.60	1.84	0	0.0	10.8659
JuvMortEV_Perturb(205)	10	Windward_Complex	-99.9900	0.2481	0.5116	0.0000	169.00	23.61	169.00	23.61	0.6917	0.1040	6.00	1.83	0	0.0	12.4474
JuvMortEV_Perturb(205)	10	Kahuku_Complex	-99.9900	0.2276	0.4961	0.0000	94.20	13.31	94.20	13.31	0.5010	0.2067	4.10	1.29	0	0.0	12.4474
JuvMortEV_Perturb(205)	10	Keawawa	-99.9900	0.1134	0.6263	0.9000	2.00	0.00	0.30	0.67	0.6250	0.0000	3.00	0.00	1	2.1	12.4474
JuvMortEV_Perturb(205)	10	Klipper	-99.9900	0.0958	0.5251	1.0000	0.00	0.00	0.10	0.32	0.0000	0.0000	0.00	0.00	6	6.9	12.4474
JuvMortEV_Perturb(205)	10	Lotus_Farm	-99.9900	0.0735	0.5610	1.0000	0.00	0.00	0.10	0.32	0.0000	0.0000	0.00	0.00	9	9.8	12.4474
JuvMortEV_Perturb(205)	10	Pearl_Harbor	-99.9900	0.1860	0.5056	0.0000	32.40	7.90	32.40	7.90	0.2296	0.2196	1.90	0.88	0	0.0	12.4474
JuvMortEV_Perturb(205)	10	Turtle_Bay	-99.9900	0.1796	0.5034	0.2000	36.38	1.85	29.10	15.42	0.2689	0.2349	2.00	0.93	0	130.0	12.4474
JuvMortEV_Perturb(205)	10	Waimea_Valley	-99.9900	0.1591	0.5078	1.0000	0.00	0.00	0.20	0.42	0.0000	0.0000	0.00	0.00	57	64.8	12.4474
JuvMortEV_Perturb(205)	10	Meta	-99.9900	0.2569	0.3762	0.0000	325.40	33.10	325.40	33.10	0.8464	0.0262	11.00	1.15	0	0.0	12.4474
JuvMortEV_Perturb(206)	10	Windward_Complex	-99.9900	0.2480	0.5723	0.0000	157.30	46.35	157.30	46.35	0.7009	0.1320	6.10	1.79	0	0.0	20.4555
JuvMortEV_Perturb(206)	10	Kahuku_Complex	-99.9900	0.2300	0.5606	0.0000	86.40	21.46	86.40	21.46	0.5296	0.2392	3.90	1.37	0	0.0	20.4555
JuvMortEV_Perturb(206)	10	Keawawa	-99.9900	0.1500	0.5444	1.0000	0.00	0.00	0.00	0.00	0.0000	0.0000	0.00	0.00	1	1.7	20.4555
JuvMortEV_Perturb(206)	10	Klipper	-99.9900	0.1011	0.5741	0.9000	2.00	0.00	0.20	0.63	0.6250	0.0000	3.00	0.00	3	3.8	20.4555
JuvMortEV_Perturb(206)	10	Lotus_Farm	-99.9900	0.1051	0.5910	1.0000	0.00	0.00	0.20	0.42	0.0000	0.0000	0.00	0.00	5	8.3	20.4555
JuvMortEV_Perturb(206)	10	Pearl_Harbor	-99.9900	0.1773	0.5594	0.0000	31.10	15.55	31.10	15.55	0.3332	0.2481	2.40	0.97	0	0.0	20.4555
JuvMortEV_Perturb(206)	10	Turtle_Bay	-99.9900	0.1629	0.5463	0.3000	27.29	9.14	19.10	15.15	0.0919	0.1861	1.29	0.49	0	92.3	20.4555
JuvMortEV_Perturb(206)	10	Waimea_Valley	-99.9900	0.1558	0.5797	0.8000	14.50	3.54	3.20	6.11	0.2795	0.3953	2.00	1.41	62	59.6	20.4555
JuvMortEV_Perturb(206)	10	Meta	-99.9900	0.2644	0.4312	0.0000	297.50	68.83	297.50	68.83	0.8468	0.0407	11.00	1.94	0	0.0	20.4555
JuvMortEV_Perturb(207)	10	Windward_Complex	-99.9900	0.2436	0.4909	0.0000	164.20	30.77	164.20	30.77	0.6805	0.1456	5.90	1.79	0	0.0	8.5435
JuvMortEV_Perturb(207)	10	Kahuku_Complex	-99.9900	0.2284	0.4962	0.0000	93.00	23.43	93.00	23.43	0.5874	0.0979	4.80	1.40	0	0.0	8.5435
JuvMortEV_Perturb(207)	10	Keawawa	-99.9900	0.0681	0.5961	1.0000	0.00	0.00	0.10	0.32	0.0000	0.0000	0.00	0.00	2	2.9	8.5435
JuvMortEV_Perturb(207)	10	Klipper	-99.9900	0.1219	0.5245	1.0000	0.00	0.00	0.00	0.00	0.0000	0.0000	0.00	0.00	5	9.5	8.5435
JuvMortEV_Perturb(207)	10	Lotus_Farm	-99.9900	0.0654	0.5487	1.0000	0.00	0.00	0.10	0.32	0.0000	0.0000	0.00	0.00	3	6.9	8.5435
JuvMortEV_Perturb(207)	10	Pearl_Harbor	-99.9900	0.1866	0.4985	0.0000	35.70	12.75	35.70	12.75	0.4113	0.1498	2.40	0.70	0	0.0	8.5435
JuvMortEV_Perturb(207)	10	Turtle_Bay	-99.9900	0.1810	0.5021	0.1000	34.56	12.30	31.10	15.93	0.3241	0.2231	2.22	0.67	0	68.0	8.5435
JuvMortEV_Perturb(207)	10	Waimea_Valley	-99.9900	0.1730	0.4871	1.0000	0.00	0.00	0.40	0.70	0.0000	0.0000	0.00	0.00	101	103.0	8.5435
JuvMortEV_Perturb(207)	10	Meta	-99.9900	0.2518	0.3644	0.0000	324.60	57.37	324.60	57.37	0.8595	0.0406	11.80	1.40	0	0.0	8.5435
JuvMortEV_Perturb(208)	10	Windward_Complex	-99.9900	0.2395	0.4897	0.0000	185.40	25.99	185.40	25.99	0.6732	0.0614	5.30	0.82	0	0.0	10.7658
JuvMortEV_Perturb(208)	10	Kahuku_Complex	-99.9900	0.2331	0.5018	0.0000	106.40	20.64	106.40	20.64	0.6084	0.0947	4.40	1.17	0	0.0	10.7658
JuvMortEV_Perturb(208)	10	Keawawa	-99.9900	0.0463	0.5994	1.0000	0.00	0.00	0.20	0.42	0.0000	0.0000	0.00	0.00	1	1.5	10.7658
JuvMortEV_Perturb(208)	10	Klipper	-99.9900	0.1320	0.5113	1.0000	0.00	0.00	0.00	0.00	0.0000	0.0000	0.00	0.00	3	4.2	10.7658
JuvMortEV_Perturb(208)	10	Lotus_Farm	-99.9900	0.0258	0.5083	1.0000	0.00	0.00	0.00	0.00	0.0000	0.0000	0.00	0.00	2	4.6	10.7658
JuvMortEV_Perturb(208)	10	Pearl_Harbor	-99.9900	0.1797	0.4901	0.1000	40.44	11.26	36.40	16.62	0.1033	0.1491	1.67	0.71	0	21.0	10.7658
JuvMortEV_Perturb(208)	10	Turtle_Bay	-99.9900	0.1697	0.4843	0.0000	35.80	8.77	35.80	8.77	0.1875	0.2074	1.50	0.53	0	0.0	10.7658
JuvMortEV_Perturb(208)	10	Waimea_Valley	-99.9900	0.1566	0.4969	0.9000	27.00	0.00	2.80	8.51	0.5096	0.0000	3.00	0.00	54	69.7	10.7658
JuvMortEV_Perturb(208)	10	Meta	-99.9900	0.2510	0.3615	0.0000	367.00	51.96	367.00	51.96	0.8580	0.0202	10.60	0.84	0	0.0	10.7658
JuvMortEV_Perturb(209)	10	Windward_Complex	-99.9900	0.2362	0.5461	0.0000	161.00	27.60	161.00	27.60	0.6758	0.1223	5.60	1.96	0	0.0	18.9540
JuvMortEV_Perturb(209)	10	Kahuku_Complex	-99.9900	0.2310	0.5504	0.0000	94.20	17.66	94.20	17.66	0.5566	0.1810	3.50	0.97	0	0.0	18.9540
JuvMortEV_Perturb(209)	10	Keawawa	-99.9900	-0.2153	0.2088	1.0000	0.00	0.00	0.00	0.00	0.0000	0.0000	0.00	0.00	1	1.6	18.9540
JuvMortEV_Perturb(209)	10	Klipper	-99.9900	0.1049	0.5264	0.9000	12.00	0.00	1.30	3.77	0.3299	0.0000	2.00	0.00	5	8.8	18.9540
JuvMortEV_Perturb(209)	10	Lotus_Farm	-99.9900	0.0629	0.6244	1.0000	0.00	0.00	0.20	0.42	0.0000	0.0000	0.00	0.00	3	5.6	18.9540
JuvMortEV_Perturb(209)	10	Pearl_Harbor	-99.9900	0.1839	0.5450	0.1000	27.44	8.13	24.70	11.58	0.2988	0.2451	2.44	0.73	0	106.0	18.9540
JuvMortEV_Perturb(209)	10	Turtle_Bay	-99.9900	0.1721	0.5363	0.1000	29.00	10.38	26.10	13.41	0.2223	0.2195	1.78	0.97	0	154.0	18.9540
JuvMortEV_Perturb(209)	10	Waimea_Valley	-99.9900	0.1539	0.5553	0.8000	20.00	1.41	4.20	8.35	0.1797	0.2541	2.00	1.41	21	40.0	18.9540
JuvMortEV_Perturb(209)	10	Meta	-99.9900	0.2576	0.4101	0.0000	311.70	59.60	311.70	59.60	0.8433	0.0448	10.60	1.65	0	0.0	18.9540
JuvMortEV_Perturb(210)	10	Windward_Complex	-99.9900	0.2375	0.4883	0.0000	163.80	31.07	163.80	31.07	0.7153	0.0876	5.90	1.66	0	0.0	6.4014
JuvMortEV_Perturb(210)	10	Kahuku_Complex	-99.9900	0.2266	0.4902	0.0000	100.90	12.31	100.90	12.31	0.5736	0.1556	4.40	1.78	0	0.0	6.4014
JuvMortEV_Perturb(210)	10	Keawawa	-99.9900	0.0796	0.5779	1.0000	0.00	0.00	0.10	0.32	0.0000	0.0000	0.00	0.00	2	2.7	6.4014
JuvMortEV_Perturb(210)	10	Klipper	-99.9900	0.1038	0.5115	1.0000	0.00	0.00	0.10	0.32	0.0000	0.0000	0.00	0.00	6	10.0	6.4014
JuvMortEV_Perturb(210)	10	Lotus_Farm	-99.9900	0.0781	0.4802	1.0000	0.00	0.00	0.00	0.00	0.0000	0.0000	0.00	0.00	5	8.7	6.4014
JuvMortEV_Perturb(210)	10	Pearl_Harbor	-99.9900	0.1714	0.4855	0.0000	35.00	9.18	35.00	9.18	0.2567	0.2381	2.20	1.03	0	0.0	6.4014
JuvMortEV_Perturb(210)	10	Turtle_Bay	-99.9900	0.1671	0.4873	0.0000	26.40	7.89	26.40	7.89	0.3460	0.2665	2.20	0.79	0	0.0	6.4014
JuvMortEV_Perturb(210)	10	Waimea_Valley	-99.9900	0.1668	0.4881	0.7000	17.67	9.71	5.80	9.39	0.3209	0.3585	2.67	2.08	96	78.6	6.4014
JuvMortEV_Perturb(210)	10	Meta	-99.9900	0.2451	0.3496	0.0000	332.10	41.70	332.10	41.70	0.8720	0.0243	12.50	1.90	0	0.0	6.4014
JuvMortEV_Perturb(211)	10	Windward_Complex	-99.9900	0.2361	0.5329	0.0000	159.20	35.87	159.20	35.87	0.6862	0.0752	5.80	1.03	0	0.0	17.3724
JuvMortEV_Perturb(211)	10	Kahuku_Complex	-99.9900	0.2356	0.5363	0.0000	93.00	16.11	93.00	16.11	0.5257	0.1506	3.10	0.99	0	0.0	17.3724
JuvMortEV_Perturb(211)	10	Keawawa	-99.9900	0.1554	0.5408	1.0000	0.00	0.00	0.00	0.00	0.0000	0.0000	0.00	0.00	1	1.8	17.3724
JuvMortEV_Perturb(211)	10	Klipper	-99.9900	0.0911	0.5663	1.0000	0.00	0.00	0.00	0.00	0.0000	0.0000	0.00	0.00	4	6.6	17.3724
JuvMortEV_Perturb(211)	10	Lotus_Farm	-99.9900	0.1713	0.5889	1.0000	0.00	0.00	0.00	0.00	0.0000	0.0000	0.00	0.00	5	6.1	17.3724
JuvMortEV_Perturb(211)	10	Pearl_Harbor	-99.9900	0.1764	0.5277	0.0000	35.10	11.11	35.10	11.11	0.1505	0.1803	1.80	0.79	0	0.0	17.3724
JuvMortEV_Perturb(211)	10	Turtle_Bay	-99.9900	0.1800	0.5255	0.2000	33.75	14.95	27.00	19.40	0.2734	0.2306	1.63	0.52	0	151.5	17.3724
JuvMortEV_Perturb(211)	10	Waimea_Valley	-99.9900	0.1448	0.5293	0.8000	22.00	2.83	4.40	9.32	0.3085	0.3786	2.50	0.71	43	49.9	17.3724
JuvMortEV_Perturb(211)	10	Meta	-99.9900	0.2574	0.4010	0.0000	318.70	58.08	318.70	58.08	0.8462	0.0271	10.30	1.89	0	0.0	17.3724
JuvMortEV_Perturb(212)	10	Windward_Complex	-99.9900	0.2339	0.5608	0.0000	165.60	26.79	165.60	26.79	0.6954	0.1111	5.90	1.60	0	0.0	20.2352
JuvMortEV_Perturb(212)	10	Kahuku_Complex	-99.9900	0.2171	0.5599	0.0000	79.50	20.91	79.50	20.91	0.4354	0.2414	3.60	0.70	0	0.0	20.2352
JuvMortEV_Perturb(212)	10	Keawawa	-99.9900	0.1762	0.6069	1.0000	0.00	0.00	0.00	0.00	0.0000	0.0000	0.00	0.00	2	2.2	20.2352
JuvMortEV_Perturb(212)	10	Klipper	-99.9900	0.1383	0.6385	1.0000	0.00	0.00	0.10	0.32	0.0000	0.0000	0.00	0.00	5	5.5	20.2352
JuvMortEV_Perturb(212)	10	Lotus_Farm	-99.9900	0.0599	0.6053	1.0000	0.00	0.00	0.30	0.48	0.0000	0.0000	0.00	0.00	5	7.1	20.2352
JuvMortEV_Perturb(212)	10	Pearl_Harbor	-99.9900	0.1806	0.5696	0.2000	38.13	8.20	30.50	17.63	0.2222	0.2086	1.88	0.64	0	176.5	20.2352
JuvMortEV_Perturb(212)	10	Turtle_Bay	-99.9900	0.1913	0.5793	0.3000	29.00	9.00	20.30	15.82	0.2688	0.2362	2.14	1.07	0	55.0	20.2352
JuvMortEV_Perturb(212)	10	Waimea_Valley	-99.9900	0.1434	0.5523	0.9000	21.00	0.00	2.10	6.64	0.2778	0.0000	2.00	0.00	28	33.4	20.2352
JuvMortEV_Perturb(212)	10	Meta	-99.9900	0.2551	0.4325	0.0000	298.40	44.44	298.40	44.44	0.8296	0.0582	10.40	2.22	0	0.0	20.2352
JuvMortEV_Perturb(213)	10	Windward_Complex	-99.9900	0.2444	0.5371	0.0000	156.90	41.45	156.90	41.45	0.6362	0.1515	5.20	1.32	0	0.0	18.0130
JuvMortEV_Perturb(213)	10	Kahuku_Complex	-99.9900	0.2304	0.5490	0.0000	90.70	14.79	90.70	14.79	0.5701	0.1458	4.10	0.74	0	0.0	18.0130
JuvMortEV_Perturb(213)	10	Keawawa	-99.9900	0.0329	0.4749	1.0000	0.00	0.00	0.10	0.32	0.0000	0.0000	0.00	0.00	1	2.2	18.0130
JuvMortEV_Perturb(213)	10	Klipper	-99.9900	0.1134	0.5740	1.0000	0.00	0.00	0.40	0.70	0.0000	0.0000	0.00	0.00	5	6.6	18.0130
JuvMortEV_Perturb(213)	10	Lotus_Farm	-99.9900	0.1144	0.5323	0.9000	7.00	0.00	0.80	2.20	0.6531	0.0000	3.00	0.00	7	9.8	18.0130
JuvMortEV_Perturb(213)	10	Pearl_Harbor	-99.9900	0.1815	0.5311	0.1000	31.78	12.22	28.60	15.29	0.3234	0.2078	2.11	0.78	0	175.0	18.0130
JuvMortEV_Perturb(213)	10	Turtle_Bay	-99.9900	0.1763	0.5351	0.1000	28.44	4.82	25.60	10.08	0.1785	0.1990	1.67	0.50	0	120.0	18.0130
JuvMortEV_Perturb(213)	10	Waimea_Valley	-99.9900	0.1642	0.5436	0.7000	16.67	3.79	5.30	8.07	0.1092	0.1892	2.00	1.73	83	59.3	18.0130
JuvMortEV_Perturb(213)	10	Meta	-99.9900	0.2587	0.4122	0.0000	308.40	61.99	308.40	61.99	0.8470	0.0420	11.30	1.64	0	0.0	18.0130
JuvMortEV_Perturb(214)	10	Windward_Complex	-99.9900	0.2293	0.5415	0.0000	168.30	22.70	168.30	22.70	0.6338	0.1556	6.30	1.34	0	0.0	19.7147
JuvMortEV_Perturb(214)	10	Kahuku_Complex	-99.9900	0.2366	0.5481	0.0000	102.70	13.49	102.70	13.49	0.5689	0.1310	4.20	1.55	0	0.0	19.7147
JuvMortEV_Perturb(214)	10	Keawawa	-99.9900	0.2321	0.7384	1.0000	0.00	0.00	0.10	0.32	0.0000	0.0000	0.00	0.00	2	2.1	19.7147
JuvMortEV_Perturb(214)	10	Klipper	-99.9900	0.1069	0.5964	1.0000	0.00	0.00	0.10	0.32	0.0000	0.0000	0.00	0.00	6	9.6	19.7147
JuvMortEV_Perturb(214)	10	Lotus_Farm	-99.9900	0.1601	0.5618	1.0000	0.00	0.00	0.10	0.32	0.0000	0.0000	0.00	0.00	3	4.9	19.7147
JuvMortEV_Perturb(214)	10	Pearl_Harbor	-99.9900	0.1826	0.5486	0.0000	35.40	9.23	35.40	9.23	0.2639	0.2001	2.40	1.07	0	0.0	19.7147
JuvMortEV_Perturb(214)	10	Turtle_Bay	-99.9900	0.1743	0.5472	0.3000	32.86	7.36	23.10	16.82	0.2119	0.2126	2.00	0.58	0	79.0	19.7147
JuvMortEV_Perturb(214)	10	Waimea_Valley	-99.9900	0.1563	0.5246	0.9000	34.00	0.00	3.50	10.72	0.3599	0.0000	2.00	0.00	81	68.7	19.7147
JuvMortEV_Perturb(214)	10	Meta	-99.9900	0.2549	0.4134	0.0000	333.30	38.17	333.30	38.17	0.8419	0.0562	11.80	2.04	0	0.0	19.7147
JuvMortEV_Perturb(215)	10	Windward_Complex	-99.9900	0.2474	0.5037	0.0000	176.80	21.89	176.80	21.89	0.7080	0.0464	5.60	0.84	0	0.0	12.9680
JuvMortEV_Perturb(215)	10	Kahuku_Complex	-99.9900	0.2344	0.5126	0.0000	90.20	13.32	90.20	13.32	0.5654	0.1630	4.40	1.43	0	0.0	12.9680
JuvMortEV_Perturb(215)	10	Keawawa	-99.9900	0.0693	0.5838	1.0000	0.00	0.00	0.00	0.00	0.0000	0.0000	0.00	0.00	1	3.3	12.9680
JuvMortEV_Perturb(215)	10	Klipper	-99.9900	-0.0745	0.4914	1.0000	0.00	0.00	0.20	0.42	0.0000	0.0000	0.00	0.00	2	3.2	12.9680
JuvMortEV_Perturb(215)	10	Lotus_Farm	-99.9900	0.0426	0.5171	1.0000	0.00	0.00	0.00	0.00	0.0000	0.0000	0.00	0.00	5	6.5	12.9680
JuvMortEV_Perturb(215)	10	Pearl_Harbor	-99.9900	0.1769	0.5054	0.0000	36.10	11.91	36.10	11.91	0.3657	0.2622	2.60	1.17	0	0.0	12.9680
JuvMortEV_Perturb(215)	10	Turtle_Bay	-99.9900	0.1752	0.5005	0.1000	28.56	7.73	26.60	9.56	0.1667	0.2143	1.44	0.53	0	199.0	12.9680
JuvMortEV_Perturb(215)	10	Waimea_Valley	-99.9900	0.1563	0.5047	0.9000	8.00	0.00	0.90	2.51	0.0000	0.0000	1.00	0.00	41	71.0	12.9680
JuvMortEV_Perturb(215)	10	Meta	-99.9900	0.2556	0.3829	0.0000	330.80	33.62	330.80	33.62	0.8625	0.0157	12.00	1.41	0	0.0	12.9680
JuvMortEV_Perturb(216)	10	Windward_Complex	-99.9900	0.2452	0.5150	0.0000	167.20	23.55	167.20	23.55	0.6619	0.1458	6.40	1.35	0	0.0	15.0901
JuvMortEV_Perturb(216)	10	Kahuku_Complex	-99.9900	0.2333	0.5153	0.0000	98.80	14.84	98.80	14.84	0.5943	0.1279	4.20	1.32	0	0.0	15.0901
JuvMortEV_Perturb(216)	10	Keawawa	-99.9900	0.1450	0.7293	1.0000	0.00	0.00	0.00	0.00	0.0000	0.0000	0.00	0.00	2	2.5	15.0901
JuvMortEV_Perturb(216)	10	Klipper	-99.9900	0.0867	0.5808	1.0000	0.00	0.00	0.10	0.32	0.0000	0.0000	0.00	0.00	3	7.7	15.0901
JuvMortEV_Perturb(216)	10	Lotus_Farm	-99.9900	0.1136	0.5256	1.0000	0.00	0.00	0.00	0.00	0.0000	0.0000	0.00	0.00	4	6.6	15.0901
JuvMortEV_Perturb(216)	10	Pearl_Harbor	-99.9900	0.1794	0.5109	0.0000	31.60	10.18	31.60	10.18	0.2403	0.1957	2.00	0.82	0	0.0	15.0901
JuvMortEV_Perturb(216)	10	Turtle_Bay	-99.9900	0.1750	0.5192	0.1000	29.00	12.23	26.10	14.73	0.1580	0.2334	1.67	0.71	0	133.0	15.0901
JuvMortEV_Perturb(216)	10	Waimea_Valley	-99.9900	0.1608	0.5034	0.9000	26.00	0.00	2.70	8.19	0.0000	0.0000	1.00	0.00	50	64.7	15.0901
JuvMortEV_Perturb(216)	10	Meta	-99.9900	0.2559	0.3953	0.0000	326.50	39.33	326.50	39.33	0.8470	0.0536	12.10	1.20	0	0.0	15.0901
JuvMortEV_Perturb(217)	10	Windward_Complex	-99.9900	0.2374	0.5885	0.0000	182.80	12.38	182.80	12.38	0.7046	0.0993	5.80	1.14	0	0.0	24.9399
JuvMortEV_Perturb(217)	10	Kahuku_Complex	-99.9900	0.2247	0.5964	0.0000	101.70	18.14	101.70	18.14	0.5040	0.2270	3.30	1.16	0	0.0	24.9399
JuvMortEV_Perturb(217)	10	Keawawa	-99.9900	0.0622	0.6110	1.0000	0.00	0.00	0.00	0.00	0.0000	0.0000	0.00	0.00	2	2.2	24.9399
JuvMortEV_Perturb(217)	10	Klipper	-99.9900	0.1358	0.6720	1.0000	0.00	0.00	0.10	0.32	0.0000	0.0000	0.00	0.00	4	8.0	24.9399
JuvMortEV_Perturb(217)	10	Lotus_Farm	-99.9900	0.0778	0.6206	1.0000	0.00	0.00	0.10	0.32	0.0000	0.0000	0.00	0.00	4	7.8	24.9399
JuvMortEV_Perturb(217)	10	Pearl_Harbor	-99.9900	0.1767	0.5880	0.5000	27.40	2.70	13.70	14.55	0.3835	0.3061	3.00	1.22	192	125.4	24.9399
JuvMortEV_Perturb(217)	10	Turtle_Bay	-99.9900	0.1610	0.5794	0.3000	37.86	9.84	27.00	19.26	0.2556	0.2520	2.14	0.90	0	129.0	24.9399
JuvMortEV_Perturb(217)	10	Waimea_Valley	-99.9900	0.1542	0.5496	1.0000	0.00	0.00	0.20	0.42	0.0000	0.0000	0.00	0.00	41	63.4	24.9399
JuvMortEV_Perturb(217)	10	Meta	-99.9900	0.2598	0.4534	0.0000	325.60	43.03	325.60	43.03	0.8331	0.0502	9.80	1.99	0	0.0	24.9399
JuvMortEV_Perturb(218)	10	Windward_Complex	-99.9900	0.2355	0.4771	0.0000	165.80	20.92	165.80	20.92	0.6930	0.0774	5.90	1.73	0	0.0	7.2623
JuvMortEV_Perturb(218)	10	Kahuku_Complex	-99.9900	0.2240	0.4951	0.0000	97.30	15.73	97.30	15.73	0.4914	0.2019	3.60	1.17	0	0.0	7.2623
JuvMortEV_Perturb(218)	10	Keawawa	-99.9900	0.1175	0.5990	1.0000	0.00	0.00	0.10	0.32	0.0000	0.0000	0.00	0.00	2	3.0	7.2623
JuvMortEV_Perturb(218)	10	Klipper	-99.9900	0.0687	0.5155	1.0000	0.00	0.00	0.10	0.32	0.0000	0.0000	0.00	0.00	4	5.8	7.2623
JuvMortEV_Perturb(218)	10	Lotus_Farm	-99.9900	0.0599	0.5241	1.0000	0.00	0.00	0.50	0.53	0.0000	0.0000	0.00	0.00	4	5.8	7.2623
JuvMortEV_Perturb(218)	10	Pearl_Harbor	-99.9900	0.1879	0.4847	0.1000	39.56	10.24	35.60	15.80	0.1138	0.1998	1.78	1.09	0	103.0	7.2623
JuvMortEV_Perturb(218)	10	Turtle_Bay	-99.9900	0.1781	0.4865	0.1000	31.78	9.09	28.60	13.21	0.2355	0.2100	1.78	0.67	0	68.0	7.2623
JuvMortEV_Perturb(218)	10	Waimea_Valley	-99.9900	0.1569	0.4858	0.8000	30.50	2.12	6.10	12.88	0.3271	0.2784	3.00	0.00	85	77.3	7.2623
JuvMortEV_Perturb(218)	10	Meta	-99.9900	0.2459	0.3505	0.0000	334.10	43.67	334.10	43.67	0.8510	0.0331	11.30	2.00	0	0.0	7.2623
JuvMortEV_Perturb(219)	10	Windward_Complex	-99.9900	0.2347	0.4919	0.0000	172.10	20.35	172.10	20.35	0.7036	0.0784	5.70	1.34	0	0.0	12.7878
JuvMortEV_Perturb(219)	10	Kahuku_Complex	-99.9900	0.2266	0.4977	0.0000	99.90	17.82	99.90	17.82	0.5136	0.1185	3.60	1.26	0	0.0	12.7878
JuvMortEV_Perturb(219)	10	Keawawa	-99.9900	0.0626	0.5374	1.0000	0.00	0.00	0.20	0.42	0.0000	0.0000	0.00	0.00	1	2.0	12.7878
JuvMortEV_Perturb(219)	10	Klipper	-99.9900	0.1423	0.5415	1.0000	0.00	0.00	0.20	0.42	0.0000	0.0000	0.00	0.00	8	8.5	12.7878
JuvMortEV_Perturb(219)	10	Lotus_Farm	-99.9900	0.1051	0.5560	1.0000	0.00	0.00	0.20	0.42	0.0000	0.0000	0.00	0.00	3	6.5	12.7878
JuvMortEV_Perturb(219)	10	Pearl_Harbor	-99.9900	0.1805	0.4984	0.0000	32.60	9.65	32.60	9.65	0.2206	0.2142	2.10	0.88	0	0.0	12.7878
JuvMortEV_Perturb(219)	10	Turtle_Bay	-99.9900	0.1671	0.4878	0.0000	33.40	9.26	33.40	9.26	0.1287	0.2127	1.40	0.70	0	0.0	12.7878
JuvMortEV_Perturb(219)	10	Waimea_Valley	-99.9900	0.1663	0.5061	0.7000	24.33	3.79	7.60	11.69	0.3719	0.2461	2.67	0.58	112	101.4	12.7878
JuvMortEV_Perturb(219)	10	Meta	-99.9900	0.2470	0.3564	0.0000	346.20	38.55	346.20	38.55	0.8494	0.0310	10.70	1.42	0	0.0	12.7878
JuvMortEV_Perturb(220)	10	Windward_Complex	-99.9900	0.2430	0.4997	0.0000	168.10	20.53	168.10	20.53	0.7746	0.0729	6.80	1.55	0	0.0	8.6637
JuvMortEV_Perturb(220)	10	Kahuku_Complex	-99.9900	0.2275	0.4883	0.0000	97.00	18.95	97.00	18.95	0.5654	0.1048	3.80	0.92	0	0.0	8.6637
JuvMortEV_Perturb(220)	10	Keawawa	-99.9900	0.2600	0.6060	1.0000	0.00	0.00	0.10	0.32	0.0000	0.0000	0.00	0.00	3	3.1	8.6637
JuvMortEV_Perturb(220)	10	Klipper	-99.9900	0.0729	0.4960	1.0000	0.00	0.00	0.00	0.00	0.0000	0.0000	0.00	0.00	5	6.4	8.6637
JuvMortEV_Perturb(220)	10	Lotus_Farm	-99.9900	0.1113	0.4949	1.0000	0.00	0.00	0.30	0.48	0.0000	0.0000	0.00	0.00	4	4.8	8.6637
JuvMortEV_Perturb(220)	10	Pearl_Harbor	-99.9900	0.1782	0.4956	0.1000	33.78	8.91	30.40	13.59	0.2446	0.2387	2.22	1.56	0	138.5	8.6637
JuvMortEV_Perturb(220)	10	Turtle_Bay	-99.9900	0.1768	0.4948	0.1000	31.22	11.72	28.10	14.82	0.1895	0.2481	1.56	0.73	0	124.0	8.6637
JuvMortEV_Perturb(220)	10	Waimea_Valley	-99.9900	0.1613	0.4942	0.7000	14.33	4.04	4.50	7.06	0.3326	0.3391	2.33	1.53	101	76.3	8.6637
JuvMortEV_Perturb(220)	10	Meta	-99.9900	0.2502	0.3653	0.0000	328.50	47.24	328.50	47.24	0.8677	0.0421	12.30	1.70	0	0.0	8.6637
JuvMortEV_Perturb(221)	10	Windward_Complex	-99.9900	0.2430	0.6035	0.0000	157.00	43.36	157.00	43.36	0.7203	0.0786	6.30	1.64	0	0.0	22.3974
JuvMortEV_Perturb(221)	10	Kahuku_Complex	-99.9900	0.2330	0.5912	0.0000	86.80	30.86	86.80	30.86	0.5703	0.1450	4.10	1.29	0	0.0	22.3974
JuvMortEV_Perturb(221)	10	Keawawa	-99.9900	0.1682	0.5844	1.0000	0.00	0.00	0.10	0.32	0.0000	0.0000	0.00	0.00	2	3.2	22.3974
JuvMortEV_Perturb(221)	10	Klipper	-99.9900	0.0783	0.5990	1.0000	0.00	0.00	0.20	0.42	0.0000	0.0000	0.00	0.00	3	7.9	22.3974
JuvMortEV_Perturb(221)	10	Lotus_Farm	-99.9900	0.1390	0.6547	1.0000	0.00	0.00	0.00	0.00	0.0000	0.0000	0.00	0.00	6	6.4	22.3974
JuvMortEV_Perturb(221)	10	Pearl_Harbor	-99.9900	0.1833	0.5830	0.1000	26.78	10.71	24.10	13.18	0.2983	0.2123	1.89	0.60	0	13.0	22.3974
JuvMortEV_Perturb(221)	10	Turtle_Bay	-99.9900	0.1780	0.6087	0.4000	35.67	12.26	21.40	20.56	0.1075	0.2634	1.33	0.82	163	119.4	22.3974
JuvMortEV_Perturb(221)	10	Waimea_Valley	-99.9900	0.1731	0.5975	0.8000	12.50	2.12	2.50	5.32	0.2181	0.3085	1.50	0.71	70	82.2	22.3974
JuvMortEV_Perturb(221)	10	Meta	-99.9900	0.2679	0.4657	0.0000	292.10	66.75	292.10	66.75	0.8444	0.0413	10.80	1.32	0	0.0	22.3974
JuvMortEV_Perturb(222)	10	Windward_Complex	-99.9900	0.2396	0.5507	0.0000	168.50	35.39	168.50	35.39	0.7028	0.0866	5.80	1.14	0	0.0	19.0541
JuvMortEV_Perturb(222)	10	Kahuku_Complex	-99.9900	0.2300	0.5528	0.0000	89.80	21.35	89.80	21.35	0.6155	0.1522	3.80	0.92	0	0.0	19.0541
JuvMortEV_Perturb(222)	10	Keawawa	-99.9900	0.0742	0.5457	1.0000	0.00	0.00	0.10	0.32	0.0000	0.0000	0.00	0.00	1	2.3	19.0541
JuvMortEV_Perturb(222)	10	Klipper	-99.9900	0.1364	0.5686	1.0000	0.00	0.00	0.00	0.00	0.0000	0.0000	0.00	0.00	7	9.5	19.0541
JuvMortEV_Perturb(222)	10	Lotus_Farm	-99.9900	0.1408	0.6519	1.0000	0.00	0.00	0.00	0.00	0.0000	0.0000	0.00	0.00	2	5.7	19.0541
JuvMortEV_Perturb(222)	10	Pearl_Harbor	-99.9900	0.1767	0.5397	0.1000	30.44	12.36	27.40	15.12	0.1637	0.1743	2.22	1.30	0	33.0	19.0541
JuvMortEV_Perturb(222)	10	Turtle_Bay	-99.9900	0.1808	0.5441	0.1000	28.33	12.57	25.50	14.86	0.1615	0.2424	1.56	1.01	0	57.0	19.0541
JuvMortEV_Perturb(222)	10	Waimea_Valley	-99.9900	0.1484	0.5416	0.9000	18.00	0.00	1.80	5.69	0.1528	0.0000	2.00	0.00	33	47.7	19.0541
JuvMortEV_Perturb(222)	10	Meta	-99.9900	0.2591	0.4177	0.0000	313.10	47.98	313.10	47.98	0.8588	0.0268	10.90	1.20	0	0.0	19.0541
JuvMortEV_Perturb(223)	10	Windward_Complex	-99.9900	0.2396	0.5023	0.0000	170.70	23.13	170.70	23.13	0.7051	0.0764	5.50	1.27	0	0.0	12.7277
[truncated: 6,515 more rows]
