# Supplementary material for: Predicted effects of landscape change, sea level rise, and habitat management on the extirpation risk of the Hawaiian common gallinule (Gallinula galeata sandvicensis) on the island of O‘ahu
Source: PeerJ. 2018 Jun 22;6:e4990. doi: 10.7717/peerj.4990 (PMC6016525; doi:10.7717/peerj.4990)
Supplement: Supplemental Information 2 — A zipped folder containing raw data, Excel spreadsheet calculations, R code, and Vortex outputs used in preparing input data and analyzing outputs of Hawaiian gallinule population viability model implemented in Vortex. [file peerj-06-4990-s007.zip › HAGA_PVA_RawDataandCodeFor_PeerJ/Vortex Outputs - Open with Excel (Semicolon delimited)/HAGABaseline_12-5-17_K_Perturb.stsum]

Scenario	#Runs	Population	det-r	stoch-r	SD(r)	PE	N-extant	SD(Next)	N-all	SD(Nall)	GeneDiv	SD(GD)	AlleleN	SD(A)	MedianTE	MeanTE	SV1
K_Perturb(1)	1000	Windward_Complex	-99.9900	0.2428	0.5135	0.0000	170.22	25.21	170.22	25.21	0.6877	0.1065	5.79	1.42	0	0.0	5.0000
K_Perturb(1)	1000	Kahuku_Complex	-99.9900	0.2288	0.5149	0.0000	96.32	17.04	96.32	17.04	0.5329	0.1618	3.72	1.24	0	0.0	5.0000
K_Perturb(1)	1000	Keawawa	-99.9900	0.2125	0.5936	0.9710	3.52	1.33	0.32	0.76	0.4586	0.2167	2.52	0.91	4	6.3	5.0000
K_Perturb(1)	1000	Klipper	-99.9900	0.1455	0.5820	0.9930	3.71	1.98	0.13	0.47	0.4921	0.2625	2.71	1.11	5	6.9	5.0000
K_Perturb(1)	1000	Lotus_Farm	-99.9900	0.1449	0.5777	0.9880	3.92	1.38	0.14	0.54	0.5011	0.1904	2.50	0.80	5	6.6	5.0000
K_Perturb(1)	1000	Pearl_Harbor	-99.9900	0.1478	0.5765	0.9940	3.50	1.38	0.14	0.45	0.3883	0.3039	2.17	0.98	5	6.7	5.0000
K_Perturb(1)	1000	Turtle_Bay	-99.9900	0.1289	0.5680	0.9980	4.00	0.00	0.10	0.40	0.3281	0.4640	2.00	1.41	5	6.3	5.0000
K_Perturb(1)	1000	Waimea_Valley	-99.9900	0.1561	0.5779	0.9930	3.29	1.38	0.16	0.47	0.4440	0.2592	2.43	0.98	5	6.9	5.0000
K_Perturb(1)	1000	Meta	-99.9900	0.2595	0.4277	0.0000	267.52	33.89	267.52	33.89	0.8036	0.0521	8.72	1.66	0	0.0	5.0000
K_Perturb(2)	1000	Windward_Complex	-99.9900	0.2428	0.5142	0.0000	169.25	24.62	169.25	24.62	0.6862	0.1102	5.72	1.39	0	0.0	10.0000
K_Perturb(2)	1000	Kahuku_Complex	-99.9900	0.2290	0.5147	0.0000	95.82	16.46	95.82	16.46	0.5338	0.1588	3.80	1.17	0	0.0	10.0000
K_Perturb(2)	1000	Keawawa	-99.9900	0.1392	0.5585	0.9400	6.50	3.25	0.63	1.78	0.3659	0.2347	2.37	0.94	9	14.8	10.0000
K_Perturb(2)	1000	Klipper	-99.9900	0.1024	0.5483	0.9880	7.08	3.73	0.20	0.91	0.2933	0.2422	1.83	0.72	17	22.7	10.0000
K_Perturb(2)	1000	Lotus_Farm	-99.9900	0.1046	0.5517	0.9860	5.29	2.70	0.18	0.77	0.4434	0.2925	2.79	1.31	17	22.4	10.0000
K_Perturb(2)	1000	Pearl_Harbor	-99.9900	0.1002	0.5431	0.9840	6.25	2.84	0.22	0.92	0.4737	0.2292	2.56	1.03	17	23.2	10.0000
K_Perturb(2)	1000	Turtle_Bay	-99.9900	0.0934	0.5429	0.9990	8.00	0.00	0.08	0.37	0.4922	0.0000	2.00	0.00	17	22.0	10.0000
K_Perturb(2)	1000	Waimea_Valley	-99.9900	0.1040	0.5456	0.9800	6.85	3.63	0.26	1.13	0.4623	0.2173	2.65	0.88	16	23.0	10.0000
K_Perturb(2)	1000	Meta	-99.9900	0.2581	0.4244	0.0000	266.64	33.30	266.64	33.30	0.8040	0.0522	8.77	1.57	0	0.0	10.0000
K_Perturb(3)	1000	Windward_Complex	-99.9900	0.2431	0.5133	0.0000	170.34	25.47	170.34	25.47	0.6872	0.1074	5.76	1.43	0	0.0	15.0000
K_Perturb(3)	1000	Kahuku_Complex	-99.9900	0.2288	0.5136	0.0000	95.58	16.44	95.58	16.44	0.5247	0.1745	3.72	1.24	0	0.0	15.0000
K_Perturb(3)	1000	Keawawa	-99.9900	0.1308	0.5304	0.8530	10.57	4.73	1.76	4.12	0.3206	0.2435	2.18	0.99	15	34.4	15.0000
K_Perturb(3)	1000	Klipper	-99.9900	0.1157	0.5266	0.9200	10.49	4.53	0.96	3.11	0.2340	0.2487	1.80	0.92	43	53.8	15.0000
K_Perturb(3)	1000	Lotus_Farm	-99.9900	0.1155	0.5272	0.9290	11.55	3.97	0.93	3.14	0.2353	0.2396	1.87	0.92	44	54.5	15.0000
K_Perturb(3)	1000	Pearl_Harbor	-99.9900	0.1112	0.5250	0.9140	10.77	4.01	1.05	3.24	0.2832	0.2691	1.99	1.08	43	55.6	15.0000
K_Perturb(3)	1000	Turtle_Bay	-99.9900	0.1063	0.5251	0.9590	9.95	4.55	0.49	2.18	0.1696	0.2360	1.56	0.81	42	52.1	15.0000
K_Perturb(3)	1000	Waimea_Valley	-99.9900	0.1156	0.5253	0.9180	10.77	4.60	1.00	3.22	0.2388	0.2587	1.85	1.03	43	55.1	15.0000
K_Perturb(3)	1000	Meta	-99.9900	0.2559	0.4106	0.0000	272.10	34.62	272.10	34.62	0.8049	0.0527	8.90	1.70	0	0.0	15.0000
K_Perturb(4)	1000	Windward_Complex	-99.9900	0.2424	0.5119	0.0000	168.68	26.07	168.68	26.07	0.6853	0.1146	5.83	1.42	0	0.0	20.0000
K_Perturb(4)	1000	Kahuku_Complex	-99.9900	0.2289	0.5146	0.0000	95.12	17.35	95.12	17.35	0.5333	0.1741	3.88	1.29	0	0.0	20.0000
K_Perturb(4)	1000	Keawawa	-99.9900	0.1447	0.5158	0.5670	15.48	4.87	6.85	8.20	0.2702	0.2367	2.06	0.97	59	50.5	20.0000
K_Perturb(4)	1000	Klipper	-99.9900	0.1376	0.5156	0.6250	15.42	4.76	5.90	7.95	0.1860	0.2177	1.73	0.83	121	83.5	20.0000
K_Perturb(4)	1000	Lotus_Farm	-99.9900	0.1369	0.5139	0.6010	15.80	4.86	6.41	8.26	0.1964	0.2274	1.75	0.88	138	88.7	20.0000
K_Perturb(4)	1000	Pearl_Harbor	-99.9900	0.1365	0.5141	0.5630	15.23	4.93	6.76	8.16	0.1908	0.2203	1.79	0.90	139	87.4	20.0000
K_Perturb(4)	1000	Turtle_Bay	-99.9900	0.1338	0.5139	0.6430	15.29	5.16	5.52	7.91	0.1184	0.1858	1.46	0.72	125	84.7	20.0000
K_Perturb(4)	1000	Waimea_Valley	-99.9900	0.1353	0.5148	0.5640	14.94	4.91	6.60	8.02	0.1927	0.2207	1.78	0.92	136	87.8	20.0000
K_Perturb(4)	1000	Meta	-99.9900	0.2528	0.3852	0.0000	301.84	43.98	301.84	43.98	0.8298	0.0519	10.81	2.12	0	0.0	20.0000
K_Perturb(5)	1000	Windward_Complex	-99.9900	0.2432	0.5144	0.0000	170.32	25.68	170.32	25.68	0.6894	0.1109	5.99	1.51	0	0.0	25.0000
K_Perturb(5)	1000	Kahuku_Complex	-99.9900	0.2300	0.5157	0.0000	96.53	17.09	96.53	17.09	0.5475	0.1712	4.06	1.32	0	0.0	25.0000
K_Perturb(5)	1000	Keawawa	-99.9900	0.1619	0.5105	0.2450	19.88	5.75	15.09	9.80	0.3080	0.2310	2.43	1.17	195	34.2	25.0000
K_Perturb(5)	1000	Klipper	-99.9900	0.1556	0.5084	0.2380	20.23	5.33	15.47	9.71	0.1993	0.2151	1.83	0.89	0	90.1	25.0000
K_Perturb(5)	1000	Lotus_Farm	-99.9900	0.1566	0.5092	0.2120	20.18	5.73	15.94	9.62	0.1954	0.2177	1.83	0.98	0	97.3	25.0000
K_Perturb(5)	1000	Pearl_Harbor	-99.9900	0.1546	0.5081	0.2230	20.42	5.27	15.91	9.62	0.2023	0.2218	1.88	0.94	0	105.1	25.0000
K_Perturb(5)	1000	Turtle_Bay	-99.9900	0.1554	0.5101	0.2410	20.39	5.47	15.53	9.86	0.1733	0.2172	1.72	0.87	0	92.3	25.0000
K_Perturb(5)	1000	Waimea_Valley	-99.9900	0.1575	0.5087	0.2010	20.53	5.31	16.45	9.42	0.2233	0.2228	1.99	0.94	0	90.2	25.0000
K_Perturb(5)	1000	Meta	-99.9900	0.2538	0.3660	0.0000	361.25	47.60	361.25	47.60	0.8657	0.0365	13.32	2.13	0	0.0	25.0000
K_Perturb(6)	1000	Windward_Complex	-99.9900	0.2430	0.5131	0.0000	169.44	24.80	169.44	24.80	0.6931	0.1130	6.12	1.58	0	0.0	30.0000
K_Perturb(6)	1000	Kahuku_Complex	-99.9900	0.2294	0.5147	0.0000	95.92	16.44	95.92	16.44	0.5462	0.1628	4.07	1.35	0	0.0	30.0000
K_Perturb(6)	1000	Keawawa	-99.9900	0.1770	0.5057	0.1490	24.83	6.42	21.19	10.54	0.3078	0.2343	2.50	1.21	0	16.6	30.0000
K_Perturb(6)	1000	Klipper	-99.9900	0.1724	0.5061	0.0780	24.90	5.97	22.99	8.71	0.2329	0.2282	2.07	1.04	0	86.3	30.0000
K_Perturb(6)	1000	Lotus_Farm	-99.9900	0.1710	0.5055	0.0840	24.94	6.04	22.87	8.95	0.2173	0.2208	1.98	0.99	0	96.7	30.0000
K_Perturb(6)	1000	Pearl_Harbor	-99.9900	0.1690	0.5058	0.0500	24.93	6.28	23.70	8.12	0.2363	0.2239	2.11	1.03	0	99.6	30.0000
K_Perturb(6)	1000	Turtle_Bay	-99.9900	0.1696	0.5066	0.0600	24.65	6.29	23.18	8.43	0.2062	0.2147	1.88	0.90	0	105.6	30.0000
K_Perturb(6)	1000	Waimea_Valley	-99.9900	0.1719	0.5069	0.0640	24.98	6.24	23.41	8.53	0.2514	0.2264	2.18	1.06	0	101.9	30.0000
K_Perturb(6)	1000	Meta	-99.9900	0.2554	0.3535	0.0000	402.71	47.95	402.71	47.95	0.8839	0.0302	14.93	2.15	0	0.0	30.0000
K_Perturb(7)	1000	Windward_Complex	-99.9900	0.2422	0.5129	0.0000	169.54	25.03	169.54	25.03	0.6961	0.1070	6.20	1.50	0	0.0	35.0000
K_Perturb(7)	1000	Kahuku_Complex	-99.9900	0.2288	0.5138	0.0000	96.59	16.10	96.59	16.10	0.5588	0.1530	4.28	1.43	0	0.0	35.0000
K_Perturb(7)	1000	Keawawa	-99.9900	0.1884	0.5063	0.0890	29.41	6.83	26.82	10.55	0.3302	0.2223	2.76	1.22	0	7.7	35.0000
K_Perturb(7)	1000	Klipper	-99.9900	0.1847	0.5059	0.0230	29.66	6.56	28.98	7.85	0.2702	0.2266	2.26	1.07	0	48.5	35.0000
K_Perturb(7)	1000	Lotus_Farm	-99.9900	0.1831	0.5053	0.0350	29.63	6.70	28.60	8.53	0.2601	0.2252	2.20	1.03	0	80.4	35.0000
K_Perturb(7)	1000	Pearl_Harbor	-99.9900	0.1825	0.5053	0.0140	29.41	6.62	29.01	7.40	0.2738	0.2223	2.33	1.10	0	85.7	35.0000
K_Perturb(7)	1000	Turtle_Bay	-99.9900	0.1824	0.5064	0.0280	29.80	6.44	28.98	7.98	0.2330	0.2195	2.08	0.99	0	117.8	35.0000
K_Perturb(7)	1000	Waimea_Valley	-99.9900	0.1854	0.5057	0.0150	30.01	6.27	29.56	7.19	0.2993	0.2331	2.44	1.17	0	97.6	35.0000
K_Perturb(7)	1000	Meta	-99.9900	0.2577	0.3464	0.0000	438.08	48.62	438.08	48.62	0.8948	0.0232	16.03	2.13	0	0.0	35.0000
K_Perturb(8)	1000	Windward_Complex	-99.9900	0.2426	0.5135	0.0000	169.66	24.60	169.66	24.60	0.6954	0.1044	6.36	1.57	0	0.0	40.0000
K_Perturb(8)	1000	Kahuku_Complex	-99.9900	0.2291	0.5143	0.0000	95.01	16.32	95.01	16.32	0.5545	0.1633	4.33	1.42	0	0.0	40.0000
K_Perturb(8)	1000	Keawawa	-99.9900	0.1984	0.5049	0.0890	34.26	7.46	31.24	12.01	0.3493	0.2274	2.85	1.28	0	4.6	40.0000
K_Perturb(8)	1000	Klipper	-99.9900	0.1932	0.5045	0.0270	34.19	7.22	33.27	9.01	0.2909	0.2317	2.42	1.15	0	25.5	40.0000
K_Perturb(8)	1000	Lotus_Farm	-99.9900	0.1948	0.5045	0.0090	34.44	7.42	34.13	8.07	0.2790	0.2252	2.34	1.12	0	49.4	40.0000
K_Perturb(8)	1000	Pearl_Harbor	-99.9900	0.1931	0.5060	0.0040	34.18	7.20	34.04	7.50	0.3067	0.2293	2.49	1.16	0	118.9	40.0000
K_Perturb(8)	1000	Turtle_Bay	-99.9900	0.1936	0.5054	0.0080	34.28	7.31	34.00	7.89	0.2772	0.2259	2.28	1.05	0	120.0	40.0000
K_Perturb(8)	1000	Waimea_Valley	-99.9900	0.1943	0.5042	0.0060	34.67	7.05	34.47	7.52	0.3158	0.2306	2.55	1.21	0	90.9	40.0000
K_Perturb(8)	1000	Meta	-99.9900	0.2607	0.3428	0.0000	465.82	50.96	465.82	50.96	0.9011	0.0207	16.81	2.25	0	0.0	40.0000
K_Perturb(9)	1000	Windward_Complex	-99.9900	0.2427	0.5131	0.0000	169.79	24.86	169.79	24.86	0.6945	0.1087	6.38	1.69	0	0.0	45.0000
K_Perturb(9)	1000	Kahuku_Complex	-99.9900	0.2297	0.5151	0.0000	95.48	16.11	95.48	16.11	0.5645	0.1579	4.44	1.47	0	0.0	45.0000
K_Perturb(9)	1000	Keawawa	-99.9900	0.2059	0.5033	0.0760	39.49	7.39	36.52	12.57	0.3743	0.2239	3.12	1.34	0	3.0	45.0000
K_Perturb(9)	1000	Klipper	-99.9900	0.2027	0.5040	0.0130	39.01	7.52	38.50	8.67	0.3301	0.2198	2.67	1.18	0	29.0	45.0000
K_Perturb(9)	1000	Lotus_Farm	-99.9900	0.2027	0.5043	0.0080	38.84	7.84	38.53	8.54	0.3161	0.2253	2.57	1.21	0	23.5	45.0000
K_Perturb(9)	1000	Pearl_Harbor	-99.9900	0.2021	0.5059	0.0010	38.77	7.84	38.73	7.93	0.3372	0.2275	2.77	1.27	0	125.0	45.0000
K_Perturb(9)	1000	Turtle_Bay	-99.9900	0.2023	0.5066	0.0020	38.96	7.65	38.88	7.84	0.3058	0.2304	2.45	1.11	0	61.5	45.0000
K_Perturb(9)	1000	Waimea_Valley	-99.9900	0.2029	0.5056	0.0030	39.03	7.41	38.91	7.70	0.3618	0.2278	2.86	1.28	0	74.3	45.0000
K_Perturb(9)	1000	Meta	-99.9900	0.2642	0.3375	0.0000	495.34	51.46	495.34	51.46	0.9064	0.0189	17.60	2.27	0	0.0	45.0000
K_Perturb(10)	1000	Windward_Complex	-99.9900	0.2439	0.5146	0.0000	169.54	25.34	169.54	25.34	0.6969	0.1126	6.58	1.78	0	0.0	50.0000
K_Perturb(10)	1000	Kahuku_Complex	-99.9900	0.2295	0.5151	0.0000	96.67	16.63	96.67	16.63	0.5643	0.1609	4.57	1.51	0	0.0	50.0000
K_Perturb(10)	1000	Keawawa	-99.9900	0.2127	0.5045	0.0530	43.48	8.82	41.20	12.93	0.3809	0.2264	3.23	1.44	0	3.2	50.0000
K_Perturb(10)	1000	Klipper	-99.9900	0.2096	0.5039	0.0060	44.20	7.99	43.94	8.66	0.3543	0.2207	2.83	1.22	0	7.9	50.0000
K_Perturb(10)	1000	Lotus_Farm	-99.9900	0.2091	0.5040	0.0030	43.44	8.27	43.31	8.59	0.3459	0.2260	2.79	1.26	0	25.3	50.0000
K_Perturb(10)	1000	Pearl_Harbor	-99.9900	0.2079	0.5052	0.0000	43.90	8.03	43.90	8.03	0.3564	0.2237	2.80	1.23	0	0.0	50.0000
K_Perturb(10)	1000	Turtle_Bay	-99.9900	0.2075	0.5051	0.0020	43.72	8.07	43.63	8.30	0.3360	0.2269	2.65	1.21	0	148.0	50.0000
K_Perturb(10)	1000	Waimea_Valley	-99.9900	0.2074	0.5037	0.0010	43.89	8.12	43.85	8.23	0.3767	0.2239	3.02	1.32	0	67.0	50.0000
K_Perturb(10)	1000	Meta	-99.9900	0.2665	0.3356	0.0000	526.03	54.12	526.03	54.12	0.9094	0.0180	18.30	2.30	0	0.0	50.0000
K_Perturb(11)	1000	Windward_Complex	-99.9900	0.2426	0.5130	0.0000	169.23	25.37	169.23	25.37	0.7036	0.1045	6.60	1.68	0	0.0	55.0000
K_Perturb(11)	1000	Kahuku_Complex	-99.9900	0.2299	0.5156	0.0000	96.29	16.55	96.29	16.55	0.5635	0.1671	4.61	1.50	0	0.0	55.0000
K_Perturb(11)	1000	Keawawa	-99.9900	0.2182	0.5051	0.0450	48.43	9.13	46.26	13.40	0.4037	0.2210	3.38	1.42	0	2.4	55.0000
K_Perturb(11)	1000	Klipper	-99.9900	0.2141	0.5035	0.0070	48.62	8.29	48.28	9.20	0.3857	0.2231	3.02	1.32	0	13.6	55.0000
K_Perturb(11)	1000	Lotus_Farm	-99.9900	0.2148	0.5030	0.0030	47.82	9.33	47.68	9.68	0.3614	0.2217	2.90	1.28	0	15.2	55.0000
K_Perturb(11)	1000	Pearl_Harbor	-99.9900	0.2135	0.5050	0.0000	48.14	8.97	48.14	8.97	0.3924	0.2203	3.10	1.36	0	0.0	55.0000
K_Perturb(11)	1000	Turtle_Bay	-99.9900	0.2131	0.5046	0.0020	48.38	9.05	48.28	9.30	0.3698	0.2245	2.92	1.29	0	94.0	55.0000
K_Perturb(11)	1000	Waimea_Valley	-99.9900	0.2139	0.5030	0.0010	48.62	8.96	48.57	9.09	0.3841	0.2122	3.13	1.30	0	8.0	55.0000
K_Perturb(11)	1000	Meta	-99.9900	0.2687	0.3322	0.0000	552.73	56.98	552.73	56.98	0.9136	0.0161	18.96	2.40	0	0.0	55.0000
K_Perturb(12)	1000	Windward_Complex	-99.9900	0.2433	0.5135	0.0000	171.59	24.46	171.59	24.46	0.6991	0.1162	6.67	1.75	0	0.0	60.0000
K_Perturb(12)	1000	Kahuku_Complex	-99.9900	0.2302	0.5161	0.0000	95.72	16.56	95.72	16.56	0.5661	0.1719	4.74	1.59	0	0.0	60.0000
K_Perturb(12)	1000	Keawawa	-99.9900	0.2229	0.5034	0.0330	53.29	9.03	51.54	12.97	0.4297	0.2103	3.68	1.50	0	2.5	60.0000
K_Perturb(12)	1000	Klipper	-99.9900	0.2201	0.5036	0.0060	53.34	9.36	53.03	10.18	0.3926	0.2216	3.20	1.37	0	4.1	60.0000
K_Perturb(12)	1000	Lotus_Farm	-99.9900	0.2189	0.5028	0.0030	53.30	9.16	53.14	9.59	0.3924	0.2136	3.09	1.31	0	5.1	60.0000
K_Perturb(12)	1000	Pearl_Harbor	-99.9900	0.2188	0.5046	0.0000	53.10	9.49	53.10	9.49	0.4107	0.2170	3.34	1.38	0	0.0	60.0000
K_Perturb(12)	1000	Turtle_Bay	-99.9900	0.2191	0.5045	0.0000	53.42	9.30	53.42	9.30	0.3848	0.2119	3.05	1.26	0	0.0	60.0000
K_Perturb(12)	1000	Waimea_Valley	-99.9900	0.2202	0.5040	0.0000	53.19	9.32	53.19	9.32	0.4185	0.2071	3.38	1.34	0	6.0	60.0000
K_Perturb(12)	1000	Meta	-99.9900	0.2718	0.3290	0.0000	584.71	56.34	584.71	56.34	0.9167	0.0156	19.78	2.48	0	0.0	60.0000
K_Perturb(13)	1000	Windward_Complex	-99.9900	0.2427	0.5130	0.0000	170.34	25.00	170.34	25.00	0.7035	0.1062	6.79	1.80	0	0.0	65.0000
K_Perturb(13)	1000	Kahuku_Complex	-99.9900	0.2291	0.5151	0.0000	95.98	16.71	95.98	16.71	0.5724	0.1638	4.82	1.60	0	0.0	65.0000
K_Perturb(13)	1000	Keawawa	-99.9900	0.2261	0.5021	0.0240	57.08	10.14	55.72	13.25	0.4531	0.2016	3.87	1.53	0	2.4	65.0000
K_Perturb(13)	1000	Klipper	-99.9900	0.2230	0.5030	0.0040	57.84	9.71	57.61	10.35	0.4254	0.2092	3.39	1.38	0	3.8	65.0000
K_Perturb(13)	1000	Lotus_Farm	-99.9900	0.2232	0.5026	0.0020	57.65	9.91	57.54	10.23	0.4072	0.2203	3.21	1.39	0	4.6	65.0000
K_Perturb(13)	1000	Pearl_Harbor	-99.9900	0.2218	0.5042	0.0000	57.79	9.95	57.79	9.95	0.4418	0.2104	3.54	1.45	0	0.0	65.0000
K_Perturb(13)	1000	Turtle_Bay	-99.9900	0.2219	0.5034	0.0000	57.78	9.88	57.78	9.88	0.4107	0.2123	3.26	1.35	0	0.0	65.0000
K_Perturb(13)	1000	Waimea_Valley	-99.9900	0.2234	0.5039	0.0000	57.42	9.96	57.42	9.96	0.4425	0.2092	3.54	1.41	0	0.0	65.0000
K_Perturb(13)	1000	Meta	-99.9900	0.2730	0.3262	0.0000	610.19	60.05	610.19	60.05	0.9192	0.0143	20.46	2.57	0	0.0	65.0000
K_Perturb(14)	1000	Windward_Complex	-99.9900	0.2432	0.5133	0.0000	170.85	24.27	170.85	24.27	0.7029	0.1143	6.85	1.84	0	0.0	70.0000
K_Perturb(14)	1000	Kahuku_Complex	-99.9900	0.2297	0.5157	0.0000	96.23	16.21	96.23	16.21	0.5808	0.1638	5.00	1.68	0	0.0	70.0000
K_Perturb(14)	1000	Keawawa	-99.9900	0.2291	0.5023	0.0270	61.83	11.39	60.17	15.04	0.4552	0.2064	3.96	1.57	0	2.7	70.0000
K_Perturb(14)	1000	Klipper	-99.9900	0.2266	0.5031	0.0050	62.72	10.43	62.41	11.30	0.4433	0.2082	3.57	1.38	0	4.4	70.0000
K_Perturb(14)	1000	Lotus_Farm	-99.9900	0.2270	0.5037	0.0010	62.71	10.37	62.64	10.55	0.4279	0.2093	3.38	1.34	0	3.3	70.0000
K_Perturb(14)	1000	Pearl_Harbor	-99.9900	0.2255	0.5040	0.0010	62.42	10.42	62.36	10.60	0.4606	0.1971	3.62	1.32	0	163.0	70.0000
K_Perturb(14)	1000	Turtle_Bay	-99.9900	0.2259	0.5040	0.0000	61.87	10.49	61.87	10.49	0.4398	0.2064	3.41	1.32	0	0.0	70.0000
K_Perturb(14)	1000	Waimea_Valley	-99.9900	0.2264	0.5026	0.0000	62.42	10.53	62.42	10.53	0.4756	0.1995	3.82	1.51	0	0.0	70.0000
K_Perturb(14)	1000	Meta	-99.9900	0.2751	0.3251	0.0000	638.96	59.96	638.96	59.96	0.9216	0.0142	21.07	2.51	0	0.0	70.0000
K_Perturb(15)	1000	Windward_Complex	-99.9900	0.2426	0.5132	0.0000	170.09	26.17	170.09	26.17	0.6992	0.1105	6.83	1.76	0	0.0	75.0000
K_Perturb(15)	1000	Kahuku_Complex	-99.9900	0.2296	0.5148	0.0000	96.98	16.76	96.98	16.76	0.5805	0.1599	5.03	1.71	0	0.0	75.0000
K_Perturb(15)	1000	Keawawa	-99.9900	0.2327	0.5021	0.0210	66.67	11.16	65.28	14.55	0.4788	0.2065	4.15	1.64	0	2.4	75.0000
K_Perturb(15)	1000	Klipper	-99.9900	0.2290	0.5021	0.0030	67.00	11.00	66.81	11.57	0.4578	0.1997	3.78	1.49	0	3.9	75.0000
K_Perturb(15)	1000	Lotus_Farm	-99.9900	0.2300	0.5029	0.0020	66.76	11.03	66.62	11.41	0.4610	0.1952	3.68	1.37	0	5.1	75.0000
K_Perturb(15)	1000	Pearl_Harbor	-99.9900	0.2274	0.5032	0.0010	67.27	10.96	67.21	11.16	0.4767	0.1997	3.91	1.44	0	6.0	75.0000
K_Perturb(15)	1000	Turtle_Bay	-99.9900	0.2290	0.5035	0.0000	67.16	10.79	67.16	10.79	0.4677	0.1990	3.69	1.51	0	0.0	75.0000
K_Perturb(15)	1000	Waimea_Valley	-99.9900	0.2305	0.5029	0.0000	66.65	11.09	66.65	11.09	0.4823	0.1963	4.01	1.48	0	0.0	75.0000
K_Perturb(15)	1000	Meta	-99.9900	0.2765	0.3238	0.0000	666.79	63.13	666.79	63.13	0.9238	0.0127	21.73	2.66	0	0.0	75.0000
K_Perturb(16)	1000	Windward_Complex	-99.9900	0.2430	0.5134	0.0000	170.00	25.71	170.00	25.71	0.7036	0.1034	6.93	1.78	0	0.0	80.0000
K_Perturb(16)	1000	Kahuku_Complex	-99.9900	0.2291	0.5148	0.0000	95.21	16.29	95.21	16.29	0.5784	0.1620	5.10	1.70	0	0.0	80.0000
K_Perturb(16)	1000	Keawawa	-99.9900	0.2343	0.5027	0.0090	71.53	12.37	70.89	14.03	0.4794	0.1971	4.36	1.75	0	2.4	80.0000
K_Perturb(16)	1000	Klipper	-99.9900	0.2313	0.5019	0.0020	71.73	11.19	71.58	11.63	0.4819	0.2017	4.01	1.51	0	4.3	80.0000
K_Perturb(16)	1000	Lotus_Farm	-99.9900	0.2316	0.5026	0.0020	72.26	11.47	72.11	11.90	0.4741	0.1977	3.81	1.46	0	4.1	80.0000
K_Perturb(16)	1000	Pearl_Harbor	-99.9900	0.2305	0.5032	0.0000	71.11	11.73	71.11	11.73	0.4962	0.1952	4.01	1.48	0	0.0	80.0000
K_Perturb(16)	1000	Turtle_Bay	-99.9900	0.2304	0.5041	0.0000	71.28	11.72	71.28	11.72	0.4761	0.2024	3.80	1.42	0	17.0	80.0000
K_Perturb(16)	1000	Waimea_Valley	-99.9900	0.2323	0.5025	0.0000	71.51	11.66	71.51	11.66	0.4989	0.1925	4.20	1.56	0	0.0	80.0000
K_Perturb(16)	1000	Meta	-99.9900	0.2779	0.3224	0.0000	693.70	63.90	693.70	63.90	0.9252	0.0127	22.36	2.72	0	0.0	80.0000
K_Perturb(17)	1000	Windward_Complex	-99.9900	0.2434	0.5138	0.0000	168.18	25.90	168.18	25.90	0.7067	0.1031	7.17	1.79	0	0.0	85.0000
K_Perturb(17)	1000	Kahuku_Complex	-99.9900	0.2298	0.5158	0.0000	95.55	16.24	95.55	16.24	0.5849	0.1595	5.15	1.60	0	0.0	85.0000
K_Perturb(17)	1000	Keawawa	-99.9900	0.2371	0.5012	0.0120	75.84	12.30	74.94	14.72	0.5095	0.1954	4.62	1.70	0	2.6	85.0000
K_Perturb(17)	1000	Klipper	-99.9900	0.2330	0.5015	0.0040	75.28	12.38	74.98	13.24	0.4936	0.1977	4.15	1.56	0	4.0	85.0000
K_Perturb(17)	1000	Lotus_Farm	-99.9900	0.2336	0.5027	0.0020	75.33	12.44	75.18	12.88	0.4819	0.1924	3.95	1.48	0	4.5	85.0000
K_Perturb(17)	1000	Pearl_Harbor	-99.9900	0.2336	0.5044	0.0000	75.43	12.11	75.43	12.11	0.5331	0.1761	4.31	1.54	0	0.0	85.0000
K_Perturb(17)	1000	Turtle_Bay	-99.9900	0.2335	0.5040	0.0000	75.80	12.16	75.80	12.16	0.4927	0.1909	4.03	1.51	0	0.0	85.0000
K_Perturb(17)	1000	Waimea_Valley	-99.9900	0.2347	0.5026	0.0000	76.01	12.07	76.01	12.07	0.5095	0.1862	4.37	1.62	0	0.0	85.0000
K_Perturb(17)	1000	Meta	-99.9900	0.2799	0.3209	0.0000	716.07	67.58	716.07	67.58	0.9276	0.0118	23.06	2.63	0	0.0	85.0000
K_Perturb(18)	1000	Windward_Complex	-99.9900	0.2431	0.5135	0.0000	169.48	25.30	169.48	25.30	0.7113	0.1065	7.18	1.87	0	0.0	90.0000
K_Perturb(18)	1000	Kahuku_Complex	-99.9900	0.2294	0.5144	0.0000	96.59	16.43	96.59	16.43	0.5872	0.1616	5.23	1.73	0	0.0	90.0000
K_Perturb(18)	1000	Keawawa	-99.9900	0.2398	0.5011	0.0070	80.31	13.24	79.75	14.78	0.4991	0.2036	4.68	1.77	0	2.2	90.0000
K_Perturb(18)	1000	Klipper	-99.9900	0.2358	0.5015	0.0060	79.97	12.85	79.49	14.21	0.5075	0.1966	4.28	1.61	0	5.0	90.0000
K_Perturb(18)	1000	Lotus_Farm	-99.9900	0.2369	0.5025	0.0050	80.53	12.88	80.13	14.03	0.5009	0.1889	4.06	1.50	0	3.9	90.0000
K_Perturb(18)	1000	Pearl_Harbor	-99.9900	0.2363	0.5025	0.0000	80.62	12.51	80.62	12.51	0.5256	0.1837	4.44	1.55	0	0.0	90.0000
K_Perturb(18)	1000	Turtle_Bay	-99.9900	0.2359	0.5026	0.0000	80.57	12.81	80.57	12.81	0.5220	0.1829	4.25	1.51	0	0.0	90.0000
K_Perturb(18)	1000	Waimea_Valley	-99.9900	0.2370	0.5025	0.0010	80.28	12.84	80.20	13.08	0.5272	0.1851	4.59	1.65	0	5.0	90.0000
K_Perturb(18)	1000	Meta	-99.9900	0.2814	0.3191	0.0000	746.83	68.66	746.83	68.66	0.9289	0.0120	23.68	2.77	0	0.0	90.0000
K_Perturb(19)	1000	Windward_Complex	-99.9900	0.2434	0.5137	0.0000	169.67	24.40	169.67	24.40	0.7097	0.1108	7.28	1.91	0	0.0	95.0000
K_Perturb(19)	1000	Kahuku_Complex	-99.9900	0.2305	0.5156	0.0000	95.75	16.26	95.75	16.26	0.5930	0.1566	5.38	1.72	0	0.0	95.0000
K_Perturb(19)	1000	Keawawa	-99.9900	0.2420	0.5018	0.0110	85.25	13.79	84.32	16.31	0.5167	0.1956	4.88	1.76	0	2.5	95.0000
K_Perturb(19)	1000	Klipper	-99.9900	0.2376	0.5016	0.0010	85.74	13.51	85.65	13.77	0.5315	0.1846	4.57	1.58	0	4.1	95.0000
K_Perturb(19)	1000	Lotus_Farm	-99.9900	0.2380	0.5022	0.0010	85.54	13.08	85.45	13.35	0.5225	0.1822	4.36	1.58	0	4.9	95.0000
K_Perturb(19)	1000	Pearl_Harbor	-99.9900	0.2380	0.5038	0.0000	85.40	13.25	85.40	13.25	0.5353	0.1727	4.58	1.60	0	0.0	95.0000
K_Perturb(19)	1000	Turtle_Bay	-99.9900	0.2373	0.5039	0.0000	85.32	13.31	85.32	13.31	0.5309	0.1850	4.34	1.57	0	0.0	95.0000
K_Perturb(19)	1000	Waimea_Valley	-99.9900	0.2391	0.5028	0.0000	84.30	13.27	84.30	13.27	0.5468	0.1765	4.67	1.66	0	3.0	95.0000
K_Perturb(19)	1000	Meta	-99.9900	0.2828	0.3190	0.0000	775.86	68.82	775.86	68.82	0.9307	0.0120	24.34	2.84	0	0.0	95.0000
K_Perturb(20)	1000	Windward_Complex	-99.9900	0.2426	0.5133	0.0000	170.00	25.35	170.00	25.35	0.7112	0.1034	7.39	1.93	0	0.0	100.0000
K_Perturb(20)	1000	Kahuku_Complex	-99.9900	0.2293	0.5150	0.0000	95.35	16.68	95.35	16.68	0.5963	0.1599	5.50	1.79	0	0.0	100.0000
K_Perturb(20)	1000	Keawawa	-99.9900	0.2416	0.5006	0.0060	90.61	13.21	90.07	14.91	0.5284	0.1897	5.01	1.78	0	2.6	100.0000
K_Perturb(20)	1000	Klipper	-99.9900	0.2385	0.5014	0.0010	89.13	14.38	89.05	14.65	0.5381	0.1827	4.74	1.76	0	4.7	100.0000
K_Perturb(20)	1000	Lotus_Farm	-99.9900	0.2392	0.5014	0.0000	90.28	13.76	90.28	13.76	0.5239	0.1786	4.49	1.60	0	4.8	100.0000
K_Perturb(20)	1000	Pearl_Harbor	-99.9900	0.2378	0.5020	0.0000	89.80	13.57	89.80	13.57	0.5697	0.1621	4.92	1.66	0	0.0	100.0000
K_Perturb(20)	1000	Turtle_Bay	-99.9900	0.2384	0.5026	0.0000	90.03	14.40	90.03	14.40	0.5543	0.1732	4.69	1.59	0	0.0	100.0000
K_Perturb(20)	1000	Waimea_Valley	-99.9900	0.2396	0.5027	0.0010	89.98	13.72	89.89	14.00	0.5658	0.1740	4.99	1.66	0	3.5	100.0000
K_Perturb(20)	1000	Meta	-99.9900	0.2828	0.3177	0.0000	804.45	71.72	804.45	71.72	0.9320	0.0110	24.99	2.77	0	0.0	100.0000
