# Supplementary material for: Predicted effects of landscape change, sea level rise, and habitat management on the extirpation risk of the Hawaiian common gallinule (Gallinula galeata sandvicensis) on the island of O‘ahu
Source: PeerJ. 2018 Jun 22;6:e4990. doi: 10.7717/peerj.4990 (PMC6016525; doi:10.7717/peerj.4990)
Supplement: Supplemental Information 2 — A zipped folder containing raw data, Excel spreadsheet calculations, R code, and Vortex outputs used in preparing input data and analyzing outputs of Hawaiian gallinule population viability model implemented in Vortex. [file peerj-06-4990-s007.zip › HAGA_PVA_RawDataandCodeFor_PeerJ/Vortex Outputs - Open with Excel (Semicolon delimited)/HAGABaseline_12-5-17_JuvMort_Perturb.stsum]

Scenario	#Runs	Population	det-r	stoch-r	SD(r)	PE	N-extant	SD(Next)	N-all	SD(Nall)	GeneDiv	SD(GD)	AlleleN	SD(A)	MedianTE	MeanTE	SV1
JuvMort_Perturb(1)	1000	Windward_Complex	-99.9900	0.6177	0.8589	0.0000	156.55	22.74	156.55	22.74	0.5662	0.1592	4.11	1.25	0	0.0	0.0000
JuvMort_Perturb(1)	1000	Kahuku_Complex	-99.9900	0.6024	0.8624	0.0000	97.17	15.45	97.17	15.45	0.4187	0.2034	2.92	1.06	0	0.0	0.0000
JuvMort_Perturb(1)	1000	Keawawa	-99.9900	0.4124	0.8999	0.9830	5.71	6.37	0.25	1.15	0.4574	0.2462	2.53	1.01	2	2.5	0.0000
JuvMort_Perturb(1)	1000	Klipper	-99.9900	0.3971	0.8869	0.9730	11.19	8.67	0.46	2.31	0.4511	0.2038	2.44	0.93	6	8.6	0.0000
JuvMort_Perturb(1)	1000	Lotus_Farm	-99.9900	0.3513	0.8859	0.9910	10.22	7.73	0.21	1.23	0.4180	0.2396	2.44	0.88	3	4.7	0.0000
JuvMort_Perturb(1)	1000	Pearl_Harbor	-99.9900	0.5177	0.8749	0.0420	36.01	10.64	34.51	12.65	0.1522	0.1947	1.71	0.84	0	94.3	0.0000
JuvMort_Perturb(1)	1000	Turtle_Bay	-99.9900	0.4723	0.8726	0.7820	22.58	9.47	5.08	10.25	0.2005	0.2298	1.76	0.88	54	61.7	0.0000
JuvMort_Perturb(1)	1000	Waimea_Valley	-99.9900	0.4406	0.8763	0.8940	16.36	9.23	1.96	5.81	0.3569	0.2259	2.15	0.77	15	20.8	0.0000
JuvMort_Perturb(1)	1000	Meta	-99.9900	0.7061	0.6446	0.0000	296.19	38.33	296.19	38.33	0.7809	0.0581	7.45	1.46	0	0.0	0.0000
JuvMort_Perturb(2)	1000	Windward_Complex	-99.9900	0.5775	0.8210	0.0000	157.10	22.72	157.10	22.72	0.5785	0.1565	4.22	1.27	0	0.0	10.0000
JuvMort_Perturb(2)	1000	Kahuku_Complex	-99.9900	0.5616	0.8235	0.0000	98.55	16.97	98.55	16.97	0.4255	0.2039	2.98	1.09	0	0.0	10.0000
JuvMort_Perturb(2)	1000	Keawawa	-99.9900	0.3835	0.8725	0.9810	6.47	5.24	0.25	1.17	0.4667	0.1857	2.26	0.65	2	2.5	10.0000
JuvMort_Perturb(2)	1000	Klipper	-99.9900	0.3564	0.8484	0.9800	9.65	5.59	0.34	1.58	0.3992	0.2568	2.30	0.92	6	8.4	10.0000
JuvMort_Perturb(2)	1000	Lotus_Farm	-99.9900	0.3209	0.8513	0.9880	11.67	7.60	0.26	1.53	0.5151	0.1514	2.67	0.78	4	4.8	10.0000
JuvMort_Perturb(2)	1000	Pearl_Harbor	-99.9900	0.4787	0.8356	0.0360	36.52	10.76	35.22	12.54	0.1695	0.2074	1.71	0.83	0	119.0	10.0000
JuvMort_Perturb(2)	1000	Turtle_Bay	-99.9900	0.4349	0.8312	0.8150	24.31	11.40	4.63	10.58	0.1918	0.2362	1.74	0.88	53	62.3	10.0000
JuvMort_Perturb(2)	1000	Waimea_Valley	-99.9900	0.4048	0.8375	0.9150	15.18	8.81	1.50	4.91	0.3917	0.2390	2.45	1.02	15	20.8	10.0000
JuvMort_Perturb(2)	1000	Meta	-99.9900	0.6543	0.6191	0.0000	297.85	40.75	297.85	40.75	0.7856	0.0589	7.62	1.53	0	0.0	10.0000
JuvMort_Perturb(3)	1000	Windward_Complex	-99.9900	0.5331	0.7773	0.0000	158.18	21.97	158.18	21.97	0.5906	0.1478	4.29	1.24	0	0.0	20.0000
JuvMort_Perturb(3)	1000	Kahuku_Complex	-99.9900	0.5175	0.7800	0.0000	98.88	16.58	98.88	16.58	0.4362	0.2036	3.10	1.13	0	0.0	20.0000
JuvMort_Perturb(3)	1000	Keawawa	-99.9900	0.3422	0.8222	0.9850	5.40	7.26	0.25	1.15	0.5128	0.1822	2.60	0.74	2	2.4	20.0000
JuvMort_Perturb(3)	1000	Klipper	-99.9900	0.3236	0.7982	0.9830	9.00	9.82	0.28	1.73	0.5876	0.1057	2.88	0.93	6	8.2	20.0000
JuvMort_Perturb(3)	1000	Lotus_Farm	-99.9900	0.2800	0.8091	0.9890	6.36	5.63	0.18	0.93	0.5356	0.2043	2.64	0.81	3	4.6	20.0000
JuvMort_Perturb(3)	1000	Pearl_Harbor	-99.9900	0.4357	0.7884	0.0270	36.49	10.94	35.50	12.30	0.1698	0.2059	1.73	0.83	0	106.6	20.0000
JuvMort_Perturb(3)	1000	Turtle_Bay	-99.9900	0.3957	0.7847	0.8200	24.09	10.60	4.46	10.24	0.1892	0.2308	1.66	0.80	56	60.4	20.0000
JuvMort_Perturb(3)	1000	Waimea_Valley	-99.9900	0.3707	0.7879	0.9390	17.18	10.81	1.26	4.87	0.3461	0.2309	2.13	0.88	15	22.0	20.0000
JuvMort_Perturb(3)	1000	Meta	-99.9900	0.5978	0.5871	0.0000	299.00	38.73	299.00	38.73	0.7915	0.0551	7.86	1.52	0	0.0	20.0000
JuvMort_Perturb(4)	1000	Windward_Complex	-99.9900	0.4850	0.7309	0.0000	156.68	22.76	156.68	22.76	0.6050	0.1427	4.49	1.26	0	0.0	30.0000
JuvMort_Perturb(4)	1000	Kahuku_Complex	-99.9900	0.4691	0.7319	0.0000	97.99	15.90	97.99	15.90	0.4620	0.1975	3.20	1.13	0	0.0	30.0000
JuvMort_Perturb(4)	1000	Keawawa	-99.9900	0.3027	0.7840	0.9860	5.79	4.53	0.21	0.91	0.5266	0.1543	2.79	1.05	2	2.4	30.0000
JuvMort_Perturb(4)	1000	Klipper	-99.9900	0.2828	0.7511	0.9830	13.94	11.82	0.37	2.36	0.4993	0.2412	2.94	1.09	6	8.3	30.0000
JuvMort_Perturb(4)	1000	Lotus_Farm	-99.9900	0.2450	0.7553	0.9950	8.20	6.26	0.18	0.78	0.3846	0.3512	2.40	1.34	3	4.6	30.0000
JuvMort_Perturb(4)	1000	Pearl_Harbor	-99.9900	0.3935	0.7397	0.0460	36.42	10.78	34.76	12.98	0.1815	0.2080	1.80	0.88	0	101.5	30.0000
JuvMort_Perturb(4)	1000	Turtle_Bay	-99.9900	0.3524	0.7331	0.8210	24.26	10.10	4.46	10.19	0.1958	0.2126	1.74	0.80	53	59.7	30.0000
JuvMort_Perturb(4)	1000	Waimea_Valley	-99.9900	0.3273	0.7427	0.9350	15.38	9.16	1.17	4.43	0.4347	0.2294	2.62	0.96	13	19.5	30.0000
JuvMort_Perturb(4)	1000	Meta	-99.9900	0.5374	0.5538	0.0000	295.82	40.91	295.82	40.91	0.7995	0.0527	8.19	1.56	0	0.0	30.0000
JuvMort_Perturb(5)	1000	Windward_Complex	-99.9900	0.4307	0.6785	0.0000	156.64	22.99	156.64	22.99	0.6209	0.1322	4.71	1.29	0	0.0	40.0000
JuvMort_Perturb(5)	1000	Kahuku_Complex	-99.9900	0.4158	0.6801	0.0000	97.23	15.94	97.23	15.94	0.4693	0.1880	3.27	1.13	0	0.0	40.0000
JuvMort_Perturb(5)	1000	Keawawa	-99.9900	0.2631	0.7253	0.9860	4.64	4.03	0.21	0.79	0.4981	0.2447	2.64	1.08	2	2.4	40.0000
JuvMort_Perturb(5)	1000	Klipper	-99.9900	0.2419	0.6927	0.9880	8.25	4.73	0.23	1.07	0.5022	0.2003	2.67	0.98	6	8.6	40.0000
JuvMort_Perturb(5)	1000	Lotus_Farm	-99.9900	0.2174	0.7163	0.9950	4.00	1.87	0.12	0.43	0.7006	0.0635	3.80	0.84	4	4.7	40.0000
JuvMort_Perturb(5)	1000	Pearl_Harbor	-99.9900	0.3431	0.6857	0.0420	36.05	10.71	34.54	12.72	0.1900	0.2114	1.85	0.90	0	100.5	40.0000
JuvMort_Perturb(5)	1000	Turtle_Bay	-99.9900	0.3048	0.6777	0.8610	22.83	9.54	3.30	8.62	0.2177	0.2254	1.73	0.79	51	59.8	40.0000
JuvMort_Perturb(5)	1000	Waimea_Valley	-99.9900	0.2847	0.6850	0.9470	13.60	9.87	0.88	3.78	0.4549	0.2140	2.58	0.99	14	20.3	40.0000
JuvMort_Perturb(5)	1000	Meta	-99.9900	0.4717	0.5153	0.0000	293.14	39.45	293.14	39.45	0.8049	0.0490	8.49	1.55	0	0.0	40.0000
JuvMort_Perturb(6)	1000	Windward_Complex	-99.9900	0.3681	0.6215	0.0000	157.28	22.28	157.28	22.28	0.6366	0.1286	4.90	1.34	0	0.0	50.0000
JuvMort_Perturb(6)	1000	Kahuku_Complex	-99.9900	0.3543	0.6231	0.0000	98.55	16.01	98.55	16.01	0.4890	0.1881	3.46	1.19	0	0.0	50.0000
JuvMort_Perturb(6)	1000	Keawawa	-99.9900	0.2220	0.6660	0.9940	6.67	6.12	0.15	0.75	0.6444	0.0947	3.17	0.75	2	2.4	50.0000
JuvMort_Perturb(6)	1000	Klipper	-99.9900	0.1956	0.6453	0.9880	10.67	5.55	0.26	1.34	0.5398	0.1873	3.00	0.74	6	8.4	50.0000
JuvMort_Perturb(6)	1000	Lotus_Farm	-99.9900	0.1644	0.6598	0.9950	9.60	13.24	0.14	1.11	0.5181	0.2908	2.80	1.10	3	4.5	50.0000
JuvMort_Perturb(6)	1000	Pearl_Harbor	-99.9900	0.2860	0.6249	0.0460	36.05	10.62	34.40	12.82	0.1953	0.2130	1.85	0.88	0	99.4	50.0000
JuvMort_Perturb(6)	1000	Turtle_Bay	-99.9900	0.2574	0.6187	0.8840	21.89	9.24	2.64	7.66	0.2190	0.2388	1.76	0.83	51	59.9	50.0000
JuvMort_Perturb(6)	1000	Waimea_Valley	-99.9900	0.2387	0.6286	0.9600	11.55	8.19	0.61	2.78	0.4831	0.1848	2.68	0.86	15	20.4	50.0000
JuvMort_Perturb(6)	1000	Meta	-99.9900	0.3982	0.4750	0.0000	294.02	37.54	294.02	37.54	0.8105	0.0499	8.80	1.63	0	0.0	50.0000
JuvMort_Perturb(7)	1000	Windward_Complex	-99.9900	0.2966	0.5587	0.0000	154.88	22.87	154.88	22.87	0.6517	0.1234	5.15	1.32	0	0.0	60.0000
JuvMort_Perturb(7)	1000	Kahuku_Complex	-99.9900	0.2833	0.5597	0.0000	96.47	15.74	96.47	15.74	0.5158	0.1790	3.63	1.22	0	0.0	60.0000
JuvMort_Perturb(7)	1000	Keawawa	-99.9900	0.1785	0.6225	0.9920	3.38	1.85	0.14	0.47	0.3905	0.3265	2.38	1.19	2	2.5	60.0000
JuvMort_Perturb(7)	1000	Klipper	-99.9900	0.1459	0.5907	0.9940	8.83	4.54	0.15	0.81	0.4840	0.2510	2.50	0.84	6	8.4	60.0000
JuvMort_Perturb(7)	1000	Lotus_Farm	-99.9900	0.1163	0.6063	0.9950	6.80	2.95	0.12	0.59	0.4979	0.2868	2.80	1.10	3	4.6	60.0000
JuvMort_Perturb(7)	1000	Pearl_Harbor	-99.9900	0.2252	0.5594	0.0570	34.86	10.75	32.88	13.19	0.2061	0.2207	1.87	0.91	0	106.2	60.0000
JuvMort_Perturb(7)	1000	Turtle_Bay	-99.9900	0.1999	0.5551	0.9060	22.60	10.67	2.22	7.34	0.2326	0.2417	1.78	0.83	47	55.9	60.0000
JuvMort_Perturb(7)	1000	Waimea_Valley	-99.9900	0.1857	0.5695	0.9640	14.39	9.92	0.65	3.26	0.3705	0.2583	2.39	0.99	14	19.5	60.0000
JuvMort_Perturb(7)	1000	Meta	-99.9900	0.3172	0.4290	0.0000	287.50	39.01	287.50	39.01	0.8182	0.0457	9.23	1.66	0	0.0	60.0000
JuvMort_Perturb(8)	1000	Windward_Complex	-99.9900	0.2163	0.5001	0.0000	152.52	25.11	152.52	25.11	0.6681	0.1152	5.48	1.41	0	0.0	70.0000
JuvMort_Perturb(8)	1000	Kahuku_Complex	-99.9900	0.2038	0.4993	0.0000	94.93	16.86	94.93	16.86	0.5282	0.1752	3.77	1.24	0	0.0	70.0000
JuvMort_Perturb(8)	1000	Keawawa	-99.9900	0.1044	0.5674	0.9950	2.20	0.45	0.11	0.36	0.5500	0.1118	2.80	0.45	2	2.3	70.0000
JuvMort_Perturb(8)	1000	Klipper	-99.9900	0.0792	0.5315	0.9970	12.33	7.23	0.13	0.80	0.3267	0.1298	2.33	0.58	6	7.8	70.0000
JuvMort_Perturb(8)	1000	Lotus_Farm	-99.9900	0.0460	0.5327	0.9970	4.33	2.08	0.10	0.38	0.6448	0.0870	3.33	0.58	4	4.4	70.0000
JuvMort_Perturb(8)	1000	Pearl_Harbor	-99.9900	0.1556	0.4970	0.1140	32.79	10.56	29.07	14.38	0.2098	0.2190	1.90	0.90	0	95.4	70.0000
JuvMort_Perturb(8)	1000	Turtle_Bay	-99.9900	0.1337	0.5007	0.9470	19.30	8.26	1.13	4.71	0.1637	0.2191	1.58	0.82	40	52.5	70.0000
JuvMort_Perturb(8)	1000	Waimea_Valley	-99.9900	0.1163	0.5154	0.9810	11.68	9.35	0.34	2.05	0.4257	0.2011	2.47	0.70	12	17.4	70.0000
JuvMort_Perturb(8)	1000	Meta	-99.9900	0.2293	0.3902	0.0000	278.33	40.46	278.33	40.46	0.8223	0.0479	9.61	1.80	0	0.0	70.0000
JuvMort_Perturb(9)	1000	Windward_Complex	-99.9900	0.1168	0.4594	0.0060	137.76	35.88	136.94	37.31	0.6537	0.1277	5.15	1.40	0	87.0	80.0000
JuvMort_Perturb(9)	1000	Kahuku_Complex	-99.9900	0.1081	0.4581	0.0330	84.96	23.80	82.16	27.88	0.4960	0.1929	3.49	1.23	0	95.1	80.0000
JuvMort_Perturb(9)	1000	Keawawa	-99.9900	0.0111	0.5011	1.0000	0.00	0.00	0.08	0.28	0.0000	0.0000	0.00	0.00	2	2.4	80.0000
JuvMort_Perturb(9)	1000	Klipper	-99.9900	0.0043	0.4868	0.9990	5.00	0.00	0.07	0.30	0.4800	0.0000	2.00	0.00	5	7.1	80.0000
JuvMort_Perturb(9)	1000	Lotus_Farm	-99.9900	-0.0268	0.4903	0.9980	5.00	4.24	0.06	0.34	0.6172	0.0110	4.00	1.41	3	4.3	80.0000
JuvMort_Perturb(9)	1000	Pearl_Harbor	-99.9900	0.0703	0.4566	0.6610	26.95	11.47	9.21	14.36	0.1953	0.2145	1.82	0.88	128	86.0	80.0000
JuvMort_Perturb(9)	1000	Turtle_Bay	-99.9900	0.0471	0.4683	0.9950	10.00	4.00	0.11	0.78	0.3181	0.1587	2.60	0.89	22	30.8	80.0000
JuvMort_Perturb(9)	1000	Waimea_Valley	-99.9900	0.0294	0.4788	0.9960	9.25	4.99	0.12	0.70	0.4158	0.3053	2.25	0.96	11	13.6	80.0000
JuvMort_Perturb(9)	1000	Meta	-99.9900	0.1270	0.3753	0.0000	228.73	53.80	228.73	53.80	0.7841	0.0751	8.21	1.95	0	0.0	80.0000
JuvMort_Perturb(10)	1000	Windward_Complex	-99.9900	-0.0725	0.4794	1.0000	0.00	0.00	0.00	0.00	0.0000	0.0000	0.00	0.00	32	38.6	90.0000
JuvMort_Perturb(10)	1000	Kahuku_Complex	-99.9900	-0.0739	0.4785	1.0000	0.00	0.00	0.00	0.00	0.0000	0.0000	0.00	0.00	27	33.0	90.0000
JuvMort_Perturb(10)	1000	Keawawa	-99.9900	-0.0887	0.4168	1.0000	0.00	0.00	0.00	0.00	0.0000	0.0000	0.00	0.00	2	2.2	90.0000
JuvMort_Perturb(10)	1000	Klipper	-99.9900	-0.1237	0.4562	1.0000	0.00	0.00	0.00	0.00	0.0000	0.0000	0.00	0.00	5	5.6	90.0000
JuvMort_Perturb(10)	1000	Lotus_Farm	-99.9900	-0.1368	0.4465	1.0000	0.00	0.00	0.00	0.00	0.0000	0.0000	0.00	0.00	3	3.7	90.0000
JuvMort_Perturb(10)	1000	Pearl_Harbor	-99.9900	-0.0846	0.4724	1.0000	0.00	0.00	0.00	0.00	0.0000	0.0000	0.00	0.00	16	19.2	90.0000
JuvMort_Perturb(10)	1000	Turtle_Bay	-99.9900	-0.0970	0.4681	1.0000	0.00	0.00	0.00	0.00	0.0000	0.0000	0.00	0.00	10	12.5	90.0000
JuvMort_Perturb(10)	1000	Waimea_Valley	-99.9900	-0.0995	0.4708	1.0000	0.00	0.00	0.00	0.00	0.0000	0.0000	0.00	0.00	7	8.6	90.0000
JuvMort_Perturb(10)	1000	Meta	-99.9900	-0.0660	0.4294	1.0000	0.00	0.00	0.00	0.00	0.0000	0.0000	0.00	0.00	42	48.6	90.0000
JuvMort_Perturb(11)	1000	Windward_Complex	-99.9900	-0.3210	0.1299	1.0000	0.00	0.00	0.00	0.00	0.0000	0.0000	0.00	0.00	10	9.9	100.0000
JuvMort_Perturb(11)	1000	Kahuku_Complex	-99.9900	-0.3214	0.1542	1.0000	0.00	0.00	0.00	0.00	0.0000	0.0000	0.00	0.00	10	9.8	100.0000
JuvMort_Perturb(11)	1000	Keawawa	-99.9900	-0.2041	0.2406	1.0000	0.00	0.00	0.00	0.00	0.0000	0.0000	0.00	0.00	2	2.1	100.0000
JuvMort_Perturb(11)	1000	Klipper	-99.9900	-0.2808	0.2328	1.0000	0.00	0.00	0.00	0.00	0.0000	0.0000	0.00	0.00	4	4.4	100.0000
JuvMort_Perturb(11)	1000	Lotus_Farm	-99.9900	-0.2724	0.2450	1.0000	0.00	0.00	0.00	0.00	0.0000	0.0000	0.00	0.00	3	3.3	100.0000
JuvMort_Perturb(11)	1000	Pearl_Harbor	-99.9900	-0.3069	0.2017	1.0000	0.00	0.00	0.00	0.00	0.0000	0.0000	0.00	0.00	8	8.2	100.0000
JuvMort_Perturb(11)	1000	Turtle_Bay	-99.9900	-0.2893	0.2186	1.0000	0.00	0.00	0.00	0.00	0.0000	0.0000	0.00	0.00	7	7.0	100.0000
JuvMort_Perturb(11)	1000	Waimea_Valley	-99.9900	-0.2847	0.2229	1.0000	0.00	0.00	0.00	0.00	0.0000	0.0000	0.00	0.00	6	5.9	100.0000
JuvMort_Perturb(11)	1000	Meta	-99.9900	-0.3183	0.0892	1.0000	0.00	0.00	0.00	0.00	0.0000	0.0000	0.00	0.00	10	11.0	100.0000
