# Supplementary material for: Predicted effects of landscape change, sea level rise, and habitat management on the extirpation risk of the Hawaiian common gallinule (Gallinula galeata sandvicensis) on the island of O‘ahu
Source: PeerJ. 2018 Jun 22;6:e4990. doi: 10.7717/peerj.4990 (PMC6016525; doi:10.7717/peerj.4990)
Supplement: Supplemental Information 2 — A zipped folder containing raw data, Excel spreadsheet calculations, R code, and Vortex outputs used in preparing input data and analyzing outputs of Hawaiian gallinule population viability model implemented in Vortex. [file peerj-06-4990-s007.zip › HAGA_PVA_RawDataandCodeFor_PeerJ/Vortex Outputs - Open with Excel (Semicolon delimited)/HAGABaseline_12-5-17_AdMort_Perturb.stsum]

Scenario	#Runs	Population	det-r	stoch-r	SD(r)	PE	N-extant	SD(Next)	N-all	SD(Nall)	GeneDiv	SD(GD)	AlleleN	SD(A)	MedianTE	MeanTE	SV1
AdMort_Perturb(1)	1000	Windward_Complex	-99.9900	0.3413	0.3970	0.0000	168.59	12.23	168.59	12.23	0.7513	0.0834	7.76	1.76	0	0.0	0.0000
AdMort_Perturb(1)	1000	Kahuku_Complex	-99.9900	0.3473	0.4154	0.0000	105.30	11.37	105.30	11.37	0.6469	0.1246	5.19	1.47	0	0.0	0.0000
AdMort_Perturb(1)	1000	Keawawa	-99.9900	0.3275	0.4798	0.9900	6.00	5.21	0.21	0.85	0.6301	0.1028	3.20	0.92	2	2.8	0.0000
AdMort_Perturb(1)	1000	Klipper	-99.9900	0.3317	0.4403	0.9590	11.46	8.73	0.69	2.87	0.5324	0.2047	2.90	1.04	6	8.8	0.0000
AdMort_Perturb(1)	1000	Lotus_Farm	-99.9900	0.3114	0.4500	0.9900	5.10	3.14	0.21	0.70	0.5500	0.2180	2.90	0.99	4	4.9	0.0000
AdMort_Perturb(1)	1000	Pearl_Harbor	-99.9900	0.3505	0.4267	0.0340	38.58	10.08	37.27	12.10	0.2901	0.2254	2.26	1.06	0	97.6	0.0000
AdMort_Perturb(1)	1000	Turtle_Bay	-99.9900	0.3476	0.4209	0.7670	23.83	10.06	5.74	11.10	0.2707	0.2460	2.08	1.07	58	63.0	0.0000
AdMort_Perturb(1)	1000	Waimea_Valley	-99.9900	0.3483	0.4285	0.8700	15.12	8.16	2.28	5.80	0.4808	0.2254	2.88	1.14	15	21.2	0.0000
AdMort_Perturb(1)	1000	Meta	-99.9900	0.3666	0.3238	0.0000	320.29	31.60	320.29	31.60	0.8698	0.0304	13.42	2.07	0	0.0	0.0000
AdMort_Perturb(2)	1000	Windward_Complex	-99.9900	0.3125	0.4432	0.0000	164.96	14.32	164.96	14.32	0.7268	0.0930	6.82	1.64	0	0.0	10.0000
AdMort_Perturb(2)	1000	Kahuku_Complex	-99.9900	0.3024	0.4551	0.0000	102.09	12.27	102.09	12.27	0.6159	0.1358	4.88	1.44	0	0.0	10.0000
AdMort_Perturb(2)	1000	Keawawa	-99.9900	0.2530	0.5171	0.9880	3.75	2.99	0.17	0.61	0.5705	0.1404	2.92	0.79	2	2.6	10.0000
AdMort_Perturb(2)	1000	Klipper	-99.9900	0.2521	0.4728	0.9810	7.74	5.49	0.32	1.34	0.4617	0.2352	2.58	0.96	6	8.4	10.0000
AdMort_Perturb(2)	1000	Lotus_Farm	-99.9900	0.2249	0.4892	0.9910	5.89	3.62	0.17	0.72	0.6479	0.0856	3.22	0.67	3	4.7	10.0000
AdMort_Perturb(2)	1000	Pearl_Harbor	-99.9900	0.2834	0.4597	0.0370	37.28	9.81	35.91	11.89	0.2847	0.2198	2.24	1.01	0	95.6	10.0000
AdMort_Perturb(2)	1000	Turtle_Bay	-99.9900	0.2751	0.4556	0.8340	21.89	9.00	3.81	8.87	0.2600	0.2433	2.03	0.96	57	64.7	10.0000
AdMort_Perturb(2)	1000	Waimea_Valley	-99.9900	0.2727	0.4618	0.9340	16.24	9.76	1.30	4.71	0.4599	0.2208	2.79	1.10	14	20.9	10.0000
AdMort_Perturb(2)	1000	Meta	-99.9900	0.3312	0.3556	0.0000	308.72	30.97	308.72	30.97	0.8576	0.0345	12.18	1.99	0	0.0	10.0000
AdMort_Perturb(3)	1000	Windward_Complex	-99.9900	0.2810	0.4883	0.0000	158.78	19.63	158.78	19.63	0.6903	0.1131	5.90	1.48	0	0.0	20.0000
AdMort_Perturb(3)	1000	Kahuku_Complex	-99.9900	0.2636	0.4915	0.0000	99.41	14.84	99.41	14.84	0.5717	0.1578	4.24	1.33	0	0.0	20.0000
AdMort_Perturb(3)	1000	Keawawa	-99.9900	0.1760	0.5474	0.9920	3.75	3.06	0.14	0.52	0.5656	0.1433	2.88	0.99	2	2.5	20.0000
AdMort_Perturb(3)	1000	Klipper	-99.9900	0.1600	0.5153	0.9940	5.33	3.27	0.13	0.55	0.4630	0.2176	2.67	0.82	6	8.2	20.0000
AdMort_Perturb(3)	1000	Lotus_Farm	-99.9900	0.1415	0.5322	0.9920	7.88	3.80	0.15	0.81	0.4928	0.2173	2.50	0.93	3	4.7	20.0000
AdMort_Perturb(3)	1000	Pearl_Harbor	-99.9900	0.2182	0.4899	0.0460	35.54	10.22	33.91	12.43	0.2632	0.2247	2.13	1.00	0	103.9	20.0000
AdMort_Perturb(3)	1000	Turtle_Bay	-99.9900	0.2051	0.4894	0.8850	20.88	8.40	2.52	7.21	0.1990	0.2365	1.77	0.90	57	61.8	20.0000
AdMort_Perturb(3)	1000	Waimea_Valley	-99.9900	0.1929	0.4961	0.9580	10.40	7.40	0.59	2.58	0.4913	0.2177	2.69	0.95	13	19.6	20.0000
AdMort_Perturb(3)	1000	Meta	-99.9900	0.2949	0.3815	0.0000	295.62	34.01	295.62	34.01	0.8395	0.0432	10.62	1.90	0	0.0	20.0000
AdMort_Perturb(4)	1000	Windward_Complex	-99.9900	0.2187	0.5238	0.0000	152.37	25.70	152.37	25.70	0.6493	0.1312	5.13	1.34	0	0.0	30.0000
AdMort_Perturb(4)	1000	Kahuku_Complex	-99.9900	0.2088	0.5239	0.0000	94.71	17.30	94.71	17.30	0.5105	0.1785	3.62	1.20	0	0.0	30.0000
AdMort_Perturb(4)	1000	Keawawa	-99.9900	0.0918	0.5864	0.9950	5.40	6.07	0.11	0.61	0.6287	0.0113	3.20	0.45	2	2.3	30.0000
AdMort_Perturb(4)	1000	Klipper	-99.9900	0.0724	0.5635	0.9900	7.50	4.74	0.18	0.92	0.4427	0.2598	2.30	0.95	6	7.6	30.0000
AdMort_Perturb(4)	1000	Lotus_Farm	-99.9900	0.0439	0.5773	0.9960	5.50	1.91	0.10	0.45	0.5140	0.1233	2.75	0.96	3	4.6	30.0000
AdMort_Perturb(4)	1000	Pearl_Harbor	-99.9900	0.1555	0.5216	0.1300	33.13	10.88	28.84	15.04	0.2001	0.2252	1.83	0.97	0	101.9	30.0000
AdMort_Perturb(4)	1000	Turtle_Bay	-99.9900	0.1293	0.5261	0.9590	20.37	9.71	0.93	4.48	0.1966	0.2265	1.61	0.70	39	49.8	30.0000
AdMort_Perturb(4)	1000	Waimea_Valley	-99.9900	0.1064	0.5421	0.9830	10.18	8.30	0.30	1.71	0.4228	0.2592	2.59	0.94	12	17.2	30.0000
AdMort_Perturb(4)	1000	Meta	-99.9900	0.2334	0.4066	0.0000	277.54	40.59	277.54	40.59	0.8139	0.0523	9.09	1.75	0	0.0	30.0000
AdMort_Perturb(5)	1000	Windward_Complex	-99.9900	0.1397	0.5403	0.0000	140.79	33.02	140.79	33.02	0.5897	0.1474	4.22	1.21	0	0.0	40.0000
AdMort_Perturb(5)	1000	Kahuku_Complex	-99.9900	0.1311	0.5410	0.0040	87.27	21.36	86.92	22.02	0.4306	0.2039	2.92	1.09	0	101.0	40.0000
AdMort_Perturb(5)	1000	Keawawa	-99.9900	0.0194	0.6238	0.9980	4.50	2.12	0.07	0.32	0.5903	0.0295	3.00	0.00	1	2.1	40.0000
AdMort_Perturb(5)	1000	Klipper	-99.9900	-0.0350	0.6175	0.9980	5.00	4.24	0.06	0.35	0.4961	0.0055	2.00	0.00	5	6.6	40.0000
AdMort_Perturb(5)	1000	Lotus_Farm	-99.9900	-0.0786	0.6321	0.9990	6.00	0.00	0.05	0.28	0.6250	0.0000	3.00	0.00	3	3.6	40.0000
AdMort_Perturb(5)	1000	Pearl_Harbor	-99.9900	0.0828	0.5431	0.5520	27.35	10.76	12.32	15.35	0.1239	0.1908	1.49	0.70	165	89.7	40.0000
AdMort_Perturb(5)	1000	Turtle_Bay	-99.9900	0.0444	0.5656	0.9970	11.00	4.36	0.08	0.67	0.2240	0.0712	2.00	0.00	23	31.4	40.0000
AdMort_Perturb(5)	1000	Waimea_Valley	-99.9900	0.0172	0.6006	0.9960	6.25	5.68	0.10	0.57	0.3106	0.2249	2.00	0.82	9	12.9	40.0000
AdMort_Perturb(5)	1000	Meta	-99.9900	0.1512	0.4271	0.0000	240.38	47.87	240.38	47.87	0.7635	0.0668	7.05	1.54	0	0.0	40.0000
AdMort_Perturb(6)	1000	Windward_Complex	-99.9900	0.0544	0.5211	0.1060	119.23	42.46	106.59	54.40	0.4471	0.1993	2.90	0.97	0	103.0	50.0000
AdMort_Perturb(6)	1000	Kahuku_Complex	-99.9900	0.0408	0.5226	0.3880	68.60	28.43	42.00	40.14	0.2701	0.2242	1.99	0.84	0	103.8	50.0000
AdMort_Perturb(6)	1000	Keawawa	-99.9900	-0.0980	0.6201	1.0000	0.00	0.00	0.03	0.19	0.0000	0.0000	0.00	0.00	1	1.7	50.0000
AdMort_Perturb(6)	1000	Klipper	-99.9900	-0.1495	0.6883	1.0000	0.00	0.00	0.02	0.14	0.0000	0.0000	0.00	0.00	4	5.0	50.0000
AdMort_Perturb(6)	1000	Lotus_Farm	-99.9900	-0.1798	0.6854	1.0000	0.00	0.00	0.02	0.13	0.0000	0.0000	0.00	0.00	2	3.1	50.0000
AdMort_Perturb(6)	1000	Pearl_Harbor	-99.9900	-0.0212	0.5772	0.9970	24.00	6.24	0.11	1.35	0.3074	0.2824	2.00	1.00	26	33.6	50.0000
AdMort_Perturb(6)	1000	Turtle_Bay	-99.9900	-0.0603	0.6284	0.9990	2.00	0.00	0.02	0.14	0.5000	0.0000	2.00	0.00	11	14.0	50.0000
AdMort_Perturb(6)	1000	Waimea_Valley	-99.9900	-0.1021	0.6718	0.9990	2.00	0.00	0.04	0.20	0.5000	0.0000	2.00	0.00	6	8.1	50.0000
AdMort_Perturb(6)	1000	Meta	-99.9900	0.0580	0.4488	0.0500	156.65	62.02	148.83	69.42	0.5553	0.1942	3.78	1.45	0	132.0	50.0000
AdMort_Perturb(7)	1000	Windward_Complex	-99.9900	-0.0939	0.5381	1.0000	0.00	0.00	0.00	0.00	0.0000	0.0000	0.00	0.00	29	34.5	60.0000
AdMort_Perturb(7)	1000	Kahuku_Complex	-99.9900	-0.1129	0.5694	1.0000	0.00	0.00	0.00	0.00	0.0000	0.0000	0.00	0.00	21	25.0	60.0000
AdMort_Perturb(7)	1000	Keawawa	-99.9900	-0.1178	0.6858	1.0000	0.00	0.00	0.00	0.00	0.0000	0.0000	0.00	0.00	1	1.5	60.0000
AdMort_Perturb(7)	1000	Klipper	-99.9900	-0.2851	0.7819	1.0000	0.00	0.00	0.00	0.00	0.0000	0.0000	0.00	0.00	3	3.6	60.0000
AdMort_Perturb(7)	1000	Lotus_Farm	-99.9900	-0.2663	0.7909	1.0000	0.00	0.00	0.00	0.00	0.0000	0.0000	0.00	0.00	2	2.5	60.0000
AdMort_Perturb(7)	1000	Pearl_Harbor	-99.9900	-0.1624	0.6770	1.0000	0.00	0.00	0.00	0.00	0.0000	0.0000	0.00	0.00	10	11.5	60.0000
AdMort_Perturb(7)	1000	Turtle_Bay	-99.9900	-0.2088	0.7244	1.0000	0.00	0.00	0.00	0.00	0.0000	0.0000	0.00	0.00	6	7.1	60.0000
AdMort_Perturb(7)	1000	Waimea_Valley	-99.9900	-0.2346	0.7632	1.0000	0.00	0.00	0.00	0.00	0.0000	0.0000	0.00	0.00	5	5.3	60.0000
AdMort_Perturb(7)	1000	Meta	-99.9900	-0.1025	0.4939	1.0000	0.00	0.00	0.00	0.00	0.0000	0.0000	0.00	0.00	34	39.8	60.0000
AdMort_Perturb(8)	1000	Windward_Complex	-99.9900	-0.3133	0.6951	1.0000	0.00	0.00	0.00	0.00	0.0000	0.0000	0.00	0.00	11	11.4	70.0000
AdMort_Perturb(8)	1000	Kahuku_Complex	-99.9900	-0.3291	0.7358	1.0000	0.00	0.00	0.00	0.00	0.0000	0.0000	0.00	0.00	9	9.4	70.0000
AdMort_Perturb(8)	1000	Keawawa	-99.9900	-0.1571	0.6996	1.0000	0.00	0.00	0.00	0.00	0.0000	0.0000	0.00	0.00	1	1.3	70.0000
AdMort_Perturb(8)	1000	Klipper	-99.9900	-0.4529	0.8719	1.0000	0.00	0.00	0.00	0.00	0.0000	0.0000	0.00	0.00	2	2.6	70.0000
AdMort_Perturb(8)	1000	Lotus_Farm	-99.9900	-0.4517	0.8379	1.0000	0.00	0.00	0.00	0.00	0.0000	0.0000	0.00	0.00	1	1.9	70.0000
AdMort_Perturb(8)	1000	Pearl_Harbor	-99.9900	-0.3798	0.8327	1.0000	0.00	0.00	0.00	0.00	0.0000	0.0000	0.00	0.00	5	5.6	70.0000
AdMort_Perturb(8)	1000	Turtle_Bay	-99.9900	-0.3973	0.8785	1.0000	0.00	0.00	0.00	0.00	0.0000	0.0000	0.00	0.00	4	4.4	70.0000
AdMort_Perturb(8)	1000	Waimea_Valley	-99.9900	-0.4237	0.8835	1.0000	0.00	0.00	0.00	0.00	0.0000	0.0000	0.00	0.00	3	3.5	70.0000
AdMort_Perturb(8)	1000	Meta	-99.9900	-0.3461	0.6285	1.0000	0.00	0.00	0.00	0.00	0.0000	0.0000	0.00	0.00	12	13.7	70.0000
AdMort_Perturb(9)	1000	Windward_Complex	-99.9900	-0.5988	0.9216	1.0000	0.00	0.00	0.00	0.00	0.0000	0.0000	0.00	0.00	6	6.2	80.0000
AdMort_Perturb(9)	1000	Kahuku_Complex	-99.9900	-0.6093	0.9587	1.0000	0.00	0.00	0.00	0.00	0.0000	0.0000	0.00	0.00	5	5.3	80.0000
AdMort_Perturb(9)	1000	Keawawa	-99.9900	-0.3192	0.6243	1.0000	0.00	0.00	0.00	0.00	0.0000	0.0000	0.00	0.00	1	1.1	80.0000
AdMort_Perturb(9)	1000	Klipper	-99.9900	-0.6389	0.9800	1.0000	0.00	0.00	0.00	0.00	0.0000	0.0000	0.00	0.00	1	1.9	80.0000
AdMort_Perturb(9)	1000	Lotus_Farm	-99.9900	-0.5145	0.8945	1.0000	0.00	0.00	0.00	0.00	0.0000	0.0000	0.00	0.00	1	1.5	80.0000
AdMort_Perturb(9)	1000	Pearl_Harbor	-99.9900	-0.6578	1.0175	1.0000	0.00	0.00	0.00	0.00	0.0000	0.0000	0.00	0.00	3	3.5	80.0000
AdMort_Perturb(9)	1000	Turtle_Bay	-99.9900	-0.6394	1.0414	1.0000	0.00	0.00	0.00	0.00	0.0000	0.0000	0.00	0.00	3	2.8	80.0000
AdMort_Perturb(9)	1000	Waimea_Valley	-99.9900	-0.6601	1.0340	1.0000	0.00	0.00	0.00	0.00	0.0000	0.0000	0.00	0.00	2	2.4	80.0000
AdMort_Perturb(9)	1000	Meta	-99.9900	-0.6543	0.8356	1.0000	0.00	0.00	0.00	0.00	0.0000	0.0000	0.00	0.00	7	8.0	80.0000
AdMort_Perturb(10)	1000	Windward_Complex	-99.9900	-1.0514	1.3421	1.0000	0.00	0.00	0.00	0.00	0.0000	0.0000	0.00	0.00	3	3.6	90.0000
AdMort_Perturb(10)	1000	Kahuku_Complex	-99.9900	-1.1089	1.3640	1.0000	0.00	0.00	0.00	0.00	0.0000	0.0000	0.00	0.00	3	3.1	90.0000
AdMort_Perturb(10)	1000	Keawawa	-99.9900	-0.1475	0.7769	1.0000	0.00	0.00	0.00	0.00	0.0000	0.0000	0.00	0.00	1	1.0	90.0000
AdMort_Perturb(10)	1000	Klipper	-99.9900	-0.8247	1.0852	1.0000	0.00	0.00	0.00	0.00	0.0000	0.0000	0.00	0.00	1	1.3	90.0000
AdMort_Perturb(10)	1000	Lotus_Farm	-99.9900	-0.6031	0.9772	1.0000	0.00	0.00	0.00	0.00	0.0000	0.0000	0.00	0.00	1	1.2	90.0000
AdMort_Perturb(10)	1000	Pearl_Harbor	-99.9900	-1.0195	1.2974	1.0000	0.00	0.00	0.00	0.00	0.0000	0.0000	0.00	0.00	2	2.1	90.0000
AdMort_Perturb(10)	1000	Turtle_Bay	-99.9900	-0.9541	1.2617	1.0000	0.00	0.00	0.00	0.00	0.0000	0.0000	0.00	0.00	1	1.7	90.0000
AdMort_Perturb(10)	1000	Waimea_Valley	-99.9900	-0.8223	1.2214	1.0000	0.00	0.00	0.00	0.00	0.0000	0.0000	0.00	0.00	1	1.5	90.0000
AdMort_Perturb(10)	1000	Meta	-99.9900	-1.1718	1.2403	1.0000	0.00	0.00	0.00	0.00	0.0000	0.0000	0.00	0.00	4	5.1	90.0000
AdMort_Perturb(11)	1000	Windward_Complex	-99.9900	0.0000	0.0000	1.0000	0.00	0.00	0.00	0.00	0.0000	0.0000	0.00	0.00	1	1.0	100.0000
AdMort_Perturb(11)	1000	Kahuku_Complex	-99.9900	0.0000	0.0000	1.0000	0.00	0.00	0.00	0.00	0.0000	0.0000	0.00	0.00	1	1.0	100.0000
AdMort_Perturb(11)	1000	Keawawa	-99.9900	0.0000	0.0000	1.0000	0.00	0.00	0.00	0.00	0.0000	0.0000	0.00	0.00	1	1.0	100.0000
AdMort_Perturb(11)	1000	Klipper	-99.9900	0.0000	0.0000	1.0000	0.00	0.00	0.00	0.00	0.0000	0.0000	0.00	0.00	1	1.0	100.0000
AdMort_Perturb(11)	1000	Lotus_Farm	-99.9900	0.0000	0.0000	1.0000	0.00	0.00	0.00	0.00	0.0000	0.0000	0.00	0.00	1	1.0	100.0000
AdMort_Perturb(11)	1000	Pearl_Harbor	-99.9900	0.0000	0.0000	1.0000	0.00	0.00	0.00	0.00	0.0000	0.0000	0.00	0.00	1	1.0	100.0000
AdMort_Perturb(11)	1000	Turtle_Bay	-99.9900	0.0000	0.0000	1.0000	0.00	0.00	0.00	0.00	0.0000	0.0000	0.00	0.00	1	1.0	100.0000
AdMort_Perturb(11)	1000	Waimea_Valley	-99.9900	0.0000	0.0000	1.0000	0.00	0.00	0.00	0.00	0.0000	0.0000	0.00	0.00	1	1.0	100.0000
AdMort_Perturb(11)	1000	Meta	-99.9900	0.0000	0.0000	1.0000	0.00	0.00	0.00	0.00	0.0000	0.0000	0.00	0.00	1	2.0	100.0000
