# Supplementary material for: Predicted effects of landscape change, sea level rise, and habitat management on the extirpation risk of the Hawaiian common gallinule (Gallinula galeata sandvicensis) on the island of O‘ahu
Source: PeerJ. 2018 Jun 22;6:e4990. doi: 10.7717/peerj.4990 (PMC6016525; doi:10.7717/peerj.4990)
Supplement: Supplemental Information 2 — A zipped folder containing raw data, Excel spreadsheet calculations, R code, and Vortex outputs used in preparing input data and analyzing outputs of Hawaiian gallinule population viability model implemented in Vortex. [file peerj-06-4990-s007.zip › HAGA_PVA_RawDataandCodeFor_PeerJ/Vortex Outputs - Open with Excel (Semicolon delimited)/HAGABaseline_12-5-17_Disperse_Perturb.stsum]

Scenario	#Runs	Population	det-r	stoch-r	SD(r)	PE	N-extant	SD(Next)	N-all	SD(Nall)	GeneDiv	SD(GD)	AlleleN	SD(A)	MedianTE	MeanTE	SV1
Disperse_Perturb(1)	1000	Windward_Complex	-99.9900	0.2419	0.5138	0.0000	169.78	24.90	169.78	24.90	0.6984	0.1089	6.32	1.58	0	0.0	2.0000
Disperse_Perturb(1)	1000	Kahuku_Complex	-99.9900	0.2290	0.5159	0.0000	96.96	16.21	96.96	16.21	0.5586	0.1653	4.50	1.44	0	0.0	2.0000
Disperse_Perturb(1)	1000	Keawawa	-99.9900	0.2126	0.5930	0.9780	3.00	1.77	0.26	0.65	0.5706	0.1309	2.86	0.89	2	2.5	2.0000
Disperse_Perturb(1)	1000	Klipper	-99.9900	0.1502	0.5555	0.9550	9.42	7.50	0.65	2.52	0.4912	0.2067	2.73	1.05	6	7.8	2.0000
Disperse_Perturb(1)	1000	Lotus_Farm	-99.9900	0.1422	0.5649	0.9700	7.67	7.12	0.43	1.81	0.5405	0.1842	3.00	1.02	5	6.8	2.0000
Disperse_Perturb(1)	1000	Pearl_Harbor	-99.9900	0.1785	0.5130	0.0480	35.36	10.55	33.68	12.73	0.3130	0.2302	2.62	1.19	0	109.0	2.0000
Disperse_Perturb(1)	1000	Turtle_Bay	-99.9900	0.1750	0.5128	0.0850	32.82	10.87	30.05	13.82	0.2743	0.2294	2.26	1.10	0	93.0	2.0000
Disperse_Perturb(1)	1000	Waimea_Valley	-99.9900	0.1650	0.5127	0.6590	20.61	9.97	7.24	11.26	0.3910	0.2253	2.72	1.09	51	60.3	2.0000
Disperse_Perturb(1)	1000	Meta	-99.9900	0.2542	0.3841	0.0000	339.03	47.44	339.03	47.44	0.8484	0.0385	11.27	1.88	0	0.0	2.0000
Disperse_Perturb(2)	1000	Windward_Complex	-99.9900	0.2399	0.5137	0.0000	168.48	26.31	168.48	26.31	0.7285	0.0959	7.69	1.71	0	0.0	7.0000
Disperse_Perturb(2)	1000	Kahuku_Complex	-99.9900	0.2264	0.5134	0.0000	95.40	16.52	95.40	16.52	0.6497	0.1436	6.48	1.70	0	0.0	7.0000
Disperse_Perturb(2)	1000	Keawawa	-99.9900	0.2977	0.5782	0.8060	4.38	2.99	1.23	2.14	0.6296	0.1617	3.72	1.26	2	2.5	7.0000
Disperse_Perturb(2)	1000	Klipper	-99.9900	0.2053	0.5547	0.7110	7.84	5.95	2.70	4.63	0.5783	0.1702	3.54	1.27	6	8.2	7.0000
Disperse_Perturb(2)	1000	Lotus_Farm	-99.9900	0.2089	0.5613	0.7530	7.28	5.41	2.24	4.00	0.5991	0.1580	3.62	1.31	5	6.9	7.0000
Disperse_Perturb(2)	1000	Pearl_Harbor	-99.9900	0.1789	0.5111	0.0010	34.98	10.92	34.95	10.97	0.5432	0.1822	4.59	1.55	0	100.7	7.0000
Disperse_Perturb(2)	1000	Turtle_Bay	-99.9900	0.1739	0.5115	0.0270	32.56	10.29	31.71	11.35	0.4754	0.2049	3.86	1.46	0	105.5	7.0000
Disperse_Perturb(2)	1000	Waimea_Valley	-99.9900	0.1738	0.5102	0.1790	20.71	9.65	17.21	11.54	0.5519	0.1870	4.09	1.47	59	65.9	7.0000
Disperse_Perturb(2)	1000	Meta	-99.9900	0.2516	0.3772	0.0000	353.91	50.93	353.91	50.93	0.8422	0.0413	11.22	1.84	0	0.0	7.0000
Disperse_Perturb(3)	1000	Windward_Complex	-99.9900	0.2384	0.5122	0.0000	170.55	24.00	170.55	24.00	0.7509	0.0835	8.35	1.77	0	0.0	12.0000
Disperse_Perturb(3)	1000	Kahuku_Complex	-99.9900	0.2240	0.5126	0.0000	95.79	16.11	95.79	16.11	0.7107	0.1106	7.60	1.72	0	0.0	12.0000
Disperse_Perturb(3)	1000	Keawawa	-99.9900	0.3178	0.5591	0.7160	4.90	3.49	1.82	2.78	0.6620	0.1419	4.17	1.43	2	2.5	12.0000
Disperse_Perturb(3)	1000	Klipper	-99.9900	0.2142	0.5481	0.5310	8.45	6.12	4.38	5.72	0.6371	0.1493	4.22	1.45	6	7.8	12.0000
Disperse_Perturb(3)	1000	Lotus_Farm	-99.9900	0.2227	0.5513	0.5880	8.16	5.65	3.87	5.16	0.6267	0.1589	4.10	1.47	5	6.8	12.0000
Disperse_Perturb(3)	1000	Pearl_Harbor	-99.9900	0.1770	0.5098	0.0040	35.07	10.45	34.94	10.64	0.6404	0.1414	5.70	1.60	0	105.4	12.0000
Disperse_Perturb(3)	1000	Turtle_Bay	-99.9900	0.1716	0.5088	0.0130	32.69	10.29	32.28	10.82	0.5765	0.1661	4.83	1.47	0	104.1	12.0000
Disperse_Perturb(3)	1000	Waimea_Valley	-99.9900	0.1789	0.5082	0.0810	20.79	9.87	19.24	10.83	0.6244	0.1464	4.95	1.52	54	62.8	12.0000
Disperse_Perturb(3)	1000	Meta	-99.9900	0.2504	0.3733	0.0000	362.86	49.20	362.86	49.20	0.8364	0.0456	11.09	1.84	0	0.0	12.0000
Disperse_Perturb(4)	1000	Windward_Complex	-99.9900	0.2359	0.5111	0.0000	168.70	25.54	168.70	25.54	0.7604	0.0829	8.78	1.72	0	0.0	17.0000
Disperse_Perturb(4)	1000	Kahuku_Complex	-99.9900	0.2229	0.5122	0.0000	94.98	16.55	94.98	16.55	0.7372	0.0953	8.11	1.72	0	0.0	17.0000
Disperse_Perturb(4)	1000	Keawawa	-99.9900	0.3400	0.5480	0.6460	5.15	3.23	2.31	2.99	0.6889	0.1168	4.54	1.46	2	2.6	17.0000
Disperse_Perturb(4)	1000	Klipper	-99.9900	0.2218	0.5396	0.4390	9.12	6.28	5.54	6.26	0.6474	0.1498	4.55	1.60	6	8.4	17.0000
Disperse_Perturb(4)	1000	Lotus_Farm	-99.9900	0.2293	0.5440	0.4670	8.53	6.17	5.02	5.92	0.6499	0.1386	4.42	1.56	5	7.3	17.0000
Disperse_Perturb(4)	1000	Pearl_Harbor	-99.9900	0.1769	0.5065	0.0010	34.83	10.43	34.80	10.49	0.6828	0.1228	6.29	1.60	0	95.2	17.0000
Disperse_Perturb(4)	1000	Turtle_Bay	-99.9900	0.1703	0.5079	0.0030	32.58	10.66	32.49	10.77	0.6232	0.1522	5.47	1.64	0	92.7	17.0000
Disperse_Perturb(4)	1000	Waimea_Valley	-99.9900	0.1828	0.5064	0.0490	20.98	9.48	20.03	10.15	0.6603	0.1403	5.54	1.66	61	64.4	17.0000
Disperse_Perturb(4)	1000	Meta	-99.9900	0.2492	0.3731	0.0000	363.87	53.89	363.87	53.89	0.8287	0.0510	10.94	1.85	0	0.0	17.0000
Disperse_Perturb(5)	1000	Windward_Complex	-99.9900	0.2340	0.5111	0.0000	169.14	25.61	169.14	25.61	0.7748	0.0747	8.98	1.75	0	0.0	22.0000
Disperse_Perturb(5)	1000	Kahuku_Complex	-99.9900	0.2216	0.5105	0.0000	95.11	16.54	95.11	16.54	0.7587	0.0793	8.40	1.61	0	0.0	22.0000
Disperse_Perturb(5)	1000	Keawawa	-99.9900	0.3611	0.5387	0.5540	5.66	3.71	2.85	3.61	0.6975	0.1205	4.80	1.61	2	2.6	22.0000
Disperse_Perturb(5)	1000	Klipper	-99.9900	0.2293	0.5331	0.3290	9.15	5.95	6.54	6.17	0.6780	0.1395	4.89	1.57	6	8.1	22.0000
Disperse_Perturb(5)	1000	Lotus_Farm	-99.9900	0.2373	0.5374	0.3900	8.64	5.88	5.70	5.93	0.6690	0.1297	4.75	1.57	5	6.9	22.0000
Disperse_Perturb(5)	1000	Pearl_Harbor	-99.9900	0.1767	0.5049	0.0000	34.62	10.31	34.62	10.31	0.7087	0.1102	6.74	1.66	0	104.1	22.0000
Disperse_Perturb(5)	1000	Turtle_Bay	-99.9900	0.1684	0.5059	0.0010	32.38	9.91	32.35	9.96	0.6585	0.1401	5.90	1.61	0	103.0	22.0000
Disperse_Perturb(5)	1000	Waimea_Valley	-99.9900	0.1866	0.5027	0.0480	20.82	9.38	19.92	10.00	0.7029	0.1118	6.05	1.68	65	67.9	22.0000
Disperse_Perturb(5)	1000	Meta	-99.9900	0.2487	0.3706	0.0000	366.23	52.64	366.23	52.64	0.8288	0.0488	10.78	1.83	0	0.0	22.0000
Disperse_Perturb(6)	1000	Windward_Complex	-99.9900	0.2319	0.5102	0.0000	169.31	25.59	169.31	25.59	0.7796	0.0736	9.26	1.79	0	0.0	27.0000
Disperse_Perturb(6)	1000	Kahuku_Complex	-99.9900	0.2194	0.5092	0.0000	95.35	16.61	95.35	16.61	0.7749	0.0770	8.78	1.72	0	0.0	27.0000
Disperse_Perturb(6)	1000	Keawawa	-99.9900	0.3826	0.5362	0.5300	6.35	4.35	3.35	4.18	0.7054	0.1203	5.04	1.69	2	2.7	27.0000
Disperse_Perturb(6)	1000	Klipper	-99.9900	0.2350	0.5306	0.3010	9.74	6.25	7.17	6.57	0.6996	0.1177	5.26	1.63	6	8.2	27.0000
Disperse_Perturb(6)	1000	Lotus_Farm	-99.9900	0.2446	0.5336	0.3210	9.25	5.96	6.64	6.26	0.6964	0.1204	5.16	1.68	5	7.3	27.0000
Disperse_Perturb(6)	1000	Pearl_Harbor	-99.9900	0.1766	0.5038	0.0010	35.25	10.79	35.22	10.83	0.7360	0.0926	7.17	1.67	0	99.8	27.0000
Disperse_Perturb(6)	1000	Turtle_Bay	-99.9900	0.1668	0.5043	0.0030	32.93	10.38	32.84	10.50	0.6929	0.1154	6.42	1.61	0	93.7	27.0000
Disperse_Perturb(6)	1000	Waimea_Valley	-99.9900	0.1908	0.4999	0.0260	21.69	9.20	21.16	9.64	0.7177	0.1027	6.48	1.72	63	64.1	27.0000
Disperse_Perturb(6)	1000	Meta	-99.9900	0.2479	0.3699	0.0000	371.03	55.76	371.03	55.76	0.8290	0.0496	10.90	1.94	0	0.0	27.0000
Disperse_Perturb(7)	1000	Windward_Complex	-99.9900	0.2291	0.5086	0.0000	169.76	26.11	169.76	26.11	0.7784	0.0775	9.23	1.73	0	0.0	32.0000
Disperse_Perturb(7)	1000	Kahuku_Complex	-99.9900	0.2166	0.5080	0.0000	95.67	16.38	95.67	16.38	0.7781	0.0706	8.81	1.70	0	0.0	32.0000
Disperse_Perturb(7)	1000	Keawawa	-99.9900	0.3983	0.5282	0.4670	6.67	4.19	3.87	4.36	0.7200	0.0987	5.29	1.65	2	2.5	32.0000
Disperse_Perturb(7)	1000	Klipper	-99.9900	0.2410	0.5265	0.2650	10.38	6.50	7.96	6.92	0.7087	0.1123	5.43	1.63	6	8.5	32.0000
Disperse_Perturb(7)	1000	Lotus_Farm	-99.9900	0.2533	0.5292	0.2720	9.64	6.15	7.30	6.52	0.7019	0.1113	5.29	1.66	5	6.9	32.0000
Disperse_Perturb(7)	1000	Pearl_Harbor	-99.9900	0.1755	0.5011	0.0000	35.78	10.54	35.78	10.54	0.7359	0.0925	7.23	1.64	0	99.1	32.0000
Disperse_Perturb(7)	1000	Turtle_Bay	-99.9900	0.1646	0.5031	0.0030	32.92	10.28	32.83	10.41	0.7087	0.1103	6.60	1.69	0	88.7	32.0000
Disperse_Perturb(7)	1000	Waimea_Valley	-99.9900	0.1946	0.4985	0.0220	22.37	9.34	21.92	9.72	0.7291	0.0954	6.61	1.72	68	68.8	32.0000
Disperse_Perturb(7)	1000	Meta	-99.9900	0.2461	0.3703	0.0000	375.07	55.53	375.07	55.53	0.8228	0.0549	10.61	1.83	0	0.0	32.0000
Disperse_Perturb(8)	1000	Windward_Complex	-99.9900	0.2266	0.5078	0.0000	168.67	26.31	168.67	26.31	0.7872	0.0670	9.36	1.74	0	0.0	37.0000
Disperse_Perturb(8)	1000	Kahuku_Complex	-99.9900	0.2151	0.5074	0.0000	94.71	16.91	94.71	16.91	0.7817	0.0666	8.90	1.74	0	0.0	37.0000
Disperse_Perturb(8)	1000	Keawawa	-99.9900	0.4178	0.5252	0.4580	7.26	4.42	4.23	4.70	0.7268	0.1004	5.49	1.75	2	2.6	37.0000
Disperse_Perturb(8)	1000	Klipper	-99.9900	0.2473	0.5239	0.2400	10.62	6.69	8.36	7.12	0.7133	0.1072	5.55	1.70	6	8.0	37.0000
Disperse_Perturb(8)	1000	Lotus_Farm	-99.9900	0.2617	0.5252	0.2770	9.83	5.99	7.43	6.46	0.7102	0.1074	5.43	1.69	5	7.2	37.0000
Disperse_Perturb(8)	1000	Pearl_Harbor	-99.9900	0.1754	0.5004	0.0000	35.53	10.07	35.53	10.07	0.7450	0.0865	7.45	1.67	0	95.1	37.0000
Disperse_Perturb(8)	1000	Turtle_Bay	-99.9900	0.1625	0.5011	0.0010	32.49	10.10	32.46	10.14	0.7240	0.0984	6.82	1.63	0	99.1	37.0000
Disperse_Perturb(8)	1000	Waimea_Valley	-99.9900	0.1982	0.4976	0.0240	21.63	9.40	21.16	9.76	0.7370	0.0952	6.77	1.72	68	69.6	37.0000
Disperse_Perturb(8)	1000	Meta	-99.9900	0.2452	0.3696	0.0000	372.55	55.51	372.55	55.51	0.8239	0.0497	10.60	1.85	0	0.0	37.0000
Disperse_Perturb(9)	1000	Windward_Complex	-99.9900	0.2257	0.5089	0.0000	167.54	25.38	167.54	25.38	0.7889	0.0680	9.38	1.79	0	0.0	42.0000
Disperse_Perturb(9)	1000	Kahuku_Complex	-99.9900	0.2120	0.5056	0.0000	95.52	16.73	95.52	16.73	0.7822	0.0708	8.98	1.76	0	0.0	42.0000
Disperse_Perturb(9)	1000	Keawawa	-99.9900	0.4377	0.5211	0.4360	7.20	4.91	4.31	5.00	0.7213	0.1114	5.40	1.77	2	2.5	42.0000
Disperse_Perturb(9)	1000	Klipper	-99.9900	0.2557	0.5205	0.2090	10.66	6.59	8.72	7.01	0.7192	0.1042	5.68	1.72	6	8.2	42.0000
Disperse_Perturb(9)	1000	Lotus_Farm	-99.9900	0.2703	0.5241	0.2340	10.22	6.33	8.12	6.76	0.7162	0.1063	5.59	1.72	5	6.9	42.0000
Disperse_Perturb(9)	1000	Pearl_Harbor	-99.9900	0.1750	0.4980	0.0000	35.33	10.58	35.33	10.58	0.7571	0.0809	7.49	1.66	0	87.8	42.0000
Disperse_Perturb(9)	1000	Turtle_Bay	-99.9900	0.1605	0.4984	0.0030	32.22	10.42	32.14	10.52	0.7278	0.0989	6.94	1.64	0	99.0	42.0000
Disperse_Perturb(9)	1000	Waimea_Valley	-99.9900	0.2031	0.4954	0.0310	22.17	9.31	21.55	9.81	0.7428	0.0935	6.90	1.74	71	68.5	42.0000
Disperse_Perturb(9)	1000	Meta	-99.9900	0.2449	0.3698	0.0000	373.23	55.94	373.23	55.94	0.8205	0.0551	10.51	1.91	0	0.0	42.0000
Disperse_Perturb(10)	1000	Windward_Complex	-99.9900	0.2229	0.5074	0.0000	168.64	26.43	168.64	26.43	0.7908	0.0674	9.34	1.81	0	0.0	47.0000
Disperse_Perturb(10)	1000	Kahuku_Complex	-99.9900	0.2110	0.5040	0.0000	94.91	16.93	94.91	16.93	0.7847	0.0670	8.90	1.76	0	0.0	47.0000
Disperse_Perturb(10)	1000	Keawawa	-99.9900	0.4545	0.5173	0.4400	7.39	4.20	4.42	4.66	0.7218	0.1199	5.57	1.83	2	2.5	47.0000
Disperse_Perturb(10)	1000	Klipper	-99.9900	0.2602	0.5191	0.1990	10.69	6.43	8.76	6.96	0.7211	0.1134	5.78	1.74	6	8.7	47.0000
Disperse_Perturb(10)	1000	Lotus_Farm	-99.9900	0.2762	0.5201	0.2340	10.09	6.09	8.00	6.57	0.7164	0.1108	5.61	1.71	5	7.0	47.0000
Disperse_Perturb(10)	1000	Pearl_Harbor	-99.9900	0.1756	0.4974	0.0020	35.49	10.58	35.42	10.69	0.7588	0.0907	7.69	1.72	0	112.6	47.0000
Disperse_Perturb(10)	1000	Turtle_Bay	-99.9900	0.1594	0.4970	0.0020	32.73	9.97	32.67	10.06	0.7344	0.0919	7.07	1.63	0	99.0	47.0000
Disperse_Perturb(10)	1000	Waimea_Valley	-99.9900	0.2058	0.4943	0.0240	22.41	9.05	21.91	9.51	0.7497	0.0888	7.01	1.71	69	67.2	47.0000
Disperse_Perturb(10)	1000	Meta	-99.9900	0.2440	0.3690	0.0000	374.72	56.94	374.72	56.94	0.8184	0.0561	10.41	1.90	0	0.0	47.0000
Disperse_Perturb(11)	1000	Windward_Complex	-99.9900	0.2214	0.5078	0.0000	169.23	26.20	169.23	26.20	0.7921	0.0676	9.34	1.91	0	0.0	52.0000
Disperse_Perturb(11)	1000	Kahuku_Complex	-99.9900	0.2086	0.5029	0.0000	95.88	17.33	95.88	17.33	0.7856	0.0732	8.92	1.82	0	0.0	52.0000
Disperse_Perturb(11)	1000	Keawawa	-99.9900	0.4723	0.5207	0.3650	7.74	4.58	5.13	5.06	0.7387	0.0939	5.74	1.79	2	2.7	52.0000
Disperse_Perturb(11)	1000	Klipper	-99.9900	0.2670	0.5178	0.1760	11.07	6.30	9.38	6.84	0.7271	0.1095	5.96	1.78	6	8.0	52.0000
Disperse_Perturb(11)	1000	Lotus_Farm	-99.9900	0.2836	0.5189	0.1950	10.54	6.32	8.69	6.83	0.7296	0.0971	5.82	1.71	5	7.1	52.0000
Disperse_Perturb(11)	1000	Pearl_Harbor	-99.9900	0.1743	0.4947	0.0000	35.10	10.18	35.10	10.18	0.7593	0.0853	7.68	1.67	0	96.3	52.0000
Disperse_Perturb(11)	1000	Turtle_Bay	-99.9900	0.1570	0.4955	0.0010	32.80	9.89	32.77	9.94	0.7393	0.0909	7.14	1.62	0	94.6	52.0000
Disperse_Perturb(11)	1000	Waimea_Valley	-99.9900	0.2101	0.4928	0.0150	22.56	9.31	22.25	9.58	0.7550	0.0824	7.08	1.72	69	68.3	52.0000
Disperse_Perturb(11)	1000	Meta	-99.9900	0.2433	0.3694	0.0000	378.42	56.49	378.42	56.49	0.8165	0.0589	10.30	1.94	0	0.0	52.0000
Disperse_Perturb(12)	1000	Windward_Complex	-99.9900	0.2187	0.5060	0.0000	167.90	26.62	167.90	26.62	0.7979	0.0633	9.53	1.73	0	0.0	57.0000
Disperse_Perturb(12)	1000	Kahuku_Complex	-99.9900	0.2072	0.5023	0.0000	95.69	16.52	95.69	16.52	0.7931	0.0650	9.18	1.75	0	0.0	57.0000
Disperse_Perturb(12)	1000	Keawawa	-99.9900	0.4899	0.5189	0.3960	8.07	4.57	5.10	5.16	0.7411	0.1069	5.90	1.73	2	2.7	57.0000
Disperse_Perturb(12)	1000	Klipper	-99.9900	0.2718	0.5162	0.1810	11.40	6.47	9.54	7.10	0.7388	0.0980	6.17	1.80	6	8.7	57.0000
Disperse_Perturb(12)	1000	Lotus_Farm	-99.9900	0.2908	0.5195	0.1880	10.53	6.08	8.77	6.63	0.7341	0.0966	6.00	1.73	6	7.6	57.0000
Disperse_Perturb(12)	1000	Pearl_Harbor	-99.9900	0.1742	0.4929	0.0010	35.35	10.17	35.32	10.22	0.7697	0.0759	7.89	1.62	0	92.9	57.0000
Disperse_Perturb(12)	1000	Turtle_Bay	-99.9900	0.1556	0.4950	0.0010	32.67	10.23	32.64	10.26	0.7472	0.0881	7.41	1.61	0	100.8	57.0000
Disperse_Perturb(12)	1000	Waimea_Valley	-99.9900	0.2143	0.4917	0.0120	22.70	9.00	22.46	9.22	0.7589	0.0799	7.24	1.66	77	73.9	57.0000
Disperse_Perturb(12)	1000	Meta	-99.9900	0.2426	0.3688	0.0000	377.42	56.93	377.42	56.93	0.8202	0.0526	10.45	1.85	0	0.0	57.0000
Disperse_Perturb(13)	1000	Windward_Complex	-99.9900	0.2169	0.5048	0.0000	167.83	26.38	167.83	26.38	0.7948	0.0654	9.43	1.73	0	0.0	62.0000
Disperse_Perturb(13)	1000	Kahuku_Complex	-99.9900	0.2047	0.5002	0.0000	95.13	16.61	95.13	16.61	0.7933	0.0642	9.14	1.66	0	0.0	62.0000
Disperse_Perturb(13)	1000	Keawawa	-99.9900	0.5049	0.5184	0.4070	8.28	4.21	5.12	5.08	0.7457	0.0949	5.95	1.72	2	2.7	62.0000
Disperse_Perturb(13)	1000	Klipper	-99.9900	0.2777	0.5158	0.1650	11.64	6.55	9.93	7.16	0.7461	0.0865	6.21	1.71	6	8.0	62.0000
Disperse_Perturb(13)	1000	Lotus_Farm	-99.9900	0.2979	0.5164	0.1940	10.59	5.98	8.79	6.55	0.7339	0.0968	5.94	1.73	5	7.4	62.0000
Disperse_Perturb(13)	1000	Pearl_Harbor	-99.9900	0.1740	0.4920	0.0000	34.87	10.11	34.87	10.11	0.7717	0.0753	7.89	1.60	0	105.3	62.0000
Disperse_Perturb(13)	1000	Turtle_Bay	-99.9900	0.1550	0.4945	0.0010	32.31	10.32	32.28	10.35	0.7533	0.0818	7.49	1.59	0	100.2	62.0000
Disperse_Perturb(13)	1000	Waimea_Valley	-99.9900	0.2183	0.4904	0.0180	23.02	8.91	22.64	9.27	0.7594	0.0797	7.33	1.68	73	69.4	62.0000
Disperse_Perturb(13)	1000	Meta	-99.9900	0.2422	0.3677	0.0000	376.58	56.91	376.58	56.91	0.8176	0.0536	10.31	1.77	0	0.0	62.0000
Disperse_Perturb(14)	1000	Windward_Complex	-99.9900	0.2148	0.5050	0.0000	166.51	26.25	166.51	26.25	0.7962	0.0637	9.40	1.80	0	0.0	67.0000
Disperse_Perturb(14)	1000	Kahuku_Complex	-99.9900	0.2041	0.5001	0.0000	94.34	16.97	94.34	16.97	0.7933	0.0653	9.04	1.68	0	0.0	67.0000
Disperse_Perturb(14)	1000	Keawawa	-99.9900	0.5223	0.5170	0.3940	8.81	4.80	5.57	5.55	0.7386	0.1028	6.00	1.83	2	2.6	67.0000
Disperse_Perturb(14)	1000	Klipper	-99.9900	0.2843	0.5134	0.1510	11.39	6.28	9.85	6.86	0.7357	0.0955	6.09	1.75	6	8.2	67.0000
Disperse_Perturb(14)	1000	Lotus_Farm	-99.9900	0.3039	0.5159	0.1760	10.99	6.36	9.26	6.92	0.7286	0.0984	5.89	1.68	5	6.9	67.0000
Disperse_Perturb(14)	1000	Pearl_Harbor	-99.9900	0.1737	0.4893	0.0000	35.92	9.78	35.92	9.78	0.7693	0.0767	7.89	1.66	0	92.3	67.0000
Disperse_Perturb(14)	1000	Turtle_Bay	-99.9900	0.1530	0.4920	0.0010	32.63	10.08	32.60	10.12	0.7540	0.0837	7.43	1.58	0	95.0	67.0000
Disperse_Perturb(14)	1000	Waimea_Valley	-99.9900	0.2219	0.4891	0.0100	23.20	8.80	22.98	9.04	0.7664	0.0766	7.36	1.66	72	68.3	67.0000
Disperse_Perturb(14)	1000	Meta	-99.9900	0.2418	0.3687	0.0000	377.01	56.36	377.01	56.36	0.8153	0.0553	10.16	1.82	0	0.0	67.0000
Disperse_Perturb(15)	1000	Windward_Complex	-99.9900	0.2134	0.5043	0.0000	168.38	26.64	168.38	26.64	0.8016	0.0612	9.50	1.79	0	0.0	72.0000
Disperse_Perturb(15)	1000	Kahuku_Complex	-99.9900	0.2013	0.4982	0.0000	95.28	16.81	95.28	16.81	0.7967	0.0610	9.18	1.76	0	0.0	72.0000
Disperse_Perturb(15)	1000	Keawawa	-99.9900	0.5356	0.5176	0.3990	8.66	4.45	5.38	5.35	0.7488	0.0892	6.04	1.81	2	2.8	72.0000
Disperse_Perturb(15)	1000	Klipper	-99.9900	0.2894	0.5117	0.1610	12.04	6.78	10.27	7.43	0.7513	0.0936	6.44	1.85	6	8.3	72.0000
Disperse_Perturb(15)	1000	Lotus_Farm	-99.9900	0.3118	0.5148	0.1840	11.32	6.46	9.41	7.12	0.7421	0.0998	6.19	1.85	5	7.5	72.0000
Disperse_Perturb(15)	1000	Pearl_Harbor	-99.9900	0.1730	0.4866	0.0000	35.26	10.21	35.26	10.21	0.7758	0.0768	8.05	1.70	0	110.2	72.0000
Disperse_Perturb(15)	1000	Turtle_Bay	-99.9900	0.1518	0.4905	0.0000	32.55	9.88	32.55	9.88	0.7603	0.0752	7.57	1.59	0	104.7	72.0000
Disperse_Perturb(15)	1000	Waimea_Valley	-99.9900	0.2248	0.4882	0.0070	22.69	9.29	22.54	9.44	0.7713	0.0791	7.49	1.77	76	69.6	72.0000
Disperse_Perturb(15)	1000	Meta	-99.9900	0.2413	0.3678	0.0000	379.06	58.68	379.06	58.68	0.8193	0.0538	10.26	1.85	0	0.0	72.0000
Disperse_Perturb(16)	1000	Windward_Complex	-99.9900	0.2102	0.5030	0.0000	169.13	26.77	169.13	26.77	0.7970	0.0634	9.39	1.77	0	0.0	77.0000
Disperse_Perturb(16)	1000	Kahuku_Complex	-99.9900	0.1992	0.4974	0.0000	95.44	16.27	95.44	16.27	0.7932	0.0664	9.11	1.78	0	0.0	77.0000
Disperse_Perturb(16)	1000	Keawawa	-99.9900	0.5521	0.5160	0.3860	9.31	5.07	5.93	5.89	0.7425	0.0990	6.13	1.87	2	2.6	77.0000
Disperse_Perturb(16)	1000	Klipper	-99.9900	0.2943	0.5129	0.1480	11.85	6.44	10.23	7.12	0.7464	0.0933	6.32	1.81	6	8.7	77.0000
Disperse_Perturb(16)	1000	Lotus_Farm	-99.9900	0.3182	0.5140	0.1700	11.94	6.67	10.09	7.36	0.7393	0.0945	6.19	1.79	6	7.4	77.0000
Disperse_Perturb(16)	1000	Pearl_Harbor	-99.9900	0.1724	0.4856	0.0000	35.81	10.19	35.81	10.19	0.7728	0.0756	8.01	1.71	0	112.9	77.0000
Disperse_Perturb(16)	1000	Turtle_Bay	-99.9900	0.1499	0.4892	0.0000	32.96	10.06	32.96	10.06	0.7611	0.0776	7.51	1.63	0	101.8	77.0000
Disperse_Perturb(16)	1000	Waimea_Valley	-99.9900	0.2294	0.4870	0.0120	23.59	8.98	23.32	9.25	0.7690	0.0795	7.51	1.79	74	70.6	77.0000
Disperse_Perturb(16)	1000	Meta	-99.9900	0.2401	0.3673	0.0000	382.91	58.86	382.91	58.86	0.8137	0.0577	10.12	1.86	0	0.0	77.0000
Disperse_Perturb(17)	1000	Windward_Complex	-99.9900	0.2083	0.5030	0.0000	165.28	27.93	165.28	27.93	0.7973	0.0690	9.45	1.84	0	0.0	82.0000
Disperse_Perturb(17)	1000	Kahuku_Complex	-99.9900	0.1974	0.4962	0.0000	93.93	16.76	93.93	16.76	0.7931	0.0665	9.11	1.84	0	0.0	82.0000
Disperse_Perturb(17)	1000	Keawawa	-99.9900	0.5689	0.5205	0.3810	9.32	4.89	5.96	5.81	0.7507	0.0961	6.23	1.84	2	2.7	82.0000
Disperse_Perturb(17)	1000	Klipper	-99.9900	0.2985	0.5120	0.1470	11.77	6.33	10.21	6.98	0.7484	0.0890	6.33	1.75	6	8.4	82.0000
Disperse_Perturb(17)	1000	Lotus_Farm	-99.9900	0.3233	0.5138	0.1600	11.27	6.31	9.63	6.93	0.7453	0.0937	6.23	1.77	5	7.3	82.0000
Disperse_Perturb(17)	1000	Pearl_Harbor	-99.9900	0.1725	0.4849	0.0000	35.48	10.10	35.48	10.10	0.7775	0.0764	8.08	1.69	0	108.1	82.0000
Disperse_Perturb(17)	1000	Turtle_Bay	-99.9900	0.1470	0.4867	0.0000	31.99	10.17	31.99	10.17	0.7664	0.0771	7.65	1.64	0	101.2	82.0000
Disperse_Perturb(17)	1000	Waimea_Valley	-99.9900	0.2321	0.4842	0.0060	23.26	9.00	23.12	9.14	0.7714	0.0770	7.50	1.77	75	71.3	82.0000
Disperse_Perturb(17)	1000	Meta	-99.9900	0.2395	0.3678	0.0000	375.61	59.14	375.61	59.14	0.8133	0.0603	10.12	1.91	0	0.0	82.0000
Disperse_Perturb(18)	1000	Windward_Complex	-99.9900	0.2059	0.5021	0.0000	166.95	27.40	166.95	27.40	0.7944	0.0681	9.37	1.85	0	0.0	87.0000
Disperse_Perturb(18)	1000	Kahuku_Complex	-99.9900	0.1962	0.4955	0.0000	95.06	17.26	95.06	17.26	0.7921	0.0659	9.07	1.80	0	0.0	87.0000
Disperse_Perturb(18)	1000	Keawawa	-99.9900	0.5829	0.5205	0.3870	9.83	5.28	6.21	6.20	0.7479	0.0895	6.23	1.92	2	2.6	87.0000
Disperse_Perturb(18)	1000	Klipper	-99.9900	0.3057	0.5123	0.1360	12.52	6.89	10.92	7.59	0.7429	0.1059	6.44	1.86	6	8.1	87.0000
Disperse_Perturb(18)	1000	Lotus_Farm	-99.9900	0.3309	0.5128	0.1490	11.83	6.73	10.21	7.34	0.7428	0.0958	6.28	1.83	5	7.2	87.0000
Disperse_Perturb(18)	1000	Pearl_Harbor	-99.9900	0.1726	0.4825	0.0000	35.62	10.69	35.62	10.69	0.7770	0.0728	8.05	1.71	0	110.9	87.0000
Disperse_Perturb(18)	1000	Turtle_Bay	-99.9900	0.1464	0.4854	0.0000	32.52	10.13	32.52	10.13	0.7614	0.0815	7.60	1.70	0	91.2	87.0000
Disperse_Perturb(18)	1000	Waimea_Valley	-99.9900	0.2359	0.4845	0.0170	23.64	9.03	23.27	9.41	0.7667	0.0863	7.52	1.78	74	72.0	87.0000
Disperse_Perturb(18)	1000	Meta	-99.9900	0.2391	0.3679	0.0000	380.75	64.26	380.75	64.26	0.8100	0.0600	10.02	1.89	0	0.0	87.0000
Disperse_Perturb(19)	1000	Windward_Complex	-99.9900	0.2041	0.5019	0.0000	166.92	27.05	166.92	27.05	0.7975	0.0624	9.48	1.80	0	0.0	92.0000
Disperse_Perturb(19)	1000	Kahuku_Complex	-99.9900	0.1935	0.4941	0.0000	94.72	16.92	94.72	16.92	0.7950	0.0649	9.21	1.78	0	0.0	92.0000
Disperse_Perturb(19)	1000	Keawawa	-99.9900	0.5989	0.5235	0.3510	9.43	5.05	6.26	5.96	0.7500	0.0882	6.27	1.84	2	2.5	92.0000
Disperse_Perturb(19)	1000	Klipper	-99.9900	0.3102	0.5111	0.1240	12.44	6.55	11.02	7.22	0.7525	0.0896	6.59	1.74	7	9.3	92.0000
Disperse_Perturb(19)	1000	Lotus_Farm	-99.9900	0.3368	0.5135	0.1760	11.47	6.28	9.64	6.97	0.7435	0.0917	6.27	1.80	5	7.2	92.0000
Disperse_Perturb(19)	1000	Pearl_Harbor	-99.9900	0.1726	0.4819	0.0010	35.14	10.25	35.11	10.30	0.7809	0.0691	8.14	1.72	0	122.3	92.0000
Disperse_Perturb(19)	1000	Turtle_Bay	-99.9900	0.1446	0.4851	0.0010	32.16	10.17	32.14	10.20	0.7689	0.0763	7.76	1.69	0	100.8	92.0000
Disperse_Perturb(19)	1000	Waimea_Valley	-99.9900	0.2396	0.4837	0.0140	23.15	9.15	22.84	9.44	0.7747	0.0736	7.65	1.77	70	71.4	92.0000
Disperse_Perturb(19)	1000	Meta	-99.9900	0.2386	0.3680	0.0000	378.65	59.66	378.65	59.66	0.8126	0.0561	10.11	1.84	0	0.0	92.0000
Disperse_Perturb(20)	1000	Windward_Complex	-99.9900	0.2018	0.5000	0.0000	167.68	26.93	167.68	26.93	0.7990	0.0658	9.44	1.77	0	0.0	97.0000
Disperse_Perturb(20)	1000	Kahuku_Complex	-99.9900	0.1914	0.4927	0.0000	94.82	17.11	94.82	17.11	0.7988	0.0615	9.14	1.77	0	0.0	97.0000
Disperse_Perturb(20)	1000	Keawawa	-99.9900	0.6133	0.5232	0.3800	9.64	5.21	6.20	6.07	0.7480	0.0973	6.22	1.85	2	2.6	97.0000
Disperse_Perturb(20)	1000	Klipper	-99.9900	0.3144	0.5116	0.1290	12.21	6.55	10.79	7.17	0.7509	0.0910	6.51	1.82	6	8.6	97.0000
Disperse_Perturb(20)	1000	Lotus_Farm	-99.9900	0.3429	0.5122	0.1590	12.15	6.43	10.41	7.17	0.7546	0.0857	6.53	1.75	5	6.9	97.0000
Disperse_Perturb(20)	1000	Pearl_Harbor	-99.9900	0.1719	0.4802	0.0000	35.69	10.39	35.69	10.39	0.7790	0.0716	8.14	1.69	0	96.8	97.0000
Disperse_Perturb(20)	1000	Turtle_Bay	-99.9900	0.1438	0.4836	0.0000	32.67	10.12	32.67	10.12	0.7688	0.0748	7.76	1.70	0	100.6	97.0000
Disperse_Perturb(20)	1000	Waimea_Valley	-99.9900	0.2441	0.4821	0.0090	23.12	9.23	22.94	9.39	0.7742	0.0760	7.55	1.77	76	71.1	97.0000
Disperse_Perturb(20)	1000	Meta	-99.9900	0.2380	0.3670	0.0000	381.19	60.42	381.19	60.42	0.8137	0.0569	10.03	1.87	0	0.0	97.0000
