# Supplementary material for: Predicted effects of landscape change, sea level rise, and habitat management on the extirpation risk of the Hawaiian common gallinule (Gallinula galeata sandvicensis) on the island of O‘ahu
Source: PeerJ. 2018 Jun 22;6:e4990. doi: 10.7717/peerj.4990 (PMC6016525; doi:10.7717/peerj.4990)
Supplement: Supplemental Information 2 — A zipped folder containing raw data, Excel spreadsheet calculations, R code, and Vortex outputs used in preparing input data and analyzing outputs of Hawaiian gallinule population viability model implemented in Vortex. [file peerj-06-4990-s007.zip › HAGA_PVA_RawDataandCodeFor_PeerJ/Vortex Outputs - Open with Excel (Semicolon delimited)/HAGABaseline_12-5-17_Broodsize_Perturb.stsum]

Scenario	#Runs	Population	det-r	stoch-r	SD(r)	PE	N-extant	SD(Next)	N-all	SD(Nall)	GeneDiv	SD(GD)	AlleleN	SD(A)	MedianTE	MeanTE	SV1
Broodsize_Perturb(1)	10	Windward_Complex	-99.9900	-0.0683	0.2326	1.0000	0.00	0.00	0.00	0.00	0.0000	0.0000	0.00	0.00	45	54.3	1.0000
Broodsize_Perturb(1)	10	Kahuku_Complex	-99.9900	-0.0676	0.2269	1.0000	0.00	0.00	0.00	0.00	0.0000	0.0000	0.00	0.00	40	45.5	1.0000
Broodsize_Perturb(1)	10	Keawawa	-99.9900	-0.2306	0.3562	1.0000	0.00	0.00	0.00	0.00	0.0000	0.0000	0.00	0.00	1	1.5	1.0000
Broodsize_Perturb(1)	10	Klipper	-99.9900	-0.1458	0.3147	1.0000	0.00	0.00	0.00	0.00	0.0000	0.0000	0.00	0.00	5	5.2	1.0000
Broodsize_Perturb(1)	10	Lotus_Farm	-99.9900	-0.2046	0.3289	1.0000	0.00	0.00	0.00	0.00	0.0000	0.0000	0.00	0.00	4	3.5	1.0000
Broodsize_Perturb(1)	10	Pearl_Harbor	-99.9900	-0.0754	0.2507	1.0000	0.00	0.00	0.00	0.00	0.0000	0.0000	0.00	0.00	23	28.2	1.0000
Broodsize_Perturb(1)	10	Turtle_Bay	-99.9900	-0.0784	0.2604	1.0000	0.00	0.00	0.00	0.00	0.0000	0.0000	0.00	0.00	23	23.9	1.0000
Broodsize_Perturb(1)	10	Waimea_Valley	-99.9900	-0.0918	0.3019	1.0000	0.00	0.00	0.00	0.00	0.0000	0.0000	0.00	0.00	12	14.6	1.0000
Broodsize_Perturb(1)	10	Meta	-99.9900	-0.0791	0.2038	1.0000	0.00	0.00	0.00	0.00	0.0000	0.0000	0.00	0.00	47	58.8	1.0000
Broodsize_Perturb(2)	10	Windward_Complex	-99.9900	0.0216	0.2488	0.0000	129.80	21.35	129.80	21.35	0.6690	0.0918	6.30	1.34	0	0.0	1.5000
Broodsize_Perturb(2)	10	Kahuku_Complex	-99.9900	0.0106	0.2466	0.3000	80.14	18.91	56.10	41.68	0.4773	0.0439	3.00	0.58	0	110.7	1.5000
Broodsize_Perturb(2)	10	Keawawa	-99.9900	-0.0646	0.4645	1.0000	0.00	0.00	0.00	0.00	0.0000	0.0000	0.00	0.00	1	2.1	1.5000
Broodsize_Perturb(2)	10	Klipper	-99.9900	-0.1695	0.2749	1.0000	0.00	0.00	0.00	0.00	0.0000	0.0000	0.00	0.00	2	2.8	1.5000
Broodsize_Perturb(2)	10	Lotus_Farm	-99.9900	-0.0941	0.3377	1.0000	0.00	0.00	0.20	0.42	0.0000	0.0000	0.00	0.00	3	4.4	1.5000
Broodsize_Perturb(2)	10	Pearl_Harbor	-99.9900	-0.0331	0.2963	1.0000	0.00	0.00	0.00	0.00	0.0000	0.0000	0.00	0.00	32	45.4	1.5000
Broodsize_Perturb(2)	10	Turtle_Bay	-99.9900	-0.0324	0.3016	1.0000	0.00	0.00	0.00	0.00	0.0000	0.0000	0.00	0.00	37	41.0	1.5000
Broodsize_Perturb(2)	10	Waimea_Valley	-99.9900	-0.0283	0.3474	1.0000	0.00	0.00	0.10	0.32	0.0000	0.0000	0.00	0.00	20	24.1	1.5000
Broodsize_Perturb(2)	10	Meta	-99.9900	0.0198	0.2123	0.0000	186.20	45.07	186.20	45.07	0.7524	0.0900	8.20	1.55	0	0.0	1.5000
Broodsize_Perturb(3)	10	Windward_Complex	-99.9900	0.0688	0.3143	0.0000	168.60	20.12	168.60	20.12	0.7616	0.0707	7.50	1.08	0	0.0	2.0000
Broodsize_Perturb(3)	10	Kahuku_Complex	-99.9900	0.0593	0.3171	0.0000	93.60	24.70	93.60	24.70	0.5761	0.1598	4.50	1.51	0	0.0	2.0000
Broodsize_Perturb(3)	10	Keawawa	-99.9900	-0.1446	0.3936	1.0000	0.00	0.00	0.00	0.00	0.0000	0.0000	0.00	0.00	1	1.9	2.0000
Broodsize_Perturb(3)	10	Klipper	-99.9900	-0.0446	0.3593	1.0000	0.00	0.00	0.10	0.32	0.0000	0.0000	0.00	0.00	4	7.0	2.0000
Broodsize_Perturb(3)	10	Lotus_Farm	-99.9900	-0.1069	0.4264	1.0000	0.00	0.00	0.20	0.42	0.0000	0.0000	0.00	0.00	5	6.4	2.0000
Broodsize_Perturb(3)	10	Pearl_Harbor	-99.9900	0.0378	0.3321	0.3000	32.00	8.52	22.40	16.95	0.0850	0.1962	1.43	0.79	0	77.3	2.0000
Broodsize_Perturb(3)	10	Turtle_Bay	-99.9900	0.0286	0.3293	0.5000	21.60	11.61	10.80	13.77	0.2482	0.3259	2.20	1.30	99	71.3	2.0000
Broodsize_Perturb(3)	10	Waimea_Valley	-99.9900	-0.0024	0.3483	1.0000	0.00	0.00	0.20	0.42	0.0000	0.0000	0.00	0.00	13	25.8	2.0000
Broodsize_Perturb(3)	10	Meta	-99.9900	0.0676	0.2460	0.0000	295.90	36.37	295.90	36.37	0.8628	0.0335	12.30	2.31	0	0.0	2.0000
Broodsize_Perturb(4)	10	Windward_Complex	-99.9900	0.0990	0.3531	0.0000	168.60	23.72	168.60	23.72	0.7042	0.1017	6.50	2.01	0	0.0	2.5000
Broodsize_Perturb(4)	10	Kahuku_Complex	-99.9900	0.0948	0.3630	0.0000	95.20	20.05	95.20	20.05	0.5124	0.2322	4.20	1.40	0	0.0	2.5000
Broodsize_Perturb(4)	10	Keawawa	-99.9900	0.0081	0.3430	1.0000	0.00	0.00	0.00	0.00	0.0000	0.0000	0.00	0.00	2	3.0	2.5000
Broodsize_Perturb(4)	10	Klipper	-99.9900	-0.0080	0.4764	1.0000	0.00	0.00	0.10	0.32	0.0000	0.0000	0.00	0.00	5	7.2	2.5000
Broodsize_Perturb(4)	10	Lotus_Farm	-99.9900	-0.0025	0.4218	1.0000	0.00	0.00	0.20	0.42	0.0000	0.0000	0.00	0.00	6	7.3	2.5000
Broodsize_Perturb(4)	10	Pearl_Harbor	-99.9900	0.0738	0.3752	0.1000	33.44	10.58	30.10	14.54	0.1138	0.1892	1.44	0.73	0	66.0	2.5000
Broodsize_Perturb(4)	10	Turtle_Bay	-99.9900	0.0608	0.3717	0.2000	30.13	12.44	24.10	16.78	0.1347	0.1957	1.63	0.74	0	48.3	2.5000
Broodsize_Perturb(4)	10	Waimea_Valley	-99.9900	0.0607	0.4179	1.0000	0.00	0.00	0.20	0.42	0.0000	0.0000	0.00	0.00	18	31.2	2.5000
Broodsize_Perturb(4)	10	Meta	-99.9900	0.1033	0.2691	0.0000	318.50	47.46	318.50	47.46	0.8485	0.0449	11.70	2.67	0	0.0	2.5000
Broodsize_Perturb(5)	10	Windward_Complex	-99.9900	0.1514	0.4189	0.0000	157.20	34.64	157.20	34.64	0.7356	0.0880	6.40	1.58	0	0.0	3.0000
Broodsize_Perturb(5)	10	Kahuku_Complex	-99.9900	0.1424	0.4222	0.0000	98.50	13.34	98.50	13.34	0.6218	0.1053	5.40	1.51	0	0.0	3.0000
Broodsize_Perturb(5)	10	Keawawa	-99.9900	0.0083	0.5066	1.0000	0.00	0.00	0.00	0.00	0.0000	0.0000	0.00	0.00	2	2.4	3.0000
Broodsize_Perturb(5)	10	Klipper	-99.9900	0.0700	0.4663	1.0000	0.00	0.00	0.00	0.00	0.0000	0.0000	0.00	0.00	7	13.1	3.0000
Broodsize_Perturb(5)	10	Lotus_Farm	-99.9900	-0.0495	0.5608	1.0000	0.00	0.00	0.00	0.00	0.0000	0.0000	0.00	0.00	5	5.6	3.0000
Broodsize_Perturb(5)	10	Pearl_Harbor	-99.9900	0.1063	0.4272	0.0000	32.30	9.20	32.30	9.20	0.3748	0.2059	2.30	0.67	0	0.0	3.0000
Broodsize_Perturb(5)	10	Turtle_Bay	-99.9900	0.1008	0.4144	0.1000	34.22	10.84	30.80	14.88	0.2999	0.2251	2.22	1.09	0	61.0	3.0000
Broodsize_Perturb(5)	10	Waimea_Valley	-99.9900	0.0912	0.4244	1.0000	0.00	0.00	0.20	0.63	0.0000	0.0000	0.00	0.00	64	78.5	3.0000
Broodsize_Perturb(5)	10	Meta	-99.9900	0.1551	0.3230	0.0000	319.00	45.06	319.00	45.06	0.8756	0.0193	13.70	1.49	0	0.0	3.0000
Broodsize_Perturb(6)	10	Windward_Complex	-99.9900	0.1929	0.4556	0.0000	163.20	30.00	163.20	30.00	0.7147	0.1103	6.00	1.05	0	0.0	3.5000
Broodsize_Perturb(6)	10	Kahuku_Complex	-99.9900	0.1809	0.4611	0.0000	86.60	20.26	86.60	20.26	0.4843	0.2314	4.10	2.02	0	0.0	3.5000
Broodsize_Perturb(6)	10	Keawawa	-99.9900	0.0139	0.4676	1.0000	0.00	0.00	0.10	0.32	0.0000	0.0000	0.00	0.00	3	3.3	3.5000
Broodsize_Perturb(6)	10	Klipper	-99.9900	0.0518	0.4580	1.0000	0.00	0.00	0.10	0.32	0.0000	0.0000	0.00	0.00	4	7.2	3.5000
Broodsize_Perturb(6)	10	Lotus_Farm	-99.9900	0.0512	0.4732	1.0000	0.00	0.00	0.40	0.52	0.0000	0.0000	0.00	0.00	4	6.2	3.5000
Broodsize_Perturb(6)	10	Pearl_Harbor	-99.9900	0.1400	0.4597	0.1000	30.22	9.95	27.20	13.39	0.1080	0.1565	1.56	0.73	0	133.0	3.5000
Broodsize_Perturb(6)	10	Turtle_Bay	-99.9900	0.1294	0.4488	0.0000	30.00	10.35	30.00	10.35	0.2243	0.2931	1.70	0.95	0	0.0	3.5000
Broodsize_Perturb(6)	10	Waimea_Valley	-99.9900	0.1114	0.4550	1.0000	0.00	0.00	0.10	0.32	0.0000	0.0000	0.00	0.00	27	46.0	3.5000
Broodsize_Perturb(6)	10	Meta	-99.9900	0.1979	0.3442	0.0000	307.70	41.95	307.70	41.95	0.8493	0.0424	11.20	2.62	0	0.0	3.5000
Broodsize_Perturb(7)	10	Windward_Complex	-99.9900	0.2231	0.4909	0.0000	165.70	18.28	165.70	18.28	0.6340	0.1193	6.10	1.60	0	0.0	4.0000
Broodsize_Perturb(7)	10	Kahuku_Complex	-99.9900	0.2151	0.4984	0.0000	96.40	14.89	96.40	14.89	0.4942	0.1092	3.50	1.27	0	0.0	4.0000
Broodsize_Perturb(7)	10	Keawawa	-99.9900	0.0697	0.4904	1.0000	0.00	0.00	0.00	0.00	0.0000	0.0000	0.00	0.00	3	4.3	4.0000
Broodsize_Perturb(7)	10	Klipper	-99.9900	0.1216	0.5775	1.0000	0.00	0.00	0.00	0.00	0.0000	0.0000	0.00	0.00	5	10.2	4.0000
Broodsize_Perturb(7)	10	Lotus_Farm	-99.9900	0.0552	0.4842	1.0000	0.00	0.00	0.20	0.42	0.0000	0.0000	0.00	0.00	4	7.0	4.0000
Broodsize_Perturb(7)	10	Pearl_Harbor	-99.9900	0.1663	0.4913	0.0000	31.80	8.28	31.80	8.28	0.1868	0.1839	1.80	0.79	0	0.0	4.0000
Broodsize_Perturb(7)	10	Turtle_Bay	-99.9900	0.1634	0.4960	0.2000	30.63	10.62	24.50	15.95	0.1871	0.2457	1.75	0.89	0	118.5	4.0000
Broodsize_Perturb(7)	10	Waimea_Valley	-99.9900	0.1368	0.4747	1.0000	0.00	0.00	0.30	0.67	0.0000	0.0000	0.00	0.00	25	46.9	4.0000
Broodsize_Perturb(7)	10	Meta	-99.9900	0.2353	0.3681	0.0000	318.90	28.97	318.90	28.97	0.8191	0.0403	11.00	2.00	0	0.0	4.0000
Broodsize_Perturb(8)	10	Windward_Complex	-99.9900	0.2547	0.5295	0.0000	166.50	21.19	166.50	21.19	0.7159	0.0789	7.00	1.41	0	0.0	4.5000
Broodsize_Perturb(8)	10	Kahuku_Complex	-99.9900	0.2433	0.5267	0.0000	101.10	13.54	101.10	13.54	0.5224	0.1564	3.40	0.97	0	0.0	4.5000
Broodsize_Perturb(8)	10	Keawawa	-99.9900	0.2172	0.6727	1.0000	0.00	0.00	0.10	0.32	0.0000	0.0000	0.00	0.00	2	3.1	4.5000
Broodsize_Perturb(8)	10	Klipper	-99.9900	0.0442	0.6350	1.0000	0.00	0.00	0.00	0.00	0.0000	0.0000	0.00	0.00	4	4.9	4.5000
Broodsize_Perturb(8)	10	Lotus_Farm	-99.9900	0.0415	0.5580	1.0000	0.00	0.00	0.10	0.32	0.0000	0.0000	0.00	0.00	2	4.5	4.5000
Broodsize_Perturb(8)	10	Pearl_Harbor	-99.9900	0.1911	0.5274	0.1000	33.33	12.50	30.00	15.81	0.2155	0.2604	1.89	1.05	0	81.0	4.5000
Broodsize_Perturb(8)	10	Turtle_Bay	-99.9900	0.1800	0.5227	0.1000	30.78	13.73	27.70	16.19	0.1313	0.2464	1.56	0.88	0	83.0	4.5000
Broodsize_Perturb(8)	10	Waimea_Valley	-99.9900	0.1762	0.5278	0.9000	13.00	0.00	1.60	4.06	0.0000	0.0000	1.00	0.00	40	63.4	4.5000
Broodsize_Perturb(8)	10	Meta	-99.9900	0.2683	0.4033	0.0000	327.10	44.74	327.10	44.74	0.8504	0.0223	11.30	1.70	0	0.0	4.5000
Broodsize_Perturb(9)	10	Windward_Complex	-99.9900	0.2848	0.5561	0.0000	155.90	29.35	155.90	29.35	0.7139	0.0939	5.50	1.72	0	0.0	5.0000
Broodsize_Perturb(9)	10	Kahuku_Complex	-99.9900	0.2707	0.5605	0.0000	97.40	16.06	97.40	16.06	0.5189	0.0725	3.30	1.06	0	0.0	5.0000
Broodsize_Perturb(9)	10	Keawawa	-99.9900	0.1498	0.5337	1.0000	0.00	0.00	0.10	0.32	0.0000	0.0000	0.00	0.00	2	3.4	5.0000
Broodsize_Perturb(9)	10	Klipper	-99.9900	0.1251	0.6079	1.0000	0.00	0.00	0.10	0.32	0.0000	0.0000	0.00	0.00	3	5.2	5.0000
Broodsize_Perturb(9)	10	Lotus_Farm	-99.9900	0.0600	0.5252	1.0000	0.00	0.00	0.20	0.42	0.0000	0.0000	0.00	0.00	3	5.6	5.0000
Broodsize_Perturb(9)	10	Pearl_Harbor	-99.9900	0.2253	0.5644	0.0000	38.90	8.53	38.90	8.53	0.2744	0.2613	2.20	1.32	0	0.0	5.0000
Broodsize_Perturb(9)	10	Turtle_Bay	-99.9900	0.2105	0.5552	0.1000	40.22	11.29	36.30	16.34	0.1262	0.2444	1.44	0.73	0	171.0	5.0000
Broodsize_Perturb(9)	10	Waimea_Valley	-99.9900	0.2055	0.5589	0.6000	24.25	7.23	9.90	13.04	0.3576	0.2401	1.75	0.50	76	68.4	5.0000
Broodsize_Perturb(9)	10	Meta	-99.9900	0.3045	0.4122	0.0000	338.80	35.07	338.80	35.07	0.8597	0.0233	10.30	1.83	0	0.0	5.0000
Broodsize_Perturb(10)	10	Windward_Complex	-99.9900	0.3165	0.5925	0.0000	167.00	26.87	167.00	26.87	0.6385	0.1275	5.50	1.35	0	0.0	5.5000
Broodsize_Perturb(10)	10	Kahuku_Complex	-99.9900	0.3119	0.5949	0.0000	96.70	17.47	96.70	17.47	0.5766	0.1370	4.10	0.74	0	0.0	5.5000
Broodsize_Perturb(10)	10	Keawawa	-99.9900	0.3061	0.7046	1.0000	0.00	0.00	0.10	0.32	0.0000	0.0000	0.00	0.00	2	2.8	5.5000
Broodsize_Perturb(10)	10	Klipper	-99.9900	0.1800	0.6070	0.9000	2.00	0.00	0.30	0.67	0.5000	0.0000	2.00	0.00	4	10.2	5.5000
Broodsize_Perturb(10)	10	Lotus_Farm	-99.9900	0.1760	0.6159	1.0000	0.00	0.00	0.10	0.32	0.0000	0.0000	0.00	0.00	8	8.1	5.5000
Broodsize_Perturb(10)	10	Pearl_Harbor	-99.9900	0.2404	0.5976	0.1000	37.89	12.61	34.10	16.88	0.2850	0.2087	2.33	0.87	0	19.0	5.5000
Broodsize_Perturb(10)	10	Turtle_Bay	-99.9900	0.2425	0.5877	0.0000	38.30	8.08	38.30	8.08	0.1273	0.2076	1.30	0.48	0	35.0	5.5000
Broodsize_Perturb(10)	10	Waimea_Valley	-99.9900	0.2227	0.5854	0.7000	24.00	4.36	7.30	11.71	0.1795	0.2398	1.67	0.58	111	83.6	5.5000
Broodsize_Perturb(10)	10	Meta	-99.9900	0.3428	0.4432	0.0000	343.90	42.67	343.90	42.67	0.8225	0.0357	10.40	1.65	0	0.0	5.5000
Broodsize_Perturb(11)	10	Windward_Complex	-99.9900	0.3369	0.6213	0.0000	182.10	21.13	182.10	21.13	0.6214	0.1117	4.60	1.07	0	0.0	6.0000
Broodsize_Perturb(11)	10	Kahuku_Complex	-99.9900	0.3265	0.6199	0.0000	98.60	14.87	98.60	14.87	0.5726	0.1150	4.10	1.52	0	0.0	6.0000
Broodsize_Perturb(11)	10	Keawawa	-99.9900	0.2141	0.6850	1.0000	0.00	0.00	0.10	0.32	0.0000	0.0000	0.00	0.00	2	2.7	6.0000
Broodsize_Perturb(11)	10	Klipper	-99.9900	0.2150	0.6198	1.0000	0.00	0.00	0.00	0.00	0.0000	0.0000	0.00	0.00	11	10.6	6.0000
Broodsize_Perturb(11)	10	Lotus_Farm	-99.9900	0.2297	0.6702	0.9000	2.00	0.00	0.40	0.70	0.6250	0.0000	3.00	0.00	3	7.7	6.0000
Broodsize_Perturb(11)	10	Pearl_Harbor	-99.9900	0.2583	0.6196	0.0000	40.90	8.10	40.90	8.10	0.2109	0.2290	1.90	0.99	0	0.0	6.0000
Broodsize_Perturb(11)	10	Turtle_Bay	-99.9900	0.2548	0.6222	0.1000	36.78	10.63	33.20	15.11	0.2254	0.2098	2.11	0.78	0	57.0	6.0000
Broodsize_Perturb(11)	10	Waimea_Valley	-99.9900	0.2414	0.6145	0.9000	22.00	0.00	2.50	6.87	0.3791	0.0000	4.00	0.00	24	53.8	6.0000
Broodsize_Perturb(11)	10	Meta	-99.9900	0.3696	0.4574	0.0000	357.80	42.56	357.80	42.56	0.8385	0.0370	10.30	1.89	0	0.0	6.0000
Broodsize_Perturb(12)	10	Windward_Complex	-99.9900	0.3724	0.6508	0.0000	181.70	20.96	181.70	20.96	0.6883	0.1519	5.90	1.52	0	0.0	6.5000
Broodsize_Perturb(12)	10	Kahuku_Complex	-99.9900	0.3552	0.6422	0.0000	105.80	21.54	105.80	21.54	0.4483	0.2132	3.70	1.64	0	0.0	6.5000
Broodsize_Perturb(12)	10	Keawawa	-99.9900	0.0649	0.5071	1.0000	0.00	0.00	0.10	0.32	0.0000	0.0000	0.00	0.00	1	2.0	6.5000
Broodsize_Perturb(12)	10	Klipper	-99.9900	0.1926	0.6473	1.0000	0.00	0.00	0.00	0.00	0.0000	0.0000	0.00	0.00	4	8.9	6.5000
Broodsize_Perturb(12)	10	Lotus_Farm	-99.9900	0.1652	0.6693	0.9000	2.00	0.00	0.50	0.71	0.6250	0.0000	3.00	0.00	3	5.3	6.5000
Broodsize_Perturb(12)	10	Pearl_Harbor	-99.9900	0.2839	0.6371	0.0000	36.40	10.22	36.40	10.22	0.3247	0.2269	2.30	0.95	0	0.0	6.5000
Broodsize_Perturb(12)	10	Turtle_Bay	-99.9900	0.2755	0.6315	0.2000	33.38	9.32	27.20	15.44	0.1795	0.2128	1.63	0.74	0	150.5	6.5000
Broodsize_Perturb(12)	10	Waimea_Valley	-99.9900	0.2503	0.6209	0.8000	13.50	16.26	2.90	7.80	0.1875	0.2652	1.50	0.71	73	79.7	6.5000
Broodsize_Perturb(12)	10	Meta	-99.9900	0.4021	0.4829	0.0000	354.60	50.59	354.60	50.59	0.8425	0.0389	10.50	1.18	0	0.0	6.5000
Broodsize_Perturb(13)	10	Windward_Complex	-99.9900	0.3936	0.6701	0.0000	153.80	25.87	153.80	25.87	0.6647	0.1060	5.20	1.40	0	0.0	7.0000
Broodsize_Perturb(13)	10	Kahuku_Complex	-99.9900	0.3794	0.6695	0.0000	101.20	17.96	101.20	17.96	0.4710	0.2487	4.00	0.94	0	0.0	7.0000
Broodsize_Perturb(13)	10	Keawawa	-99.9900	0.2828	0.7001	1.0000	0.00	0.00	0.10	0.32	0.0000	0.0000	0.00	0.00	1	2.0	7.0000
Broodsize_Perturb(13)	10	Klipper	-99.9900	0.2308	0.6750	0.9000	2.00	0.00	0.40	0.70	0.5000	0.0000	2.00	0.00	7	13.6	7.0000
Broodsize_Perturb(13)	10	Lotus_Farm	-99.9900	0.2389	0.6918	1.0000	0.00	0.00	0.30	0.48	0.0000	0.0000	0.00	0.00	4	6.0	7.0000
Broodsize_Perturb(13)	10	Pearl_Harbor	-99.9900	0.3137	0.6676	0.0000	42.90	9.17	42.90	9.17	0.1544	0.2120	1.50	0.71	0	0.0	7.0000
Broodsize_Perturb(13)	10	Turtle_Bay	-99.9900	0.3033	0.6770	0.1000	35.22	7.79	31.70	13.34	0.2162	0.2456	2.00	1.12	0	53.0	7.0000
Broodsize_Perturb(13)	10	Waimea_Valley	-99.9900	0.2845	0.6700	0.8000	19.00	1.41	4.10	7.88	0.2487	0.2157	2.50	0.71	87	87.8	7.0000
Broodsize_Perturb(13)	10	Meta	-99.9900	0.4314	0.5065	0.0000	334.50	44.87	334.50	44.87	0.8449	0.0499	10.90	2.02	0	0.0	7.0000
Broodsize_Perturb(14)	10	Windward_Complex	-99.9900	0.4104	0.6868	0.0000	154.90	34.58	154.90	34.58	0.5952	0.1284	5.10	1.60	0	0.0	7.5000
Broodsize_Perturb(14)	10	Kahuku_Complex	-99.9900	0.3922	0.6918	0.0000	98.60	8.75	98.60	8.75	0.4558	0.1844	3.60	1.07	0	0.0	7.5000
Broodsize_Perturb(14)	10	Keawawa	-99.9900	0.1582	0.5582	0.8000	4.50	3.54	1.00	2.21	0.6747	0.0703	3.50	0.71	2	2.1	7.5000
Broodsize_Perturb(14)	10	Klipper	-99.9900	0.2533	0.7341	0.9000	16.00	0.00	2.20	5.03	0.7500	0.0000	4.00	0.00	10	8.7	7.5000
Broodsize_Perturb(14)	10	Lotus_Farm	-99.9900	0.2125	0.7464	1.0000	0.00	0.00	0.10	0.32	0.0000	0.0000	0.00	0.00	2	5.9	7.5000
Broodsize_Perturb(14)	10	Pearl_Harbor	-99.9900	0.3213	0.6783	0.0000	39.70	7.62	39.70	7.62	0.2220	0.2235	1.90	0.88	0	0.0	7.5000
Broodsize_Perturb(14)	10	Turtle_Bay	-99.9900	0.3203	0.6830	0.2000	33.25	9.07	26.60	16.14	0.2979	0.2467	1.88	0.64	0	107.5	7.5000
Broodsize_Perturb(14)	10	Waimea_Valley	-99.9900	0.2881	0.6821	0.7000	19.00	7.94	5.70	9.91	0.0755	0.1307	1.67	1.15	66	79.2	7.5000
Broodsize_Perturb(14)	10	Meta	-99.9900	0.4509	0.5145	0.0000	328.80	46.27	328.80	46.27	0.8184	0.0362	9.70	1.64	0	0.0	7.5000
Broodsize_Perturb(15)	10	Windward_Complex	-99.9900	0.4402	0.7144	0.0000	178.20	19.61	178.20	19.61	0.5878	0.1985	5.30	1.89	0	0.0	8.0000
Broodsize_Perturb(15)	10	Kahuku_Complex	-99.9900	0.4256	0.7208	0.0000	97.90	13.46	97.90	13.46	0.4406	0.1849	3.50	1.08	0	0.0	8.0000
Broodsize_Perturb(15)	10	Keawawa	-99.9900	0.2655	0.7537	1.0000	0.00	0.00	0.10	0.32	0.0000	0.0000	0.00	0.00	2	5.4	8.0000
Broodsize_Perturb(15)	10	Klipper	-99.9900	0.2321	0.7147	1.0000	0.00	0.00	0.30	0.48	0.0000	0.0000	0.00	0.00	2	7.8	8.0000
Broodsize_Perturb(15)	10	Lotus_Farm	-99.9900	0.2533	0.7378	1.0000	0.00	0.00	0.10	0.32	0.0000	0.0000	0.00	0.00	5	7.4	8.0000
Broodsize_Perturb(15)	10	Pearl_Harbor	-99.9900	0.3500	0.7078	0.3000	38.86	18.25	27.40	23.72	0.1864	0.1985	1.86	0.69	0	162.7	8.0000
Broodsize_Perturb(15)	10	Turtle_Bay	-99.9900	0.3368	0.7052	0.0000	33.60	12.71	33.60	12.71	0.2053	0.2199	1.50	0.53	0	0.0	8.0000
Broodsize_Perturb(15)	10	Waimea_Valley	-99.9900	0.2976	0.6916	0.7000	15.67	3.79	4.80	7.71	0.1531	0.2651	1.33	0.58	81	78.1	8.0000
Broodsize_Perturb(15)	10	Meta	-99.9900	0.4871	0.5278	0.0000	342.40	59.26	342.40	59.26	0.8060	0.0770	10.40	2.01	0	0.0	8.0000
