# Supplementary material for: Predicted effects of landscape change, sea level rise, and habitat management on the extirpation risk of the Hawaiian common gallinule (Gallinula galeata sandvicensis) on the island of O‘ahu
Source: PeerJ. 2018 Jun 22;6:e4990. doi: 10.7717/peerj.4990 (PMC6016525; doi:10.7717/peerj.4990)
Supplement: Supplemental Information 2 — A zipped folder containing raw data, Excel spreadsheet calculations, R code, and Vortex outputs used in preparing input data and analyzing outputs of Hawaiian gallinule population viability model implemented in Vortex. [file peerj-06-4990-s007.zip › HAGA_PVA_RawDataandCodeFor_PeerJ/Vortex Outputs - Open with Excel (Semicolon delimited)/HAGASLR_12-5-17_SLR_80yr-Exponential.out]

Results from VORTEX 10.2.11.0
Project: HAGABaseline_12-5-17
Scenario: SLR_100yr-Exponential

Population 1: Windward_Complex

Year 0
     N[Extinct] =    0, P[E] =  0.000
     N[Surviving] =  1000, P[S] =  1.000
     Mean size (all populations) = 148.00 (0.00 SE; 0.00 SD)
  Means across extant populations only:
     Population size =          148.00 (0.00 SE; 0.00 SD)
     Expected heterozygosity =  0.9966 (0.0000 SE; 0.0000 SD)
     Observed heterozygosity =  1.0000 (0.0000 SE; 0.0000 SD)
     Number of extant alleles = 296.00 (0.00 SE; 0.00 SD)
     Number of mt haplotypes =  148.00 (0.00 SE; 0.00 SD)

Year 1
     N[Extinct] =    0, P[E] =  0.000
     N[Surviving] =  1000, P[S] =  1.000
     Mean size (all populations) = 107.88 (0.23 SE; 7.41 SD)
  Means across extant populations only:
     Population size =          107.88 (0.23 SE; 7.41 SD)
     Expected heterozygosity =  0.9953 (0.0000 SE; 0.0003 SD)
     Observed heterozygosity =  1.0000 (0.0000 SE; 0.0000 SD)
     Number of extant alleles = 215.77 (0.47 SE; 14.82 SD)
     Number of mt haplotypes =  107.88 (0.23 SE; 7.41 SD)

Year 2
     N[Extinct] =    0, P[E] =  0.000
     N[Surviving] =  1000, P[S] =  1.000
     Mean size (all populations) = 175.57 (0.77 SE; 24.46 SD)
  Means across extant populations only:
     Population size =          175.57 (0.77 SE; 24.46 SD)
     Expected heterozygosity =  0.9926 (0.0000 SE; 0.0007 SD)
     Observed heterozygosity =  1.0000 (0.0000 SE; 0.0000 SD)
     Number of extant alleles = 177.25 (0.43 SE; 13.60 SD)
     Number of mt haplotypes =  77.98 (0.27 SE; 8.60 SD)

Year 3
     N[Extinct] =    0, P[E] =  0.000
     N[Surviving] =  1000, P[S] =  1.000
     Mean size (all populations) = 161.29 (0.76 SE; 24.00 SD)
  Means across extant populations only:
     Population size =          161.29 (0.76 SE; 24.00 SD)
     Expected heterozygosity =  0.9911 (0.0000 SE; 0.0009 SD)
     Observed heterozygosity =  1.0000 (0.0000 SE; 0.0000 SD)
     Number of extant alleles = 153.73 (0.38 SE; 12.00 SD)
     Number of mt haplotypes =  64.56 (0.22 SE; 6.90 SD)

Year 4
     N[Extinct] =    0, P[E] =  0.000
     N[Surviving] =  1000, P[S] =  1.000
     Mean size (all populations) = 171.51 (0.77 SE; 24.26 SD)
  Means across extant populations only:
     Population size =          171.51 (0.77 SE; 24.26 SD)
     Expected heterozygosity =  0.9890 (0.0000 SE; 0.0012 SD)
     Observed heterozygosity =  0.9980 (0.0001 SE; 0.0045 SD)
     Number of extant alleles = 132.31 (0.32 SE; 10.14 SD)
     Number of mt haplotypes =  50.94 (0.20 SE; 6.26 SD)

Year 5
     N[Extinct] =    0, P[E] =  0.000
     N[Surviving] =  1000, P[S] =  1.000
     Mean size (all populations) = 165.23 (0.76 SE; 24.01 SD)
  Means across extant populations only:
     Population size =          165.23 (0.76 SE; 24.01 SD)
     Expected heterozygosity =  0.9872 (0.0000 SE; 0.0015 SD)
     Observed heterozygosity =  0.9966 (0.0002 SE; 0.0062 SD)
     Number of extant alleles = 117.44 (0.28 SE; 8.99 SD)
     Number of mt haplotypes =  43.07 (0.16 SE; 5.01 SD)

Year 6
     N[Extinct] =    0, P[E] =  0.000
     N[Surviving] =  1000, P[S] =  1.000
     Mean size (all populations) = 170.60 (0.73 SE; 22.96 SD)
  Means across extant populations only:
     Population size =          170.60 (0.73 SE; 22.96 SD)
     Expected heterozygosity =  0.9853 (0.0001 SE; 0.0016 SD)
     Observed heterozygosity =  0.9948 (0.0002 SE; 0.0073 SD)
     Number of extant alleles = 104.90 (0.26 SE; 8.29 SD)
     Number of mt haplotypes =  36.57 (0.14 SE; 4.34 SD)

Year 7
     N[Extinct] =    0, P[E] =  0.000
     N[Surviving] =  1000, P[S] =  1.000
     Mean size (all populations) = 168.01 (0.74 SE; 23.51 SD)
  Means across extant populations only:
     Population size =          168.01 (0.74 SE; 23.51 SD)
     Expected heterozygosity =  0.9835 (0.0001 SE; 0.0019 SD)
     Observed heterozygosity =  0.9932 (0.0003 SE; 0.0083 SD)
     Number of extant alleles = 95.37 (0.24 SE; 7.69 SD)
     Number of mt haplotypes =  32.11 (0.12 SE; 3.85 SD)

Year 8
     N[Extinct] =    0, P[E] =  0.000
     N[Surviving] =  1000, P[S] =  1.000
     Mean size (all populations) = 168.12 (0.74 SE; 23.44 SD)
  Means across extant populations only:
     Population size =          168.12 (0.74 SE; 23.44 SD)
     Expected heterozygosity =  0.9816 (0.0001 SE; 0.0022 SD)
     Observed heterozygosity =  0.9911 (0.0003 SE; 0.0094 SD)
     Number of extant alleles = 87.08 (0.22 SE; 6.95 SD)
     Number of mt haplotypes =  28.43 (0.11 SE; 3.43 SD)

Year 9
     N[Extinct] =    0, P[E] =  0.000
     N[Surviving] =  1000, P[S] =  1.000
     Mean size (all populations) = 168.24 (0.73 SE; 23.07 SD)
  Means across extant populations only:
     Population size =          168.24 (0.73 SE; 23.07 SD)
     Expected heterozygosity =  0.9797 (0.0001 SE; 0.0025 SD)
     Observed heterozygosity =  0.9890 (0.0003 SE; 0.0102 SD)
     Number of extant alleles = 80.11 (0.20 SE; 6.37 SD)
     Number of mt haplotypes =  25.56 (0.10 SE; 3.10 SD)

Year 10
     N[Extinct] =    0, P[E] =  0.000
     N[Surviving] =  1000, P[S] =  1.000
     Mean size (all populations) = 167.05 (0.76 SE; 23.99 SD)
  Means across extant populations only:
     Population size =          167.05 (0.76 SE; 23.99 SD)
     Expected heterozygosity =  0.9778 (0.0001 SE; 0.0028 SD)
     Observed heterozygosity =  0.9870 (0.0004 SE; 0.0118 SD)
     Number of extant alleles = 74.09 (0.19 SE; 5.91 SD)
     Number of mt haplotypes =  22.86 (0.09 SE; 2.79 SD)

Year 11
     N[Extinct] =    0, P[E] =  0.000
     N[Surviving] =  1000, P[S] =  1.000
     Mean size (all populations) = 168.08 (0.73 SE; 23.17 SD)
  Means across extant populations only:
     Population size =          168.08 (0.73 SE; 23.17 SD)
     Expected heterozygosity =  0.9760 (0.0001 SE; 0.0031 SD)
     Observed heterozygosity =  0.9855 (0.0004 SE; 0.0120 SD)
     Number of extant alleles = 69.18 (0.18 SE; 5.61 SD)
     Number of mt haplotypes =  21.13 (0.09 SE; 2.71 SD)

Year 12
     N[Extinct] =    0, P[E] =  0.000
     N[Surviving] =  1000, P[S] =  1.000
     Mean size (all populations) = 166.52 (0.77 SE; 24.29 SD)
  Means across extant populations only:
     Population size =          166.52 (0.77 SE; 24.29 SD)
     Expected heterozygosity =  0.9740 (0.0001 SE; 0.0035 SD)
     Observed heterozygosity =  0.9835 (0.0004 SE; 0.0128 SD)
     Number of extant alleles = 64.74 (0.17 SE; 5.39 SD)
     Number of mt haplotypes =  19.41 (0.08 SE; 2.54 SD)

Year 13
     N[Extinct] =    0, P[E] =  0.000
     N[Surviving] =  1000, P[S] =  1.000
     Mean size (all populations) = 167.44 (0.75 SE; 23.61 SD)
  Means across extant populations only:
     Population size =          167.44 (0.75 SE; 23.61 SD)
     Expected heterozygosity =  0.9722 (0.0001 SE; 0.0037 SD)
     Observed heterozygosity =  0.9818 (0.0004 SE; 0.0135 SD)
     Number of extant alleles = 60.90 (0.16 SE; 5.07 SD)
     Number of mt haplotypes =  18.10 (0.08 SE; 2.54 SD)

Year 14
     N[Extinct] =    0, P[E] =  0.000
     N[Surviving] =  1000, P[S] =  1.000
     Mean size (all populations) = 167.10 (0.74 SE; 23.49 SD)
  Means across extant populations only:
     Population size =          167.10 (0.74 SE; 23.49 SD)
     Expected heterozygosity =  0.9703 (0.0001 SE; 0.0040 SD)
     Observed heterozygosity =  0.9799 (0.0004 SE; 0.0140 SD)
     Number of extant alleles = 57.43 (0.15 SE; 4.88 SD)
     Number of mt haplotypes =  16.90 (0.08 SE; 2.44 SD)

Year 15
     N[Extinct] =    0, P[E] =  0.000
     N[Surviving] =  1000, P[S] =  1.000
     Mean size (all populations) = 167.35 (0.75 SE; 23.86 SD)
  Means across extant populations only:
     Population size =          167.35 (0.75 SE; 23.86 SD)
     Expected heterozygosity =  0.9684 (0.0001 SE; 0.0044 SD)
     Observed heterozygosity =  0.9777 (0.0005 SE; 0.0148 SD)
     Number of extant alleles = 54.40 (0.15 SE; 4.74 SD)
     Number of mt haplotypes =  15.87 (0.07 SE; 2.30 SD)

Year 16
     N[Extinct] =    0, P[E] =  0.000
     N[Surviving] =  1000, P[S] =  1.000
     Mean size (all populations) = 167.15 (0.76 SE; 24.16 SD)
  Means across extant populations only:
     Population size =          167.15 (0.76 SE; 24.16 SD)
     Expected heterozygosity =  0.9665 (0.0002 SE; 0.0048 SD)
     Observed heterozygosity =  0.9757 (0.0005 SE; 0.0150 SD)
     Number of extant alleles = 51.64 (0.15 SE; 4.59 SD)
     Number of mt haplotypes =  14.91 (0.07 SE; 2.19 SD)

Year 17
     N[Extinct] =    0, P[E] =  0.000
     N[Surviving] =  1000, P[S] =  1.000
     Mean size (all populations) = 167.69 (0.74 SE; 23.41 SD)
  Means across extant populations only:
     Population size =          167.69 (0.74 SE; 23.41 SD)
     Expected heterozygosity =  0.9648 (0.0002 SE; 0.0051 SD)
     Observed heterozygosity =  0.9736 (0.0005 SE; 0.0159 SD)
     Number of extant alleles = 49.17 (0.14 SE; 4.41 SD)
     Number of mt haplotypes =  14.10 (0.07 SE; 2.11 SD)

Year 18
     N[Extinct] =    0, P[E] =  0.000
     N[Surviving] =  1000, P[S] =  1.000
     Mean size (all populations) = 166.34 (0.75 SE; 23.68 SD)
  Means across extant populations only:
     Population size =          166.34 (0.75 SE; 23.68 SD)
     Expected heterozygosity =  0.9629 (0.0002 SE; 0.0055 SD)
     Observed heterozygosity =  0.9715 (0.0005 SE; 0.0166 SD)
     Number of extant alleles = 46.90 (0.13 SE; 4.22 SD)
     Number of mt haplotypes =  13.33 (0.06 SE; 2.05 SD)

Year 19
     N[Extinct] =    0, P[E] =  0.000
     N[Surviving] =  1000, P[S] =  1.000
     Mean size (all populations) = 165.71 (0.74 SE; 23.52 SD)
  Means across extant populations only:
     Population size =          165.71 (0.74 SE; 23.52 SD)
     Expected heterozygosity =  0.9611 (0.0002 SE; 0.0058 SD)
     Observed heterozygosity =  0.9697 (0.0005 SE; 0.0169 SD)
     Number of extant alleles = 44.84 (0.13 SE; 4.12 SD)
     Number of mt haplotypes =  12.73 (0.06 SE; 2.02 SD)

Year 20
     N[Extinct] =    0, P[E] =  0.000
     N[Surviving] =  1000, P[S] =  1.000
     Mean size (all populations) = 167.27 (0.74 SE; 23.37 SD)
  Means across extant populations only:
     Population size =          167.27 (0.74 SE; 23.37 SD)
     Expected heterozygosity =  0.9593 (0.0002 SE; 0.0062 SD)
     Observed heterozygosity =  0.9686 (0.0005 SE; 0.0174 SD)
     Number of extant alleles = 43.02 (0.13 SE; 3.99 SD)
     Number of mt haplotypes =  12.14 (0.06 SE; 1.91 SD)

Year 21
     N[Extinct] =    0, P[E] =  0.000
     N[Surviving] =  1000, P[S] =  1.000
     Mean size (all populations) = 165.04 (0.74 SE; 23.38 SD)
  Means across extant populations only:
     Population size =          165.04 (0.74 SE; 23.38 SD)
     Expected heterozygosity =  0.9574 (0.0002 SE; 0.0067 SD)
     Observed heterozygosity =  0.9671 (0.0006 SE; 0.0175 SD)
     Number of extant alleles = 41.39 (0.12 SE; 3.94 SD)
     Number of mt haplotypes =  11.66 (0.06 SE; 1.89 SD)

Year 22
     N[Extinct] =    0, P[E] =  0.000
     N[Surviving] =  1000, P[S] =  1.000
     Mean size (all populations) = 165.91 (0.75 SE; 23.81 SD)
  Means across extant populations only:
     Population size =          165.91 (0.75 SE; 23.81 SD)
     Expected heterozygosity =  0.9555 (0.0002 SE; 0.0071 SD)
     Observed heterozygosity =  0.9645 (0.0006 SE; 0.0179 SD)
     Number of extant alleles = 39.78 (0.12 SE; 3.85 SD)
     Number of mt haplotypes =  11.18 (0.06 SE; 1.87 SD)

Year 23
     N[Extinct] =    0, P[E] =  0.000
     N[Surviving] =  1000, P[S] =  1.000
     Mean size (all populations) = 164.62 (0.76 SE; 23.89 SD)
  Means across extant populations only:
     Population size =          164.62 (0.76 SE; 23.89 SD)
     Expected heterozygosity =  0.9536 (0.0002 SE; 0.0076 SD)
     Observed heterozygosity =  0.9626 (0.0006 SE; 0.0195 SD)
     Number of extant alleles = 38.26 (0.12 SE; 3.78 SD)
     Number of mt haplotypes =  10.77 (0.06 SE; 1.83 SD)

Year 24
     N[Extinct] =    0, P[E] =  0.000
     N[Surviving] =  1000, P[S] =  1.000
     Mean size (all populations) = 165.53 (0.74 SE; 23.31 SD)
  Means across extant populations only:
     Population size =          165.53 (0.74 SE; 23.31 SD)
     Expected heterozygosity =  0.9518 (0.0003 SE; 0.0080 SD)
     Observed heterozygosity =  0.9607 (0.0006 SE; 0.0200 SD)
     Number of extant alleles = 36.88 (0.12 SE; 3.68 SD)
     Number of mt haplotypes =  10.35 (0.06 SE; 1.78 SD)

Year 25
     N[Extinct] =    0, P[E] =  0.000
     N[Surviving] =  1000, P[S] =  1.000
     Mean size (all populations) = 165.92 (0.73 SE; 23.18 SD)
  Means across extant populations only:
     Population size =          165.92 (0.73 SE; 23.18 SD)
     Expected heterozygosity =  0.9500 (0.0003 SE; 0.0086 SD)
     Observed heterozygosity =  0.9593 (0.0006 SE; 0.0203 SD)
     Number of extant alleles = 35.59 (0.11 SE; 3.55 SD)
     Number of mt haplotypes =  9.96 (0.06 SE; 1.76 SD)

Year 26
     N[Extinct] =    0, P[E] =  0.000
     N[Surviving] =  1000, P[S] =  1.000
     Mean size (all populations) = 165.02 (0.73 SE; 23.19 SD)
  Means across extant populations only:
     Population size =          165.02 (0.73 SE; 23.19 SD)
     Expected heterozygosity =  0.9481 (0.0003 SE; 0.0090 SD)
     Observed heterozygosity =  0.9581 (0.0006 SE; 0.0203 SD)
     Number of extant alleles = 34.38 (0.11 SE; 3.50 SD)
     Number of mt haplotypes =  9.59 (0.06 SE; 1.76 SD)

Year 27
     N[Extinct] =    0, P[E] =  0.000
     N[Surviving] =  1000, P[S] =  1.000
     Mean size (all populations) = 165.07 (0.73 SE; 23.20 SD)
  Means across extant populations only:
     Population size =          165.07 (0.73 SE; 23.20 SD)
     Expected heterozygosity =  0.9462 (0.0003 SE; 0.0094 SD)
     Observed heterozygosity =  0.9560 (0.0007 SE; 0.0209 SD)
     Number of extant alleles = 33.32 (0.11 SE; 3.44 SD)
     Number of mt haplotypes =  9.25 (0.05 SE; 1.73 SD)

Year 28
     N[Extinct] =    0, P[E] =  0.000
     N[Surviving] =  1000, P[S] =  1.000
     Mean size (all populations) = 165.61 (0.73 SE; 23.13 SD)
  Means across extant populations only:
     Population size =          165.61 (0.73 SE; 23.13 SD)
     Expected heterozygosity =  0.9445 (0.0003 SE; 0.0099 SD)
     Observed heterozygosity =  0.9545 (0.0007 SE; 0.0214 SD)
     Number of extant alleles = 32.27 (0.11 SE; 3.40 SD)
     Number of mt haplotypes =  8.94 (0.05 SE; 1.69 SD)

Year 29
     N[Extinct] =    0, P[E] =  0.000
     N[Surviving] =  1000, P[S] =  1.000
     Mean size (all populations) = 164.92 (0.73 SE; 23.19 SD)
  Means across extant populations only:
     Population size =          164.92 (0.73 SE; 23.19 SD)
     Expected heterozygosity =  0.9425 (0.0003 SE; 0.0106 SD)
     Observed heterozygosity =  0.9525 (0.0007 SE; 0.0227 SD)
     Number of extant alleles = 31.24 (0.10 SE; 3.31 SD)
     Number of mt haplotypes =  8.66 (0.05 SE; 1.65 SD)

Year 30
     N[Extinct] =    0, P[E] =  0.000
     N[Surviving] =  1000, P[S] =  1.000
     Mean size (all populations) = 165.06 (0.73 SE; 23.21 SD)
  Means across extant populations only:
     Population size =          165.06 (0.73 SE; 23.21 SD)
     Expected heterozygosity =  0.9407 (0.0003 SE; 0.0110 SD)
     Observed heterozygosity =  0.9502 (0.0007 SE; 0.0236 SD)
     Number of extant alleles = 30.29 (0.10 SE; 3.25 SD)
     Number of mt haplotypes =  8.38 (0.05 SE; 1.61 SD)

Year 31
     N[Extinct] =    0, P[E] =  0.000
     N[Surviving] =  1000, P[S] =  1.000
     Mean size (all populations) = 163.02 (0.75 SE; 23.85 SD)
  Means across extant populations only:
     Population size =          163.02 (0.75 SE; 23.85 SD)
     Expected heterozygosity =  0.9389 (0.0004 SE; 0.0117 SD)
     Observed heterozygosity =  0.9473 (0.0007 SE; 0.0235 SD)
     Number of extant alleles = 29.41 (0.10 SE; 3.23 SD)
     Number of mt haplotypes =  8.17 (0.05 SE; 1.57 SD)

Year 32
     N[Extinct] =    0, P[E] =  0.000
     N[Surviving] =  1000, P[S] =  1.000
     Mean size (all populations) = 164.42 (0.74 SE; 23.25 SD)
  Means across extant populations only:
     Population size =          164.42 (0.74 SE; 23.25 SD)
     Expected heterozygosity =  0.9368 (0.0004 SE; 0.0122 SD)
     Observed heterozygosity =  0.9459 (0.0008 SE; 0.0249 SD)
     Number of extant alleles = 28.61 (0.10 SE; 3.21 SD)
     Number of mt haplotypes =  7.94 (0.05 SE; 1.54 SD)

Year 33
     N[Extinct] =    0, P[E] =  0.000
     N[Surviving] =  1000, P[S] =  1.000
     Mean size (all populations) = 164.76 (0.70 SE; 22.25 SD)
  Means across extant populations only:
     Population size =          164.76 (0.70 SE; 22.25 SD)
     Expected heterozygosity =  0.9347 (0.0004 SE; 0.0128 SD)
     Observed heterozygosity =  0.9447 (0.0008 SE; 0.0260 SD)
     Number of extant alleles = 27.83 (0.10 SE; 3.10 SD)
     Number of mt haplotypes =  7.70 (0.05 SE; 1.50 SD)

Year 34
     N[Extinct] =    0, P[E] =  0.000
     N[Surviving] =  1000, P[S] =  1.000
     Mean size (all populations) = 162.69 (0.77 SE; 24.22 SD)
  Means across extant populations only:
     Population size =          162.69 (0.77 SE; 24.22 SD)
     Expected heterozygosity =  0.9330 (0.0004 SE; 0.0133 SD)
     Observed heterozygosity =  0.9428 (0.0008 SE; 0.0253 SD)
     Number of extant alleles = 27.13 (0.10 SE; 3.05 SD)
     Number of mt haplotypes =  7.49 (0.05 SE; 1.48 SD)

Year 35
     N[Extinct] =    0, P[E] =  0.000
     N[Surviving] =  1000, P[S] =  1.000
     Mean size (all populations) = 164.10 (0.74 SE; 23.51 SD)
  Means across extant populations only:
     Population size =          164.10 (0.74 SE; 23.51 SD)
     Expected heterozygosity =  0.9310 (0.0004 SE; 0.0138 SD)
     Observed heterozygosity =  0.9404 (0.0008 SE; 0.0258 SD)
     Number of extant alleles = 26.45 (0.09 SE; 3.00 SD)
     Number of mt haplotypes =  7.33 (0.05 SE; 1.48 SD)

Year 36
     N[Extinct] =    0, P[E] =  0.000
     N[Surviving] =  1000, P[S] =  1.000
     Mean size (all populations) = 164.03 (0.76 SE; 23.91 SD)
  Means across extant populations only:
     Population size =          164.03 (0.76 SE; 23.91 SD)
     Expected heterozygosity =  0.9293 (0.0005 SE; 0.0143 SD)
     Observed heterozygosity =  0.9388 (0.0008 SE; 0.0266 SD)
     Number of extant alleles = 25.80 (0.09 SE; 3.00 SD)
     Number of mt haplotypes =  7.13 (0.05 SE; 1.48 SD)

Year 37
     N[Extinct] =    0, P[E] =  0.000
     N[Surviving] =  1000, P[S] =  1.000
     Mean size (all populations) = 162.95 (0.74 SE; 23.43 SD)
  Means across extant populations only:
     Population size =          162.95 (0.74 SE; 23.43 SD)
     Expected heterozygosity =  0.9274 (0.0005 SE; 0.0149 SD)
     Observed heterozygosity =  0.9370 (0.0008 SE; 0.0268 SD)
     Number of extant alleles = 25.15 (0.09 SE; 2.89 SD)
     Number of mt haplotypes =  6.96 (0.05 SE; 1.48 SD)

Year 38
     N[Extinct] =    0, P[E] =  0.000
     N[Surviving] =  1000, P[S] =  1.000
     Mean size (all populations) = 163.07 (0.75 SE; 23.67 SD)
  Means across extant populations only:
     Population size =          163.07 (0.75 SE; 23.67 SD)
     Expected heterozygosity =  0.9258 (0.0005 SE; 0.0157 SD)
     Observed heterozygosity =  0.9351 (0.0009 SE; 0.0282 SD)
     Number of extant alleles = 24.52 (0.09 SE; 2.89 SD)
     Number of mt haplotypes =  6.77 (0.05 SE; 1.44 SD)

Year 39
     N[Extinct] =    0, P[E] =  0.000
     N[Surviving] =  1000, P[S] =  1.000
     Mean size (all populations) = 163.07 (0.71 SE; 22.49 SD)
  Means across extant populations only:
     Population size =          163.07 (0.71 SE; 22.49 SD)
     Expected heterozygosity =  0.9239 (0.0005 SE; 0.0161 SD)
     Observed heterozygosity =  0.9331 (0.0009 SE; 0.0280 SD)
     Number of extant alleles = 23.95 (0.09 SE; 2.87 SD)
     Number of mt haplotypes =  6.63 (0.05 SE; 1.43 SD)

Year 40
     N[Extinct] =    0, P[E] =  0.000
     N[Surviving] =  1000, P[S] =  1.000
     Mean size (all populations) = 162.00 (0.75 SE; 23.73 SD)
  Means across extant populations only:
     Population size =          162.00 (0.75 SE; 23.73 SD)
     Expected heterozygosity =  0.9221 (0.0005 SE; 0.0170 SD)
     Observed heterozygosity =  0.9312 (0.0009 SE; 0.0300 SD)
     Number of extant alleles = 23.39 (0.09 SE; 2.84 SD)
     Number of mt haplotypes =  6.47 (0.05 SE; 1.42 SD)

Year 41
     N[Extinct] =    0, P[E] =  0.000
     N[Surviving] =  1000, P[S] =  1.000
     Mean size (all populations) = 161.81 (0.74 SE; 23.38 SD)
  Means across extant populations only:
     Population size =          161.81 (0.74 SE; 23.38 SD)
     Expected heterozygosity =  0.9203 (0.0006 SE; 0.0177 SD)
     Observed heterozygosity =  0.9297 (0.0010 SE; 0.0303 SD)
     Number of extant alleles = 22.87 (0.09 SE; 2.84 SD)
     Number of mt haplotypes =  6.33 (0.04 SE; 1.41 SD)

Year 42
     N[Extinct] =    0, P[E] =  0.000
     N[Surviving] =  1000, P[S] =  1.000
     Mean size (all populations) = 162.73 (0.75 SE; 23.72 SD)
  Means across extant populations only:
     Population size =          162.73 (0.75 SE; 23.72 SD)
     Expected heterozygosity =  0.9185 (0.0006 SE; 0.0180 SD)
     Observed heterozygosity =  0.9275 (0.0010 SE; 0.0302 SD)
     Number of extant alleles = 22.36 (0.09 SE; 2.81 SD)
     Number of mt haplotypes =  6.18 (0.04 SE; 1.40 SD)

Year 43
     N[Extinct] =    0, P[E] =  0.000
     N[Surviving] =  1000, P[S] =  1.000
     Mean size (all populations) = 163.03 (0.73 SE; 23.02 SD)
  Means across extant populations only:
     Population size =          163.03 (0.73 SE; 23.02 SD)
     Expected heterozygosity =  0.9167 (0.0006 SE; 0.0185 SD)
     Observed heterozygosity =  0.9259 (0.0010 SE; 0.0315 SD)
     Number of extant alleles = 21.91 (0.09 SE; 2.83 SD)
     Number of mt haplotypes =  6.07 (0.04 SE; 1.39 SD)

Year 44
     N[Extinct] =    0, P[E] =  0.000
     N[Surviving] =  1000, P[S] =  1.000
     Mean size (all populations) = 161.13 (0.72 SE; 22.72 SD)
  Means across extant populations only:
     Population size =          161.13 (0.72 SE; 22.72 SD)
     Expected heterozygosity =  0.9149 (0.0006 SE; 0.0191 SD)
     Observed heterozygosity =  0.9234 (0.0010 SE; 0.0319 SD)
     Number of extant alleles = 21.48 (0.09 SE; 2.79 SD)
     Number of mt haplotypes =  5.95 (0.04 SE; 1.36 SD)

Year 45
     N[Extinct] =    0, P[E] =  0.000
     N[Surviving] =  1000, P[S] =  1.000
     Mean size (all populations) = 163.25 (0.73 SE; 23.07 SD)
  Means across extant populations only:
     Population size =          163.25 (0.73 SE; 23.07 SD)
     Expected heterozygosity =  0.9129 (0.0006 SE; 0.0194 SD)
     Observed heterozygosity =  0.9221 (0.0010 SE; 0.0314 SD)
     Number of extant alleles = 21.04 (0.09 SE; 2.72 SD)
     Number of mt haplotypes =  5.82 (0.04 SE; 1.35 SD)

Year 46
     N[Extinct] =    0, P[E] =  0.000
     N[Surviving] =  1000, P[S] =  1.000
     Mean size (all populations) = 159.90 (0.74 SE; 23.49 SD)
  Means across extant populations only:
     Population size =          159.90 (0.74 SE; 23.49 SD)
     Expected heterozygosity =  0.9109 (0.0006 SE; 0.0203 SD)
     Observed heterozygosity =  0.9205 (0.0010 SE; 0.0326 SD)
     Number of extant alleles = 20.61 (0.08 SE; 2.68 SD)
     Number of mt haplotypes =  5.71 (0.04 SE; 1.35 SD)

Year 47
     N[Extinct] =    0, P[E] =  0.000
     N[Surviving] =  1000, P[S] =  1.000
     Mean size (all populations) = 163.12 (0.71 SE; 22.54 SD)
  Means across extant populations only:
     Population size =          163.12 (0.71 SE; 22.54 SD)
     Expected heterozygosity =  0.9090 (0.0006 SE; 0.0205 SD)
     Observed heterozygosity =  0.9184 (0.0010 SE; 0.0329 SD)
     Number of extant alleles = 20.23 (0.08 SE; 2.64 SD)
     Number of mt haplotypes =  5.61 (0.04 SE; 1.35 SD)

Year 48
     N[Extinct] =    0, P[E] =  0.000
     N[Surviving] =  1000, P[S] =  1.000
     Mean size (all populations) = 161.03 (0.71 SE; 22.57 SD)
  Means across extant populations only:
     Population size =          161.03 (0.71 SE; 22.57 SD)
     Expected heterozygosity =  0.9075 (0.0007 SE; 0.0207 SD)
     Observed heterozygosity =  0.9167 (0.0011 SE; 0.0343 SD)
     Number of extant alleles = 19.80 (0.08 SE; 2.63 SD)
     Number of mt haplotypes =  5.51 (0.04 SE; 1.33 SD)

Year 49
     N[Extinct] =    0, P[E] =  0.000
     N[Surviving] =  1000, P[S] =  1.000
     Mean size (all populations) = 162.93 (0.70 SE; 22.02 SD)
  Means across extant populations only:
     Population size =          162.93 (0.70 SE; 22.02 SD)
     Expected heterozygosity =  0.9054 (0.0007 SE; 0.0215 SD)
     Observed heterozygosity =  0.9143 (0.0011 SE; 0.0343 SD)
     Number of extant alleles = 19.40 (0.08 SE; 2.62 SD)
     Number of mt haplotypes =  5.42 (0.04 SE; 1.33 SD)

Year 50
     N[Extinct] =    0, P[E] =  0.000
     N[Surviving] =  1000, P[S] =  1.000
     Mean size (all populations) = 160.73 (0.71 SE; 22.45 SD)
  Means across extant populations only:
     Population size =          160.73 (0.71 SE; 22.45 SD)
     Expected heterozygosity =  0.9039 (0.0007 SE; 0.0219 SD)
     Observed heterozygosity =  0.9125 (0.0011 SE; 0.0342 SD)
     Number of extant alleles = 19.07 (0.08 SE; 2.57 SD)
     Number of mt haplotypes =  5.32 (0.04 SE; 1.30 SD)

Year 51
     N[Extinct] =    0, P[E] =  0.000
     N[Surviving] =  1000, P[S] =  1.000
     Mean size (all populations) = 160.56 (0.75 SE; 23.59 SD)
  Means across extant populations only:
     Population size =          160.56 (0.75 SE; 23.59 SD)
     Expected heterozygosity =  0.9018 (0.0007 SE; 0.0225 SD)
     Observed heterozygosity =  0.9108 (0.0011 SE; 0.0342 SD)
     Number of extant alleles = 18.72 (0.08 SE; 2.55 SD)
     Number of mt haplotypes =  5.23 (0.04 SE; 1.28 SD)

Year 52
     N[Extinct] =    0, P[E] =  0.000
     N[Surviving] =  1000, P[S] =  1.000
     Mean size (all populations) = 159.16 (0.75 SE; 23.71 SD)
  Means across extant populations only:
     Population size =          159.16 (0.75 SE; 23.71 SD)
     Expected heterozygosity =  0.9000 (0.0007 SE; 0.0228 SD)
     Observed heterozygosity =  0.9091 (0.0011 SE; 0.0347 SD)
     Number of extant alleles = 18.37 (0.08 SE; 2.49 SD)
     Number of mt haplotypes =  5.12 (0.04 SE; 1.26 SD)

Year 53
     N[Extinct] =    0, P[E] =  0.000
     N[Surviving] =  1000, P[S] =  1.000
     Mean size (all populations) = 161.67 (0.70 SE; 22.03 SD)
  Means across extant populations only:
     Population size =          161.67 (0.70 SE; 22.03 SD)
     Expected heterozygosity =  0.8982 (0.0007 SE; 0.0236 SD)
     Observed heterozygosity =  0.9064 (0.0011 SE; 0.0355 SD)
     Number of extant alleles = 18.04 (0.08 SE; 2.46 SD)
     Number of mt haplotypes =  5.03 (0.04 SE; 1.26 SD)

Year 54
     N[Extinct] =    0, P[E] =  0.000
     N[Surviving] =  1000, P[S] =  1.000
     Mean size (all populations) = 160.60 (0.72 SE; 22.72 SD)
  Means across extant populations only:
     Population size =          160.60 (0.72 SE; 22.72 SD)
     Expected heterozygosity =  0.8964 (0.0008 SE; 0.0243 SD)
     Observed heterozygosity =  0.9055 (0.0012 SE; 0.0369 SD)
     Number of extant alleles = 17.75 (0.08 SE; 2.47 SD)
     Number of mt haplotypes =  4.94 (0.04 SE; 1.24 SD)

Year 55
     N[Extinct] =    0, P[E] =  0.000
     N[Surviving] =  1000, P[S] =  1.000
     Mean size (all populations) = 160.17 (0.70 SE; 22.24 SD)
  Means across extant populations only:
     Population size =          160.17 (0.70 SE; 22.24 SD)
     Expected heterozygosity =  0.8946 (0.0008 SE; 0.0250 SD)
     Observed heterozygosity =  0.9031 (0.0012 SE; 0.0379 SD)
     Number of extant alleles = 17.44 (0.08 SE; 2.43 SD)
     Number of mt haplotypes =  4.86 (0.04 SE; 1.21 SD)

Year 56
     N[Extinct] =    0, P[E] =  0.000
     N[Surviving] =  1000, P[S] =  1.000
     Mean size (all populations) = 160.47 (0.71 SE; 22.54 SD)
  Means across extant populations only:
     Population size =          160.47 (0.71 SE; 22.54 SD)
     Expected heterozygosity =  0.8926 (0.0008 SE; 0.0262 SD)
     Observed heterozygosity =  0.9010 (0.0012 SE; 0.0381 SD)
     Number of extant alleles = 17.13 (0.08 SE; 2.43 SD)
     Number of mt haplotypes =  4.78 (0.04 SE; 1.21 SD)

Year 57
     N[Extinct] =    0, P[E] =  0.000
     N[Surviving] =  1000, P[S] =  1.000
     Mean size (all populations) = 158.38 (0.75 SE; 23.66 SD)
  Means across extant populations only:
     Population size =          158.38 (0.75 SE; 23.66 SD)
     Expected heterozygosity =  0.8906 (0.0009 SE; 0.0273 SD)
     Observed heterozygosity =  0.9002 (0.0012 SE; 0.0390 SD)
     Number of extant alleles = 16.88 (0.08 SE; 2.44 SD)
     Number of mt haplotypes =  4.71 (0.04 SE; 1.19 SD)

Year 58
     N[Extinct] =    0, P[E] =  0.000
     N[Surviving] =  1000, P[S] =  1.000
     Mean size (all populations) = 160.58 (0.71 SE; 22.32 SD)
  Means across extant populations only:
     Population size =          160.58 (0.71 SE; 22.32 SD)
     Expected heterozygosity =  0.8886 (0.0009 SE; 0.0282 SD)
     Observed heterozygosity =  0.8985 (0.0013 SE; 0.0400 SD)
     Number of extant alleles = 16.60 (0.08 SE; 2.42 SD)
     Number of mt haplotypes =  4.63 (0.04 SE; 1.18 SD)

Year 59
     N[Extinct] =    0, P[E] =  0.000
     N[Surviving] =  1000, P[S] =  1.000
     Mean size (all populations) = 158.53 (0.73 SE; 23.17 SD)
  Means across extant populations only:
     Population size =          158.53 (0.73 SE; 23.17 SD)
     Expected heterozygosity =  0.8867 (0.0009 SE; 0.0285 SD)
     Observed heterozygosity =  0.8964 (0.0013 SE; 0.0406 SD)
     Number of extant alleles = 16.32 (0.07 SE; 2.36 SD)
     Number of mt haplotypes =  4.55 (0.04 SE; 1.17 SD)

Year 60
     N[Extinct] =    0, P[E] =  0.000
     N[Surviving] =  1000, P[S] =  1.000
     Mean size (all populations) = 159.75 (0.72 SE; 22.79 SD)
  Means across extant populations only:
     Population size =          159.75 (0.72 SE; 22.79 SD)
     Expected heterozygosity =  0.8849 (0.0009 SE; 0.0294 SD)
     Observed heterozygosity =  0.8948 (0.0013 SE; 0.0412 SD)
     Number of extant alleles = 16.09 (0.07 SE; 2.36 SD)
     Number of mt haplotypes =  4.49 (0.04 SE; 1.17 SD)

Year 61
     N[Extinct] =    0, P[E] =  0.000
     N[Surviving] =  1000, P[S] =  1.000
     Mean size (all populations) = 157.34 (0.72 SE; 22.70 SD)
  Means across extant populations only:
     Population size =          157.34 (0.72 SE; 22.70 SD)
     Expected heterozygosity =  0.8831 (0.0009 SE; 0.0298 SD)
     Observed heterozygosity =  0.8915 (0.0013 SE; 0.0413 SD)
     Number of extant alleles = 15.83 (0.07 SE; 2.34 SD)
     Number of mt haplotypes =  4.42 (0.04 SE; 1.16 SD)

Year 62
     N[Extinct] =    0, P[E] =  0.000
     N[Surviving] =  1000, P[S] =  1.000
     Mean size (all populations) = 158.42 (0.73 SE; 23.23 SD)
  Means across extant populations only:
     Population size =          158.42 (0.73 SE; 23.23 SD)
     Expected heterozygosity =  0.8813 (0.0010 SE; 0.0307 SD)
     Observed heterozygosity =  0.8914 (0.0014 SE; 0.0427 SD)
     Number of extant alleles = 15.60 (0.07 SE; 2.34 SD)
     Number of mt haplotypes =  4.35 (0.04 SE; 1.15 SD)

Year 63
     N[Extinct] =    0, P[E] =  0.000
     N[Surviving] =  1000, P[S] =  1.000
     Mean size (all populations) = 158.59 (0.71 SE; 22.51 SD)
  Means across extant populations only:
     Population size =          158.59 (0.71 SE; 22.51 SD)
     Expected heterozygosity =  0.8794 (0.0010 SE; 0.0317 SD)
     Observed heterozygosity =  0.8898 (0.0014 SE; 0.0437 SD)
     Number of extant alleles = 15.36 (0.07 SE; 2.30 SD)
     Number of mt haplotypes =  4.28 (0.04 SE; 1.14 SD)

Year 64
     N[Extinct] =    0, P[E] =  0.000
     N[Surviving] =  1000, P[S] =  1.000
     Mean size (all populations) = 158.12 (0.72 SE; 22.83 SD)
  Means across extant populations only:
     Population size =          158.12 (0.72 SE; 22.83 SD)
     Expected heterozygosity =  0.8781 (0.0010 SE; 0.0330 SD)
     Observed heterozygosity =  0.8880 (0.0014 SE; 0.0454 SD)
     Number of extant alleles = 15.12 (0.07 SE; 2.28 SD)
     Number of mt haplotypes =  4.23 (0.04 SE; 1.12 SD)

Year 65
     N[Extinct] =    0, P[E] =  0.000
     N[Surviving] =  1000, P[S] =  1.000
     Mean size (all populations) = 158.19 (0.70 SE; 22.19 SD)
  Means across extant populations only:
     Population size =          158.19 (0.70 SE; 22.19 SD)
     Expected heterozygosity =  0.8762 (0.0011 SE; 0.0344 SD)
     Observed heterozygosity =  0.8846 (0.0015 SE; 0.0461 SD)
     Number of extant alleles = 14.89 (0.07 SE; 2.28 SD)
     Number of mt haplotypes =  4.16 (0.04 SE; 1.14 SD)

Year 66
     N[Extinct] =    0, P[E] =  0.000
     N[Surviving] =  1000, P[S] =  1.000
     Mean size (all populations) = 158.08 (0.71 SE; 22.33 SD)
  Means across extant populations only:
     Population size =          158.08 (0.71 SE; 22.33 SD)
     Expected heterozygosity =  0.8744 (0.0011 SE; 0.0349 SD)
     Observed heterozygosity =  0.8829 (0.0014 SE; 0.0458 SD)
     Number of extant alleles = 14.70 (0.07 SE; 2.27 SD)
     Number of mt haplotypes =  4.12 (0.04 SE; 1.13 SD)

Year 67
     N[Extinct] =    0, P[E] =  0.000
     N[Surviving] =  1000, P[S] =  1.000
     Mean size (all populations) = 158.19 (0.69 SE; 21.82 SD)
  Means across extant populations only:
     Population size =          158.19 (0.69 SE; 21.82 SD)
     Expected heterozygosity =  0.8727 (0.0011 SE; 0.0352 SD)
     Observed heterozygosity =  0.8812 (0.0015 SE; 0.0461 SD)
     Number of extant alleles = 14.47 (0.07 SE; 2.24 SD)
     Number of mt haplotypes =  4.06 (0.04 SE; 1.11 SD)

Year 68
     N[Extinct] =    0, P[E] =  0.000
     N[Surviving] =  1000, P[S] =  1.000
     Mean size (all populations) = 156.64 (0.71 SE; 22.50 SD)
  Means across extant populations only:
     Population size =          156.64 (0.71 SE; 22.50 SD)
     Expected heterozygosity =  0.8706 (0.0011 SE; 0.0354 SD)
     Observed heterozygosity =  0.8793 (0.0015 SE; 0.0467 SD)
     Number of extant alleles = 14.27 (0.07 SE; 2.22 SD)
     Number of mt haplotypes =  4.00 (0.03 SE; 1.10 SD)

Year 69
     N[Extinct] =    0, P[E] =  0.000
     N[Surviving] =  1000, P[S] =  1.000
     Mean size (all populations) = 157.21 (0.71 SE; 22.56 SD)
  Means across extant populations only:
     Population size =          157.21 (0.71 SE; 22.56 SD)
     Expected heterozygosity =  0.8684 (0.0012 SE; 0.0364 SD)
     Observed heterozygosity =  0.8766 (0.0015 SE; 0.0470 SD)
     Number of extant alleles = 14.08 (0.07 SE; 2.16 SD)
     Number of mt haplotypes =  3.93 (0.03 SE; 1.08 SD)

Year 70
     N[Extinct] =    0, P[E] =  0.000
     N[Surviving] =  1000, P[S] =  1.000
     Mean size (all populations) = 157.05 (0.70 SE; 22.02 SD)
  Means across extant populations only:
     Population size =          157.05 (0.70 SE; 22.02 SD)
     Expected heterozygosity =  0.8671 (0.0011 SE; 0.0362 SD)
     Observed heterozygosity =  0.8763 (0.0015 SE; 0.0474 SD)
     Number of extant alleles = 13.88 (0.07 SE; 2.15 SD)
     Number of mt haplotypes =  3.89 (0.03 SE; 1.07 SD)

Year 71
     N[Extinct] =    0, P[E] =  0.000
     N[Surviving] =  1000, P[S] =  1.000
     Mean size (all populations) = 155.15 (0.73 SE; 23.01 SD)
  Means across extant populations only:
     Population size =          155.15 (0.73 SE; 23.01 SD)
     Expected heterozygosity =  0.8653 (0.0012 SE; 0.0364 SD)
     Observed heterozygosity =  0.8746 (0.0015 SE; 0.0477 SD)
     Number of extant alleles = 13.68 (0.07 SE; 2.13 SD)
     Number of mt haplotypes =  3.84 (0.03 SE; 1.09 SD)

Year 72
     N[Extinct] =    0, P[E] =  0.000
     N[Surviving] =  1000, P[S] =  1.000
     Mean size (all populations) = 156.76 (0.71 SE; 22.37 SD)
  Means across extant populations only:
     Population size =          156.76 (0.71 SE; 22.37 SD)
     Expected heterozygosity =  0.8633 (0.0012 SE; 0.0367 SD)
     Observed heterozygosity =  0.8728 (0.0015 SE; 0.0467 SD)
     Number of extant alleles = 13.53 (0.07 SE; 2.16 SD)
     Number of mt haplotypes =  3.81 (0.04 SE; 1.11 SD)

Year 73
     N[Extinct] =    0, P[E] =  0.000
     N[Surviving] =  1000, P[S] =  1.000
     Mean size (all populations) = 156.31 (0.73 SE; 23.12 SD)
  Means across extant populations only:
     Population size =          156.31 (0.73 SE; 23.12 SD)
     Expected heterozygosity =  0.8617 (0.0012 SE; 0.0371 SD)
     Observed heterozygosity =  0.8711 (0.0015 SE; 0.0480 SD)
     Number of extant alleles = 13.35 (0.07 SE; 2.13 SD)
     Number of mt haplotypes =  3.75 (0.03 SE; 1.08 SD)

Year 74
     N[Extinct] =    0, P[E] =  0.000
     N[Surviving] =  1000, P[S] =  1.000
     Mean size (all populations) = 155.50 (0.71 SE; 22.59 SD)
  Means across extant populations only:
     Population size =          155.50 (0.71 SE; 22.59 SD)
     Expected heterozygosity =  0.8601 (0.0012 SE; 0.0376 SD)
     Observed heterozygosity =  0.8697 (0.0016 SE; 0.0492 SD)
     Number of extant alleles = 13.17 (0.07 SE; 2.14 SD)
     Number of mt haplotypes =  3.71 (0.03 SE; 1.09 SD)

Year 75
     N[Extinct] =    0, P[E] =  0.000
     N[Surviving] =  1000, P[S] =  1.000
     Mean size (all populations) = 155.96 (0.72 SE; 22.88 SD)
  Means across extant populations only:
     Population size =          155.96 (0.72 SE; 22.88 SD)
     Expected heterozygosity =  0.8575 (0.0012 SE; 0.0393 SD)
     Observed heterozygosity =  0.8660 (0.0016 SE; 0.0518 SD)
     Number of extant alleles = 13.00 (0.07 SE; 2.13 SD)
     Number of mt haplotypes =  3.67 (0.03 SE; 1.10 SD)

Year 76
     N[Extinct] =    0, P[E] =  0.000
     N[Surviving] =  1000, P[S] =  1.000
     Mean size (all populations) = 155.17 (0.74 SE; 23.25 SD)
  Means across extant populations only:
     Population size =          155.17 (0.74 SE; 23.25 SD)
     Expected heterozygosity =  0.8553 (0.0013 SE; 0.0405 SD)
     Observed heterozygosity =  0.8631 (0.0016 SE; 0.0518 SD)
     Number of extant alleles = 12.83 (0.07 SE; 2.11 SD)
     Number of mt haplotypes =  3.62 (0.03 SE; 1.10 SD)

Year 77
     N[Extinct] =    0, P[E] =  0.000
     N[Surviving] =  1000, P[S] =  1.000
     Mean size (all populations) = 156.97 (0.69 SE; 21.74 SD)
  Means across extant populations only:
     Population size =          156.97 (0.69 SE; 21.74 SD)
     Expected heterozygosity =  0.8535 (0.0013 SE; 0.0408 SD)
     Observed heterozygosity =  0.8639 (0.0016 SE; 0.0508 SD)
     Number of extant alleles = 12.69 (0.07 SE; 2.11 SD)
     Number of mt haplotypes =  3.59 (0.03 SE; 1.10 SD)

Year 78
     N[Extinct] =    0, P[E] =  0.000
     N[Surviving] =  1000, P[S] =  1.000
     Mean size (all populations) = 154.08 (0.70 SE; 22.19 SD)
  Means across extant populations only:
     Population size =          154.08 (0.70 SE; 22.19 SD)
     Expected heterozygosity =  0.8520 (0.0013 SE; 0.0406 SD)
     Observed heterozygosity =  0.8619 (0.0016 SE; 0.0503 SD)
     Number of extant alleles = 12.54 (0.07 SE; 2.09 SD)
     Number of mt haplotypes =  3.53 (0.03 SE; 1.08 SD)

Year 79
     N[Extinct] =    0, P[E] =  0.000
     N[Surviving] =  1000, P[S] =  1.000
     Mean size (all populations) = 155.25 (0.69 SE; 21.77 SD)
  Means across extant populations only:
     Population size =          155.25 (0.69 SE; 21.77 SD)
     Expected heterozygosity =  0.8500 (0.0013 SE; 0.0422 SD)
     Observed heterozygosity =  0.8598 (0.0016 SE; 0.0513 SD)
     Number of extant alleles = 12.37 (0.07 SE; 2.07 SD)
     Number of mt haplotypes =  3.47 (0.03 SE; 1.05 SD)

Year 80
     N[Extinct] =    0, P[E] =  0.000
     N[Surviving] =  1000, P[S] =  1.000
     Mean size (all populations) = 153.95 (0.70 SE; 22.20 SD)
  Means across extant populations only:
     Population size =          153.95 (0.70 SE; 22.20 SD)
     Expected heterozygosity =  0.8480 (0.0014 SE; 0.0432 SD)
     Observed heterozygosity =  0.8582 (0.0017 SE; 0.0532 SD)
     Number of extant alleles = 12.24 (0.07 SE; 2.07 SD)
     Number of mt haplotypes =  3.43 (0.03 SE; 1.04 SD)

Year 81
     N[Extinct] =    0, P[E] =  0.000
     N[Surviving] =  1000, P[S] =  1.000
     Mean size (all populations) = 154.99 (0.67 SE; 21.04 SD)
  Means across extant populations only:
     Population size =          154.99 (0.67 SE; 21.04 SD)
     Expected heterozygosity =  0.8466 (0.0014 SE; 0.0439 SD)
     Observed heterozygosity =  0.8563 (0.0017 SE; 0.0526 SD)
     Number of extant alleles = 12.10 (0.07 SE; 2.08 SD)
     Number of mt haplotypes =  3.40 (0.03 SE; 1.03 SD)

Year 82
     N[Extinct] =    0, P[E] =  0.000
     N[Surviving] =  1000, P[S] =  1.000
     Mean size (all populations) = 153.17 (0.72 SE; 22.70 SD)
  Means across extant populations only:
     Population size =          153.17 (0.72 SE; 22.70 SD)
     Expected heterozygosity =  0.8446 (0.0014 SE; 0.0440 SD)
     Observed heterozygosity =  0.8541 (0.0017 SE; 0.0536 SD)
     Number of extant alleles = 11.98 (0.07 SE; 2.09 SD)
     Number of mt haplotypes =  3.35 (0.03 SE; 1.03 SD)

Year 83
     N[Extinct] =    0, P[E] =  0.000
     N[Surviving] =  1000, P[S] =  1.000
     Mean size (all populations) = 153.71 (0.70 SE; 22.21 SD)
  Means across extant populations only:
     Population size =          153.71 (0.70 SE; 22.21 SD)
     Expected heterozygosity =  0.8435 (0.0014 SE; 0.0443 SD)
     Observed heterozygosity =  0.8537 (0.0017 SE; 0.0543 SD)
     Number of extant alleles = 11.85 (0.07 SE; 2.07 SD)
     Number of mt haplotypes =  3.31 (0.03 SE; 1.02 SD)

Year 84
     N[Extinct] =    0, P[E] =  0.000
     N[Surviving] =  1000, P[S] =  1.000
     Mean size (all populations) = 153.92 (0.69 SE; 21.86 SD)
  Means across extant populations only:
     Population size =          153.92 (0.69 SE; 21.86 SD)
     Expected heterozygosity =  0.8416 (0.0014 SE; 0.0450 SD)
     Observed heterozygosity =  0.8510 (0.0018 SE; 0.0560 SD)
     Number of extant alleles = 11.71 (0.06 SE; 2.03 SD)
     Number of mt haplotypes =  3.28 (0.03 SE; 1.02 SD)

Year 85
     N[Extinct] =    0, P[E] =  0.000
     N[Surviving] =  1000, P[S] =  1.000
     Mean size (all populations) = 154.07 (0.68 SE; 21.49 SD)
  Means across extant populations only:
     Population size =          154.07 (0.68 SE; 21.49 SD)
     Expected heterozygosity =  0.8387 (0.0015 SE; 0.0463 SD)
     Observed heterozygosity =  0.8473 (0.0018 SE; 0.0579 SD)
     Number of extant alleles = 11.58 (0.06 SE; 2.05 SD)
     Number of mt haplotypes =  3.25 (0.03 SE; 1.01 SD)

Year 86
     N[Extinct] =    0, P[E] =  0.000
     N[Surviving] =  1000, P[S] =  1.000
     Mean size (all populations) = 152.95 (0.68 SE; 21.63 SD)
  Means across extant populations only:
     Population size =          152.95 (0.68 SE; 21.63 SD)
     Expected heterozygosity =  0.8371 (0.0015 SE; 0.0475 SD)
     Observed heterozygosity =  0.8449 (0.0019 SE; 0.0599 SD)
     Number of extant alleles = 11.44 (0.06 SE; 2.03 SD)
     Number of mt haplotypes =  3.20 (0.03 SE; 1.00 SD)

Year 87
     N[Extinct] =    0, P[E] =  0.000
     N[Surviving] =  1000, P[S] =  1.000
     Mean size (all populations) = 153.22 (0.71 SE; 22.42 SD)
  Means across extant populations only:
     Population size =          153.22 (0.71 SE; 22.42 SD)
     Expected heterozygosity =  0.8354 (0.0015 SE; 0.0480 SD)
     Observed heterozygosity =  0.8434 (0.0019 SE; 0.0595 SD)
     Number of extant alleles = 11.32 (0.06 SE; 2.03 SD)
     Number of mt haplotypes =  3.17 (0.03 SE; 1.00 SD)

Year 88
     N[Extinct] =    0, P[E] =  0.000
     N[Surviving] =  1000, P[S] =  1.000
     Mean size (all populations) = 151.72 (0.69 SE; 21.94 SD)
  Means across extant populations only:
     Population size =          151.72 (0.69 SE; 21.94 SD)
     Expected heterozygosity =  0.8330 (0.0016 SE; 0.0496 SD)
     Observed heterozygosity =  0.8417 (0.0019 SE; 0.0605 SD)
     Number of extant alleles = 11.20 (0.06 SE; 2.03 SD)
     Number of mt haplotypes =  3.15 (0.03 SE; 1.00 SD)

Year 89
     N[Extinct] =    0, P[E] =  0.000
     N[Surviving] =  1000, P[S] =  1.000
     Mean size (all populations) = 152.75 (0.70 SE; 22.14 SD)
  Means across extant populations only:
     Population size =          152.75 (0.70 SE; 22.14 SD)
     Expected heterozygosity =  0.8312 (0.0016 SE; 0.0505 SD)
     Observed heterozygosity =  0.8391 (0.0019 SE; 0.0605 SD)
     Number of extant alleles = 11.10 (0.06 SE; 2.02 SD)
     Number of mt haplotypes =  3.12 (0.03 SE; 1.00 SD)

Year 90
     N[Extinct] =    0, P[E] =  0.000
     N[Surviving] =  1000, P[S] =  1.000
     Mean size (all populations) = 152.71 (0.67 SE; 21.17 SD)
  Means across extant populations only:
     Population size =          152.71 (0.67 SE; 21.17 SD)
     Expected heterozygosity =  0.8294 (0.0016 SE; 0.0512 SD)
     Observed heterozygosity =  0.8384 (0.0019 SE; 0.0613 SD)
     Number of extant alleles = 10.99 (0.06 SE; 2.02 SD)
     Number of mt haplotypes =  3.08 (0.03 SE; 1.00 SD)

Year 91
     N[Extinct] =    0, P[E] =  0.000
     N[Surviving] =  1000, P[S] =  1.000
     Mean size (all populations) = 152.25 (0.68 SE; 21.55 SD)
  Means across extant populations only:
     Population size =          152.25 (0.68 SE; 21.55 SD)
     Expected heterozygosity =  0.8276 (0.0016 SE; 0.0513 SD)
     Observed heterozygosity =  0.8369 (0.0020 SE; 0.0619 SD)
     Number of extant alleles = 10.85 (0.06 SE; 2.00 SD)
     Number of mt haplotypes =  3.06 (0.03 SE; 0.99 SD)

Year 92
     N[Extinct] =    0, P[E] =  0.000
     N[Surviving] =  1000, P[S] =  1.000
     Mean size (all populations) = 152.24 (0.67 SE; 21.18 SD)
  Means across extant populations only:
     Population size =          152.24 (0.67 SE; 21.18 SD)
     Expected heterozygosity =  0.8264 (0.0016 SE; 0.0514 SD)
     Observed heterozygosity =  0.8370 (0.0020 SE; 0.0633 SD)
     Number of extant alleles = 10.75 (0.06 SE; 2.00 SD)
     Number of mt haplotypes =  3.03 (0.03 SE; 0.98 SD)

Year 93
     N[Extinct] =    0, P[E] =  0.000
     N[Surviving] =  1000, P[S] =  1.000
     Mean size (all populations) = 151.54 (0.68 SE; 21.41 SD)
  Means across extant populations only:
     Population size =          151.54 (0.68 SE; 21.41 SD)
     Expected heterozygosity =  0.8257 (0.0016 SE; 0.0517 SD)
     Observed heterozygosity =  0.8357 (0.0020 SE; 0.0643 SD)
     Number of extant alleles = 10.63 (0.06 SE; 1.99 SD)
     Number of mt haplotypes =  3.01 (0.03 SE; 0.97 SD)

Year 94
     N[Extinct] =    0, P[E] =  0.000
     N[Surviving] =  1000, P[S] =  1.000
     Mean size (all populations) = 152.44 (0.67 SE; 21.27 SD)
  Means across extant populations only:
     Population size =          152.44 (0.67 SE; 21.27 SD)
     Expected heterozygosity =  0.8237 (0.0017 SE; 0.0527 SD)
     Observed heterozygosity =  0.8345 (0.0021 SE; 0.0649 SD)
     Number of extant alleles = 10.54 (0.06 SE; 1.97 SD)
     Number of mt haplotypes =  2.99 (0.03 SE; 0.96 SD)

Year 95
     N[Extinct] =    0, P[E] =  0.000
     N[Surviving] =  1000, P[S] =  1.000
     Mean size (all populations) = 150.93 (0.68 SE; 21.63 SD)
  Means across extant populations only:
     Population size =          150.93 (0.68 SE; 21.63 SD)
     Expected heterozygosity =  0.8215 (0.0017 SE; 0.0539 SD)
     Observed heterozygosity =  0.8342 (0.0020 SE; 0.0648 SD)
     Number of extant alleles = 10.44 (0.06 SE; 1.96 SD)
     Number of mt haplotypes =  2.97 (0.03 SE; 0.96 SD)

Year 96
     N[Extinct] =    0, P[E] =  0.000
     N[Surviving] =  1000, P[S] =  1.000
     Mean size (all populations) = 150.14 (0.69 SE; 21.81 SD)
  Means across extant populations only:
     Population size =          150.14 (0.69 SE; 21.81 SD)
     Expected heterozygosity =  0.8197 (0.0017 SE; 0.0552 SD)
     Observed heterozygosity =  0.8298 (0.0020 SE; 0.0642 SD)
     Number of extant alleles = 10.31 (0.06 SE; 1.94 SD)
     Number of mt haplotypes =  2.94 (0.03 SE; 0.95 SD)

Year 97
     N[Extinct] =    0, P[E] =  0.000
     N[Surviving] =  1000, P[S] =  1.000
     Mean size (all populations) = 151.38 (0.67 SE; 21.31 SD)
  Means across extant populations only:
     Population size =          151.38 (0.67 SE; 21.31 SD)
     Expected heterozygosity =  0.8176 (0.0018 SE; 0.0556 SD)
     Observed heterozygosity =  0.8268 (0.0020 SE; 0.0639 SD)
     Number of extant alleles = 10.21 (0.06 SE; 1.95 SD)
     Number of mt haplotypes =  2.91 (0.03 SE; 0.95 SD)

Year 98
     N[Extinct] =    0, P[E] =  0.000
     N[Surviving] =  1000, P[S] =  1.000
     Mean size (all populations) = 149.55 (0.71 SE; 22.37 SD)
  Means across extant populations only:
     Population size =          149.55 (0.71 SE; 22.37 SD)
     Expected heterozygosity =  0.8151 (0.0018 SE; 0.0564 SD)
     Observed heterozygosity =  0.8256 (0.0021 SE; 0.0653 SD)
     Number of extant alleles = 10.10 (0.06 SE; 1.93 SD)
     Number of mt haplotypes =  2.89 (0.03 SE; 0.94 SD)

Year 99
     N[Extinct] =    0, P[E] =  0.000
     N[Surviving] =  1000, P[S] =  1.000
     Mean size (all populations) = 150.20 (0.68 SE; 21.50 SD)
  Means across extant populations only:
     Population size =          150.20 (0.68 SE; 21.50 SD)
     Expected heterozygosity =  0.8132 (0.0018 SE; 0.0566 SD)
     Observed heterozygosity =  0.8221 (0.0021 SE; 0.0671 SD)
     Number of extant alleles = 9.99 (0.06 SE; 1.90 SD)
     Number of mt haplotypes =  2.86 (0.03 SE; 0.92 SD)

Year 100
     N[Extinct] =    0, P[E] =  0.000
     N[Surviving] =  1000, P[S] =  1.000
     Mean size (all populations) = 150.59 (0.67 SE; 21.31 SD)
  Means across extant populations only:
     Population size =          150.59 (0.67 SE; 21.31 SD)
     Expected heterozygosity =  0.8111 (0.0018 SE; 0.0571 SD)
     Observed heterozygosity =  0.8194 (0.0021 SE; 0.0667 SD)
     Number of extant alleles = 9.88 (0.06 SE; 1.88 SD)
     Number of mt haplotypes =  2.84 (0.03 SE; 0.92 SD)


In 1000 simulations of SLR_100yr-Exponential for 100 years:
  0 went extinct and 1000 survived.

This gives a probability of extinction of 0.00000 (0.00000 SE),
  or a probability of success of          1.00000 (0.00000 SE).

Means across all populations (extant and extinct) ...
Mean final population was 150.59 (0.67 SE; 21.31 SD).
   Age 0       1   Adults    Total
    0.00   29.96   45.30     75.25 Males
    0.00   29.88   45.46     75.34 Females

Across all years, prior to carrying capacity truncation,
  mean growth rate (r) was 0.2447 (0.0016 SE, 0.5043 SD)

Final expected heterozygosity was     0.8111 (0.0018 SE; 0.0571 SD)
Final observed heterozygosity was     0.8194 (0.0021 SE; 0.0667 SD)
Final number of alleles was           9.88 (0.06 SE; 1.88 SD)
Final number of mt haplotypes was     2.84 (0.03 SE; 0.92 SD)
Mean Ne calculated from loss of heterozygosity in extant populations: Infinity
*************************************************************************


Population 2: Kahuku_Complex

Year 0
     N[Extinct] =    0, P[E] =  0.000
     N[Surviving] =  1000, P[S] =  1.000
     Mean size (all populations) = 84.00 (0.00 SE; 0.00 SD)
  Means across extant populations only:
     Population size =          84.00 (0.00 SE; 0.00 SD)
     Expected heterozygosity =  0.9940 (0.0000 SE; 0.0000 SD)
     Observed heterozygosity =  1.0000 (0.0000 SE; 0.0000 SD)
     Number of extant alleles = 168.00 (0.00 SE; 0.00 SD)
     Number of mt haplotypes =  84.00 (0.00 SE; 0.00 SD)

Year 1
     N[Extinct] =    0, P[E] =  0.000
     N[Surviving] =  1000, P[S] =  1.000
     Mean size (all populations) = 61.30 (0.17 SE; 5.26 SD)
  Means across extant populations only:
     Population size =          61.30 (0.17 SE; 5.26 SD)
     Expected heterozygosity =  0.9918 (0.0000 SE; 0.0007 SD)
     Observed heterozygosity =  1.0000 (0.0000 SE; 0.0000 SD)
     Number of extant alleles = 122.60 (0.33 SE; 10.51 SD)
     Number of mt haplotypes =  61.30 (0.17 SE; 5.26 SD)

Year 2
     N[Extinct] =    0, P[E] =  0.000
     N[Surviving] =  1000, P[S] =  1.000
     Mean size (all populations) = 98.18 (0.47 SE; 14.99 SD)
  Means across extant populations only:
     Population size =          98.18 (0.47 SE; 14.99 SD)
     Expected heterozygosity =  0.9868 (0.0000 SE; 0.0013 SD)
     Observed heterozygosity =  1.0000 (0.0000 SE; 0.0000 SD)
     Number of extant alleles = 99.99 (0.28 SE; 8.86 SD)
     Number of mt haplotypes =  43.86 (0.16 SE; 5.16 SD)

Year 3
     N[Extinct] =    0, P[E] =  0.000
     N[Surviving] =  1000, P[S] =  1.000
     Mean size (all populations) = 88.97 (0.44 SE; 14.07 SD)
  Means across extant populations only:
     Population size =          88.97 (0.44 SE; 14.07 SD)
     Expected heterozygosity =  0.9842 (0.0001 SE; 0.0019 SD)
     Observed heterozygosity =  1.0000 (0.0000 SE; 0.0000 SD)
     Number of extant alleles = 86.54 (0.25 SE; 7.91 SD)
     Number of mt haplotypes =  36.35 (0.14 SE; 4.34 SD)

Year 4
     N[Extinct] =    0, P[E] =  0.000
     N[Surviving] =  1000, P[S] =  1.000
     Mean size (all populations) = 94.90 (0.45 SE; 14.33 SD)
  Means across extant populations only:
     Population size =          94.90 (0.45 SE; 14.33 SD)
     Expected heterozygosity =  0.9805 (0.0001 SE; 0.0024 SD)
     Observed heterozygosity =  0.9967 (0.0003 SE; 0.0082 SD)
     Number of extant alleles = 74.38 (0.21 SE; 6.58 SD)
     Number of mt haplotypes =  28.90 (0.13 SE; 3.96 SD)

Year 5
     N[Extinct] =    0, P[E] =  0.000
     N[Surviving] =  1000, P[S] =  1.000
     Mean size (all populations) = 91.08 (0.45 SE; 14.31 SD)
  Means across extant populations only:
     Population size =          91.08 (0.45 SE; 14.31 SD)
     Expected heterozygosity =  0.9774 (0.0001 SE; 0.0029 SD)
     Observed heterozygosity =  0.9943 (0.0003 SE; 0.0110 SD)
     Number of extant alleles = 65.98 (0.19 SE; 6.08 SD)
     Number of mt haplotypes =  24.45 (0.11 SE; 3.50 SD)

Year 6
     N[Extinct] =    0, P[E] =  0.000
     N[Surviving] =  1000, P[S] =  1.000
     Mean size (all populations) = 92.36 (0.44 SE; 13.99 SD)
  Means across extant populations only:
     Population size =          92.36 (0.44 SE; 13.99 SD)
     Expected heterozygosity =  0.9738 (0.0001 SE; 0.0036 SD)
     Observed heterozygosity =  0.9906 (0.0004 SE; 0.0142 SD)
     Number of extant alleles = 58.76 (0.18 SE; 5.56 SD)
     Number of mt haplotypes =  20.85 (0.10 SE; 3.14 SD)

Year 7
     N[Extinct] =    0, P[E] =  0.000
     N[Surviving] =  1000, P[S] =  1.000
     Mean size (all populations) = 91.45 (0.42 SE; 13.36 SD)
  Means across extant populations only:
     Population size =          91.45 (0.42 SE; 13.36 SD)
     Expected heterozygosity =  0.9705 (0.0001 SE; 0.0043 SD)
     Observed heterozygosity =  0.9870 (0.0005 SE; 0.0167 SD)
     Number of extant alleles = 53.34 (0.17 SE; 5.31 SD)
     Number of mt haplotypes =  18.32 (0.09 SE; 2.86 SD)

Year 8
     N[Extinct] =    0, P[E] =  0.000
     N[Surviving] =  1000, P[S] =  1.000
     Mean size (all populations) = 91.50 (0.44 SE; 13.99 SD)
  Means across extant populations only:
     Population size =          91.50 (0.44 SE; 13.99 SD)
     Expected heterozygosity =  0.9672 (0.0002 SE; 0.0049 SD)
     Observed heterozygosity =  0.9841 (0.0006 SE; 0.0180 SD)
     Number of extant alleles = 48.52 (0.15 SE; 4.88 SD)
     Number of mt haplotypes =  16.15 (0.08 SE; 2.63 SD)

Year 9
     N[Extinct] =    0, P[E] =  0.000
     N[Surviving] =  1000, P[S] =  1.000
     Mean size (all populations) = 90.32 (0.43 SE; 13.48 SD)
  Means across extant populations only:
     Population size =          90.32 (0.43 SE; 13.48 SD)
     Expected heterozygosity =  0.9640 (0.0002 SE; 0.0055 SD)
     Observed heterozygosity =  0.9819 (0.0006 SE; 0.0191 SD)
     Number of extant alleles = 44.76 (0.15 SE; 4.73 SD)
     Number of mt haplotypes =  14.54 (0.08 SE; 2.42 SD)

Year 10
     N[Extinct] =    0, P[E] =  0.000
     N[Surviving] =  1000, P[S] =  1.000
     Mean size (all populations) = 90.00 (0.45 SE; 14.18 SD)
  Means across extant populations only:
     Population size =          90.00 (0.45 SE; 14.18 SD)
     Expected heterozygosity =  0.9602 (0.0002 SE; 0.0062 SD)
     Observed heterozygosity =  0.9779 (0.0007 SE; 0.0209 SD)
     Number of extant alleles = 41.14 (0.14 SE; 4.33 SD)
     Number of mt haplotypes =  12.87 (0.07 SE; 2.13 SD)

Year 11
     N[Extinct] =    0, P[E] =  0.000
     N[Surviving] =  1000, P[S] =  1.000
     Mean size (all populations) = 88.61 (0.45 SE; 14.13 SD)
  Means across extant populations only:
     Population size =          88.61 (0.45 SE; 14.13 SD)
     Expected heterozygosity =  0.9571 (0.0002 SE; 0.0066 SD)
     Observed heterozygosity =  0.9749 (0.0007 SE; 0.0219 SD)
     Number of extant alleles = 38.38 (0.13 SE; 4.07 SD)
     Number of mt haplotypes =  11.89 (0.07 SE; 2.08 SD)

Year 12
     N[Extinct] =    0, P[E] =  0.000
     N[Surviving] =  1000, P[S] =  1.000
     Mean size (all populations) = 89.39 (0.43 SE; 13.59 SD)
  Means across extant populations only:
     Population size =          89.39 (0.43 SE; 13.59 SD)
     Expected heterozygosity =  0.9535 (0.0002 SE; 0.0076 SD)
     Observed heterozygosity =  0.9707 (0.0007 SE; 0.0233 SD)
     Number of extant alleles = 35.85 (0.12 SE; 3.87 SD)
     Number of mt haplotypes =  10.93 (0.06 SE; 1.94 SD)

Year 13
     N[Extinct] =    0, P[E] =  0.000
     N[Surviving] =  1000, P[S] =  1.000
     Mean size (all populations) = 87.91 (0.43 SE; 13.59 SD)
  Means across extant populations only:
     Population size =          87.91 (0.43 SE; 13.59 SD)
     Expected heterozygosity =  0.9500 (0.0003 SE; 0.0086 SD)
     Observed heterozygosity =  0.9675 (0.0007 SE; 0.0236 SD)
     Number of extant alleles = 33.62 (0.12 SE; 3.73 SD)
     Number of mt haplotypes =  10.17 (0.06 SE; 1.84 SD)

Year 14
     N[Extinct] =    0, P[E] =  0.000
     N[Surviving] =  1000, P[S] =  1.000
     Mean size (all populations) = 87.78 (0.44 SE; 13.83 SD)
  Means across extant populations only:
     Population size =          87.78 (0.44 SE; 13.83 SD)
     Expected heterozygosity =  0.9464 (0.0003 SE; 0.0095 SD)
     Observed heterozygosity =  0.9635 (0.0008 SE; 0.0260 SD)
     Number of extant alleles = 31.75 (0.11 SE; 3.58 SD)
     Number of mt haplotypes =  9.48 (0.05 SE; 1.74 SD)

Year 15
     N[Extinct] =    0, P[E] =  0.000
     N[Surviving] =  1000, P[S] =  1.000
     Mean size (all populations) = 86.48 (0.44 SE; 14.03 SD)
  Means across extant populations only:
     Population size =          86.48 (0.44 SE; 14.03 SD)
     Expected heterozygosity =  0.9428 (0.0003 SE; 0.0106 SD)
     Observed heterozygosity =  0.9608 (0.0008 SE; 0.0268 SD)
     Number of extant alleles = 30.00 (0.11 SE; 3.36 SD)
     Number of mt haplotypes =  8.88 (0.05 SE; 1.69 SD)

Year 16
     N[Extinct] =    0, P[E] =  0.000
     N[Surviving] =  1000, P[S] =  1.000
     Mean size (all populations) = 87.03 (0.42 SE; 13.15 SD)
  Means across extant populations only:
     Population size =          87.03 (0.42 SE; 13.15 SD)
     Expected heterozygosity =  0.9395 (0.0004 SE; 0.0115 SD)
     Observed heterozygosity =  0.9572 (0.0009 SE; 0.0296 SD)
     Number of extant alleles = 28.44 (0.11 SE; 3.33 SD)
     Number of mt haplotypes =  8.38 (0.05 SE; 1.65 SD)

Year 17
     N[Extinct] =    0, P[E] =  0.000
     N[Surviving] =  1000, P[S] =  1.000
     Mean size (all populations) = 86.75 (0.40 SE; 12.63 SD)
  Means across extant populations only:
     Population size =          86.75 (0.40 SE; 12.63 SD)
     Expected heterozygosity =  0.9362 (0.0004 SE; 0.0123 SD)
     Observed heterozygosity =  0.9535 (0.0010 SE; 0.0307 SD)
     Number of extant alleles = 27.04 (0.10 SE; 3.20 SD)
     Number of mt haplotypes =  7.97 (0.05 SE; 1.61 SD)

Year 18
     N[Extinct] =    0, P[E] =  0.000
     N[Surviving] =  1000, P[S] =  1.000
     Mean size (all populations) = 85.61 (0.40 SE; 12.55 SD)
  Means across extant populations only:
     Population size =          85.61 (0.40 SE; 12.55 SD)
     Expected heterozygosity =  0.9326 (0.0004 SE; 0.0132 SD)
     Observed heterozygosity =  0.9493 (0.0010 SE; 0.0321 SD)
     Number of extant alleles = 25.74 (0.10 SE; 3.14 SD)
     Number of mt haplotypes =  7.58 (0.05 SE; 1.58 SD)

Year 19
     N[Extinct] =    0, P[E] =  0.000
     N[Surviving] =  1000, P[S] =  1.000
     Mean size (all populations) = 85.12 (0.42 SE; 13.18 SD)
  Means across extant populations only:
     Population size =          85.12 (0.42 SE; 13.18 SD)
     Expected heterozygosity =  0.9292 (0.0004 SE; 0.0139 SD)
     Observed heterozygosity =  0.9459 (0.0010 SE; 0.0324 SD)
     Number of extant alleles = 24.57 (0.10 SE; 3.10 SD)
     Number of mt haplotypes =  7.18 (0.05 SE; 1.54 SD)

Year 20
     N[Extinct] =    0, P[E] =  0.000
     N[Surviving] =  1000, P[S] =  1.000
     Mean size (all populations) = 84.48 (0.40 SE; 12.74 SD)
  Means across extant populations only:
     Population size =          84.48 (0.40 SE; 12.74 SD)
     Expected heterozygosity =  0.9257 (0.0005 SE; 0.0147 SD)
     Observed heterozygosity =  0.9431 (0.0011 SE; 0.0335 SD)
     Number of extant alleles = 23.52 (0.10 SE; 3.02 SD)
     Number of mt haplotypes =  6.84 (0.05 SE; 1.51 SD)

Year 21
     N[Extinct] =    0, P[E] =  0.000
     N[Surviving] =  1000, P[S] =  1.000
     Mean size (all populations) = 83.56 (0.42 SE; 13.41 SD)
  Means across extant populations only:
     Population size =          83.56 (0.42 SE; 13.41 SD)
     Expected heterozygosity =  0.9222 (0.0005 SE; 0.0158 SD)
     Observed heterozygosity =  0.9403 (0.0011 SE; 0.0355 SD)
     Number of extant alleles = 22.53 (0.09 SE; 2.98 SD)
     Number of mt haplotypes =  6.55 (0.05 SE; 1.50 SD)

Year 22
     N[Extinct] =    0, P[E] =  0.000
     N[Surviving] =  1000, P[S] =  1.000
     Mean size (all populations) = 83.42 (0.41 SE; 12.97 SD)
  Means across extant populations only:
     Population size =          83.42 (0.41 SE; 12.97 SD)
     Expected heterozygosity =  0.9186 (0.0005 SE; 0.0166 SD)
     Observed heterozygosity =  0.9371 (0.0011 SE; 0.0358 SD)
     Number of extant alleles = 21.67 (0.09 SE; 2.88 SD)
     Number of mt haplotypes =  6.29 (0.05 SE; 1.48 SD)

Year 23
     N[Extinct] =    0, P[E] =  0.000
     N[Surviving] =  1000, P[S] =  1.000
     Mean size (all populations) = 82.13 (0.41 SE; 12.93 SD)
  Means across extant populations only:
     Population size =          82.13 (0.41 SE; 12.93 SD)
     Expected heterozygosity =  0.9153 (0.0006 SE; 0.0176 SD)
     Observed heterozygosity =  0.9336 (0.0012 SE; 0.0364 SD)
     Number of extant alleles = 20.83 (0.09 SE; 2.77 SD)
     Number of mt haplotypes =  6.06 (0.04 SE; 1.42 SD)

Year 24
     N[Extinct] =    0, P[E] =  0.000
     N[Surviving] =  1000, P[S] =  1.000
     Mean size (all populations) = 82.95 (0.41 SE; 12.89 SD)
  Means across extant populations only:
     Population size =          82.95 (0.41 SE; 12.89 SD)
     Expected heterozygosity =  0.9118 (0.0006 SE; 0.0185 SD)
     Observed heterozygosity =  0.9288 (0.0012 SE; 0.0384 SD)
     Number of extant alleles = 20.11 (0.09 SE; 2.69 SD)
     Number of mt haplotypes =  5.85 (0.04 SE; 1.40 SD)

Year 25
     N[Extinct] =    0, P[E] =  0.000
     N[Surviving] =  1000, P[S] =  1.000
     Mean size (all populations) = 81.72 (0.41 SE; 13.03 SD)
  Means across extant populations only:
     Population size =          81.72 (0.41 SE; 13.03 SD)
     Expected heterozygosity =  0.9080 (0.0006 SE; 0.0200 SD)
     Observed heterozygosity =  0.9256 (0.0012 SE; 0.0394 SD)
     Number of extant alleles = 19.40 (0.08 SE; 2.66 SD)
     Number of mt haplotypes =  5.62 (0.04 SE; 1.37 SD)

Year 26
     N[Extinct] =    0, P[E] =  0.000
     N[Surviving] =  1000, P[S] =  1.000
     Mean size (all populations) = 80.50 (0.42 SE; 13.13 SD)
  Means across extant populations only:
     Population size =          80.50 (0.42 SE; 13.13 SD)
     Expected heterozygosity =  0.9046 (0.0007 SE; 0.0214 SD)
     Observed heterozygosity =  0.9233 (0.0013 SE; 0.0397 SD)
     Number of extant alleles = 18.69 (0.08 SE; 2.63 SD)
     Number of mt haplotypes =  5.43 (0.04 SE; 1.35 SD)

Year 27
     N[Extinct] =    0, P[E] =  0.000
     N[Surviving] =  1000, P[S] =  1.000
     Mean size (all populations) = 80.22 (0.40 SE; 12.52 SD)
  Means across extant populations only:
     Population size =          80.22 (0.40 SE; 12.52 SD)
     Expected heterozygosity =  0.9013 (0.0007 SE; 0.0225 SD)
     Observed heterozygosity =  0.9197 (0.0014 SE; 0.0430 SD)
     Number of extant alleles = 18.05 (0.08 SE; 2.62 SD)
     Number of mt haplotypes =  5.24 (0.04 SE; 1.31 SD)

Year 28
     N[Extinct] =    0, P[E] =  0.000
     N[Surviving] =  1000, P[S] =  1.000
     Mean size (all populations) = 80.14 (0.40 SE; 12.54 SD)
  Means across extant populations only:
     Population size =          80.14 (0.40 SE; 12.54 SD)
     Expected heterozygosity =  0.8981 (0.0007 SE; 0.0233 SD)
     Observed heterozygosity =  0.9161 (0.0014 SE; 0.0442 SD)
     Number of extant alleles = 17.50 (0.08 SE; 2.56 SD)
     Number of mt haplotypes =  5.07 (0.04 SE; 1.28 SD)

Year 29
     N[Extinct] =    0, P[E] =  0.000
     N[Surviving] =  1000, P[S] =  1.000
     Mean size (all populations) = 79.09 (0.40 SE; 12.50 SD)
  Means across extant populations only:
     Population size =          79.09 (0.40 SE; 12.50 SD)
     Expected heterozygosity =  0.8948 (0.0008 SE; 0.0247 SD)
     Observed heterozygosity =  0.9121 (0.0014 SE; 0.0454 SD)
     Number of extant alleles = 16.92 (0.08 SE; 2.53 SD)
     Number of mt haplotypes =  4.88 (0.04 SE; 1.23 SD)

Year 30
     N[Extinct] =    0, P[E] =  0.000
     N[Surviving] =  1000, P[S] =  1.000
     Mean size (all populations) = 78.64 (0.39 SE; 12.45 SD)
  Means across extant populations only:
     Population size =          78.64 (0.39 SE; 12.45 SD)
     Expected heterozygosity =  0.8912 (0.0008 SE; 0.0257 SD)
     Observed heterozygosity =  0.9087 (0.0015 SE; 0.0461 SD)
     Number of extant alleles = 16.40 (0.08 SE; 2.47 SD)
     Number of mt haplotypes =  4.70 (0.04 SE; 1.24 SD)

Year 31
     N[Extinct] =    0, P[E] =  0.000
     N[Surviving] =  1000, P[S] =  1.000
     Mean size (all populations) = 78.29 (0.39 SE; 12.44 SD)
  Means across extant populations only:
     Population size =          78.29 (0.39 SE; 12.44 SD)
     Expected heterozygosity =  0.8871 (0.0009 SE; 0.0276 SD)
     Observed heterozygosity =  0.9046 (0.0015 SE; 0.0478 SD)
     Number of extant alleles = 15.89 (0.08 SE; 2.46 SD)
     Number of mt haplotypes =  4.54 (0.04 SE; 1.22 SD)

Year 32
     N[Extinct] =    0, P[E] =  0.000
     N[Surviving] =  1000, P[S] =  1.000
     Mean size (all populations) = 77.27 (0.40 SE; 12.59 SD)
  Means across extant populations only:
     Population size =          77.27 (0.40 SE; 12.59 SD)
     Expected heterozygosity =  0.8831 (0.0009 SE; 0.0292 SD)
     Observed heterozygosity =  0.9013 (0.0015 SE; 0.0490 SD)
     Number of extant alleles = 15.40 (0.08 SE; 2.40 SD)
     Number of mt haplotypes =  4.40 (0.04 SE; 1.22 SD)

Year 33
     N[Extinct] =    0, P[E] =  0.000
     N[Surviving] =  1000, P[S] =  1.000
     Mean size (all populations) = 77.30 (0.37 SE; 11.82 SD)
  Means across extant populations only:
     Population size =          77.30 (0.37 SE; 11.82 SD)
     Expected heterozygosity =  0.8794 (0.0010 SE; 0.0310 SD)
     Observed heterozygosity =  0.8969 (0.0016 SE; 0.0505 SD)
     Number of extant alleles = 14.94 (0.07 SE; 2.36 SD)
     Number of mt haplotypes =  4.29 (0.04 SE; 1.20 SD)

Year 34
     N[Extinct] =    0, P[E] =  0.000
     N[Surviving] =  1000, P[S] =  1.000
     Mean size (all populations) = 76.11 (0.38 SE; 12.01 SD)
  Means across extant populations only:
     Population size =          76.11 (0.38 SE; 12.01 SD)
     Expected heterozygosity =  0.8763 (0.0011 SE; 0.0333 SD)
     Observed heterozygosity =  0.8941 (0.0017 SE; 0.0526 SD)
     Number of extant alleles = 14.51 (0.07 SE; 2.31 SD)
     Number of mt haplotypes =  4.17 (0.04 SE; 1.19 SD)

Year 35
     N[Extinct] =    0, P[E] =  0.000
     N[Surviving] =  1000, P[S] =  1.000
     Mean size (all populations) = 75.79 (0.39 SE; 12.37 SD)
  Means across extant populations only:
     Population size =          75.79 (0.39 SE; 12.37 SD)
     Expected heterozygosity =  0.8727 (0.0011 SE; 0.0342 SD)
     Observed heterozygosity =  0.8903 (0.0017 SE; 0.0529 SD)
     Number of extant alleles = 14.10 (0.07 SE; 2.28 SD)
     Number of mt haplotypes =  4.05 (0.04 SE; 1.14 SD)

Year 36
     N[Extinct] =    0, P[E] =  0.000
     N[Surviving] =  1000, P[S] =  1.000
     Mean size (all populations) = 75.34 (0.38 SE; 11.93 SD)
  Means across extant populations only:
     Population size =          75.34 (0.38 SE; 11.93 SD)
     Expected heterozygosity =  0.8692 (0.0011 SE; 0.0348 SD)
     Observed heterozygosity =  0.8879 (0.0017 SE; 0.0536 SD)
     Number of extant alleles = 13.70 (0.07 SE; 2.22 SD)
     Number of mt haplotypes =  3.93 (0.04 SE; 1.12 SD)

Year 37
     N[Extinct] =    0, P[E] =  0.000
     N[Surviving] =  1000, P[S] =  1.000
     Mean size (all populations) = 74.63 (0.37 SE; 11.79 SD)
  Means across extant populations only:
     Population size =          74.63 (0.37 SE; 11.79 SD)
     Expected heterozygosity =  0.8657 (0.0012 SE; 0.0366 SD)
     Observed heterozygosity =  0.8850 (0.0018 SE; 0.0558 SD)
     Number of extant alleles = 13.34 (0.07 SE; 2.17 SD)
     Number of mt haplotypes =  3.82 (0.03 SE; 1.08 SD)

Year 38
     N[Extinct] =    0, P[E] =  0.000
     N[Surviving] =  1000, P[S] =  1.000
     Mean size (all populations) = 74.11 (0.38 SE; 11.95 SD)
  Means across extant populations only:
     Population size =          74.11 (0.38 SE; 11.95 SD)
     Expected heterozygosity =  0.8620 (0.0012 SE; 0.0378 SD)
     Observed heterozygosity =  0.8802 (0.0018 SE; 0.0572 SD)
     Number of extant alleles = 12.98 (0.07 SE; 2.19 SD)
     Number of mt haplotypes =  3.74 (0.03 SE; 1.08 SD)

Year 39
     N[Extinct] =    0, P[E] =  0.000
     N[Surviving] =  1000, P[S] =  1.000
     Mean size (all populations) = 72.94 (0.36 SE; 11.26 SD)
  Means across extant populations only:
     Population size =          72.94 (0.36 SE; 11.26 SD)
     Expected heterozygosity =  0.8584 (0.0012 SE; 0.0395 SD)
     Observed heterozygosity =  0.8755 (0.0019 SE; 0.0593 SD)
     Number of extant alleles = 12.67 (0.07 SE; 2.15 SD)
     Number of mt haplotypes =  3.65 (0.03 SE; 1.08 SD)

Year 40
     N[Extinct] =    0, P[E] =  0.000
     N[Surviving] =  1000, P[S] =  1.000
     Mean size (all populations) = 73.14 (0.37 SE; 11.78 SD)
  Means across extant populations only:
     Population size =          73.14 (0.37 SE; 11.78 SD)
     Expected heterozygosity =  0.8547 (0.0013 SE; 0.0408 SD)
     Observed heterozygosity =  0.8720 (0.0019 SE; 0.0606 SD)
     Number of extant alleles = 12.37 (0.07 SE; 2.13 SD)
     Number of mt haplotypes =  3.56 (0.03 SE; 1.07 SD)

Year 41
     N[Extinct] =    0, P[E] =  0.000
     N[Surviving] =  1000, P[S] =  1.000
     Mean size (all populations) = 72.14 (0.38 SE; 11.95 SD)
  Means across extant populations only:
     Population size =          72.14 (0.38 SE; 11.95 SD)
     Expected heterozygosity =  0.8513 (0.0013 SE; 0.0425 SD)
     Observed heterozygosity =  0.8686 (0.0020 SE; 0.0638 SD)
     Number of extant alleles = 12.05 (0.07 SE; 2.12 SD)
     Number of mt haplotypes =  3.48 (0.03 SE; 1.08 SD)

Year 42
     N[Extinct] =    0, P[E] =  0.000
     N[Surviving] =  1000, P[S] =  1.000
     Mean size (all populations) = 72.36 (0.38 SE; 12.06 SD)
  Means across extant populations only:
     Population size =          72.36 (0.38 SE; 12.06 SD)
     Expected heterozygosity =  0.8481 (0.0014 SE; 0.0428 SD)
     Observed heterozygosity =  0.8686 (0.0021 SE; 0.0659 SD)
     Number of extant alleles = 11.78 (0.07 SE; 2.08 SD)
     Number of mt haplotypes =  3.40 (0.03 SE; 1.06 SD)

Year 43
     N[Extinct] =    0, P[E] =  0.000
     N[Surviving] =  1000, P[S] =  1.000
     Mean size (all populations) = 71.72 (0.34 SE; 10.84 SD)
  Means across extant populations only:
     Population size =          71.72 (0.34 SE; 10.84 SD)
     Expected heterozygosity =  0.8443 (0.0014 SE; 0.0453 SD)
     Observed heterozygosity =  0.8650 (0.0021 SE; 0.0658 SD)
     Number of extant alleles = 11.49 (0.06 SE; 2.02 SD)
     Number of mt haplotypes =  3.29 (0.03 SE; 1.04 SD)

Year 44
     N[Extinct] =    0, P[E] =  0.000
     N[Surviving] =  1000, P[S] =  1.000
     Mean size (all populations) = 71.01 (0.36 SE; 11.46 SD)
  Means across extant populations only:
     Population size =          71.01 (0.36 SE; 11.46 SD)
     Expected heterozygosity =  0.8406 (0.0015 SE; 0.0473 SD)
     Observed heterozygosity =  0.8613 (0.0021 SE; 0.0674 SD)
     Number of extant alleles = 11.22 (0.06 SE; 1.97 SD)
     Number of mt haplotypes =  3.23 (0.03 SE; 1.03 SD)

Year 45
     N[Extinct] =    0, P[E] =  0.000
     N[Surviving] =  1000, P[S] =  1.000
     Mean size (all populations) = 70.72 (0.34 SE; 10.87 SD)
  Means across extant populations only:
     Population size =          70.72 (0.34 SE; 10.87 SD)
     Expected heterozygosity =  0.8366 (0.0016 SE; 0.0496 SD)
     Observed heterozygosity =  0.8578 (0.0022 SE; 0.0687 SD)
     Number of extant alleles = 10.95 (0.06 SE; 1.99 SD)
     Number of mt haplotypes =  3.17 (0.03 SE; 1.02 SD)

Year 46
     N[Extinct] =    0, P[E] =  0.000
     N[Surviving] =  1000, P[S] =  1.000
     Mean size (all populations) = 69.34 (0.37 SE; 11.55 SD)
  Means across extant populations only:
     Population size =          69.34 (0.37 SE; 11.55 SD)
     Expected heterozygosity =  0.8339 (0.0016 SE; 0.0497 SD)
     Observed heterozygosity =  0.8551 (0.0023 SE; 0.0712 SD)
     Number of extant alleles = 10.70 (0.06 SE; 1.96 SD)
     Number of mt haplotypes =  3.09 (0.03 SE; 1.01 SD)

Year 47
     N[Extinct] =    0, P[E] =  0.000
     N[Surviving] =  1000, P[S] =  1.000
     Mean size (all populations) = 68.94 (0.36 SE; 11.44 SD)
  Means across extant populations only:
     Population size =          68.94 (0.36 SE; 11.44 SD)
     Expected heterozygosity =  0.8300 (0.0017 SE; 0.0524 SD)
     Observed heterozygosity =  0.8511 (0.0024 SE; 0.0743 SD)
     Number of extant alleles = 10.49 (0.06 SE; 2.00 SD)
     Number of mt haplotypes =  3.03 (0.03 SE; 1.02 SD)

Year 48
     N[Extinct] =    0, P[E] =  0.000
     N[Surviving] =  1000, P[S] =  1.000
     Mean size (all populations) = 68.22 (0.35 SE; 10.98 SD)
  Means across extant populations only:
     Population size =          68.22 (0.35 SE; 10.98 SD)
     Expected heterozygosity =  0.8266 (0.0017 SE; 0.0545 SD)
     Observed heterozygosity =  0.8477 (0.0025 SE; 0.0777 SD)
     Number of extant alleles = 10.32 (0.06 SE; 2.00 SD)
     Number of mt haplotypes =  2.99 (0.03 SE; 1.02 SD)

Year 49
     N[Extinct] =    0, P[E] =  0.000
     N[Surviving] =  1000, P[S] =  1.000
     Mean size (all populations) = 68.00 (0.35 SE; 11.18 SD)
  Means across extant populations only:
     Population size =          68.00 (0.35 SE; 11.18 SD)
     Expected heterozygosity =  0.8232 (0.0018 SE; 0.0562 SD)
     Observed heterozygosity =  0.8433 (0.0024 SE; 0.0767 SD)
     Number of extant alleles = 10.10 (0.06 SE; 1.97 SD)
     Number of mt haplotypes =  2.91 (0.03 SE; 1.00 SD)

Year 50
     N[Extinct] =    0, P[E] =  0.000
     N[Surviving] =  1000, P[S] =  1.000
     Mean size (all populations) = 67.31 (0.35 SE; 11.00 SD)
  Means across extant populations only:
     Population size =          67.31 (0.35 SE; 11.00 SD)
     Expected heterozygosity =  0.8195 (0.0019 SE; 0.0587 SD)
     Observed heterozygosity =  0.8412 (0.0024 SE; 0.0764 SD)
     Number of extant alleles = 9.92 (0.06 SE; 1.95 SD)
     Number of mt haplotypes =  2.88 (0.03 SE; 1.00 SD)

Year 51
     N[Extinct] =    0, P[E] =  0.000
     N[Surviving] =  1000, P[S] =  1.000
     Mean size (all populations) = 66.38 (0.34 SE; 10.83 SD)
  Means across extant populations only:
     Population size =          66.38 (0.34 SE; 10.83 SD)
     Expected heterozygosity =  0.8164 (0.0019 SE; 0.0607 SD)
     Observed heterozygosity =  0.8371 (0.0025 SE; 0.0795 SD)
     Number of extant alleles = 9.74 (0.06 SE; 1.94 SD)
     Number of mt haplotypes =  2.83 (0.03 SE; 0.98 SD)

Year 52
     N[Extinct] =    0, P[E] =  0.000
     N[Surviving] =  1000, P[S] =  1.000
     Mean size (all populations) = 65.96 (0.35 SE; 11.09 SD)
  Means across extant populations only:
     Population size =          65.96 (0.35 SE; 11.09 SD)
     Expected heterozygosity =  0.8136 (0.0020 SE; 0.0617 SD)
     Observed heterozygosity =  0.8347 (0.0025 SE; 0.0795 SD)
     Number of extant alleles = 9.54 (0.06 SE; 1.91 SD)
     Number of mt haplotypes =  2.78 (0.03 SE; 0.96 SD)

Year 53
     N[Extinct] =    0, P[E] =  0.000
     N[Surviving] =  1000, P[S] =  1.000
     Mean size (all populations) = 64.81 (0.36 SE; 11.37 SD)
  Means across extant populations only:
     Population size =          64.81 (0.36 SE; 11.37 SD)
     Expected heterozygosity =  0.8096 (0.0020 SE; 0.0643 SD)
     Observed heterozygosity =  0.8309 (0.0026 SE; 0.0831 SD)
     Number of extant alleles = 9.38 (0.06 SE; 1.92 SD)
     Number of mt haplotypes =  2.75 (0.03 SE; 0.96 SD)

Year 54
     N[Extinct] =    0, P[E] =  0.000
     N[Surviving] =  1000, P[S] =  1.000
     Mean size (all populations) = 64.95 (0.33 SE; 10.46 SD)
  Means across extant populations only:
     Population size =          64.95 (0.33 SE; 10.46 SD)
     Expected heterozygosity =  0.8054 (0.0021 SE; 0.0653 SD)
     Observed heterozygosity =  0.8269 (0.0026 SE; 0.0837 SD)
     Number of extant alleles = 9.19 (0.06 SE; 1.88 SD)
     Number of mt haplotypes =  2.70 (0.03 SE; 0.94 SD)

Year 55
     N[Extinct] =    0, P[E] =  0.000
     N[Surviving] =  1000, P[S] =  1.000
     Mean size (all populations) = 64.38 (0.33 SE; 10.57 SD)
  Means across extant populations only:
     Population size =          64.38 (0.33 SE; 10.57 SD)
     Expected heterozygosity =  0.8011 (0.0021 SE; 0.0672 SD)
     Observed heterozygosity =  0.8212 (0.0027 SE; 0.0850 SD)
     Number of extant alleles = 9.01 (0.06 SE; 1.85 SD)
     Number of mt haplotypes =  2.65 (0.03 SE; 0.94 SD)

Year 56
     N[Extinct] =    0, P[E] =  0.000
     N[Surviving] =  1000, P[S] =  1.000
     Mean size (all populations) = 64.15 (0.33 SE; 10.55 SD)
  Means across extant populations only:
     Population size =          64.15 (0.33 SE; 10.55 SD)
     Expected heterozygosity =  0.7962 (0.0023 SE; 0.0712 SD)
     Observed heterozygosity =  0.8139 (0.0028 SE; 0.0892 SD)
     Number of extant alleles = 8.83 (0.06 SE; 1.83 SD)
     Number of mt haplotypes =  2.60 (0.03 SE; 0.92 SD)

Year 57
     N[Extinct] =    0, P[E] =  0.000
     N[Surviving] =  1000, P[S] =  1.000
     Mean size (all populations) = 62.70 (0.33 SE; 10.53 SD)
  Means across extant populations only:
     Population size =          62.70 (0.33 SE; 10.53 SD)
     Expected heterozygosity =  0.7922 (0.0023 SE; 0.0723 SD)
     Observed heterozygosity =  0.8094 (0.0028 SE; 0.0900 SD)
     Number of extant alleles = 8.68 (0.06 SE; 1.83 SD)
     Number of mt haplotypes =  2.57 (0.03 SE; 0.92 SD)

Year 58
     N[Extinct] =    0, P[E] =  0.000
     N[Surviving] =  1000, P[S] =  1.000
     Mean size (all populations) = 62.91 (0.33 SE; 10.50 SD)
  Means across extant populations only:
     Population size =          62.91 (0.33 SE; 10.50 SD)
     Expected heterozygosity =  0.7885 (0.0023 SE; 0.0731 SD)
     Observed heterozygosity =  0.8037 (0.0029 SE; 0.0915 SD)
     Number of extant alleles = 8.52 (0.06 SE; 1.82 SD)
     Number of mt haplotypes =  2.53 (0.03 SE; 0.92 SD)

Year 59
     N[Extinct] =    0, P[E] =  0.000
     N[Surviving] =  1000, P[S] =  1.000
     Mean size (all populations) = 62.20 (0.32 SE; 10.00 SD)
  Means across extant populations only:
     Population size =          62.20 (0.32 SE; 10.00 SD)
     Expected heterozygosity =  0.7830 (0.0024 SE; 0.0764 SD)
     Observed heterozygosity =  0.7990 (0.0031 SE; 0.0972 SD)
     Number of extant alleles = 8.37 (0.06 SE; 1.83 SD)
     Number of mt haplotypes =  2.51 (0.03 SE; 0.91 SD)

Year 60
     N[Extinct] =    0, P[E] =  0.000
     N[Surviving] =  1000, P[S] =  1.000
     Mean size (all populations) = 61.67 (0.31 SE; 9.90 SD)
  Means across extant populations only:
     Population size =          61.67 (0.31 SE; 9.90 SD)
     Expected heterozygosity =  0.7802 (0.0025 SE; 0.0778 SD)
     Observed heterozygosity =  0.7984 (0.0031 SE; 0.0985 SD)
     Number of extant alleles = 8.25 (0.06 SE; 1.81 SD)
     Number of mt haplotypes =  2.47 (0.03 SE; 0.91 SD)

Year 61
     N[Extinct] =    0, P[E] =  0.000
     N[Surviving] =  1000, P[S] =  1.000
     Mean size (all populations) = 60.74 (0.33 SE; 10.53 SD)
  Means across extant populations only:
     Population size =          60.74 (0.33 SE; 10.53 SD)
     Expected heterozygosity =  0.7757 (0.0025 SE; 0.0797 SD)
     Observed heterozygosity =  0.7946 (0.0032 SE; 0.1003 SD)
     Number of extant alleles = 8.07 (0.06 SE; 1.76 SD)
     Number of mt haplotypes =  2.42 (0.03 SE; 0.90 SD)

Year 62
     N[Extinct] =    0, P[E] =  0.000
     N[Surviving] =  1000, P[S] =  1.000
     Mean size (all populations) = 60.03 (0.32 SE; 10.11 SD)
  Means across extant populations only:
     Population size =          60.03 (0.32 SE; 10.11 SD)
     Expected heterozygosity =  0.7713 (0.0026 SE; 0.0834 SD)
     Observed heterozygosity =  0.7917 (0.0032 SE; 0.1024 SD)
     Number of extant alleles = 7.94 (0.06 SE; 1.75 SD)
     Number of mt haplotypes =  2.38 (0.03 SE; 0.87 SD)

Year 63
     N[Extinct] =    0, P[E] =  0.000
     N[Surviving] =  1000, P[S] =  1.000
     Mean size (all populations) = 59.62 (0.33 SE; 10.31 SD)
  Means across extant populations only:
     Population size =          59.62 (0.33 SE; 10.31 SD)
     Expected heterozygosity =  0.7670 (0.0027 SE; 0.0844 SD)
     Observed heterozygosity =  0.7884 (0.0032 SE; 0.1027 SD)
     Number of extant alleles = 7.82 (0.05 SE; 1.73 SD)
     Number of mt haplotypes =  2.35 (0.03 SE; 0.86 SD)

Year 64
     N[Extinct] =    0, P[E] =  0.000
     N[Surviving] =  1000, P[S] =  1.000
     Mean size (all populations) = 58.84 (0.33 SE; 10.30 SD)
  Means across extant populations only:
     Population size =          58.84 (0.33 SE; 10.30 SD)
     Expected heterozygosity =  0.7619 (0.0028 SE; 0.0881 SD)
     Observed heterozygosity =  0.7844 (0.0034 SE; 0.1070 SD)
     Number of extant alleles = 7.68 (0.05 SE; 1.73 SD)
     Number of mt haplotypes =  2.33 (0.03 SE; 0.87 SD)

Year 65
     N[Extinct] =    0, P[E] =  0.000
     N[Surviving] =  1000, P[S] =  1.000
     Mean size (all populations) = 58.47 (0.32 SE; 10.06 SD)
  Means across extant populations only:
     Population size =          58.47 (0.32 SE; 10.06 SD)
     Expected heterozygosity =  0.7577 (0.0028 SE; 0.0873 SD)
     Observed heterozygosity =  0.7829 (0.0033 SE; 0.1038 SD)
     Number of extant alleles = 7.53 (0.05 SE; 1.72 SD)
     Number of mt haplotypes =  2.30 (0.03 SE; 0.86 SD)

Year 66
     N[Extinct] =    0, P[E] =  0.000
     N[Surviving] =  1000, P[S] =  1.000
     Mean size (all populations) = 58.04 (0.31 SE; 9.71 SD)
  Means across extant populations only:
     Population size =          58.04 (0.31 SE; 9.71 SD)
     Expected heterozygosity =  0.7542 (0.0028 SE; 0.0887 SD)
     Observed heterozygosity =  0.7789 (0.0034 SE; 0.1069 SD)
     Number of extant alleles = 7.37 (0.05 SE; 1.71 SD)
     Number of mt haplotypes =  2.24 (0.03 SE; 0.86 SD)

Year 67
     N[Extinct] =    0, P[E] =  0.000
     N[Surviving] =  1000, P[S] =  1.000
     Mean size (all populations) = 57.68 (0.31 SE; 9.92 SD)
  Means across extant populations only:
     Population size =          57.68 (0.31 SE; 9.92 SD)
     Expected heterozygosity =  0.7508 (0.0029 SE; 0.0904 SD)
     Observed heterozygosity =  0.7744 (0.0035 SE; 0.1108 SD)
     Number of extant alleles = 7.25 (0.05 SE; 1.68 SD)
     Number of mt haplotypes =  2.22 (0.03 SE; 0.84 SD)

Year 68
     N[Extinct] =    0, P[E] =  0.000
     N[Surviving] =  1000, P[S] =  1.000
     Mean size (all populations) = 56.95 (0.30 SE; 9.52 SD)
  Means across extant populations only:
     Population size =          56.95 (0.30 SE; 9.52 SD)
     Expected heterozygosity =  0.7461 (0.0029 SE; 0.0917 SD)
     Observed heterozygosity =  0.7669 (0.0036 SE; 0.1124 SD)
     Number of extant alleles = 7.14 (0.05 SE; 1.67 SD)
     Number of mt haplotypes =  2.19 (0.03 SE; 0.84 SD)

Year 69
     N[Extinct] =    0, P[E] =  0.000
     N[Surviving] =  1000, P[S] =  1.000
     Mean size (all populations) = 55.95 (0.31 SE; 9.77 SD)
  Means across extant populations only:
     Population size =          55.95 (0.31 SE; 9.77 SD)
     Expected heterozygosity =  0.7423 (0.0030 SE; 0.0953 SD)
     Observed heterozygosity =  0.7628 (0.0036 SE; 0.1123 SD)
     Number of extant alleles = 7.04 (0.05 SE; 1.69 SD)
     Number of mt haplotypes =  2.16 (0.03 SE; 0.84 SD)

Year 70
     N[Extinct] =    0, P[E] =  0.000
     N[Surviving] =  1000, P[S] =  1.000
     Mean size (all populations) = 56.03 (0.30 SE; 9.36 SD)
  Means across extant populations only:
     Population size =          56.03 (0.30 SE; 9.36 SD)
     Expected heterozygosity =  0.7384 (0.0031 SE; 0.0979 SD)
     Observed heterozygosity =  0.7589 (0.0037 SE; 0.1166 SD)
     Number of extant alleles = 6.96 (0.05 SE; 1.68 SD)
     Number of mt haplotypes =  2.14 (0.03 SE; 0.85 SD)

Year 71
     N[Extinct] =    0, P[E] =  0.000
     N[Surviving] =  1000, P[S] =  1.000
     Mean size (all populations) = 55.09 (0.30 SE; 9.62 SD)
  Means across extant populations only:
     Population size =          55.09 (0.30 SE; 9.62 SD)
     Expected heterozygosity =  0.7350 (0.0031 SE; 0.0979 SD)
     Observed heterozygosity =  0.7573 (0.0037 SE; 0.1180 SD)
     Number of extant alleles = 6.87 (0.05 SE; 1.65 SD)
     Number of mt haplotypes =  2.12 (0.03 SE; 0.86 SD)

Year 72
     N[Extinct] =    0, P[E] =  0.000
     N[Surviving] =  1000, P[S] =  1.000
     Mean size (all populations) = 54.44 (0.31 SE; 9.81 SD)
  Means across extant populations only:
     Population size =          54.44 (0.31 SE; 9.81 SD)
     Expected heterozygosity =  0.7313 (0.0032 SE; 0.1013 SD)
     Observed heterozygosity =  0.7512 (0.0038 SE; 0.1197 SD)
     Number of extant alleles = 6.75 (0.05 SE; 1.65 SD)
     Number of mt haplotypes =  2.09 (0.03 SE; 0.83 SD)

Year 73
     N[Extinct] =    0, P[E] =  0.000
     N[Surviving] =  1000, P[S] =  1.000
     Mean size (all populations) = 53.91 (0.29 SE; 9.29 SD)
  Means across extant populations only:
     Population size =          53.91 (0.29 SE; 9.29 SD)
     Expected heterozygosity =  0.7270 (0.0033 SE; 0.1033 SD)
     Observed heterozygosity =  0.7489 (0.0039 SE; 0.1232 SD)
     Number of extant alleles = 6.63 (0.05 SE; 1.63 SD)
     Number of mt haplotypes =  2.06 (0.03 SE; 0.82 SD)

Year 74
     N[Extinct] =    0, P[E] =  0.000
     N[Surviving] =  1000, P[S] =  1.000
     Mean size (all populations) = 53.51 (0.30 SE; 9.35 SD)
  Means across extant populations only:
     Population size =          53.51 (0.30 SE; 9.35 SD)
     Expected heterozygosity =  0.7232 (0.0033 SE; 0.1047 SD)
     Observed heterozygosity =  0.7484 (0.0040 SE; 0.1258 SD)
     Number of extant alleles = 6.55 (0.05 SE; 1.63 SD)
     Number of mt haplotypes =  2.04 (0.03 SE; 0.81 SD)

Year 75
     N[Extinct] =    0, P[E] =  0.000
     N[Surviving] =  1000, P[S] =  1.000
     Mean size (all populations) = 52.86 (0.30 SE; 9.35 SD)
  Means across extant populations only:
     Population size =          52.86 (0.30 SE; 9.35 SD)
     Expected heterozygosity =  0.7191 (0.0033 SE; 0.1043 SD)
     Observed heterozygosity =  0.7429 (0.0039 SE; 0.1248 SD)
     Number of extant alleles = 6.43 (0.05 SE; 1.61 SD)
     Number of mt haplotypes =  2.02 (0.03 SE; 0.82 SD)

Year 76
     N[Extinct] =    0, P[E] =  0.000
     N[Surviving] =  1000, P[S] =  1.000
     Mean size (all populations) = 52.32 (0.29 SE; 9.13 SD)
  Means across extant populations only:
     Population size =          52.32 (0.29 SE; 9.13 SD)
     Expected heterozygosity =  0.7153 (0.0033 SE; 0.1059 SD)
     Observed heterozygosity =  0.7370 (0.0040 SE; 0.1277 SD)
     Number of extant alleles = 6.33 (0.05 SE; 1.58 SD)
     Number of mt haplotypes =  1.99 (0.03 SE; 0.81 SD)

Year 77
     N[Extinct] =    0, P[E] =  0.000
     N[Surviving] =  1000, P[S] =  1.000
     Mean size (all populations) = 51.63 (0.29 SE; 9.19 SD)
  Means across extant populations only:
     Population size =          51.63 (0.29 SE; 9.19 SD)
     Expected heterozygosity =  0.7099 (0.0034 SE; 0.1082 SD)
     Observed heterozygosity =  0.7299 (0.0041 SE; 0.1297 SD)
     Number of extant alleles = 6.26 (0.05 SE; 1.58 SD)
     Number of mt haplotypes =  1.97 (0.02 SE; 0.79 SD)

Year 78
     N[Extinct] =    0, P[E] =  0.000
     N[Surviving] =  1000, P[S] =  1.000
     Mean size (all populations) = 51.00 (0.29 SE; 9.15 SD)
  Means across extant populations only:
     Population size =          51.00 (0.29 SE; 9.15 SD)
     Expected heterozygosity =  0.7047 (0.0035 SE; 0.1096 SD)
     Observed heterozygosity =  0.7246 (0.0041 SE; 0.1311 SD)
     Number of extant alleles = 6.14 (0.05 SE; 1.54 SD)
     Number of mt haplotypes =  1.95 (0.02 SE; 0.78 SD)

Year 79
     N[Extinct] =    0, P[E] =  0.000
     N[Surviving] =  1000, P[S] =  1.000
     Mean size (all populations) = 50.92 (0.28 SE; 9.00 SD)
  Means across extant populations only:
     Population size =          50.92 (0.28 SE; 9.00 SD)
     Expected heterozygosity =  0.7001 (0.0035 SE; 0.1107 SD)
     Observed heterozygosity =  0.7196 (0.0042 SE; 0.1336 SD)
     Number of extant alleles = 6.04 (0.05 SE; 1.49 SD)
     Number of mt haplotypes =  1.93 (0.02 SE; 0.75 SD)

Year 80
     N[Extinct] =    0, P[E] =  0.000
     N[Surviving] =  1000, P[S] =  1.000
     Mean size (all populations) = 49.61 (0.28 SE; 8.89 SD)
  Means across extant populations only:
     Population size =          49.61 (0.28 SE; 8.89 SD)
     Expected heterozygosity =  0.6957 (0.0036 SE; 0.1140 SD)
     Observed heterozygosity =  0.7161 (0.0044 SE; 0.1393 SD)
     Number of extant alleles = 5.96 (0.05 SE; 1.49 SD)
     Number of mt haplotypes =  1.91 (0.02 SE; 0.76 SD)

Year 81
     N[Extinct] =    0, P[E] =  0.000
     N[Surviving] =  1000, P[S] =  1.000
     Mean size (all populations) = 49.61 (0.29 SE; 9.13 SD)
  Means across extant populations only:
     Population size =          49.61 (0.29 SE; 9.13 SD)
     Expected heterozygosity =  0.6924 (0.0036 SE; 0.1135 SD)
     Observed heterozygosity =  0.7118 (0.0043 SE; 0.1351 SD)
     Number of extant alleles = 5.87 (0.05 SE; 1.47 SD)
     Number of mt haplotypes =  1.89 (0.02 SE; 0.75 SD)

Year 82
     N[Extinct] =    0, P[E] =  0.000
     N[Surviving] =  1000, P[S] =  1.000
     Mean size (all populations) = 48.64 (0.28 SE; 8.85 SD)
  Means across extant populations only:
     Population size =          48.64 (0.28 SE; 8.85 SD)
     Expected heterozygosity =  0.6880 (0.0037 SE; 0.1155 SD)
     Observed heterozygosity =  0.7106 (0.0043 SE; 0.1351 SD)
     Number of extant alleles = 5.77 (0.05 SE; 1.47 SD)
     Number of mt haplotypes =  1.86 (0.02 SE; 0.76 SD)

Year 83
     N[Extinct] =    0, P[E] =  0.000
     N[Surviving] =  1000, P[S] =  1.000
     Mean size (all populations) = 47.97 (0.29 SE; 9.07 SD)
  Means across extant populations only:
     Population size =          47.97 (0.29 SE; 9.07 SD)
     Expected heterozygosity =  0.6838 (0.0038 SE; 0.1192 SD)
     Observed heterozygosity =  0.7068 (0.0045 SE; 0.1407 SD)
     Number of extant alleles = 5.71 (0.05 SE; 1.45 SD)
     Number of mt haplotypes =  1.85 (0.02 SE; 0.76 SD)

Year 84
     N[Extinct] =    0, P[E] =  0.000
     N[Surviving] =  1000, P[S] =  1.000
     Mean size (all populations) = 47.98 (0.27 SE; 8.43 SD)
  Means across extant populations only:
     Population size =          47.98 (0.27 SE; 8.43 SD)
     Expected heterozygosity =  0.6788 (0.0038 SE; 0.1216 SD)
     Observed heterozygosity =  0.7026 (0.0045 SE; 0.1436 SD)
     Number of extant alleles = 5.60 (0.05 SE; 1.43 SD)
     Number of mt haplotypes =  1.82 (0.02 SE; 0.74 SD)

Year 85
     N[Extinct] =    0, P[E] =  0.000
     N[Surviving] =  1000, P[S] =  1.000
     Mean size (all populations) = 46.87 (0.28 SE; 8.93 SD)
  Means across extant populations only:
     Population size =          46.87 (0.28 SE; 8.93 SD)
     Expected heterozygosity =  0.6739 (0.0039 SE; 0.1234 SD)
     Observed heterozygosity =  0.6988 (0.0046 SE; 0.1465 SD)
     Number of extant alleles = 5.56 (0.05 SE; 1.47 SD)
     Number of mt haplotypes =  1.82 (0.02 SE; 0.74 SD)

Year 86
     N[Extinct] =    0, P[E] =  0.000
     N[Surviving] =  1000, P[S] =  1.000
     Mean size (all populations) = 46.73 (0.27 SE; 8.61 SD)
  Means across extant populations only:
     Population size =          46.73 (0.27 SE; 8.61 SD)
     Expected heterozygosity =  0.6701 (0.0040 SE; 0.1260 SD)
     Observed heterozygosity =  0.6929 (0.0047 SE; 0.1483 SD)
     Number of extant alleles = 5.52 (0.05 SE; 1.45 SD)
     Number of mt haplotypes =  1.81 (0.02 SE; 0.74 SD)

Year 87
     N[Extinct] =    0, P[E] =  0.000
     N[Surviving] =  1000, P[S] =  1.000
     Mean size (all populations) = 46.04 (0.27 SE; 8.51 SD)
  Means across extant populations only:
     Population size =          46.04 (0.27 SE; 8.51 SD)
     Expected heterozygosity =  0.6659 (0.0040 SE; 0.1278 SD)
     Observed heterozygosity =  0.6910 (0.0047 SE; 0.1491 SD)
     Number of extant alleles = 5.42 (0.05 SE; 1.46 SD)
     Number of mt haplotypes =  1.78 (0.02 SE; 0.73 SD)

Year 88
     N[Extinct] =    0, P[E] =  0.000
     N[Surviving] =  1000, P[S] =  1.000
     Mean size (all populations) = 45.42 (0.27 SE; 8.40 SD)
  Means across extant populations only:
     Population size =          45.42 (0.27 SE; 8.40 SD)
     Expected heterozygosity =  0.6627 (0.0041 SE; 0.1296 SD)
     Observed heterozygosity =  0.6891 (0.0048 SE; 0.1527 SD)
     Number of extant alleles = 5.36 (0.05 SE; 1.47 SD)
     Number of mt haplotypes =  1.76 (0.02 SE; 0.73 SD)

Year 89
     N[Extinct] =    0, P[E] =  0.000
     N[Surviving] =  1000, P[S] =  1.000
     Mean size (all populations) = 45.11 (0.27 SE; 8.44 SD)
  Means across extant populations only:
     Population size =          45.11 (0.27 SE; 8.44 SD)
     Expected heterozygosity =  0.6577 (0.0042 SE; 0.1320 SD)
     Observed heterozygosity =  0.6807 (0.0050 SE; 0.1569 SD)
     Number of extant alleles = 5.31 (0.05 SE; 1.46 SD)
     Number of mt haplotypes =  1.75 (0.02 SE; 0.72 SD)

Year 90
     N[Extinct] =    0, P[E] =  0.000
     N[Surviving] =  1000, P[S] =  1.000
     Mean size (all populations) = 44.77 (0.26 SE; 8.24 SD)
  Means across extant populations only:
     Population size =          44.77 (0.26 SE; 8.24 SD)
     Expected heterozygosity =  0.6532 (0.0042 SE; 0.1328 SD)
     Observed heterozygosity =  0.6801 (0.0050 SE; 0.1588 SD)
     Number of extant alleles = 5.25 (0.05 SE; 1.44 SD)
     Number of mt haplotypes =  1.72 (0.02 SE; 0.72 SD)

Year 91
     N[Extinct] =    0, P[E] =  0.000
     N[Surviving] =  1000, P[S] =  1.000
     Mean size (all populations) = 44.12 (0.26 SE; 8.11 SD)
  Means across extant populations only:
     Population size =          44.12 (0.26 SE; 8.11 SD)
     Expected heterozygosity =  0.6488 (0.0043 SE; 0.1352 SD)
     Observed heterozygosity =  0.6714 (0.0051 SE; 0.1608 SD)
     Number of extant alleles = 5.15 (0.05 SE; 1.43 SD)
     Number of mt haplotypes =  1.70 (0.02 SE; 0.71 SD)

Year 92
     N[Extinct] =    0, P[E] =  0.000
     N[Surviving] =  1000, P[S] =  1.000
     Mean size (all populations) = 43.68 (0.25 SE; 7.90 SD)
  Means across extant populations only:
     Population size =          43.68 (0.25 SE; 7.90 SD)
     Expected heterozygosity =  0.6452 (0.0043 SE; 0.1363 SD)
     Observed heterozygosity =  0.6671 (0.0050 SE; 0.1591 SD)
     Number of extant alleles = 5.09 (0.04 SE; 1.42 SD)
     Number of mt haplotypes =  1.68 (0.02 SE; 0.70 SD)

Year 93
     N[Extinct] =    0, P[E] =  0.000
     N[Surviving] =  1000, P[S] =  1.000
     Mean size (all populations) = 43.29 (0.24 SE; 7.68 SD)
  Means across extant populations only:
     Population size =          43.29 (0.24 SE; 7.68 SD)
     Expected heterozygosity =  0.6419 (0.0044 SE; 0.1382 SD)
     Observed heterozygosity =  0.6654 (0.0051 SE; 0.1601 SD)
     Number of extant alleles = 5.03 (0.05 SE; 1.45 SD)
     Number of mt haplotypes =  1.66 (0.02 SE; 0.70 SD)

Year 94
     N[Extinct] =    0, P[E] =  0.000
     N[Surviving] =  1000, P[S] =  1.000
     Mean size (all populations) = 42.26 (0.25 SE; 7.95 SD)
  Means across extant populations only:
     Population size =          42.26 (0.25 SE; 7.95 SD)
     Expected heterozygosity =  0.6354 (0.0045 SE; 0.1419 SD)
     Observed heterozygosity =  0.6603 (0.0053 SE; 0.1672 SD)
     Number of extant alleles = 4.94 (0.05 SE; 1.43 SD)
     Number of mt haplotypes =  1.66 (0.02 SE; 0.71 SD)

Year 95
     N[Extinct] =    0, P[E] =  0.000
     N[Surviving] =  1000, P[S] =  1.000
     Mean size (all populations) = 41.78 (0.26 SE; 8.17 SD)
  Means across extant populations only:
     Population size =          41.78 (0.26 SE; 8.17 SD)
     Expected heterozygosity =  0.6313 (0.0045 SE; 0.1413 SD)
     Observed heterozygosity =  0.6573 (0.0052 SE; 0.1637 SD)
     Number of extant alleles = 4.87 (0.04 SE; 1.42 SD)
     Number of mt haplotypes =  1.64 (0.02 SE; 0.70 SD)

Year 96
     N[Extinct] =    0, P[E] =  0.000
     N[Surviving] =  1000, P[S] =  1.000
     Mean size (all populations) = 40.72 (0.25 SE; 7.87 SD)
  Means across extant populations only:
     Population size =          40.72 (0.25 SE; 7.87 SD)
     Expected heterozygosity =  0.6258 (0.0046 SE; 0.1449 SD)
     Observed heterozygosity =  0.6522 (0.0053 SE; 0.1679 SD)
     Number of extant alleles = 4.81 (0.05 SE; 1.44 SD)
     Number of mt haplotypes =  1.63 (0.02 SE; 0.71 SD)

Year 97
     N[Extinct] =    0, P[E] =  0.000
     N[Surviving] =  1000, P[S] =  1.000
     Mean size (all populations) = 40.51 (0.26 SE; 8.08 SD)
  Means across extant populations only:
     Population size =          40.51 (0.26 SE; 8.08 SD)
     Expected heterozygosity =  0.6211 (0.0046 SE; 0.1453 SD)
     Observed heterozygosity =  0.6472 (0.0053 SE; 0.1679 SD)
     Number of extant alleles = 4.77 (0.05 SE; 1.43 SD)
     Number of mt haplotypes =  1.62 (0.02 SE; 0.69 SD)

Year 98
     N[Extinct] =    0, P[E] =  0.000
     N[Surviving] =  1000, P[S] =  1.000
     Mean size (all populations) = 40.26 (0.24 SE; 7.59 SD)
  Means across extant populations only:
     Population size =          40.26 (0.24 SE; 7.59 SD)
     Expected heterozygosity =  0.6161 (0.0046 SE; 0.1463 SD)
     Observed heterozygosity =  0.6397 (0.0054 SE; 0.1709 SD)
     Number of extant alleles = 4.69 (0.04 SE; 1.40 SD)
     Number of mt haplotypes =  1.61 (0.02 SE; 0.70 SD)

Year 99
     N[Extinct] =    0, P[E] =  0.000
     N[Surviving] =  1000, P[S] =  1.000
     Mean size (all populations) = 39.44 (0.24 SE; 7.63 SD)
  Means across extant populations only:
     Population size =          39.44 (0.24 SE; 7.63 SD)
     Expected heterozygosity =  0.6136 (0.0047 SE; 0.1474 SD)
     Observed heterozygosity =  0.6360 (0.0055 SE; 0.1725 SD)
     Number of extant alleles = 4.66 (0.04 SE; 1.41 SD)
     Number of mt haplotypes =  1.61 (0.02 SE; 0.69 SD)

Year 100
     N[Extinct] =    0, P[E] =  0.000
     N[Surviving] =  1000, P[S] =  1.000
     Mean size (all populations) = 39.00 (0.24 SE; 7.62 SD)
  Means across extant populations only:
     Population size =          39.00 (0.24 SE; 7.62 SD)
     Expected heterozygosity =  0.6088 (0.0047 SE; 0.1498 SD)
     Observed heterozygosity =  0.6327 (0.0055 SE; 0.1753 SD)
     Number of extant alleles = 4.57 (0.04 SE; 1.38 SD)
     Number of mt haplotypes =  1.58 (0.02 SE; 0.67 SD)


In 1000 simulations of SLR_100yr-Exponential for 100 years:
  0 went extinct and 1000 survived.

This gives a probability of extinction of 0.00000 (0.00000 SE),
  or a probability of success of          1.00000 (0.00000 SE).

Means across all populations (extant and extinct) ...
Mean final population was 39.00 (0.24 SE; 7.62 SD).
   Age 0       1   Adults    Total
    0.00    7.44   12.18     19.62 Males
    0.00    7.35   12.03     19.37 Females

Across all years, prior to carrying capacity truncation,
  mean growth rate (r) was 0.2177 (0.0016 SE, 0.5095 SD)

Final expected heterozygosity was     0.6088 (0.0047 SE; 0.1498 SD)
Final observed heterozygosity was     0.6327 (0.0055 SE; 0.1753 SD)
Final number of alleles was           4.57 (0.04 SE; 1.38 SD)
Final number of mt haplotypes was     1.58 (0.02 SE; 0.67 SD)
Mean Ne calculated from loss of heterozygosity in extant populations: Infinity
*************************************************************************


Population 3: Keawawa

Year 0
     N[Extinct] =    0, P[E] =  0.000
     N[Surviving] =  1000, P[S] =  1.000
     Mean size (all populations) = 4.00 (0.00 SE; 0.00 SD)
  Means across extant populations only:
     Population size =          4.00 (0.00 SE; 0.00 SD)
     Expected heterozygosity =  0.8750 (0.0000 SE; 0.0000 SD)
     Observed heterozygosity =  1.0000 (0.0000 SE; 0.0000 SD)
     Number of extant alleles = 8.00 (0.00 SE; 0.00 SD)
     Number of mt haplotypes =  4.00 (0.00 SE; 0.00 SD)

Year 1
     N[Extinct] =    434, P[E] =  0.434
     N[Surviving] =  566, P[S] =  0.566
     Mean size (all populations) = 1.94 (0.05 SE; 1.52 SD)
  Means across extant populations only:
     Population size =          3.11 (0.03 SE; 0.72 SD)
     Expected heterozygosity =  0.8294 (0.0018 SE; 0.0434 SD)
     Observed heterozygosity =  1.0000 (0.0000 SE; 0.0000 SD)
     Number of extant alleles = 6.21 (0.06 SE; 1.43 SD)
     Number of mt haplotypes =  3.11 (0.03 SE; 0.72 SD)

Year 2
     N[Extinct] =    657, P[E] =  0.657
     N[Surviving] =  343, P[S] =  0.343
     Mean size (all populations) = 2.24 (0.10 SE; 3.31 SD)
  Means across extant populations only:
     Population size =          5.88 (0.18 SE; 3.27 SD)
     Expected heterozygosity =  0.7805 (0.0032 SE; 0.0596 SD)
     Observed heterozygosity =  1.0000 (0.0000 SE; 0.0000 SD)
     Number of extant alleles = 5.70 (0.09 SE; 1.65 SD)
     Number of mt haplotypes =  2.65 (0.05 SE; 0.84 SD)

Year 3
     N[Extinct] =    792, P[E] =  0.792
     N[Surviving] =  208, P[S] =  0.208
     Mean size (all populations) = 1.48 (0.09 SE; 2.92 SD)
  Means across extant populations only:
     Population size =          6.20 (0.23 SE; 3.36 SD)
     Expected heterozygosity =  0.7536 (0.0047 SE; 0.0682 SD)
     Observed heterozygosity =  1.0000 (0.0000 SE; 0.0000 SD)
     Number of extant alleles = 5.20 (0.12 SE; 1.72 SD)
     Number of mt haplotypes =  2.25 (0.06 SE; 0.89 SD)

Year 4
     N[Extinct] =    873, P[E] =  0.873
     N[Surviving] =  127, P[S] =  0.127
     Mean size (all populations) = 1.13 (0.10 SE; 3.07 SD)
  Means across extant populations only:
     Population size =          7.61 (0.44 SE; 4.93 SD)
     Expected heterozygosity =  0.7327 (0.0068 SE; 0.0761 SD)
     Observed heterozygosity =  0.9570 (0.0088 SE; 0.0990 SD)
     Number of extant alleles = 4.98 (0.15 SE; 1.67 SD)
     Number of mt haplotypes =  2.02 (0.08 SE; 0.86 SD)

Year 5
     N[Extinct] =    923, P[E] =  0.923
     N[Surviving] =  77, P[S] =  0.077
     Mean size (all populations) = 0.69 (0.08 SE; 2.53 SD)
  Means across extant populations only:
     Population size =          7.38 (0.65 SE; 5.68 SD)
     Expected heterozygosity =  0.7181 (0.0104 SE; 0.0914 SD)
     Observed heterozygosity =  0.9273 (0.0143 SE; 0.1259 SD)
     Number of extant alleles = 4.62 (0.17 SE; 1.48 SD)
     Number of mt haplotypes =  1.77 (0.08 SE; 0.71 SD)

Year 6
     N[Extinct] =    945, P[E] =  0.945
     N[Surviving] =  55, P[S] =  0.055
     Mean size (all populations) = 0.55 (0.07 SE; 2.19 SD)
  Means across extant populations only:
     Population size =          7.53 (0.78 SE; 5.77 SD)
     Expected heterozygosity =  0.7116 (0.0099 SE; 0.0732 SD)
     Observed heterozygosity =  0.9093 (0.0181 SE; 0.1342 SD)
     Number of extant alleles = 4.56 (0.16 SE; 1.18 SD)
     Number of mt haplotypes =  1.75 (0.08 SE; 0.62 SD)

Year 7
     N[Extinct] =    968, P[E] =  0.968
     N[Surviving] =  32, P[S] =  0.032
     Mean size (all populations) = 0.32 (0.04 SE; 1.37 SD)
  Means across extant populations only:
     Population size =          6.31 (0.74 SE; 4.21 SD)
     Expected heterozygosity =  0.6595 (0.0189 SE; 0.1071 SD)
     Observed heterozygosity =  0.8858 (0.0293 SE; 0.1659 SD)
     Number of extant alleles = 3.72 (0.18 SE; 1.02 SD)
     Number of mt haplotypes =  1.44 (0.09 SE; 0.50 SD)

Year 8
     N[Extinct] =    977, P[E] =  0.977
     N[Surviving] =  23, P[S] =  0.023
     Mean size (all populations) = 0.24 (0.03 SE; 1.08 SD)
  Means across extant populations only:
     Population size =          5.43 (0.88 SE; 4.24 SD)
     Expected heterozygosity =  0.6701 (0.0258 SE; 0.1238 SD)
     Observed heterozygosity =  0.8546 (0.0404 SE; 0.1936 SD)
     Number of extant alleles = 3.83 (0.17 SE; 0.83 SD)
     Number of mt haplotypes =  1.61 (0.12 SE; 0.58 SD)

Year 9
     N[Extinct] =    985, P[E] =  0.985
     N[Surviving] =  15, P[S] =  0.015
     Mean size (all populations) = 0.21 (0.03 SE; 0.82 SD)
  Means across extant populations only:
     Population size =          5.07 (0.90 SE; 3.47 SD)
     Expected heterozygosity =  0.5820 (0.0636 SE; 0.2462 SD)
     Observed heterozygosity =  0.7460 (0.0897 SE; 0.3474 SD)
     Number of extant alleles = 3.47 (0.32 SE; 1.25 SD)
     Number of mt haplotypes =  1.47 (0.17 SE; 0.64 SD)

Year 10
     N[Extinct] =    989, P[E] =  0.989
     N[Surviving] =  11, P[S] =  0.011
     Mean size (all populations) = 0.17 (0.02 SE; 0.59 SD)
  Means across extant populations only:
     Population size =          4.00 (0.74 SE; 2.45 SD)
     Expected heterozygosity =  0.6597 (0.0375 SE; 0.1245 SD)
     Observed heterozygosity =  0.8929 (0.0543 SE; 0.1800 SD)
     Number of extant alleles = 3.64 (0.31 SE; 1.03 SD)
     Number of mt haplotypes =  1.36 (0.15 SE; 0.50 SD)

Year 11
     N[Extinct] =    992, P[E] =  0.992
     N[Surviving] =  8, P[S] =  0.008
     Mean size (all populations) = 0.17 (0.02 SE; 0.73 SD)
  Means across extant populations only:
     Population size =          5.38 (1.87 SE; 5.29 SD)
     Expected heterozygosity =  0.6817 (0.0453 SE; 0.1280 SD)
     Observed heterozygosity =  0.9007 (0.0678 SE; 0.1919 SD)
     Number of extant alleles = 4.25 (0.62 SE; 1.75 SD)
     Number of mt haplotypes =  1.75 (0.25 SE; 0.71 SD)

Year 12
     N[Extinct] =    990, P[E] =  0.990
     N[Surviving] =  10, P[S] =  0.010
     Mean size (all populations) = 0.16 (0.02 SE; 0.69 SD)
  Means across extant populations only:
     Population size =          4.60 (1.40 SE; 4.43 SD)
     Expected heterozygosity =  0.7227 (0.0179 SE; 0.0565 SD)
     Observed heterozygosity =  0.9167 (0.0569 SE; 0.1800 SD)
     Number of extant alleles = 4.00 (0.21 SE; 0.67 SD)
     Number of mt haplotypes =  1.90 (0.18 SE; 0.57 SD)

Year 13
     N[Extinct] =    992, P[E] =  0.992
     N[Surviving] =  8, P[S] =  0.008
     Mean size (all populations) = 0.13 (0.02 SE; 0.53 SD)
  Means across extant populations only:
     Population size =          4.13 (1.03 SE; 2.90 SD)
     Expected heterozygosity =  0.7372 (0.0083 SE; 0.0234 SD)
     Observed heterozygosity =  0.9844 (0.0156 SE; 0.0442 SD)
     Number of extant alleles = 4.38 (0.38 SE; 1.06 SD)
     Number of mt haplotypes =  2.00 (0.33 SE; 0.93 SD)

Year 14
     N[Extinct] =    995, P[E] =  0.995
     N[Surviving] =  5, P[S] =  0.005
     Mean size (all populations) = 0.11 (0.01 SE; 0.37 SD)
  Means across extant populations only:
     Population size =          2.60 (0.40 SE; 0.89 SD)
     Expected heterozygosity =  0.7382 (0.0073 SE; 0.0162 SD)
     Observed heterozygosity =  1.0000 (0.0000 SE; 0.0000 SD)
     Number of extant alleles = 4.00 (0.00 SE; 0.00 SD)
     Number of mt haplotypes =  1.80 (0.20 SE; 0.45 SD)

Year 15
     N[Extinct] =    994, P[E] =  0.994
     N[Surviving] =  6, P[S] =  0.006
     Mean size (all populations) = 0.12 (0.01 SE; 0.35 SD)
  Means across extant populations only:
     Population size =          2.00 (0.00 SE; 0.00 SD)
     Expected heterozygosity =  0.7292 (0.0208 SE; 0.0510 SD)
     Observed heterozygosity =  1.0000 (0.0000 SE; 0.0000 SD)
     Number of extant alleles = 3.83 (0.17 SE; 0.41 SD)
     Number of mt haplotypes =  1.83 (0.17 SE; 0.41 SD)

Year 16
     N[Extinct] =    993, P[E] =  0.993
     N[Surviving] =  7, P[S] =  0.007
     Mean size (all populations) = 0.11 (0.01 SE; 0.36 SD)
  Means across extant populations only:
     Population size =          2.43 (0.30 SE; 0.79 SD)
     Expected heterozygosity =  0.7396 (0.0233 SE; 0.0616 SD)
     Observed heterozygosity =  1.0000 (0.0000 SE; 0.0000 SD)
     Number of extant alleles = 4.14 (0.34 SE; 0.90 SD)
     Number of mt haplotypes =  2.00 (0.22 SE; 0.58 SD)

Year 17
     N[Extinct] =    992, P[E] =  0.992
     N[Surviving] =  8, P[S] =  0.008
     Mean size (all populations) = 0.12 (0.01 SE; 0.37 SD)
  Means across extant populations only:
     Population size =          2.38 (0.18 SE; 0.52 SD)
     Expected heterozygosity =  0.7465 (0.0161 SE; 0.0456 SD)
     Observed heterozygosity =  1.0000 (0.0000 SE; 0.0000 SD)
     Number of extant alleles = 4.13 (0.30 SE; 0.83 SD)
     Number of mt haplotypes =  1.88 (0.23 SE; 0.64 SD)

Year 18
     N[Extinct] =    995, P[E] =  0.995
     N[Surviving] =  5, P[S] =  0.005
     Mean size (all populations) = 0.12 (0.01 SE; 0.39 SD)
  Means across extant populations only:
     Population size =          2.80 (0.80 SE; 1.79 SD)
     Expected heterozygosity =  0.7139 (0.0247 SE; 0.0552 SD)
     Observed heterozygosity =  0.9000 (0.1000 SE; 0.2236 SD)
     Number of extant alleles = 3.80 (0.20 SE; 0.45 SD)
     Number of mt haplotypes =  2.00 (0.00 SE; 0.00 SD)

Year 19
     N[Extinct] =    994, P[E] =  0.994
     N[Surviving] =  6, P[S] =  0.006
     Mean size (all populations) = 0.13 (0.01 SE; 0.46 SD)
  Means across extant populations only:
     Population size =          4.00 (0.93 SE; 2.28 SD)
     Expected heterozygosity =  0.6778 (0.0430 SE; 0.1054 SD)
     Observed heterozygosity =  0.9167 (0.0833 SE; 0.2041 SD)
     Number of extant alleles = 3.83 (0.54 SE; 1.33 SD)
     Number of mt haplotypes =  1.67 (0.21 SE; 0.52 SD)

Year 20
     N[Extinct] =    995, P[E] =  0.995
     N[Surviving] =  5, P[S] =  0.005
     Mean size (all populations) = 0.14 (0.01 SE; 0.44 SD)
  Means across extant populations only:
     Population size =          3.80 (0.80 SE; 1.79 SD)
     Expected heterozygosity =  0.7008 (0.0251 SE; 0.0561 SD)
     Observed heterozygosity =  0.9667 (0.0333 SE; 0.0745 SD)
     Number of extant alleles = 3.60 (0.24 SE; 0.55 SD)
     Number of mt haplotypes =  1.80 (0.20 SE; 0.45 SD)

Year 21
     N[Extinct] =    990, P[E] =  0.990
     N[Surviving] =  10, P[S] =  0.010
     Mean size (all populations) = 0.15 (0.02 SE; 0.51 SD)
  Means across extant populations only:
     Population size =          3.10 (0.80 SE; 2.51 SD)
     Expected heterozygosity =  0.7105 (0.0210 SE; 0.0665 SD)
     Observed heterozygosity =  0.9900 (0.0100 SE; 0.0316 SD)
     Number of extant alleles = 3.70 (0.15 SE; 0.48 SD)
     Number of mt haplotypes =  1.60 (0.16 SE; 0.52 SD)

Year 22
     N[Extinct] =    991, P[E] =  0.991
     N[Surviving] =  9, P[S] =  0.009
     Mean size (all populations) = 0.16 (0.02 SE; 0.64 SD)
  Means across extant populations only:
     Population size =          4.67 (1.20 SE; 3.61 SD)
     Expected heterozygosity =  0.7070 (0.0300 SE; 0.0900 SD)
     Observed heterozygosity =  0.9352 (0.0434 SE; 0.1303 SD)
     Number of extant alleles = 4.00 (0.29 SE; 0.87 SD)
     Number of mt haplotypes =  1.67 (0.17 SE; 0.50 SD)

Year 23
     N[Extinct] =    995, P[E] =  0.995
     N[Surviving] =  5, P[S] =  0.005
     Mean size (all populations) = 0.14 (0.02 SE; 0.52 SD)
  Means across extant populations only:
     Population size =          4.00 (1.76 SE; 3.94 SD)
     Expected heterozygosity =  0.6996 (0.0499 SE; 0.1116 SD)
     Observed heterozygosity =  1.0000 (0.0000 SE; 0.0000 SD)
     Number of extant alleles = 3.60 (0.40 SE; 0.89 SD)
     Number of mt haplotypes =  1.80 (0.20 SE; 0.45 SD)

Year 24
     N[Extinct] =    994, P[E] =  0.994
     N[Surviving] =  6, P[S] =  0.006
     Mean size (all populations) = 0.15 (0.02 SE; 0.75 SD)
  Means across extant populations only:
     Population size =          5.17 (3.17 SE; 7.76 SD)
     Expected heterozygosity =  0.7281 (0.0207 SE; 0.0506 SD)
     Observed heterozygosity =  0.9921 (0.0079 SE; 0.0194 SD)
     Number of extant alleles = 3.83 (0.17 SE; 0.41 SD)
     Number of mt haplotypes =  1.83 (0.17 SE; 0.41 SD)

Year 25
     N[Extinct] =    993, P[E] =  0.993
     N[Surviving] =  7, P[S] =  0.007
     Mean size (all populations) = 0.13 (0.01 SE; 0.39 SD)
  Means across extant populations only:
     Population size =          2.43 (0.43 SE; 1.13 SD)
     Expected heterozygosity =  0.6957 (0.0256 SE; 0.0677 SD)
     Observed heterozygosity =  0.9286 (0.0714 SE; 0.1890 SD)
     Number of extant alleles = 3.57 (0.20 SE; 0.53 SD)
     Number of mt haplotypes =  1.71 (0.18 SE; 0.49 SD)

Year 26
     N[Extinct] =    994, P[E] =  0.994
     N[Surviving] =  6, P[S] =  0.006
     Mean size (all populations) = 0.14 (0.02 SE; 0.48 SD)
  Means across extant populations only:
     Population size =          3.83 (1.17 SE; 2.86 SD)
     Expected heterozygosity =  0.7439 (0.0051 SE; 0.0125 SD)
     Observed heterozygosity =  0.9583 (0.0417 SE; 0.1021 SD)
     Number of extant alleles = 4.00 (0.00 SE; 0.00 SD)
     Number of mt haplotypes =  2.00 (0.00 SE; 0.00 SD)

Year 27
     N[Extinct] =    993, P[E] =  0.993
     N[Surviving] =  7, P[S] =  0.007
     Mean size (all populations) = 0.14 (0.02 SE; 0.53 SD)
  Means across extant populations only:
     Population size =          4.00 (1.23 SE; 3.27 SD)
     Expected heterozygosity =  0.7523 (0.0156 SE; 0.0414 SD)
     Observed heterozygosity =  0.9740 (0.0260 SE; 0.0687 SD)
     Number of extant alleles = 4.57 (0.37 SE; 0.98 SD)
     Number of mt haplotypes =  2.00 (0.00 SE; 0.00 SD)

Year 28
     N[Extinct] =    991, P[E] =  0.991
     N[Surviving] =  9, P[S] =  0.009
     Mean size (all populations) = 0.13 (0.02 SE; 0.57 SD)
  Means across extant populations only:
     Population size =          3.44 (1.32 SE; 3.97 SD)
     Expected heterozygosity =  0.7257 (0.0147 SE; 0.0440 SD)
     Observed heterozygosity =  0.9762 (0.0238 SE; 0.0714 SD)
     Number of extant alleles = 4.11 (0.26 SE; 0.78 SD)
     Number of mt haplotypes =  1.89 (0.11 SE; 0.33 SD)

Year 29
     N[Extinct] =    997, P[E] =  0.997
     N[Surviving] =  3, P[S] =  0.003
     Mean size (all populations) = 0.10 (0.01 SE; 0.41 SD)
  Means across extant populations only:
     Population size =          4.67 (1.76 SE; 3.06 SD)
     Expected heterozygosity =  0.7344 (0.0090 SE; 0.0156 SD)
     Observed heterozygosity =  1.0000 (0.0000 SE; 0.0000 SD)
     Number of extant alleles = 4.00 (0.00 SE; 0.00 SD)
     Number of mt haplotypes =  2.00 (0.00 SE; 0.00 SD)

Year 30
     N[Extinct] =    995, P[E] =  0.995
     N[Surviving] =  5, P[S] =  0.005
     Mean size (all populations) = 0.12 (0.02 SE; 0.55 SD)
  Means across extant populations only:
     Population size =          5.60 (1.83 SE; 4.10 SD)
     Expected heterozygosity =  0.7362 (0.0356 SE; 0.0797 SD)
     Observed heterozygosity =  1.0000 (0.0000 SE; 0.0000 SD)
     Number of extant alleles = 4.20 (0.49 SE; 1.10 SD)
     Number of mt haplotypes =  2.00 (0.32 SE; 0.71 SD)

Year 31
     N[Extinct] =    993, P[E] =  0.993
     N[Surviving] =  7, P[S] =  0.007
     Mean size (all populations) = 0.11 (0.02 SE; 0.48 SD)
  Means across extant populations only:
     Population size =          3.71 (1.19 SE; 3.15 SD)
     Expected heterozygosity =  0.6994 (0.0227 SE; 0.0601 SD)
     Observed heterozygosity =  0.9714 (0.0286 SE; 0.0756 SD)
     Number of extant alleles = 3.86 (0.26 SE; 0.69 SD)
     Number of mt haplotypes =  1.43 (0.20 SE; 0.53 SD)

Year 32
     N[Extinct] =    992, P[E] =  0.992
     N[Surviving] =  8, P[S] =  0.008
     Mean size (all populations) = 0.13 (0.01 SE; 0.46 SD)
  Means across extant populations only:
     Population size =          3.13 (0.79 SE; 2.23 SD)
     Expected heterozygosity =  0.7181 (0.0209 SE; 0.0590 SD)
     Observed heterozygosity =  0.9375 (0.0625 SE; 0.1768 SD)
     Number of extant alleles = 3.75 (0.16 SE; 0.46 SD)
     Number of mt haplotypes =  1.63 (0.18 SE; 0.52 SD)

Year 33
     N[Extinct] =    995, P[E] =  0.995
     N[Surviving] =  5, P[S] =  0.005
     Mean size (all populations) = 0.11 (0.01 SE; 0.42 SD)
  Means across extant populations only:
     Population size =          4.00 (0.71 SE; 1.58 SD)
     Expected heterozygosity =  0.7383 (0.0146 SE; 0.0327 SD)
     Observed heterozygosity =  0.9333 (0.0667 SE; 0.1491 SD)
     Number of extant alleles = 4.20 (0.20 SE; 0.45 SD)
     Number of mt haplotypes =  1.60 (0.40 SE; 0.89 SD)

Year 34
     N[Extinct] =    995, P[E] =  0.995
     N[Surviving] =  5, P[S] =  0.005
     Mean size (all populations) = 0.14 (0.02 SE; 0.64 SD)
  Means across extant populations only:
     Population size =          5.80 (2.73 SE; 6.10 SD)
     Expected heterozygosity =  0.7200 (0.0239 SE; 0.0535 SD)
     Observed heterozygosity =  0.8875 (0.0976 SE; 0.2183 SD)
     Number of extant alleles = 3.80 (0.20 SE; 0.45 SD)
     Number of mt haplotypes =  1.80 (0.20 SE; 0.45 SD)

Year 35
     N[Extinct] =    996, P[E] =  0.996
     N[Surviving] =  4, P[S] =  0.004
     Mean size (all populations) = 0.12 (0.01 SE; 0.37 SD)
  Means across extant populations only:
     Population size =          2.50 (0.50 SE; 1.00 SD)
     Expected heterozygosity =  0.6641 (0.0296 SE; 0.0592 SD)
     Observed heterozygosity =  0.7500 (0.1443 SE; 0.2887 SD)
     Number of extant alleles = 3.25 (0.25 SE; 0.50 SD)
     Number of mt haplotypes =  2.00 (0.00 SE; 0.00 SD)

Year 36
     N[Extinct] =    990, P[E] =  0.990
     N[Surviving] =  10, P[S] =  0.010
     Mean size (all populations) = 0.13 (0.01 SE; 0.40 SD)
  Means across extant populations only:
     Population size =          2.30 (0.21 SE; 0.67 SD)
     Expected heterozygosity =  0.6653 (0.0501 SE; 0.1584 SD)
     Observed heterozygosity =  0.8250 (0.0750 SE; 0.2372 SD)
     Number of extant alleles = 3.70 (0.33 SE; 1.06 SD)
     Number of mt haplotypes =  1.90 (0.18 SE; 0.57 SD)

Year 37
     N[Extinct] =    987, P[E] =  0.987
     N[Surviving] =  13, P[S] =  0.013
     Mean size (all populations) = 0.14 (0.02 SE; 0.67 SD)
  Means across extant populations only:
     Population size =          4.38 (0.87 SE; 3.15 SD)
     Expected heterozygosity =  0.6672 (0.0355 SE; 0.1279 SD)
     Observed heterozygosity =  0.8814 (0.0534 SE; 0.1927 SD)
     Number of extant alleles = 3.69 (0.26 SE; 0.95 SD)
     Number of mt haplotypes =  1.77 (0.12 SE; 0.44 SD)

Year 38
     N[Extinct] =    994, P[E] =  0.994
     N[Surviving] =  6, P[S] =  0.006
     Mean size (all populations) = 0.13 (0.02 SE; 0.64 SD)
  Means across extant populations only:
     Population size =          5.67 (1.80 SE; 4.41 SD)
     Expected heterozygosity =  0.6595 (0.0479 SE; 0.1172 SD)
     Observed heterozygosity =  0.9405 (0.0595 SE; 0.1458 SD)
     Number of extant alleles = 3.50 (0.34 SE; 0.84 SD)
     Number of mt haplotypes =  1.67 (0.21 SE; 0.52 SD)

Year 39
     N[Extinct] =    995, P[E] =  0.995
     N[Surviving] =  5, P[S] =  0.005
     Mean size (all populations) = 0.12 (0.01 SE; 0.45 SD)
  Means across extant populations only:
     Population size =          4.20 (1.11 SE; 2.49 SD)
     Expected heterozygosity =  0.6463 (0.0700 SE; 0.1566 SD)
     Observed heterozygosity =  0.9000 (0.1000 SE; 0.2236 SD)
     Number of extant alleles = 3.60 (0.40 SE; 0.89 SD)
     Number of mt haplotypes =  1.60 (0.24 SE; 0.55 SD)

Year 40
     N[Extinct] =    993, P[E] =  0.993
     N[Surviving] =  7, P[S] =  0.007
     Mean size (all populations) = 0.13 (0.02 SE; 0.67 SD)
  Means across extant populations only:
     Population size =          5.29 (2.01 SE; 5.31 SD)
     Expected heterozygosity =  0.6776 (0.0519 SE; 0.1374 SD)
     Observed heterozygosity =  0.9082 (0.0709 SE; 0.1877 SD)
     Number of extant alleles = 3.71 (0.29 SE; 0.76 SD)
     Number of mt haplotypes =  1.71 (0.18 SE; 0.49 SD)

Year 41
     N[Extinct] =    992, P[E] =  0.992
     N[Surviving] =  8, P[S] =  0.008
     Mean size (all populations) = 0.14 (0.02 SE; 0.69 SD)
  Means across extant populations only:
     Population size =          5.25 (1.72 SE; 4.86 SD)
     Expected heterozygosity =  0.6626 (0.0503 SE; 0.1423 SD)
     Observed heterozygosity =  0.8036 (0.0962 SE; 0.2720 SD)
     Number of extant alleles = 3.50 (0.27 SE; 0.76 SD)
     Number of mt haplotypes =  1.88 (0.13 SE; 0.35 SD)

Year 42
     N[Extinct] =    989, P[E] =  0.989
     N[Surviving] =  11, P[S] =  0.011
     Mean size (all populations) = 0.16 (0.02 SE; 0.79 SD)
  Means across extant populations only:
     Population size =          5.45 (1.39 SE; 4.61 SD)
     Expected heterozygosity =  0.6817 (0.0381 SE; 0.1263 SD)
     Observed heterozygosity =  0.8424 (0.0708 SE; 0.2348 SD)
     Number of extant alleles = 3.73 (0.30 SE; 1.01 SD)
     Number of mt haplotypes =  1.82 (0.12 SE; 0.40 SD)

Year 43
     N[Extinct] =    992, P[E] =  0.992
     N[Surviving] =  8, P[S] =  0.008
     Mean size (all populations) = 0.14 (0.02 SE; 0.59 SD)
  Means across extant populations only:
     Population size =          4.75 (1.21 SE; 3.41 SD)
     Expected heterozygosity =  0.6695 (0.0287 SE; 0.0810 SD)
     Observed heterozygosity =  0.8917 (0.0632 SE; 0.1788 SD)
     Number of extant alleles = 3.50 (0.19 SE; 0.53 SD)
     Number of mt haplotypes =  1.75 (0.16 SE; 0.46 SD)

Year 44
     N[Extinct] =    994, P[E] =  0.994
     N[Surviving] =  6, P[S] =  0.006
     Mean size (all populations) = 0.13 (0.02 SE; 0.57 SD)
  Means across extant populations only:
     Population size =          4.67 (1.76 SE; 4.32 SD)
     Expected heterozygosity =  0.6413 (0.0355 SE; 0.0870 SD)
     Observed heterozygosity =  0.8333 (0.1054 SE; 0.2582 SD)
     Number of extant alleles = 3.17 (0.31 SE; 0.75 SD)
     Number of mt haplotypes =  1.83 (0.17 SE; 0.41 SD)

Year 45
     N[Extinct] =    995, P[E] =  0.995
     N[Surviving] =  5, P[S] =  0.005
     Mean size (all populations) = 0.13 (0.02 SE; 0.60 SD)
  Means across extant populations only:
     Population size =          6.20 (1.93 SE; 4.32 SD)
     Expected heterozygosity =  0.6587 (0.0499 SE; 0.1117 SD)
     Observed heterozygosity =  0.9026 (0.0661 SE; 0.1477 SD)
     Number of extant alleles = 3.60 (0.51 SE; 1.14 SD)
     Number of mt haplotypes =  1.60 (0.24 SE; 0.55 SD)

Year 46
     N[Extinct] =    995, P[E] =  0.995
     N[Surviving] =  5, P[S] =  0.005
     Mean size (all populations) = 0.14 (0.02 SE; 0.77 SD)
  Means across extant populations only:
     Population size =          6.60 (3.68 SE; 8.23 SD)
     Expected heterozygosity =  0.6555 (0.0242 SE; 0.0542 SD)
     Observed heterozygosity =  0.7619 (0.1124 SE; 0.2514 SD)
     Number of extant alleles = 3.40 (0.24 SE; 0.55 SD)
     Number of mt haplotypes =  1.60 (0.24 SE; 0.55 SD)

Year 47
     N[Extinct] =    996, P[E] =  0.996
     N[Surviving] =  4, P[S] =  0.004
     Mean size (all populations) = 0.14 (0.03 SE; 0.82 SD)
  Means across extant populations only:
     Population size =          8.75 (4.71 SE; 9.43 SD)
     Expected heterozygosity =  0.6682 (0.0288 SE; 0.0575 SD)
     Observed heterozygosity =  0.8182 (0.1188 SE; 0.2376 SD)
     Number of extant alleles = 3.75 (0.25 SE; 0.50 SD)
     Number of mt haplotypes =  1.50 (0.29 SE; 0.58 SD)

Year 48
     N[Extinct] =    992, P[E] =  0.992
     N[Surviving] =  8, P[S] =  0.008
     Mean size (all populations) = 0.12 (0.02 SE; 0.57 SD)
  Means across extant populations only:
     Population size =          4.00 (1.43 SE; 4.04 SD)
     Expected heterozygosity =  0.7164 (0.0176 SE; 0.0498 SD)
     Observed heterozygosity =  0.9183 (0.0627 SE; 0.1774 SD)
     Number of extant alleles = 3.88 (0.13 SE; 0.35 SD)
     Number of mt haplotypes =  1.75 (0.16 SE; 0.46 SD)

Year 49
     N[Extinct] =    995, P[E] =  0.995
     N[Surviving] =  5, P[S] =  0.005
     Mean size (all populations) = 0.12 (0.02 SE; 0.68 SD)
  Means across extant populations only:
     Population size =          5.40 (3.40 SE; 7.60 SD)
     Expected heterozygosity =  0.7321 (0.0179 SE; 0.0400 SD)
     Observed heterozygosity =  0.9579 (0.0421 SE; 0.0942 SD)
     Number of extant alleles = 4.00 (0.00 SE; 0.00 SD)
     Number of mt haplotypes =  1.60 (0.24 SE; 0.55 SD)

Year 50
     N[Extinct] =    998, P[E] =  0.998
     N[Surviving] =  2, P[S] =  0.002
     Mean size (all populations) = 0.11 (0.01 SE; 0.38 SD)
  Means across extant populations only:
     Population size =          4.00 (2.00 SE; 2.83 SD)
     Expected heterozygosity =  0.7708 (0.0208 SE; 0.0295 SD)
     Observed heterozygosity =  0.9167 (0.0833 SE; 0.1179 SD)
     Number of extant alleles = 4.50 (0.50 SE; 0.71 SD)
     Number of mt haplotypes =  2.00 (0.00 SE; 0.00 SD)

Year 51
     N[Extinct] =    996, P[E] =  0.996
     N[Surviving] =  4, P[S] =  0.004
     Mean size (all populations) = 0.11 (0.01 SE; 0.40 SD)
  Means across extant populations only:
     Population size =          3.75 (1.03 SE; 2.06 SD)
     Expected heterozygosity =  0.7163 (0.0305 SE; 0.0610 SD)
     Observed heterozygosity =  0.8750 (0.1250 SE; 0.2500 SD)
     Number of extant alleles = 4.00 (0.41 SE; 0.82 SD)
     Number of mt haplotypes =  2.00 (0.41 SE; 0.82 SD)

Year 52
     N[Extinct] =    996, P[E] =  0.996
     N[Surviving] =  4, P[S] =  0.004
     Mean size (all populations) = 0.12 (0.01 SE; 0.42 SD)
  Means across extant populations only:
     Population size =          3.75 (1.18 SE; 2.36 SD)
     Expected heterozygosity =  0.7148 (0.0315 SE; 0.0629 SD)
     Observed heterozygosity =  0.8750 (0.1250 SE; 0.2500 SD)
     Number of extant alleles = 4.00 (0.41 SE; 0.82 SD)
     Number of mt haplotypes =  2.00 (0.00 SE; 0.00 SD)

Year 53
     N[Extinct] =    994, P[E] =  0.994
     N[Surviving] =  6, P[S] =  0.006
     Mean size (all populations) = 0.12 (0.01 SE; 0.39 SD)
  Means across extant populations only:
     Population size =          2.83 (0.40 SE; 0.98 SD)
     Expected heterozygosity =  0.6904 (0.0248 SE; 0.0608 SD)
     Observed heterozygosity =  0.8611 (0.0904 SE; 0.2215 SD)
     Number of extant alleles = 3.67 (0.21 SE; 0.52 SD)
     Number of mt haplotypes =  1.83 (0.17 SE; 0.41 SD)

Year 54
     N[Extinct] =    994, P[E] =  0.994
     N[Surviving] =  6, P[S] =  0.006
     Mean size (all populations) = 0.11 (0.01 SE; 0.37 SD)
  Means across extant populations only:
     Population size =          2.50 (0.34 SE; 0.84 SD)
     Expected heterozygosity =  0.5584 (0.0557 SE; 0.1363 SD)
     Observed heterozygosity =  0.6528 (0.0817 SE; 0.2001 SD)
     Number of extant alleles = 2.83 (0.31 SE; 0.75 SD)
     Number of mt haplotypes =  1.67 (0.21 SE; 0.52 SD)

Year 55
     N[Extinct] =    997, P[E] =  0.997
     N[Surviving] =  3, P[S] =  0.003
     Mean size (all populations) = 0.12 (0.01 SE; 0.38 SD)
  Means across extant populations only:
     Population size =          3.00 (1.00 SE; 1.73 SD)
     Expected heterozygosity =  0.6600 (0.0900 SE; 0.1559 SD)
     Observed heterozygosity =  0.9333 (0.0667 SE; 0.1155 SD)
     Number of extant alleles = 3.33 (0.67 SE; 1.15 SD)
     Number of mt haplotypes =  1.33 (0.33 SE; 0.58 SD)

Year 56
     N[Extinct] =    997, P[E] =  0.997
     N[Surviving] =  3, P[S] =  0.003
     Mean size (all populations) = 0.13 (0.01 SE; 0.42 SD)
  Means across extant populations only:
     Population size =          4.00 (1.15 SE; 2.00 SD)
     Expected heterozygosity =  0.7257 (0.0125 SE; 0.0217 SD)
     Observed heterozygosity =  1.0000 (0.0000 SE; 0.0000 SD)
     Number of extant alleles = 4.00 (0.00 SE; 0.00 SD)
     Number of mt haplotypes =  1.67 (0.33 SE; 0.58 SD)

Year 57
     N[Extinct] =    995, P[E] =  0.995
     N[Surviving] =  5, P[S] =  0.005
     Mean size (all populations) = 0.10 (0.01 SE; 0.33 SD)
  Means across extant populations only:
     Population size =          2.40 (0.24 SE; 0.55 SD)
     Expected heterozygosity =  0.5500 (0.1406 SE; 0.3144 SD)
     Observed heterozygosity =  0.6333 (0.1856 SE; 0.4150 SD)
     Number of extant alleles = 3.20 (0.66 SE; 1.48 SD)
     Number of mt haplotypes =  2.00 (0.32 SE; 0.71 SD)

Year 58
     N[Extinct] =    994, P[E] =  0.994
     N[Surviving] =  6, P[S] =  0.006
     Mean size (all populations) = 0.13 (0.01 SE; 0.45 SD)
  Means across extant populations only:
     Population size =          3.50 (0.96 SE; 2.35 SD)
     Expected heterozygosity =  0.6532 (0.0282 SE; 0.0691 SD)
     Observed heterozygosity =  0.8056 (0.1002 SE; 0.2453 SD)
     Number of extant alleles = 3.33 (0.21 SE; 0.52 SD)
     Number of mt haplotypes =  2.00 (0.00 SE; 0.00 SD)

Year 59
     N[Extinct] =    995, P[E] =  0.995
     N[Surviving] =  5, P[S] =  0.005
     Mean size (all populations) = 0.13 (0.01 SE; 0.39 SD)
  Means across extant populations only:
     Population size =          2.40 (0.24 SE; 0.55 SD)
     Expected heterozygosity =  0.7000 (0.0319 SE; 0.0712 SD)
     Observed heterozygosity =  0.8333 (0.1054 SE; 0.2357 SD)
     Number of extant alleles = 3.80 (0.37 SE; 0.84 SD)
     Number of mt haplotypes =  2.20 (0.20 SE; 0.45 SD)

Year 60
     N[Extinct] =    992, P[E] =  0.992
     N[Surviving] =  8, P[S] =  0.008
     Mean size (all populations) = 0.13 (0.02 SE; 0.52 SD)
  Means across extant populations only:
     Population size =          3.63 (1.10 SE; 3.11 SD)
     Expected heterozygosity =  0.7024 (0.0197 SE; 0.0557 SD)
     Observed heterozygosity =  0.8636 (0.0801 SE; 0.2266 SD)
     Number of extant alleles = 3.88 (0.23 SE; 0.64 SD)
     Number of mt haplotypes =  2.13 (0.13 SE; 0.35 SD)

Year 61
     N[Extinct] =    991, P[E] =  0.991
     N[Surviving] =  9, P[S] =  0.009
     Mean size (all populations) = 0.12 (0.01 SE; 0.47 SD)
  Means across extant populations only:
     Population size =          3.44 (0.73 SE; 2.19 SD)
     Expected heterozygosity =  0.6817 (0.0289 SE; 0.0867 SD)
     Observed heterozygosity =  0.7804 (0.1113 SE; 0.3339 SD)
     Number of extant alleles = 3.67 (0.29 SE; 0.87 SD)
     Number of mt haplotypes =  2.00 (0.17 SE; 0.50 SD)

Year 62
     N[Extinct] =    993, P[E] =  0.993
     N[Surviving] =  7, P[S] =  0.007
     Mean size (all populations) = 0.12 (0.02 SE; 0.56 SD)
  Means across extant populations only:
     Population size =          5.00 (1.29 SE; 3.42 SD)
     Expected heterozygosity =  0.6914 (0.0344 SE; 0.0909 SD)
     Observed heterozygosity =  0.7857 (0.1395 SE; 0.3691 SD)
     Number of extant alleles = 4.00 (0.38 SE; 1.00 SD)
     Number of mt haplotypes =  1.86 (0.26 SE; 0.69 SD)

Year 63
     N[Extinct] =    996, P[E] =  0.996
     N[Surviving] =  4, P[S] =  0.004
     Mean size (all populations) = 0.12 (0.01 SE; 0.43 SD)
  Means across extant populations only:
     Population size =          4.50 (1.04 SE; 2.08 SD)
     Expected heterozygosity =  0.7435 (0.0098 SE; 0.0195 SD)
     Observed heterozygosity =  0.9500 (0.0500 SE; 0.1000 SD)
     Number of extant alleles = 4.50 (0.29 SE; 0.58 SD)
     Number of mt haplotypes =  1.75 (0.25 SE; 0.50 SD)

Year 64
     N[Extinct] =    995, P[E] =  0.995
     N[Surviving] =  5, P[S] =  0.005
     Mean size (all populations) = 0.12 (0.01 SE; 0.45 SD)
  Means across extant populations only:
     Population size =          4.20 (1.20 SE; 2.68 SD)
     Expected heterozygosity =  0.6396 (0.0691 SE; 0.1544 SD)
     Observed heterozygosity =  0.8250 (0.1090 SE; 0.2437 SD)
     Number of extant alleles = 3.40 (0.51 SE; 1.14 SD)
     Number of mt haplotypes =  1.40 (0.24 SE; 0.55 SD)

Year 65
     N[Extinct] =    992, P[E] =  0.992
     N[Surviving] =  8, P[S] =  0.008
     Mean size (all populations) = 0.12 (0.02 SE; 0.50 SD)
  Means across extant populations only:
     Population size =          3.38 (1.12 SE; 3.16 SD)
     Expected heterozygosity =  0.6368 (0.0487 SE; 0.1377 SD)
     Observed heterozygosity =  0.6847 (0.1226 SE; 0.3467 SD)
     Number of extant alleles = 3.38 (0.38 SE; 1.06 SD)
     Number of mt haplotypes =  1.75 (0.16 SE; 0.46 SD)

Year 66
     N[Extinct] =    992, P[E] =  0.992
     N[Surviving] =  8, P[S] =  0.008
     Mean size (all populations) = 0.13 (0.02 SE; 0.61 SD)
  Means across extant populations only:
     Population size =          4.63 (1.45 SE; 4.10 SD)
     Expected heterozygosity =  0.5914 (0.0514 SE; 0.1452 SD)
     Observed heterozygosity =  0.7664 (0.0933 SE; 0.2640 SD)
     Number of extant alleles = 3.00 (0.27 SE; 0.76 SD)
     Number of mt haplotypes =  1.63 (0.18 SE; 0.52 SD)

Year 67
     N[Extinct] =    995, P[E] =  0.995
     N[Surviving] =  5, P[S] =  0.005
     Mean size (all populations) = 0.12 (0.02 SE; 0.53 SD)
  Means across extant populations only:
     Population size =          5.00 (1.76 SE; 3.94 SD)
     Expected heterozygosity =  0.5918 (0.0515 SE; 0.1152 SD)
     Observed heterozygosity =  0.8143 (0.1143 SE; 0.2556 SD)
     Number of extant alleles = 3.00 (0.32 SE; 0.71 SD)
     Number of mt haplotypes =  1.60 (0.24 SE; 0.55 SD)

Year 68
     N[Extinct] =    992, P[E] =  0.992
     N[Surviving] =  8, P[S] =  0.008
     Mean size (all populations) = 0.14 (0.02 SE; 0.60 SD)
  Means across extant populations only:
     Population size =          5.00 (1.15 SE; 3.25 SD)
     Expected heterozygosity =  0.6152 (0.0358 SE; 0.1012 SD)
     Observed heterozygosity =  0.8528 (0.0628 SE; 0.1778 SD)
     Number of extant alleles = 3.25 (0.25 SE; 0.71 SD)
     Number of mt haplotypes =  1.75 (0.16 SE; 0.46 SD)

Year 69
     N[Extinct] =    994, P[E] =  0.994
     N[Surviving] =  6, P[S] =  0.006
     Mean size (all populations) = 0.11 (0.01 SE; 0.42 SD)
  Means across extant populations only:
     Population size =          3.33 (0.61 SE; 1.51 SD)
     Expected heterozygosity =  0.6167 (0.0582 SE; 0.1427 SD)
     Observed heterozygosity =  0.8833 (0.0833 SE; 0.2041 SD)
     Number of extant alleles = 3.33 (0.33 SE; 0.82 SD)
     Number of mt haplotypes =  1.83 (0.17 SE; 0.41 SD)

Year 70
     N[Extinct] =    994, P[E] =  0.994
     N[Surviving] =  6, P[S] =  0.006
     Mean size (all populations) = 0.13 (0.01 SE; 0.42 SD)
  Means across extant populations only:
     Population size =          2.83 (0.65 SE; 1.60 SD)
     Expected heterozygosity =  0.5602 (0.1145 SE; 0.2805 SD)
     Observed heterozygosity =  0.5833 (0.1537 SE; 0.3764 SD)
     Number of extant alleles = 3.00 (0.45 SE; 1.10 SD)
     Number of mt haplotypes =  1.83 (0.17 SE; 0.41 SD)

Year 71
     N[Extinct] =    992, P[E] =  0.992
     N[Surviving] =  8, P[S] =  0.008
     Mean size (all populations) = 0.13 (0.02 SE; 0.60 SD)
  Means across extant populations only:
     Population size =          4.63 (1.29 SE; 3.66 SD)
     Expected heterozygosity =  0.6167 (0.0908 SE; 0.2568 SD)
     Observed heterozygosity =  0.7844 (0.1270 SE; 0.3593 SD)
     Number of extant alleles = 3.38 (0.38 SE; 1.06 SD)
     Number of mt haplotypes =  1.88 (0.13 SE; 0.35 SD)

Year 72
     N[Extinct] =    992, P[E] =  0.992
     N[Surviving] =  8, P[S] =  0.008
     Mean size (all populations) = 0.13 (0.02 SE; 0.71 SD)
  Means across extant populations only:
     Population size =          6.13 (1.51 SE; 4.26 SD)
     Expected heterozygosity =  0.5687 (0.0823 SE; 0.2327 SD)
     Observed heterozygosity =  0.7718 (0.1247 SE; 0.3528 SD)
     Number of extant alleles = 3.13 (0.35 SE; 0.99 SD)
     Number of mt haplotypes =  1.75 (0.16 SE; 0.46 SD)

Year 73
     N[Extinct] =    993, P[E] =  0.993
     N[Surviving] =  7, P[S] =  0.007
     Mean size (all populations) = 0.11 (0.02 SE; 0.52 SD)
  Means across extant populations only:
     Population size =          3.86 (1.42 SE; 3.76 SD)
     Expected heterozygosity =  0.5459 (0.0956 SE; 0.2529 SD)
     Observed heterozygosity =  0.6310 (0.1762 SE; 0.4661 SD)
     Number of extant alleles = 2.86 (0.40 SE; 1.07 SD)
     Number of mt haplotypes =  1.71 (0.18 SE; 0.49 SD)

Year 74
     N[Extinct] =    995, P[E] =  0.995
     N[Surviving] =  5, P[S] =  0.005
     Mean size (all populations) = 0.11 (0.02 SE; 0.60 SD)
  Means across extant populations only:
     Population size =          5.60 (2.46 SE; 5.50 SD)
     Expected heterozygosity =  0.5568 (0.1425 SE; 0.3187 SD)
     Observed heterozygosity =  0.6933 (0.1845 SE; 0.4126 SD)
     Number of extant alleles = 3.20 (0.66 SE; 1.48 SD)
     Number of mt haplotypes =  1.80 (0.20 SE; 0.45 SD)

Year 75
     N[Extinct] =    994, P[E] =  0.994
     N[Surviving] =  6, P[S] =  0.006
     Mean size (all populations) = 0.11 (0.01 SE; 0.39 SD)
  Means across extant populations only:
     Population size =          2.83 (0.65 SE; 1.60 SD)
     Expected heterozygosity =  0.5463 (0.1166 SE; 0.2857 SD)
     Observed heterozygosity =  0.5833 (0.2007 SE; 0.4916 SD)
     Number of extant alleles = 3.00 (0.58 SE; 1.41 SD)
     Number of mt haplotypes =  1.83 (0.17 SE; 0.41 SD)

Year 76
     N[Extinct] =    995, P[E] =  0.995
     N[Surviving] =  5, P[S] =  0.005
     Mean size (all populations) = 0.10 (0.01 SE; 0.38 SD)
  Means across extant populations only:
     Population size =          3.20 (0.97 SE; 2.17 SD)
     Expected heterozygosity =  0.6643 (0.0463 SE; 0.1035 SD)
     Observed heterozygosity =  0.7000 (0.2000 SE; 0.4472 SD)
     Number of extant alleles = 3.40 (0.40 SE; 0.89 SD)
     Number of mt haplotypes =  2.00 (0.00 SE; 0.00 SD)

Year 77
     N[Extinct] =    995, P[E] =  0.995
     N[Surviving] =  5, P[S] =  0.005
     Mean size (all populations) = 0.12 (0.01 SE; 0.35 SD)
  Means across extant populations only:
     Population size =          2.40 (0.24 SE; 0.55 SD)
     Expected heterozygosity =  0.5889 (0.0759 SE; 0.1697 SD)
     Observed heterozygosity =  0.5333 (0.1616 SE; 0.3613 SD)
     Number of extant alleles = 3.20 (0.73 SE; 1.64 SD)
     Number of mt haplotypes =  2.00 (0.00 SE; 0.00 SD)

Year 78
     N[Extinct] =    997, P[E] =  0.997
     N[Surviving] =  3, P[S] =  0.003
     Mean size (all populations) = 0.10 (0.01 SE; 0.33 SD)
  Means across extant populations only:
     Population size =          2.00 (0.00 SE; 0.00 SD)
     Expected heterozygosity =  0.5833 (0.0417 SE; 0.0722 SD)
     Observed heterozygosity =  0.3333 (0.1667 SE; 0.2887 SD)
     Number of extant alleles = 2.67 (0.33 SE; 0.58 SD)
     Number of mt haplotypes =  2.00 (0.00 SE; 0.00 SD)

Year 79
     N[Extinct] =    995, P[E] =  0.995
     N[Surviving] =  5, P[S] =  0.005
     Mean size (all populations) = 0.10 (0.01 SE; 0.33 SD)
  Means across extant populations only:
     Population size =          2.20 (0.20 SE; 0.45 SD)
     Expected heterozygosity =  0.6139 (0.0488 SE; 0.1091 SD)
     Observed heterozygosity =  0.7333 (0.1130 SE; 0.2528 SD)
     Number of extant alleles = 3.00 (0.32 SE; 0.71 SD)
     Number of mt haplotypes =  2.00 (0.00 SE; 0.00 SD)

Year 80
     N[Extinct] =    996, P[E] =  0.996
     N[Surviving] =  4, P[S] =  0.004
     Mean size (all populations) = 0.09 (0.01 SE; 0.32 SD)
  Means across extant populations only:
     Population size =          2.25 (0.25 SE; 0.50 SD)
     Expected heterozygosity =  0.6111 (0.0629 SE; 0.1258 SD)
     Observed heterozygosity =  0.7917 (0.1250 SE; 0.2500 SD)
     Number of extant alleles = 3.00 (0.41 SE; 0.82 SD)
     Number of mt haplotypes =  2.00 (0.00 SE; 0.00 SD)

Year 81
     N[Extinct] =    997, P[E] =  0.997
     N[Surviving] =  3, P[S] =  0.003
     Mean size (all populations) = 0.09 (0.01 SE; 0.38 SD)
  Means across extant populations only:
     Population size =          4.33 (1.86 SE; 3.21 SD)
     Expected heterozygosity =  0.6100 (0.0090 SE; 0.0157 SD)
     Observed heterozygosity =  0.7917 (0.1502 SE; 0.2602 SD)
     Number of extant alleles = 3.00 (0.00 SE; 0.00 SD)
     Number of mt haplotypes =  1.67 (0.33 SE; 0.58 SD)

Year 82
     N[Extinct] =    997, P[E] =  0.997
     N[Surviving] =  3, P[S] =  0.003
     Mean size (all populations) = 0.09 (0.01 SE; 0.42 SD)
  Means across extant populations only:
     Population size =          4.67 (2.67 SE; 4.62 SD)
     Expected heterozygosity =  0.6233 (0.0017 SE; 0.0029 SD)
     Observed heterozygosity =  0.6333 (0.1333 SE; 0.2309 SD)
     Number of extant alleles = 3.00 (0.00 SE; 0.00 SD)
     Number of mt haplotypes =  1.67 (0.33 SE; 0.58 SD)

Year 83
     N[Extinct] =    996, P[E] =  0.996
     N[Surviving] =  4, P[S] =  0.004
     Mean size (all populations) = 0.12 (0.02 SE; 0.67 SD)
  Means across extant populations only:
     Population size =          6.75 (3.82 SE; 7.63 SD)
     Expected heterozygosity =  0.6122 (0.0108 SE; 0.0217 SD)
     Observed heterozygosity =  0.6806 (0.1187 SE; 0.2373 SD)
     Number of extant alleles = 3.00 (0.00 SE; 0.00 SD)
     Number of mt haplotypes =  1.75 (0.25 SE; 0.50 SD)

Year 84
     N[Extinct] =    996, P[E] =  0.996
     N[Surviving] =  4, P[S] =  0.004
     Mean size (all populations) = 0.11 (0.02 SE; 0.64 SD)
  Means across extant populations only:
     Population size =          6.00 (4.00 SE; 8.00 SD)
     Expected heterozygosity =  0.6478 (0.0350 SE; 0.0700 SD)
     Observed heterozygosity =  0.8056 (0.1211 SE; 0.2422 SD)
     Number of extant alleles = 3.25 (0.25 SE; 0.50 SD)
     Number of mt haplotypes =  1.50 (0.29 SE; 0.58 SD)

Year 85
     N[Extinct] =    997, P[E] =  0.997
     N[Surviving] =  3, P[S] =  0.003
     Mean size (all populations) = 0.10 (0.01 SE; 0.45 SD)
  Means across extant populations only:
     Population size =          5.67 (2.03 SE; 3.51 SD)
     Expected heterozygosity =  0.6204 (0.0723 SE; 0.1253 SD)
     Observed heterozygosity =  0.7778 (0.1111 SE; 0.1925 SD)
     Number of extant alleles = 3.33 (0.33 SE; 0.58 SD)
     Number of mt haplotypes =  1.33 (0.33 SE; 0.58 SD)

Year 86
     N[Extinct] =    998, P[E] =  0.998
     N[Surviving] =  2, P[S] =  0.002
     Mean size (all populations) = 0.12 (0.01 SE; 0.42 SD)
  Means across extant populations only:
     Population size =          5.50 (1.50 SE; 2.12 SD)
     Expected heterozygosity =  0.5756 (0.1693 SE; 0.2395 SD)
     Observed heterozygosity =  0.7500 (0.2500 SE; 0.3536 SD)
     Number of extant alleles = 3.50 (0.50 SE; 0.71 SD)
     Number of mt haplotypes =  1.50 (0.50 SE; 0.71 SD)

Year 87
     N[Extinct] =    996, P[E] =  0.996
     N[Surviving] =  4, P[S] =  0.004
     Mean size (all populations) = 0.11 (0.01 SE; 0.37 SD)
  Means across extant populations only:
     Population size =          2.75 (0.25 SE; 0.50 SD)
     Expected heterozygosity =  0.5938 (0.0944 SE; 0.1889 SD)
     Observed heterozygosity =  0.7083 (0.1049 SE; 0.2097 SD)
     Number of extant alleles = 3.50 (0.65 SE; 1.29 SD)
     Number of mt haplotypes =  1.75 (0.25 SE; 0.50 SD)

Year 88
     N[Extinct] =    998, P[E] =  0.998
     N[Surviving] =  2, P[S] =  0.002
     Mean size (all populations) = 0.11 (0.01 SE; 0.45 SD)
  Means across extant populations only:
     Population size =          6.50 (3.50 SE; 4.95 SD)
     Expected heterozygosity =  0.6000 (0.1000 SE; 0.1414 SD)
     Observed heterozygosity =  0.8333 (0.1667 SE; 0.2357 SD)
     Number of extant alleles = 3.50 (0.50 SE; 0.71 SD)
     Number of mt haplotypes =  1.50 (0.50 SE; 0.71 SD)

Year 89
     N[Extinct] =    995, P[E] =  0.995
     N[Surviving] =  5, P[S] =  0.005
     Mean size (all populations) = 0.10 (0.01 SE; 0.42 SD)
  Means across extant populations only:
     Population size =          3.40 (1.17 SE; 2.61 SD)
     Expected heterozygosity =  0.6977 (0.0315 SE; 0.0705 SD)
     Observed heterozygosity =  0.9333 (0.0667 SE; 0.1491 SD)
     Number of extant alleles = 3.80 (0.37 SE; 0.84 SD)
     Number of mt haplotypes =  1.80 (0.37 SE; 0.84 SD)

Year 90
     N[Extinct] =    995, P[E] =  0.995
     N[Surviving] =  5, P[S] =  0.005
     Mean size (all populations) = 0.11 (0.01 SE; 0.40 SD)
  Means across extant populations only:
     Population size =          3.20 (0.97 SE; 2.17 SD)
     Expected heterozygosity =  0.6714 (0.0307 SE; 0.0686 SD)
     Observed heterozygosity =  0.8333 (0.1054 SE; 0.2357 SD)
     Number of extant alleles = 3.60 (0.40 SE; 0.89 SD)
     Number of mt haplotypes =  1.60 (0.40 SE; 0.89 SD)

Year 91
     N[Extinct] =    994, P[E] =  0.994
     N[Surviving] =  6, P[S] =  0.006
     Mean size (all populations) = 0.10 (0.01 SE; 0.37 SD)
  Means across extant populations only:
     Population size =          2.83 (0.65 SE; 1.60 SD)
     Expected heterozygosity =  0.6296 (0.0428 SE; 0.1049 SD)
     Observed heterozygosity =  0.8611 (0.0904 SE; 0.2215 SD)
     Number of extant alleles = 3.17 (0.31 SE; 0.75 SD)
     Number of mt haplotypes =  1.33 (0.21 SE; 0.52 SD)

Year 92
     N[Extinct] =    992, P[E] =  0.992
     N[Surviving] =  8, P[S] =  0.008
     Mean size (all populations) = 0.10 (0.01 SE; 0.34 SD)
  Means across extant populations only:
     Population size =          2.13 (0.13 SE; 0.35 SD)
     Expected heterozygosity =  0.6997 (0.0221 SE; 0.0625 SD)
     Observed heterozygosity =  0.8750 (0.0818 SE; 0.2315 SD)
     Number of extant alleles = 3.63 (0.18 SE; 0.52 SD)
     Number of mt haplotypes =  1.75 (0.16 SE; 0.46 SD)

Year 93
     N[Extinct] =    996, P[E] =  0.996
     N[Surviving] =  4, P[S] =  0.004
     Mean size (all populations) = 0.10 (0.01 SE; 0.43 SD)
  Means across extant populations only:
     Population size =          5.00 (1.08 SE; 2.16 SD)
     Expected heterozygosity =  0.6756 (0.0225 SE; 0.0450 SD)
     Observed heterozygosity =  0.8750 (0.1250 SE; 0.2500 SD)
     Number of extant alleles = 3.50 (0.29 SE; 0.58 SD)
     Number of mt haplotypes =  1.50 (0.29 SE; 0.58 SD)

Year 94
     N[Extinct] =    995, P[E] =  0.995
     N[Surviving] =  5, P[S] =  0.005
     Mean size (all populations) = 0.10 (0.01 SE; 0.40 SD)
  Means across extant populations only:
     Population size =          3.40 (0.75 SE; 1.67 SD)
     Expected heterozygosity =  0.5597 (0.0552 SE; 0.1234 SD)
     Observed heterozygosity =  0.6667 (0.1054 SE; 0.2357 SD)
     Number of extant alleles = 2.80 (0.37 SE; 0.84 SD)
     Number of mt haplotypes =  1.60 (0.24 SE; 0.55 SD)

Year 95
     N[Extinct] =    996, P[E] =  0.996
     N[Surviving] =  4, P[S] =  0.004
     Mean size (all populations) = 0.09 (0.01 SE; 0.34 SD)
  Means across extant populations only:
     Population size =          2.75 (0.48 SE; 0.96 SD)
     Expected heterozygosity =  0.5095 (0.0597 SE; 0.1194 SD)
     Observed heterozygosity =  0.7292 (0.1042 SE; 0.2083 SD)
     Number of extant alleles = 2.50 (0.29 SE; 0.58 SD)
     Number of mt haplotypes =  1.25 (0.25 SE; 0.50 SD)

Year 96
     N[Extinct] =    997, P[E] =  0.997
     N[Surviving] =  3, P[S] =  0.003
     Mean size (all populations) = 0.08 (0.01 SE; 0.32 SD)
  Means across extant populations only:
     Population size =          3.00 (1.00 SE; 1.73 SD)
     Expected heterozygosity =  0.3933 (0.1288 SE; 0.2231 SD)
     Observed heterozygosity =  0.5667 (0.2333 SE; 0.4041 SD)
     Number of extant alleles = 2.33 (0.33 SE; 0.58 SD)
     Number of mt haplotypes =  1.00 (0.00 SE; 0.00 SD)

Year 97
     N[Extinct] =    994, P[E] =  0.994
     N[Surviving] =  6, P[S] =  0.006
     Mean size (all populations) = 0.08 (0.01 SE; 0.32 SD)
  Means across extant populations only:
     Population size =          2.33 (0.33 SE; 0.82 SD)
     Expected heterozygosity =  0.4115 (0.1119 SE; 0.2742 SD)
     Observed heterozygosity =  0.4583 (0.1873 SE; 0.4587 SD)
     Number of extant alleles = 2.33 (0.42 SE; 1.03 SD)
     Number of mt haplotypes =  1.33 (0.21 SE; 0.52 SD)

Year 98
     N[Extinct] =    993, P[E] =  0.993
     N[Surviving] =  7, P[S] =  0.007
     Mean size (all populations) = 0.10 (0.01 SE; 0.41 SD)
  Means across extant populations only:
     Population size =          3.29 (0.71 SE; 1.89 SD)
     Expected heterozygosity =  0.5317 (0.0576 SE; 0.1523 SD)
     Observed heterozygosity =  0.5952 (0.1354 SE; 0.3582 SD)
     Number of extant alleles = 2.57 (0.30 SE; 0.79 SD)
     Number of mt haplotypes =  1.57 (0.20 SE; 0.53 SD)

Year 99
     N[Extinct] =    994, P[E] =  0.994
     N[Surviving] =  6, P[S] =  0.006
     Mean size (all populations) = 0.11 (0.02 SE; 0.61 SD)
  Means across extant populations only:
     Population size =          6.67 (1.20 SE; 2.94 SD)
     Expected heterozygosity =  0.4809 (0.0519 SE; 0.1270 SD)
     Observed heterozygosity =  0.6757 (0.1036 SE; 0.2538 SD)
     Number of extant alleles = 2.33 (0.21 SE; 0.52 SD)
     Number of mt haplotypes =  1.50 (0.22 SE; 0.55 SD)

Year 100
     N[Extinct] =    996, P[E] =  0.996
     N[Surviving] =  4, P[S] =  0.004
     Mean size (all populations) = 0.11 (0.01 SE; 0.38 SD)
  Means across extant populations only:
     Population size =          3.75 (0.75 SE; 1.50 SD)
     Expected heterozygosity =  0.5563 (0.0385 SE; 0.0770 SD)
     Observed heterozygosity =  0.7750 (0.1031 SE; 0.2062 SD)
     Number of extant alleles = 2.50 (0.29 SE; 0.58 SD)
     Number of mt haplotypes =  1.50 (0.29 SE; 0.58 SD)


In 1000 simulations of SLR_100yr-Exponential for 100 years:
  996 went extinct and 4 survived.

This gives a probability of extinction of 0.99600 (0.00200 SE),
  or a probability of success of          0.00400 (0.00200 SE).

1000 simulations went extinct at least once.
Median time to first extinction was 2 years.

Of those going extinct,
    mean time to first extinction was 2.41 years (0.06 SE, 1.88 SD).

269 recolonizations occurred.
Mean time to recolonization was 10862.00 years (1.72 SE; 28.25 SD).

No Re-extinctions.

Means across all populations (extant and extinct) ...
Mean final population was 0.11 (0.01 SE; 0.38 SD).
   Age 0       1   Adults    Total
    0.00    0.02    0.04      0.06 Males
    0.00    0.01    0.04      0.05 Females

Means across extant populations only ...
Mean final N for extant populations was 3.75 (0.75 SE; 1.50 SD).
   Age 0       1   Adults    Total
    0.00    3.75   10.25     14.00 Males
    0.00    3.00    9.75     12.75 Females

Across all years, prior to carrying capacity truncation,
  mean growth rate (r) was 0.1052 (0.0113 SE, 0.5705 SD)

Final expected heterozygosity was     0.5563 (0.0385 SE; 0.0770 SD)
Final observed heterozygosity was     0.7750 (0.1031 SE; 0.2062 SD)
Final number of alleles was           2.50 (0.29 SE; 0.58 SD)
Final number of mt haplotypes was     1.50 (0.29 SE; 0.58 SD)
Mean Ne calculated from loss of heterozygosity in extant populations: Infinity
*************************************************************************


Population 4: Klipper

Year 0
     N[Extinct] =    0, P[E] =  0.000
     N[Surviving] =  1000, P[S] =  1.000
     Mean size (all populations) = 12.00 (0.00 SE; 0.00 SD)
  Means across extant populations only:
     Population size =          12.00 (0.00 SE; 0.00 SD)
     Expected heterozygosity =  0.9583 (0.0000 SE; 0.0000 SD)
     Observed heterozygosity =  1.0000 (0.0000 SE; 0.0000 SD)
     Number of extant alleles = 24.00 (0.00 SE; 0.00 SD)
     Number of mt haplotypes =  12.00 (0.00 SE; 0.00 SD)

Year 1
     N[Extinct] =    101, P[E] =  0.101
     N[Surviving] =  899, P[S] =  0.899
     Mean size (all populations) = 7.36 (0.09 SE; 2.99 SD)
  Means across extant populations only:
     Population size =          8.11 (0.07 SE; 2.02 SD)
     Expected heterozygosity =  0.9316 (0.0011 SE; 0.0321 SD)
     Observed heterozygosity =  1.0000 (0.0000 SE; 0.0000 SD)
     Number of extant alleles = 16.23 (0.13 SE; 4.04 SD)
     Number of mt haplotypes =  8.11 (0.07 SE; 2.02 SD)

Year 2
     N[Extinct] =    207, P[E] =  0.207
     N[Surviving] =  793, P[S] =  0.793
     Mean size (all populations) = 10.03 (0.24 SE; 7.58 SD)
  Means across extant populations only:
     Population size =          12.52 (0.23 SE; 6.49 SD)
     Expected heterozygosity =  0.8944 (0.0016 SE; 0.0441 SD)
     Observed heterozygosity =  1.0000 (0.0000 SE; 0.0000 SD)
     Number of extant alleles = 12.95 (0.14 SE; 4.02 SD)
     Number of mt haplotypes =  5.94 (0.07 SE; 1.90 SD)

Year 3
     N[Extinct] =    313, P[E] =  0.313
     N[Surviving] =  687, P[S] =  0.687
     Mean size (all populations) = 8.20 (0.22 SE; 7.06 SD)
  Means across extant populations only:
     Population size =          11.65 (0.22 SE; 5.80 SD)
     Expected heterozygosity =  0.8657 (0.0022 SE; 0.0565 SD)
     Observed heterozygosity =  1.0000 (0.0000 SE; 0.0000 SD)
     Number of extant alleles = 10.79 (0.14 SE; 3.70 SD)
     Number of mt haplotypes =  4.72 (0.07 SE; 1.72 SD)

Year 4
     N[Extinct] =    402, P[E] =  0.402
     N[Surviving] =  598, P[S] =  0.598
     Mean size (all populations) = 7.43 (0.24 SE; 7.74 SD)
  Means across extant populations only:
     Population size =          12.07 (0.28 SE; 6.77 SD)
     Expected heterozygosity =  0.8383 (0.0028 SE; 0.0677 SD)
     Observed heterozygosity =  0.9832 (0.0023 SE; 0.0556 SD)
     Number of extant alleles = 9.14 (0.13 SE; 3.24 SD)
     Number of mt haplotypes =  3.76 (0.06 SE; 1.48 SD)

Year 5
     N[Extinct] =    473, P[E] =  0.473
     N[Surviving] =  527, P[S] =  0.527
     Mean size (all populations) = 6.42 (0.23 SE; 7.27 SD)
  Means across extant populations only:
     Population size =          11.71 (0.28 SE; 6.32 SD)
     Expected heterozygosity =  0.8127 (0.0032 SE; 0.0732 SD)
     Observed heterozygosity =  0.9611 (0.0037 SE; 0.0847 SD)
     Number of extant alleles = 7.97 (0.13 SE; 2.89 SD)
     Number of mt haplotypes =  3.15 (0.06 SE; 1.27 SD)

Year 6
     N[Extinct] =    546, P[E] =  0.546
     N[Surviving] =  454, P[S] =  0.454
     Mean size (all populations) = 5.89 (0.24 SE; 7.48 SD)
  Means across extant populations only:
     Population size =          12.36 (0.32 SE; 6.73 SD)
     Expected heterozygosity =  0.7859 (0.0041 SE; 0.0865 SD)
     Observed heterozygosity =  0.9313 (0.0053 SE; 0.1127 SD)
     Number of extant alleles = 7.24 (0.13 SE; 2.83 SD)
     Number of mt haplotypes =  2.74 (0.06 SE; 1.27 SD)

Year 7
     N[Extinct] =    605, P[E] =  0.605
     N[Surviving] =  395, P[S] =  0.395
     Mean size (all populations) = 5.03 (0.22 SE; 6.93 SD)
  Means across extant populations only:
     Population size =          12.06 (0.31 SE; 6.20 SD)
     Expected heterozygosity =  0.7649 (0.0046 SE; 0.0915 SD)
     Observed heterozygosity =  0.9111 (0.0064 SE; 0.1275 SD)
     Number of extant alleles = 6.49 (0.12 SE; 2.45 SD)
     Number of mt haplotypes =  2.38 (0.06 SE; 1.12 SD)

Year 8
     N[Extinct] =    651, P[E] =  0.651
     N[Surviving] =  349, P[S] =  0.349
     Mean size (all populations) = 4.36 (0.21 SE; 6.66 SD)
  Means across extant populations only:
     Population size =          11.77 (0.34 SE; 6.42 SD)
     Expected heterozygosity =  0.7434 (0.0056 SE; 0.1038 SD)
     Observed heterozygosity =  0.8853 (0.0084 SE; 0.1565 SD)
     Number of extant alleles = 5.95 (0.12 SE; 2.26 SD)
     Number of mt haplotypes =  2.12 (0.06 SE; 1.03 SD)

Year 9
     N[Extinct] =    691, P[E] =  0.691
     N[Surviving] =  309, P[S] =  0.309
     Mean size (all populations) = 3.78 (0.20 SE; 6.20 SD)
  Means across extant populations only:
     Population size =          11.45 (0.35 SE; 6.16 SD)
     Expected heterozygosity =  0.7171 (0.0064 SE; 0.1125 SD)
     Observed heterozygosity =  0.8567 (0.0096 SE; 0.1694 SD)
     Number of extant alleles = 5.46 (0.11 SE; 2.02 SD)
     Number of mt haplotypes =  1.89 (0.05 SE; 0.92 SD)

Year 10
     N[Extinct] =    733, P[E] =  0.733
     N[Surviving] =  267, P[S] =  0.267
     Mean size (all populations) = 3.34 (0.19 SE; 6.00 SD)
  Means across extant populations only:
     Population size =          11.64 (0.38 SE; 6.26 SD)
     Expected heterozygosity =  0.6992 (0.0071 SE; 0.1160 SD)
     Observed heterozygosity =  0.8298 (0.0107 SE; 0.1750 SD)
     Number of extant alleles = 5.18 (0.11 SE; 1.88 SD)
     Number of mt haplotypes =  1.70 (0.05 SE; 0.80 SD)

Year 11
     N[Extinct] =    773, P[E] =  0.773
     N[Surviving] =  227, P[S] =  0.227
     Mean size (all populations) = 2.77 (0.17 SE; 5.44 SD)
  Means across extant populations only:
     Population size =          11.25 (0.40 SE; 5.98 SD)
     Expected heterozygosity =  0.6728 (0.0088 SE; 0.1326 SD)
     Observed heterozygosity =  0.7893 (0.0131 SE; 0.1976 SD)
     Number of extant alleles = 4.80 (0.12 SE; 1.76 SD)
     Number of mt haplotypes =  1.65 (0.05 SE; 0.75 SD)

Year 12
     N[Extinct] =    807, P[E] =  0.807
     N[Surviving] =  193, P[S] =  0.193
     Mean size (all populations) = 2.46 (0.17 SE; 5.25 SD)
  Means across extant populations only:
     Population size =          11.58 (0.44 SE; 6.11 SD)
     Expected heterozygosity =  0.6474 (0.0104 SE; 0.1443 SD)
     Observed heterozygosity =  0.7611 (0.0149 SE; 0.2063 SD)
     Number of extant alleles = 4.48 (0.12 SE; 1.71 SD)
     Number of mt haplotypes =  1.53 (0.05 SE; 0.71 SD)

Year 13
     N[Extinct] =    826, P[E] =  0.826
     N[Surviving] =  174, P[S] =  0.174
     Mean size (all populations) = 2.27 (0.17 SE; 5.30 SD)
  Means across extant populations only:
     Population size =          11.99 (0.51 SE; 6.73 SD)
     Expected heterozygosity =  0.6332 (0.0114 SE; 0.1499 SD)
     Observed heterozygosity =  0.7474 (0.0157 SE; 0.2073 SD)
     Number of extant alleles = 4.33 (0.12 SE; 1.60 SD)
     Number of mt haplotypes =  1.51 (0.05 SE; 0.71 SD)

Year 14
     N[Extinct] =    843, P[E] =  0.843
     N[Surviving] =  157, P[S] =  0.157
     Mean size (all populations) = 1.89 (0.14 SE; 4.56 SD)
  Means across extant populations only:
     Population size =          10.89 (0.47 SE; 5.90 SD)
     Expected heterozygosity =  0.6221 (0.0123 SE; 0.1538 SD)
     Observed heterozygosity =  0.7449 (0.0185 SE; 0.2319 SD)
     Number of extant alleles = 4.17 (0.13 SE; 1.57 SD)
     Number of mt haplotypes =  1.45 (0.05 SE; 0.63 SD)

Year 15
     N[Extinct] =    862, P[E] =  0.862
     N[Surviving] =  138, P[S] =  0.138
     Mean size (all populations) = 1.67 (0.14 SE; 4.34 SD)
  Means across extant populations only:
     Population size =          10.88 (0.51 SE; 6.05 SD)
     Expected heterozygosity =  0.6010 (0.0138 SE; 0.1620 SD)
     Observed heterozygosity =  0.7201 (0.0208 SE; 0.2441 SD)
     Number of extant alleles = 3.86 (0.11 SE; 1.32 SD)
     Number of mt haplotypes =  1.43 (0.05 SE; 0.59 SD)

Year 16
     N[Extinct] =    883, P[E] =  0.883
     N[Surviving] =  117, P[S] =  0.117
     Mean size (all populations) = 1.59 (0.15 SE; 4.61 SD)
  Means across extant populations only:
     Population size =          12.18 (0.67 SE; 7.29 SD)
     Expected heterozygosity =  0.5885 (0.0154 SE; 0.1665 SD)
     Observed heterozygosity =  0.7071 (0.0227 SE; 0.2451 SD)
     Number of extant alleles = 3.74 (0.12 SE; 1.31 SD)
     Number of mt haplotypes =  1.37 (0.06 SE; 0.60 SD)

Year 17
     N[Extinct] =    894, P[E] =  0.894
     N[Surviving] =  106, P[S] =  0.106
     Mean size (all populations) = 1.28 (0.12 SE; 3.77 SD)
  Means across extant populations only:
     Population size =          10.61 (0.57 SE; 5.88 SD)
     Expected heterozygosity =  0.5725 (0.0174 SE; 0.1795 SD)
     Observed heterozygosity =  0.6666 (0.0244 SE; 0.2507 SD)
     Number of extant alleles = 3.54 (0.13 SE; 1.37 SD)
     Number of mt haplotypes =  1.36 (0.06 SE; 0.59 SD)

Year 18
     N[Extinct] =    904, P[E] =  0.904
     N[Surviving] =  96, P[S] =  0.096
     Mean size (all populations) = 1.24 (0.13 SE; 4.02 SD)
  Means across extant populations only:
     Population size =          11.51 (0.72 SE; 7.10 SD)
     Expected heterozygosity =  0.5644 (0.0171 SE; 0.1678 SD)
     Observed heterozygosity =  0.6529 (0.0252 SE; 0.2470 SD)
     Number of extant alleles = 3.41 (0.13 SE; 1.25 SD)
     Number of mt haplotypes =  1.31 (0.05 SE; 0.53 SD)

Year 19
     N[Extinct] =    912, P[E] =  0.912
     N[Surviving] =  88, P[S] =  0.088
     Mean size (all populations) = 1.10 (0.11 SE; 3.61 SD)
  Means across extant populations only:
     Population size =          11.16 (0.64 SE; 5.99 SD)
     Expected heterozygosity =  0.5520 (0.0184 SE; 0.1725 SD)
     Observed heterozygosity =  0.6619 (0.0266 SE; 0.2494 SD)
     Number of extant alleles = 3.34 (0.14 SE; 1.27 SD)
     Number of mt haplotypes =  1.30 (0.06 SE; 0.55 SD)

Year 20
     N[Extinct] =    926, P[E] =  0.926
     N[Surviving] =  74, P[S] =  0.074
     Mean size (all populations) = 0.98 (0.11 SE; 3.47 SD)
  Means across extant populations only:
     Population size =          11.47 (0.75 SE; 6.47 SD)
     Expected heterozygosity =  0.5291 (0.0209 SE; 0.1799 SD)
     Observed heterozygosity =  0.6350 (0.0317 SE; 0.2726 SD)
     Number of extant alleles = 3.14 (0.14 SE; 1.22 SD)
     Number of mt haplotypes =  1.19 (0.05 SE; 0.43 SD)

Year 21
     N[Extinct] =    939, P[E] =  0.939
     N[Surviving] =  61, P[S] =  0.061
     Mean size (all populations) = 0.76 (0.09 SE; 2.80 SD)
  Means across extant populations only:
     Population size =          10.28 (0.70 SE; 5.50 SD)
     Expected heterozygosity =  0.5168 (0.0249 SE; 0.1948 SD)
     Observed heterozygosity =  0.6330 (0.0370 SE; 0.2887 SD)
     Number of extant alleles = 3.03 (0.14 SE; 1.09 SD)
     Number of mt haplotypes =  1.15 (0.05 SE; 0.36 SD)

Year 22
     N[Extinct] =    942, P[E] =  0.942
     N[Surviving] =  58, P[S] =  0.058
     Mean size (all populations) = 0.77 (0.10 SE; 3.07 SD)
  Means across extant populations only:
     Population size =          10.76 (0.96 SE; 7.32 SD)
     Expected heterozygosity =  0.5305 (0.0250 SE; 0.1901 SD)
     Observed heterozygosity =  0.6467 (0.0385 SE; 0.2931 SD)
     Number of extant alleles = 3.00 (0.13 SE; 1.01 SD)
     Number of mt haplotypes =  1.19 (0.05 SE; 0.40 SD)

Year 23
     N[Extinct] =    951, P[E] =  0.951
     N[Surviving] =  49, P[S] =  0.049
     Mean size (all populations) = 0.67 (0.08 SE; 2.65 SD)
  Means across extant populations only:
     Population size =          10.51 (0.88 SE; 6.17 SD)
     Expected heterozygosity =  0.5230 (0.0273 SE; 0.1908 SD)
     Observed heterozygosity =  0.6422 (0.0453 SE; 0.3174 SD)
     Number of extant alleles = 3.00 (0.16 SE; 1.10 SD)
     Number of mt haplotypes =  1.20 (0.07 SE; 0.46 SD)

Year 24
     N[Extinct] =    952, P[E] =  0.952
     N[Surviving] =  48, P[S] =  0.048
     Mean size (all populations) = 0.65 (0.09 SE; 2.73 SD)
  Means across extant populations only:
     Population size =          10.81 (0.96 SE; 6.66 SD)
     Expected heterozygosity =  0.5154 (0.0301 SE; 0.2082 SD)
     Observed heterozygosity =  0.6648 (0.0432 SE; 0.2996 SD)
     Number of extant alleles = 2.85 (0.15 SE; 1.07 SD)
     Number of mt haplotypes =  1.23 (0.06 SE; 0.42 SD)

Year 25
     N[Extinct] =    954, P[E] =  0.954
     N[Surviving] =  46, P[S] =  0.046
     Mean size (all populations) = 0.61 (0.08 SE; 2.51 SD)
  Means across extant populations only:
     Population size =          9.93 (0.96 SE; 6.52 SD)
     Expected heterozygosity =  0.5040 (0.0310 SE; 0.2104 SD)
     Observed heterozygosity =  0.6354 (0.0471 SE; 0.3196 SD)
     Number of extant alleles = 2.85 (0.16 SE; 1.07 SD)
     Number of mt haplotypes =  1.24 (0.06 SE; 0.43 SD)

Year 26
     N[Extinct] =    958, P[E] =  0.958
     N[Surviving] =  42, P[S] =  0.042
     Mean size (all populations) = 0.60 (0.08 SE; 2.48 SD)
  Means across extant populations only:
     Population size =          10.45 (1.00 SE; 6.47 SD)
     Expected heterozygosity =  0.4984 (0.0365 SE; 0.2365 SD)
     Observed heterozygosity =  0.6044 (0.0526 SE; 0.3407 SD)
     Number of extant alleles = 2.83 (0.20 SE; 1.27 SD)
     Number of mt haplotypes =  1.26 (0.09 SE; 0.59 SD)

Year 27
     N[Extinct] =    963, P[E] =  0.963
     N[Surviving] =  37, P[S] =  0.037
     Mean size (all populations) = 0.46 (0.06 SE; 1.88 SD)
  Means across extant populations only:
     Population size =          8.35 (0.84 SE; 5.11 SD)
     Expected heterozygosity =  0.5133 (0.0365 SE; 0.2219 SD)
     Observed heterozygosity =  0.6558 (0.0546 SE; 0.3320 SD)
     Number of extant alleles = 2.86 (0.18 SE; 1.11 SD)
     Number of mt haplotypes =  1.24 (0.08 SE; 0.49 SD)

Year 28
     N[Extinct] =    965, P[E] =  0.965
     N[Surviving] =  35, P[S] =  0.035
     Mean size (all populations) = 0.45 (0.06 SE; 1.98 SD)
  Means across extant populations only:
     Population size =          8.89 (0.99 SE; 5.87 SD)
     Expected heterozygosity =  0.5223 (0.0352 SE; 0.2080 SD)
     Observed heterozygosity =  0.6494 (0.0523 SE; 0.3096 SD)
     Number of extant alleles = 3.00 (0.20 SE; 1.19 SD)
     Number of mt haplotypes =  1.34 (0.10 SE; 0.59 SD)

Year 29
     N[Extinct] =    971, P[E] =  0.971
     N[Surviving] =  29, P[S] =  0.029
     Mean size (all populations) = 0.47 (0.06 SE; 2.03 SD)
  Means across extant populations only:
     Population size =          10.86 (0.92 SE; 4.95 SD)
     Expected heterozygosity =  0.4907 (0.0444 SE; 0.2389 SD)
     Observed heterozygosity =  0.5893 (0.0588 SE; 0.3166 SD)
     Number of extant alleles = 2.86 (0.27 SE; 1.43 SD)
     Number of mt haplotypes =  1.24 (0.11 SE; 0.58 SD)

Year 30
     N[Extinct] =    978, P[E] =  0.978
     N[Surviving] =  22, P[S] =  0.022
     Mean size (all populations) = 0.36 (0.05 SE; 1.60 SD)
  Means across extant populations only:
     Population size =          8.59 (1.32 SE; 6.17 SD)
     Expected heterozygosity =  0.4848 (0.0517 SE; 0.2423 SD)
     Observed heterozygosity =  0.5595 (0.0680 SE; 0.3189 SD)
     Number of extant alleles = 3.00 (0.33 SE; 1.54 SD)
     Number of mt haplotypes =  1.41 (0.14 SE; 0.67 SD)

Year 31
     N[Extinct] =    983, P[E] =  0.983
     N[Surviving] =  17, P[S] =  0.017
     Mean size (all populations) = 0.39 (0.07 SE; 2.21 SD)
  Means across extant populations only:
     Population size =          13.18 (2.61 SE; 10.76 SD)
     Expected heterozygosity =  0.4775 (0.0633 SE; 0.2609 SD)
     Observed heterozygosity =  0.5418 (0.0772 SE; 0.3185 SD)
     Number of extant alleles = 3.00 (0.43 SE; 1.77 SD)
     Number of mt haplotypes =  1.24 (0.14 SE; 0.56 SD)

Year 32
     N[Extinct] =    984, P[E] =  0.984
     N[Surviving] =  16, P[S] =  0.016
     Mean size (all populations) = 0.32 (0.05 SE; 1.64 SD)
  Means across extant populations only:
     Population size =          10.56 (1.87 SE; 7.48 SD)
     Expected heterozygosity =  0.4984 (0.0701 SE; 0.2804 SD)
     Observed heterozygosity =  0.6106 (0.0859 SE; 0.3434 SD)
     Number of extant alleles = 3.25 (0.44 SE; 1.77 SD)
     Number of mt haplotypes =  1.44 (0.16 SE; 0.63 SD)

Year 33
     N[Extinct] =    979, P[E] =  0.979
     N[Surviving] =  21, P[S] =  0.021
     Mean size (all populations) = 0.27 (0.04 SE; 1.24 SD)
  Means across extant populations only:
     Population size =          6.33 (1.20 SE; 5.49 SD)
     Expected heterozygosity =  0.5033 (0.0539 SE; 0.2471 SD)
     Observed heterozygosity =  0.5899 (0.0697 SE; 0.3195 SD)
     Number of extant alleles = 2.90 (0.28 SE; 1.26 SD)
     Number of mt haplotypes =  1.43 (0.11 SE; 0.51 SD)

Year 34
     N[Extinct] =    983, P[E] =  0.983
     N[Surviving] =  17, P[S] =  0.017
     Mean size (all populations) = 0.24 (0.04 SE; 1.21 SD)
  Means across extant populations only:
     Population size =          7.06 (1.42 SE; 5.84 SD)
     Expected heterozygosity =  0.4719 (0.0590 SE; 0.2434 SD)
     Observed heterozygosity =  0.5854 (0.0807 SE; 0.3329 SD)
     Number of extant alleles = 2.82 (0.27 SE; 1.13 SD)
     Number of mt haplotypes =  1.35 (0.12 SE; 0.49 SD)

Year 35
     N[Extinct] =    984, P[E] =  0.984
     N[Surviving] =  16, P[S] =  0.016
     Mean size (all populations) = 0.26 (0.05 SE; 1.43 SD)
  Means across extant populations only:
     Population size =          8.50 (1.86 SE; 7.42 SD)
     Expected heterozygosity =  0.5063 (0.0621 SE; 0.2484 SD)
     Observed heterozygosity =  0.6587 (0.0869 SE; 0.3477 SD)
     Number of extant alleles = 2.88 (0.29 SE; 1.15 SD)
     Number of mt haplotypes =  1.38 (0.13 SE; 0.50 SD)

Year 36
     N[Extinct] =    983, P[E] =  0.983
     N[Surviving] =  17, P[S] =  0.017
     Mean size (all populations) = 0.25 (0.04 SE; 1.34 SD)
  Means across extant populations only:
     Population size =          8.41 (1.39 SE; 5.73 SD)
     Expected heterozygosity =  0.5681 (0.0523 SE; 0.2156 SD)
     Observed heterozygosity =  0.7419 (0.0740 SE; 0.3051 SD)
     Number of extant alleles = 3.12 (0.24 SE; 0.99 SD)
     Number of mt haplotypes =  1.47 (0.12 SE; 0.51 SD)

Year 37
     N[Extinct] =    986, P[E] =  0.986
     N[Surviving] =  14, P[S] =  0.014
     Mean size (all populations) = 0.23 (0.04 SE; 1.21 SD)
  Means across extant populations only:
     Population size =          8.71 (1.36 SE; 5.08 SD)
     Expected heterozygosity =  0.5325 (0.0601 SE; 0.2248 SD)
     Observed heterozygosity =  0.6750 (0.0858 SE; 0.3212 SD)
     Number of extant alleles = 2.93 (0.27 SE; 1.00 SD)
     Number of mt haplotypes =  1.43 (0.14 SE; 0.51 SD)

Year 38
     N[Extinct] =    986, P[E] =  0.986
     N[Surviving] =  14, P[S] =  0.014
     Mean size (all populations) = 0.24 (0.04 SE; 1.31 SD)
  Means across extant populations only:
     Population size =          9.00 (1.64 SE; 6.15 SD)
     Expected heterozygosity =  0.5145 (0.0722 SE; 0.2700 SD)
     Observed heterozygosity =  0.6749 (0.0978 SE; 0.3660 SD)
     Number of extant alleles = 2.93 (0.30 SE; 1.14 SD)
     Number of mt haplotypes =  1.43 (0.14 SE; 0.51 SD)

Year 39
     N[Extinct] =    987, P[E] =  0.987
     N[Surviving] =  13, P[S] =  0.013
     Mean size (all populations) = 0.25 (0.05 SE; 1.55 SD)
  Means across extant populations only:
     Population size =          11.15 (2.16 SE; 7.79 SD)
     Expected heterozygosity =  0.5492 (0.0652 SE; 0.2353 SD)
     Observed heterozygosity =  0.7278 (0.0937 SE; 0.3379 SD)
     Number of extant alleles = 3.08 (0.29 SE; 1.04 SD)
     Number of mt haplotypes =  1.38 (0.14 SE; 0.51 SD)

Year 40
     N[Extinct] =    989, P[E] =  0.989
     N[Surviving] =  11, P[S] =  0.011
     Mean size (all populations) = 0.21 (0.04 SE; 1.26 SD)
  Means across extant populations only:
     Population size =          9.00 (2.34 SE; 7.76 SD)
     Expected heterozygosity =  0.5738 (0.0678 SE; 0.2248 SD)
     Observed heterozygosity =  0.7641 (0.0946 SE; 0.3139 SD)
     Number of extant alleles = 3.09 (0.31 SE; 1.04 SD)
     Number of mt haplotypes =  1.45 (0.16 SE; 0.52 SD)

Year 41
     N[Extinct] =    991, P[E] =  0.991
     N[Surviving] =  9, P[S] =  0.009
     Mean size (all populations) = 0.21 (0.04 SE; 1.33 SD)
  Means across extant populations only:
     Population size =          11.56 (2.60 SE; 7.81 SD)
     Expected heterozygosity =  0.5299 (0.0795 SE; 0.2386 SD)
     Observed heterozygosity =  0.6139 (0.1080 SE; 0.3241 SD)
     Number of extant alleles = 3.11 (0.48 SE; 1.45 SD)
     Number of mt haplotypes =  1.44 (0.24 SE; 0.73 SD)

Year 42
     N[Extinct] =    992, P[E] =  0.992
     N[Surviving] =  8, P[S] =  0.008
     Mean size (all populations) = 0.18 (0.03 SE; 1.08 SD)
  Means across extant populations only:
     Population size =          10.25 (2.07 SE; 5.85 SD)
     Expected heterozygosity =  0.4890 (0.0773 SE; 0.2186 SD)
     Observed heterozygosity =  0.6626 (0.1213 SE; 0.3431 SD)
     Number of extant alleles = 2.63 (0.38 SE; 1.06 SD)
     Number of mt haplotypes =  1.13 (0.13 SE; 0.35 SD)

Year 43
     N[Extinct] =    992, P[E] =  0.992
     N[Surviving] =  8, P[S] =  0.008
     Mean size (all populations) = 0.20 (0.04 SE; 1.17 SD)
  Means across extant populations only:
     Population size =          10.75 (2.53 SE; 7.15 SD)
     Expected heterozygosity =  0.4797 (0.0741 SE; 0.2097 SD)
     Observed heterozygosity =  0.6898 (0.1181 SE; 0.3342 SD)
     Number of extant alleles = 2.50 (0.33 SE; 0.93 SD)
     Number of mt haplotypes =  1.13 (0.13 SE; 0.35 SD)

Year 44
     N[Extinct] =    991, P[E] =  0.991
     N[Surviving] =  9, P[S] =  0.009
     Mean size (all populations) = 0.21 (0.03 SE; 1.02 SD)
  Means across extant populations only:
     Population size =          9.11 (1.68 SE; 5.04 SD)
     Expected heterozygosity =  0.5008 (0.0691 SE; 0.2072 SD)
     Observed heterozygosity =  0.6391 (0.0952 SE; 0.2855 SD)
     Number of extant alleles = 2.56 (0.29 SE; 0.88 SD)
     Number of mt haplotypes =  1.22 (0.15 SE; 0.44 SD)

Year 45
     N[Extinct] =    991, P[E] =  0.991
     N[Surviving] =  9, P[S] =  0.009
     Mean size (all populations) = 0.18 (0.03 SE; 0.91 SD)
  Means across extant populations only:
     Population size =          7.56 (1.76 SE; 5.27 SD)
     Expected heterozygosity =  0.5332 (0.0788 SE; 0.2363 SD)
     Observed heterozygosity =  0.6620 (0.0959 SE; 0.2876 SD)
     Number of extant alleles = 2.89 (0.35 SE; 1.05 SD)
     Number of mt haplotypes =  1.33 (0.17 SE; 0.50 SD)

Year 46
     N[Extinct] =    987, P[E] =  0.987
     N[Surviving] =  13, P[S] =  0.013
     Mean size (all populations) = 0.19 (0.03 SE; 1.06 SD)
  Means across extant populations only:
     Population size =          6.92 (1.66 SE; 5.99 SD)
     Expected heterozygosity =  0.5943 (0.0609 SE; 0.2196 SD)
     Observed heterozygosity =  0.7110 (0.0807 SE; 0.2910 SD)
     Number of extant alleles = 3.38 (0.40 SE; 1.45 SD)
     Number of mt haplotypes =  1.62 (0.18 SE; 0.65 SD)

Year 47
     N[Extinct] =    993, P[E] =  0.993
     N[Surviving] =  7, P[S] =  0.007
     Mean size (all populations) = 0.16 (0.03 SE; 0.86 SD)
  Means across extant populations only:
     Population size =          7.00 (2.54 SE; 6.71 SD)
     Expected heterozygosity =  0.4893 (0.0928 SE; 0.2456 SD)
     Observed heterozygosity =  0.6218 (0.1303 SE; 0.3448 SD)
     Number of extant alleles = 2.57 (0.37 SE; 0.98 SD)
     Number of mt haplotypes =  1.43 (0.20 SE; 0.53 SD)

Year 48
     N[Extinct] =    993, P[E] =  0.993
     N[Surviving] =  7, P[S] =  0.007
     Mean size (all populations) = 0.19 (0.03 SE; 1.05 SD)
  Means across extant populations only:
     Population size =          10.29 (2.41 SE; 6.37 SD)
     Expected heterozygosity =  0.4837 (0.0943 SE; 0.2496 SD)
     Observed heterozygosity =  0.5711 (0.1227 SE; 0.3246 SD)
     Number of extant alleles = 2.57 (0.37 SE; 0.98 SD)
     Number of mt haplotypes =  1.43 (0.20 SE; 0.53 SD)

Year 49
     N[Extinct] =    995, P[E] =  0.995
     N[Surviving] =  5, P[S] =  0.005
     Mean size (all populations) = 0.15 (0.01 SE; 0.47 SD)
  Means across extant populations only:
     Population size =          3.80 (1.11 SE; 2.49 SD)
     Expected heterozygosity =  0.5678 (0.0787 SE; 0.1760 SD)
     Observed heterozygosity =  0.6381 (0.1245 SE; 0.2784 SD)
     Number of extant alleles = 3.00 (0.32 SE; 0.71 SD)
     Number of mt haplotypes =  1.60 (0.24 SE; 0.55 SD)

Year 50
     N[Extinct] =    995, P[E] =  0.995
     N[Surviving] =  5, P[S] =  0.005
     Mean size (all populations) = 0.14 (0.02 SE; 0.59 SD)
  Means across extant populations only:
     Population size =          4.80 (2.33 SE; 5.22 SD)
     Expected heterozygosity =  0.6310 (0.0320 SE; 0.0716 SD)
     Observed heterozygosity =  0.6929 (0.0929 SE; 0.2076 SD)
     Number of extant alleles = 3.20 (0.20 SE; 0.45 SD)
     Number of mt haplotypes =  1.80 (0.20 SE; 0.45 SD)

Year 51
     N[Extinct] =    995, P[E] =  0.995
     N[Surviving] =  5, P[S] =  0.005
     Mean size (all populations) = 0.14 (0.02 SE; 0.72 SD)
  Means across extant populations only:
     Population size =          6.80 (2.96 SE; 6.61 SD)
     Expected heterozygosity =  0.6178 (0.0366 SE; 0.0817 SD)
     Observed heterozygosity =  0.9094 (0.0684 SE; 0.1529 SD)
     Number of extant alleles = 3.20 (0.20 SE; 0.45 SD)
     Number of mt haplotypes =  1.40 (0.24 SE; 0.55 SD)

Year 52
     N[Extinct] =    994, P[E] =  0.994
     N[Surviving] =  6, P[S] =  0.006
     Mean size (all populations) = 0.13 (0.02 SE; 0.61 SD)
  Means across extant populations only:
     Population size =          5.00 (2.05 SE; 5.02 SD)
     Expected heterozygosity =  0.6605 (0.0423 SE; 0.1037 SD)
     Observed heterozygosity =  0.9077 (0.0703 SE; 0.1722 SD)
     Number of extant alleles = 3.50 (0.22 SE; 0.55 SD)
     Number of mt haplotypes =  1.50 (0.22 SE; 0.55 SD)

Year 53
     N[Extinct] =    994, P[E] =  0.994
     N[Surviving] =  6, P[S] =  0.006
     Mean size (all populations) = 0.17 (0.03 SE; 1.00 SD)
  Means across extant populations only:
     Population size =          9.17 (3.65 SE; 8.93 SD)
     Expected heterozygosity =  0.6398 (0.0541 SE; 0.1326 SD)
     Observed heterozygosity =  0.8021 (0.1000 SE; 0.2450 SD)
     Number of extant alleles = 3.83 (0.48 SE; 1.17 SD)
     Number of mt haplotypes =  1.50 (0.34 SE; 0.84 SD)

Year 54
     N[Extinct] =    992, P[E] =  0.992
     N[Surviving] =  8, P[S] =  0.008
     Mean size (all populations) = 0.17 (0.03 SE; 0.81 SD)
  Means across extant populations only:
     Population size =          6.38 (2.05 SE; 5.80 SD)
     Expected heterozygosity =  0.6205 (0.0432 SE; 0.1221 SD)
     Observed heterozygosity =  0.7425 (0.0993 SE; 0.2808 SD)
     Number of extant alleles = 3.38 (0.26 SE; 0.74 SD)
     Number of mt haplotypes =  1.50 (0.19 SE; 0.53 SD)

Year 55
     N[Extinct] =    993, P[E] =  0.993
     N[Surviving] =  7, P[S] =  0.007
     Mean size (all populations) = 0.15 (0.02 SE; 0.79 SD)
  Means across extant populations only:
     Population size =          7.00 (2.07 SE; 5.48 SD)
     Expected heterozygosity =  0.6489 (0.0370 SE; 0.0979 SD)
     Observed heterozygosity =  0.7540 (0.0922 SE; 0.2440 SD)
     Number of extant alleles = 3.86 (0.46 SE; 1.21 SD)
     Number of mt haplotypes =  2.00 (0.31 SE; 0.82 SD)

Year 56
     N[Extinct] =    991, P[E] =  0.991
     N[Surviving] =  9, P[S] =  0.009
     Mean size (all populations) = 0.15 (0.03 SE; 0.82 SD)
  Means across extant populations only:
     Population size =          6.56 (1.63 SE; 4.90 SD)
     Expected heterozygosity =  0.6334 (0.0341 SE; 0.1023 SD)
     Observed heterozygosity =  0.7381 (0.0842 SE; 0.2525 SD)
     Number of extant alleles = 3.33 (0.29 SE; 0.87 SD)
     Number of mt haplotypes =  1.56 (0.18 SE; 0.53 SD)

Year 57
     N[Extinct] =    992, P[E] =  0.992
     N[Surviving] =  8, P[S] =  0.008
     Mean size (all populations) = 0.15 (0.02 SE; 0.74 SD)
  Means across extant populations only:
     Population size =          6.38 (1.57 SE; 4.44 SD)
     Expected heterozygosity =  0.6368 (0.0462 SE; 0.1308 SD)
     Observed heterozygosity =  0.8417 (0.0879 SE; 0.2486 SD)
     Number of extant alleles = 3.38 (0.42 SE; 1.19 SD)
     Number of mt haplotypes =  1.50 (0.19 SE; 0.53 SD)

Year 58
     N[Extinct] =    990, P[E] =  0.990
     N[Surviving] =  10, P[S] =  0.010
     Mean size (all populations) = 0.15 (0.02 SE; 0.77 SD)
  Means across extant populations only:
     Population size =          5.50 (1.45 SE; 4.58 SD)
     Expected heterozygosity =  0.6424 (0.0371 SE; 0.1174 SD)
     Observed heterozygosity =  0.8908 (0.0627 SE; 0.1982 SD)
     Number of extant alleles = 3.40 (0.34 SE; 1.07 SD)
     Number of mt haplotypes =  1.40 (0.16 SE; 0.52 SD)

Year 59
     N[Extinct] =    993, P[E] =  0.993
     N[Surviving] =  7, P[S] =  0.007
     Mean size (all populations) = 0.15 (0.02 SE; 0.72 SD)
  Means across extant populations only:
     Population size =          6.57 (1.69 SE; 4.47 SD)
     Expected heterozygosity =  0.6071 (0.0589 SE; 0.1559 SD)
     Observed heterozygosity =  0.8233 (0.0738 SE; 0.1952 SD)
     Number of extant alleles = 3.14 (0.40 SE; 1.07 SD)
     Number of mt haplotypes =  1.29 (0.18 SE; 0.49 SD)

Year 60
     N[Extinct] =    993, P[E] =  0.993
     N[Surviving] =  7, P[S] =  0.007
     Mean size (all populations) = 0.16 (0.02 SE; 0.74 SD)
  Means across extant populations only:
     Population size =          7.29 (1.30 SE; 3.45 SD)
     Expected heterozygosity =  0.6244 (0.0580 SE; 0.1534 SD)
     Observed heterozygosity =  0.8183 (0.0725 SE; 0.1918 SD)
     Number of extant alleles = 3.43 (0.43 SE; 1.13 SD)
     Number of mt haplotypes =  1.43 (0.20 SE; 0.53 SD)

Year 61
     N[Extinct] =    992, P[E] =  0.992
     N[Surviving] =  8, P[S] =  0.008
     Mean size (all populations) = 0.17 (0.02 SE; 0.79 SD)
  Means across extant populations only:
     Population size =          5.88 (1.88 SE; 5.33 SD)
     Expected heterozygosity =  0.6234 (0.0666 SE; 0.1884 SD)
     Observed heterozygosity =  0.8233 (0.0993 SE; 0.2807 SD)
     Number of extant alleles = 3.38 (0.38 SE; 1.06 SD)
     Number of mt haplotypes =  1.50 (0.27 SE; 0.76 SD)

Year 62
     N[Extinct] =    995, P[E] =  0.995
     N[Surviving] =  5, P[S] =  0.005
     Mean size (all populations) = 0.16 (0.02 SE; 0.70 SD)
  Means across extant populations only:
     Population size =          6.20 (2.24 SE; 5.02 SD)
     Expected heterozygosity =  0.6379 (0.0685 SE; 0.1532 SD)
     Observed heterozygosity =  0.8857 (0.0974 SE; 0.2178 SD)
     Number of extant alleles = 3.40 (0.40 SE; 0.89 SD)
     Number of mt haplotypes =  1.60 (0.40 SE; 0.89 SD)

Year 63
     N[Extinct] =    995, P[E] =  0.995
     N[Surviving] =  5, P[S] =  0.005
     Mean size (all populations) = 0.17 (0.02 SE; 0.72 SD)
  Means across extant populations only:
     Population size =          7.00 (2.17 SE; 4.85 SD)
     Expected heterozygosity =  0.6688 (0.0645 SE; 0.1442 SD)
     Observed heterozygosity =  0.8848 (0.0613 SE; 0.1370 SD)
     Number of extant alleles = 3.80 (0.66 SE; 1.48 SD)
     Number of mt haplotypes =  1.60 (0.40 SE; 0.89 SD)

Year 64
     N[Extinct] =    994, P[E] =  0.994
     N[Surviving] =  6, P[S] =  0.006
     Mean size (all populations) = 0.17 (0.03 SE; 1.04 SD)
  Means across extant populations only:
     Population size =          9.50 (3.60 SE; 8.83 SD)
     Expected heterozygosity =  0.5850 (0.0866 SE; 0.2122 SD)
     Observed heterozygosity =  0.7174 (0.1097 SE; 0.2687 SD)
     Number of extant alleles = 3.50 (0.62 SE; 1.52 SD)
     Number of mt haplotypes =  1.33 (0.33 SE; 0.82 SD)

Year 65
     N[Extinct] =    990, P[E] =  0.990
     N[Surviving] =  10, P[S] =  0.010
     Mean size (all populations) = 0.16 (0.02 SE; 0.74 SD)
  Means across extant populations only:
     Population size =          5.00 (1.36 SE; 4.29 SD)
     Expected heterozygosity =  0.5938 (0.0457 SE; 0.1445 SD)
     Observed heterozygosity =  0.6223 (0.1003 SE; 0.3171 SD)
     Number of extant alleles = 3.00 (0.26 SE; 0.82 SD)
     Number of mt haplotypes =  1.50 (0.17 SE; 0.53 SD)

Year 66
     N[Extinct] =    990, P[E] =  0.990
     N[Surviving] =  10, P[S] =  0.010
     Mean size (all populations) = 0.18 (0.02 SE; 0.75 SD)
  Means across extant populations only:
     Population size =          5.80 (1.09 SE; 3.46 SD)
     Expected heterozygosity =  0.6035 (0.0575 SE; 0.1818 SD)
     Observed heterozygosity =  0.8465 (0.0829 SE; 0.2623 SD)
     Number of extant alleles = 3.20 (0.25 SE; 0.79 SD)
     Number of mt haplotypes =  1.30 (0.15 SE; 0.48 SD)

Year 67
     N[Extinct] =    990, P[E] =  0.990
     N[Surviving] =  10, P[S] =  0.010
     Mean size (all populations) = 0.18 (0.03 SE; 0.86 SD)
  Means across extant populations only:
     Population size =          6.50 (1.56 SE; 4.93 SD)
     Expected heterozygosity =  0.5889 (0.0517 SE; 0.1634 SD)
     Observed heterozygosity =  0.7430 (0.0935 SE; 0.2957 SD)
     Number of extant alleles = 3.30 (0.21 SE; 0.67 SD)
     Number of mt haplotypes =  1.50 (0.17 SE; 0.53 SD)

Year 68
     N[Extinct] =    989, P[E] =  0.989
     N[Surviving] =  11, P[S] =  0.011
     Mean size (all populations) = 0.16 (0.02 SE; 0.68 SD)
  Means across extant populations only:
     Population size =          5.45 (0.77 SE; 2.54 SD)
     Expected heterozygosity =  0.5923 (0.0269 SE; 0.0891 SD)
     Observed heterozygosity =  0.7540 (0.0719 SE; 0.2384 SD)
     Number of extant alleles = 3.09 (0.16 SE; 0.54 SD)
     Number of mt haplotypes =  1.45 (0.16 SE; 0.52 SD)

Year 69
     N[Extinct] =    991, P[E] =  0.991
     N[Surviving] =  9, P[S] =  0.009
     Mean size (all populations) = 0.18 (0.03 SE; 1.07 SD)
  Means across extant populations only:
     Population size =          9.22 (2.09 SE; 6.26 SD)
     Expected heterozygosity =  0.5664 (0.0407 SE; 0.1222 SD)
     Observed heterozygosity =  0.6404 (0.1004 SE; 0.3012 SD)
     Number of extant alleles = 3.00 (0.24 SE; 0.71 SD)
     Number of mt haplotypes =  1.33 (0.17 SE; 0.50 SD)

Year 70
     N[Extinct] =    990, P[E] =  0.990
     N[Surviving] =  10, P[S] =  0.010
     Mean size (all populations) = 0.20 (0.03 SE; 1.04 SD)
  Means across extant populations only:
     Population size =          9.20 (1.37 SE; 4.34 SD)
     Expected heterozygosity =  0.5408 (0.0435 SE; 0.1377 SD)
     Observed heterozygosity =  0.6526 (0.0972 SE; 0.3074 SD)
     Number of extant alleles = 2.90 (0.23 SE; 0.74 SD)
     Number of mt haplotypes =  1.40 (0.16 SE; 0.52 SD)

Year 71
     N[Extinct] =    988, P[E] =  0.988
     N[Surviving] =  12, P[S] =  0.012
     Mean size (all populations) = 0.19 (0.03 SE; 1.10 SD)
  Means across extant populations only:
     Population size =          7.33 (1.92 SE; 6.64 SD)
     Expected heterozygosity =  0.5057 (0.0574 SE; 0.1990 SD)
     Observed heterozygosity =  0.7069 (0.0878 SE; 0.3040 SD)
     Number of extant alleles = 2.83 (0.30 SE; 1.03 SD)
     Number of mt haplotypes =  1.25 (0.13 SE; 0.45 SD)

Year 72
     N[Extinct] =    990, P[E] =  0.990
     N[Surviving] =  10, P[S] =  0.010
     Mean size (all populations) = 0.20 (0.03 SE; 0.99 SD)
  Means across extant populations only:
     Population size =          8.10 (1.54 SE; 4.86 SD)
     Expected heterozygosity =  0.4975 (0.0592 SE; 0.1873 SD)
     Observed heterozygosity =  0.6925 (0.0932 SE; 0.2948 SD)
     Number of extant alleles = 2.80 (0.29 SE; 0.92 SD)
     Number of mt haplotypes =  1.30 (0.15 SE; 0.48 SD)

Year 73
     N[Extinct] =    991, P[E] =  0.991
     N[Surviving] =  9, P[S] =  0.009
     Mean size (all populations) = 0.21 (0.04 SE; 1.41 SD)
  Means across extant populations only:
     Population size =          10.22 (3.65 SE; 10.95 SD)
     Expected heterozygosity =  0.4889 (0.0699 SE; 0.2097 SD)
     Observed heterozygosity =  0.5998 (0.1023 SE; 0.3070 SD)
     Number of extant alleles = 2.89 (0.31 SE; 0.93 SD)
     Number of mt haplotypes =  1.33 (0.17 SE; 0.50 SD)

Year 74
     N[Extinct] =    991, P[E] =  0.991
     N[Surviving] =  9, P[S] =  0.009
     Mean size (all populations) = 0.20 (0.03 SE; 0.95 SD)
  Means across extant populations only:
     Population size =          7.67 (1.83 SE; 5.48 SD)
     Expected heterozygosity =  0.4925 (0.0672 SE; 0.2017 SD)
     Observed heterozygosity =  0.5659 (0.0846 SE; 0.2537 SD)
     Number of extant alleles = 2.78 (0.22 SE; 0.67 SD)
     Number of mt haplotypes =  1.33 (0.17 SE; 0.50 SD)

Year 75
     N[Extinct] =    990, P[E] =  0.990
     N[Surviving] =  10, P[S] =  0.010
     Mean size (all populations) = 0.20 (0.03 SE; 1.06 SD)
  Means across extant populations only:
     Population size =          7.00 (2.44 SE; 7.73 SD)
     Expected heterozygosity =  0.5267 (0.0674 SE; 0.2131 SD)
     Observed heterozygosity =  0.6212 (0.0919 SE; 0.2905 SD)
     Number of extant alleles = 2.90 (0.23 SE; 0.74 SD)
     Number of mt haplotypes =  1.40 (0.16 SE; 0.52 SD)

Year 76
     N[Extinct] =    987, P[E] =  0.987
     N[Surviving] =  13, P[S] =  0.013
     Mean size (all populations) = 0.20 (0.03 SE; 0.97 SD)
  Means across extant populations only:
     Population size =          6.23 (1.47 SE; 5.31 SD)
     Expected heterozygosity =  0.5650 (0.0527 SE; 0.1901 SD)
     Observed heterozygosity =  0.6081 (0.0948 SE; 0.3419 SD)
     Number of extant alleles = 2.92 (0.21 SE; 0.76 SD)
     Number of mt haplotypes =  1.54 (0.14 SE; 0.52 SD)

Year 77
     N[Extinct] =    989, P[E] =  0.989
     N[Surviving] =  11, P[S] =  0.011
     Mean size (all populations) = 0.19 (0.03 SE; 1.09 SD)
  Means across extant populations only:
     Population size =          7.82 (1.95 SE; 6.48 SD)
     Expected heterozygosity =  0.5862 (0.0308 SE; 0.1021 SD)
     Observed heterozygosity =  0.7990 (0.0654 SE; 0.2168 SD)
     Number of extant alleles = 3.09 (0.09 SE; 0.30 SD)
     Number of mt haplotypes =  1.27 (0.14 SE; 0.47 SD)

Year 78
     N[Extinct] =    988, P[E] =  0.988
     N[Surviving] =  12, P[S] =  0.012
     Mean size (all populations) = 0.19 (0.03 SE; 0.98 SD)
  Means across extant populations only:
     Population size =          7.33 (1.36 SE; 4.70 SD)
     Expected heterozygosity =  0.6073 (0.0211 SE; 0.0731 SD)
     Observed heterozygosity =  0.6719 (0.0675 SE; 0.2338 SD)
     Number of extant alleles = 3.08 (0.08 SE; 0.29 SD)
     Number of mt haplotypes =  1.33 (0.14 SE; 0.49 SD)

Year 79
     N[Extinct] =    990, P[E] =  0.990
     N[Surviving] =  10, P[S] =  0.010
     Mean size (all populations) = 0.16 (0.03 SE; 0.80 SD)
  Means across extant populations only:
     Population size =          6.30 (1.37 SE; 4.35 SD)
     Expected heterozygosity =  0.6022 (0.0293 SE; 0.0926 SD)
     Observed heterozygosity =  0.6713 (0.0739 SE; 0.2338 SD)
     Number of extant alleles = 3.00 (0.15 SE; 0.47 SD)
     Number of mt haplotypes =  1.40 (0.16 SE; 0.52 SD)

Year 80
     N[Extinct] =    995, P[E] =  0.995
     N[Surviving] =  5, P[S] =  0.005
     Mean size (all populations) = 0.14 (0.02 SE; 0.75 SD)
  Means across extant populations only:
     Population size =          8.40 (2.42 SE; 5.41 SD)
     Expected heterozygosity =  0.5411 (0.0453 SE; 0.1013 SD)
     Observed heterozygosity =  0.6986 (0.0820 SE; 0.1834 SD)
     Number of extant alleles = 2.80 (0.20 SE; 0.45 SD)
     Number of mt haplotypes =  1.20 (0.20 SE; 0.45 SD)

Year 81
     N[Extinct] =    995, P[E] =  0.995
     N[Surviving] =  5, P[S] =  0.005
     Mean size (all populations) = 0.13 (0.02 SE; 0.62 SD)
  Means across extant populations only:
     Population size =          7.20 (1.43 SE; 3.19 SD)
     Expected heterozygosity =  0.6227 (0.0288 SE; 0.0644 SD)
     Observed heterozygosity =  0.7540 (0.0970 SE; 0.2168 SD)
     Number of extant alleles = 3.40 (0.24 SE; 0.55 SD)
     Number of mt haplotypes =  1.20 (0.20 SE; 0.45 SD)

Year 82
     N[Extinct] =    994, P[E] =  0.994
     N[Surviving] =  6, P[S] =  0.006
     Mean size (all populations) = 0.12 (0.02 SE; 0.51 SD)
  Means across extant populations only:
     Population size =          5.00 (0.89 SE; 2.19 SD)
     Expected heterozygosity =  0.5948 (0.0252 SE; 0.0618 SD)
     Observed heterozygosity =  0.8347 (0.0441 SE; 0.1081 SD)
     Number of extant alleles = 3.00 (0.26 SE; 0.63 SD)
     Number of mt haplotypes =  1.17 (0.17 SE; 0.41 SD)

Year 83
     N[Extinct] =    996, P[E] =  0.996
     N[Surviving] =  4, P[S] =  0.004
     Mean size (all populations) = 0.13 (0.02 SE; 0.66 SD)
  Means across extant populations only:
     Population size =          8.25 (2.50 SE; 4.99 SD)
     Expected heterozygosity =  0.5491 (0.0431 SE; 0.0861 SD)
     Observed heterozygosity =  0.7640 (0.0462 SE; 0.0923 SD)
     Number of extant alleles = 2.75 (0.25 SE; 0.50 SD)
     Number of mt haplotypes =  1.00 (0.00 SE; 0.00 SD)

Year 84
     N[Extinct] =    996, P[E] =  0.996
     N[Surviving] =  4, P[S] =  0.004
     Mean size (all populations) = 0.13 (0.02 SE; 0.51 SD)
  Means across extant populations only:
     Population size =          6.00 (1.35 SE; 2.71 SD)
     Expected heterozygosity =  0.4938 (0.0576 SE; 0.1153 SD)
     Observed heterozygosity =  0.6500 (0.0645 SE; 0.1291 SD)
     Number of extant alleles = 2.50 (0.29 SE; 0.58 SD)
     Number of mt haplotypes =  1.00 (0.00 SE; 0.00 SD)

Year 85
     N[Extinct] =    996, P[E] =  0.996
     N[Surviving] =  4, P[S] =  0.004
     Mean size (all populations) = 0.12 (0.02 SE; 0.53 SD)
  Means across extant populations only:
     Population size =          5.75 (2.17 SE; 4.35 SD)
     Expected heterozygosity =  0.5156 (0.0689 SE; 0.1378 SD)
     Observed heterozygosity =  0.6500 (0.1190 SE; 0.2380 SD)
     Number of extant alleles = 2.50 (0.29 SE; 0.58 SD)
     Number of mt haplotypes =  1.00 (0.00 SE; 0.00 SD)

Year 86
     N[Extinct] =    996, P[E] =  0.996
     N[Surviving] =  4, P[S] =  0.004
     Mean size (all populations) = 0.12 (0.01 SE; 0.43 SD)
  Means across extant populations only:
     Population size =          4.75 (0.63 SE; 1.26 SD)
     Expected heterozygosity =  0.4444 (0.1164 SE; 0.2328 SD)
     Observed heterozygosity =  0.4833 (0.1772 SE; 0.3543 SD)
     Number of extant alleles = 2.50 (0.29 SE; 0.58 SD)
     Number of mt haplotypes =  1.00 (0.00 SE; 0.00 SD)

Year 87
     N[Extinct] =    994, P[E] =  0.994
     N[Surviving] =  6, P[S] =  0.006
     Mean size (all populations) = 0.14 (0.02 SE; 0.74 SD)
  Means across extant populations only:
     Population size =          5.83 (2.88 SE; 7.05 SD)
     Expected heterozygosity =  0.5308 (0.0820 SE; 0.2009 SD)
     Observed heterozygosity =  0.5250 (0.1769 SE; 0.4333 SD)
     Number of extant alleles = 2.67 (0.33 SE; 0.82 SD)
     Number of mt haplotypes =  1.50 (0.22 SE; 0.55 SD)

Year 88
     N[Extinct] =    995, P[E] =  0.995
     N[Surviving] =  5, P[S] =  0.005
     Mean size (all populations) = 0.13 (0.02 SE; 0.71 SD)
  Means across extant populations only:
     Population size =          7.00 (2.93 SE; 6.56 SD)
     Expected heterozygosity =  0.5618 (0.0996 SE; 0.2226 SD)
     Observed heterozygosity =  0.7042 (0.1582 SE; 0.3537 SD)
     Number of extant alleles = 3.00 (0.32 SE; 0.71 SD)
     Number of mt haplotypes =  1.60 (0.24 SE; 0.55 SD)

Year 89
     N[Extinct] =    994, P[E] =  0.994
     N[Surviving] =  6, P[S] =  0.006
     Mean size (all populations) = 0.16 (0.03 SE; 0.98 SD)
  Means across extant populations only:
     Population size =          10.00 (3.10 SE; 7.59 SD)
     Expected heterozygosity =  0.5590 (0.0748 SE; 0.1832 SD)
     Observed heterozygosity =  0.6736 (0.1099 SE; 0.2693 SD)
     Number of extant alleles = 3.00 (0.26 SE; 0.63 SD)
     Number of mt haplotypes =  1.67 (0.21 SE; 0.52 SD)

Year 90
     N[Extinct] =    994, P[E] =  0.994
     N[Surviving] =  6, P[S] =  0.006
     Mean size (all populations) = 0.14 (0.02 SE; 0.65 SD)
  Means across extant populations only:
     Population size =          6.83 (1.35 SE; 3.31 SD)
     Expected heterozygosity =  0.5294 (0.0890 SE; 0.2180 SD)
     Observed heterozygosity =  0.6981 (0.1385 SE; 0.3393 SD)
     Number of extant alleles = 3.00 (0.26 SE; 0.63 SD)
     Number of mt haplotypes =  1.33 (0.21 SE; 0.52 SD)

Year 91
     N[Extinct] =    995, P[E] =  0.995
     N[Surviving] =  5, P[S] =  0.005
     Mean size (all populations) = 0.15 (0.03 SE; 0.86 SD)
  Means across extant populations only:
     Population size =          10.80 (1.98 SE; 4.44 SD)
     Expected heterozygosity =  0.4803 (0.0928 SE; 0.2075 SD)
     Observed heterozygosity =  0.6605 (0.1441 SE; 0.3222 SD)
     Number of extant alleles = 2.80 (0.20 SE; 0.45 SD)
     Number of mt haplotypes =  1.20 (0.20 SE; 0.45 SD)

Year 92
     N[Extinct] =    995, P[E] =  0.995
     N[Surviving] =  5, P[S] =  0.005
     Mean size (all populations) = 0.14 (0.03 SE; 1.02 SD)
  Means across extant populations only:
     Population size =          12.40 (3.09 SE; 6.91 SD)
     Expected heterozygosity =  0.4539 (0.0921 SE; 0.2060 SD)
     Observed heterozygosity =  0.4404 (0.0887 SE; 0.1984 SD)
     Number of extant alleles = 2.60 (0.24 SE; 0.55 SD)
     Number of mt haplotypes =  1.20 (0.20 SE; 0.45 SD)

Year 93
     N[Extinct] =    997, P[E] =  0.997
     N[Surviving] =  3, P[S] =  0.003
     Mean size (all populations) = 0.10 (0.02 SE; 0.53 SD)
  Means across extant populations only:
     Population size =          6.67 (3.28 SE; 5.69 SD)
     Expected heterozygosity =  0.4440 (0.0361 SE; 0.0626 SD)
     Observed heterozygosity =  0.4538 (0.0291 SE; 0.0504 SD)
     Number of extant alleles = 2.33 (0.33 SE; 0.58 SD)
     Number of mt haplotypes =  1.00 (0.00 SE; 0.00 SD)

Year 94
     N[Extinct] =    996, P[E] =  0.996
     N[Surviving] =  4, P[S] =  0.004
     Mean size (all populations) = 0.10 (0.01 SE; 0.38 SD)
  Means across extant populations only:
     Population size =          3.25 (1.25 SE; 2.50 SD)
     Expected heterozygosity =  0.4458 (0.0602 SE; 0.1205 SD)
     Observed heterozygosity =  0.5179 (0.0179 SE; 0.0357 SD)
     Number of extant alleles = 2.25 (0.25 SE; 0.50 SD)
     Number of mt haplotypes =  1.25 (0.25 SE; 0.50 SD)

Year 95
     N[Extinct] =    996, P[E] =  0.996
     N[Surviving] =  4, P[S] =  0.004
     Mean size (all populations) = 0.10 (0.01 SE; 0.39 SD)
  Means across extant populations only:
     Population size =          4.00 (1.22 SE; 2.45 SD)
     Expected heterozygosity =  0.5167 (0.0690 SE; 0.1381 SD)
     Observed heterozygosity =  0.4571 (0.0254 SE; 0.0508 SD)
     Number of extant alleles = 2.50 (0.29 SE; 0.58 SD)
     Number of mt haplotypes =  1.50 (0.29 SE; 0.58 SD)

Year 96
     N[Extinct] =    994, P[E] =  0.994
     N[Surviving] =  6, P[S] =  0.006
     Mean size (all populations) = 0.11 (0.01 SE; 0.47 SD)
  Means across extant populations only:
     Population size =          4.33 (1.17 SE; 2.88 SD)
     Expected heterozygosity =  0.5339 (0.0745 SE; 0.1825 SD)
     Observed heterozygosity =  0.5926 (0.1358 SE; 0.3327 SD)
     Number of extant alleles = 2.83 (0.31 SE; 0.75 SD)
     Number of mt haplotypes =  1.50 (0.22 SE; 0.55 SD)

Year 97
     N[Extinct] =    994, P[E] =  0.994
     N[Surviving] =  6, P[S] =  0.006
     Mean size (all populations) = 0.11 (0.02 SE; 0.56 SD)
  Means across extant populations only:
     Population size =          5.33 (1.54 SE; 3.78 SD)
     Expected heterozygosity =  0.5626 (0.1157 SE; 0.2834 SD)
     Observed heterozygosity =  0.8333 (0.1667 SE; 0.4082 SD)
     Number of extant alleles = 3.00 (0.45 SE; 1.10 SD)
     Number of mt haplotypes =  1.50 (0.22 SE; 0.55 SD)

Year 98
     N[Extinct] =    995, P[E] =  0.995
     N[Surviving] =  5, P[S] =  0.005
     Mean size (all populations) = 0.12 (0.02 SE; 0.56 SD)
  Means across extant populations only:
     Population size =          6.60 (0.98 SE; 2.19 SD)
     Expected heterozygosity =  0.5648 (0.0875 SE; 0.1957 SD)
     Observed heterozygosity =  0.7750 (0.1696 SE; 0.3791 SD)
     Number of extant alleles = 3.20 (0.20 SE; 0.45 SD)
     Number of mt haplotypes =  1.40 (0.24 SE; 0.55 SD)

Year 99
     N[Extinct] =    996, P[E] =  0.996
     N[Surviving] =  4, P[S] =  0.004
     Mean size (all populations) = 0.11 (0.02 SE; 0.52 SD)
  Means across extant populations only:
     Population size =          6.25 (1.80 SE; 3.59 SD)
     Expected heterozygosity =  0.6771 (0.0282 SE; 0.0564 SD)
     Observed heterozygosity =  0.7879 (0.1575 SE; 0.3149 SD)
     Number of extant alleles = 3.50 (0.29 SE; 0.58 SD)
     Number of mt haplotypes =  1.75 (0.48 SE; 0.96 SD)

Year 100
     N[Extinct] =    996, P[E] =  0.996
     N[Surviving] =  4, P[S] =  0.004
     Mean size (all populations) = 0.11 (0.02 SE; 0.66 SD)
  Means across extant populations only:
     Population size =          8.25 (2.87 SE; 5.74 SD)
     Expected heterozygosity =  0.6864 (0.0199 SE; 0.0399 SD)
     Observed heterozygosity =  0.7333 (0.1633 SE; 0.3266 SD)
     Number of extant alleles = 3.50 (0.29 SE; 0.58 SD)
     Number of mt haplotypes =  1.50 (0.50 SE; 1.00 SD)


In 1000 simulations of SLR_100yr-Exponential for 100 years:
  996 went extinct and 4 survived.

This gives a probability of extinction of 0.99600 (0.00200 SE),
  or a probability of success of          0.00400 (0.00200 SE).

1000 simulations went extinct at least once.
Median time to first extinction was 6 years.

Of those going extinct,
    mean time to first extinction was 7.88 years (0.22 SE, 6.91 SD).

169 recolonizations occurred.
Mean time to recolonization was 5819.00 years (1.99 SE; 25.91 SD).

No Re-extinctions.

Means across all populations (extant and extinct) ...
Mean final population was 0.11 (0.02 SE; 0.66 SD).
   Age 0       1   Adults    Total
    0.00    0.01    0.04      0.05 Males
    0.00    0.01    0.05      0.06 Females

Means across extant populations only ...
Mean final N for extant populations was 8.25 (2.87 SE; 5.74 SD).
   Age 0       1   Adults    Total
    0.00    3.25    9.00     12.25 Males
    0.00    3.50   11.25     14.75 Females

Across all years, prior to carrying capacity truncation,
  mean growth rate (r) was 0.0960 (0.0059 SE, 0.5437 SD)

Final expected heterozygosity was     0.6864 (0.0199 SE; 0.0399 SD)
Final observed heterozygosity was     0.7333 (0.1633 SE; 0.3266 SD)
Final number of alleles was           3.50 (0.29 SE; 0.58 SD)
Final number of mt haplotypes was     1.50 (0.50 SE; 1.00 SD)
Mean Ne calculated from loss of heterozygosity in extant populations: Infinity
*************************************************************************


Population 5: Lotus_Farm

Year 0
     N[Extinct] =    0, P[E] =  0.000
     N[Surviving] =  1000, P[S] =  1.000
     Mean size (all populations) = 14.00 (0.00 SE; 0.00 SD)
  Means across extant populations only:
     Population size =          14.00 (0.00 SE; 0.00 SD)
     Expected heterozygosity =  0.9643 (0.0000 SE; 0.0000 SD)
     Observed heterozygosity =  1.0000 (0.0000 SE; 0.0000 SD)
     Number of extant alleles = 28.00 (0.00 SE; 0.00 SD)
     Number of mt haplotypes =  14.00 (0.00 SE; 0.00 SD)

Year 1
     N[Extinct] =    129, P[E] =  0.129
     N[Surviving] =  871, P[S] =  0.871
     Mean size (all populations) = 8.04 (0.12 SE; 3.76 SD)
  Means across extant populations only:
     Population size =          9.17 (0.09 SE; 2.52 SD)
     Expected heterozygosity =  0.9376 (0.0011 SE; 0.0332 SD)
     Observed heterozygosity =  1.0000 (0.0000 SE; 0.0000 SD)
     Number of extant alleles = 18.33 (0.17 SE; 5.04 SD)
     Number of mt haplotypes =  9.17 (0.09 SE; 2.52 SD)

Year 2
     N[Extinct] =    238, P[E] =  0.238
     N[Surviving] =  762, P[S] =  0.762
     Mean size (all populations) = 9.63 (0.25 SE; 7.84 SD)
  Means across extant populations only:
     Population size =          12.51 (0.24 SE; 6.74 SD)
     Expected heterozygosity =  0.8994 (0.0017 SE; 0.0483 SD)
     Observed heterozygosity =  1.0000 (0.0000 SE; 0.0000 SD)
     Number of extant alleles = 13.88 (0.17 SE; 4.73 SD)
     Number of mt haplotypes =  6.35 (0.08 SE; 2.24 SD)

Year 3
     N[Extinct] =    353, P[E] =  0.353
     N[Surviving] =  647, P[S] =  0.647
     Mean size (all populations) = 7.24 (0.22 SE; 6.85 SD)
  Means across extant populations only:
     Population size =          10.99 (0.22 SE; 5.69 SD)
     Expected heterozygosity =  0.8691 (0.0023 SE; 0.0580 SD)
     Observed heterozygosity =  1.0000 (0.0000 SE; 0.0000 SD)
     Number of extant alleles = 11.05 (0.16 SE; 4.10 SD)
     Number of mt haplotypes =  4.80 (0.07 SE; 1.83 SD)

Year 4
     N[Extinct] =    456, P[E] =  0.456
     N[Surviving] =  544, P[S] =  0.544
     Mean size (all populations) = 6.38 (0.23 SE; 7.24 SD)
  Means across extant populations only:
     Population size =          11.38 (0.27 SE; 6.40 SD)
     Expected heterozygosity =  0.8442 (0.0027 SE; 0.0634 SD)
     Observed heterozygosity =  0.9838 (0.0023 SE; 0.0533 SD)
     Number of extant alleles = 9.53 (0.15 SE; 3.49 SD)
     Number of mt haplotypes =  3.94 (0.07 SE; 1.52 SD)

Year 5
     N[Extinct] =    534, P[E] =  0.534
     N[Surviving] =  466, P[S] =  0.466
     Mean size (all populations) = 5.30 (0.21 SE; 6.71 SD)
  Means across extant populations only:
     Population size =          10.88 (0.28 SE; 6.09 SD)
     Expected heterozygosity =  0.8156 (0.0038 SE; 0.0826 SD)
     Observed heterozygosity =  0.9673 (0.0038 SE; 0.0820 SD)
     Number of extant alleles = 8.22 (0.15 SE; 3.15 SD)
     Number of mt haplotypes =  3.28 (0.06 SE; 1.37 SD)

Year 6
     N[Extinct] =    608, P[E] =  0.608
     N[Surviving] =  392, P[S] =  0.392
     Mean size (all populations) = 4.61 (0.21 SE; 6.62 SD)
  Means across extant populations only:
     Population size =          11.11 (0.32 SE; 6.38 SD)
     Expected heterozygosity =  0.7941 (0.0045 SE; 0.0883 SD)
     Observed heterozygosity =  0.9471 (0.0052 SE; 0.1034 SD)
     Number of extant alleles = 7.41 (0.14 SE; 2.78 SD)
     Number of mt haplotypes =  2.89 (0.06 SE; 1.26 SD)

Year 7
     N[Extinct] =    659, P[E] =  0.659
     N[Surviving] =  341, P[S] =  0.341
     Mean size (all populations) = 3.99 (0.19 SE; 6.07 SD)
  Means across extant populations only:
     Population size =          11.00 (0.31 SE; 5.66 SD)
     Expected heterozygosity =  0.7703 (0.0050 SE; 0.0927 SD)
     Observed heterozygosity =  0.9195 (0.0071 SE; 0.1305 SD)
     Number of extant alleles = 6.58 (0.13 SE; 2.33 SD)
     Number of mt haplotypes =  2.50 (0.06 SE; 1.05 SD)

Year 8
     N[Extinct] =    711, P[E] =  0.711
     N[Surviving] =  289, P[S] =  0.289
     Mean size (all populations) = 3.41 (0.18 SE; 5.81 SD)
  Means across extant populations only:
     Population size =          11.02 (0.34 SE; 5.81 SD)
     Expected heterozygosity =  0.7508 (0.0056 SE; 0.0957 SD)
     Observed heterozygosity =  0.9012 (0.0075 SE; 0.1278 SD)
     Number of extant alleles = 6.07 (0.13 SE; 2.14 SD)
     Number of mt haplotypes =  2.27 (0.06 SE; 0.95 SD)

Year 9
     N[Extinct] =    754, P[E] =  0.754
     N[Surviving] =  246, P[S] =  0.246
     Mean size (all populations) = 3.05 (0.18 SE; 5.81 SD)
  Means across extant populations only:
     Population size =          11.45 (0.41 SE; 6.49 SD)
     Expected heterozygosity =  0.7383 (0.0061 SE; 0.0953 SD)
     Observed heterozygosity =  0.8812 (0.0092 SE; 0.1440 SD)
     Number of extant alleles = 5.78 (0.13 SE; 2.04 SD)
     Number of mt haplotypes =  2.13 (0.06 SE; 0.92 SD)

Year 10
     N[Extinct] =    793, P[E] =  0.793
     N[Surviving] =  207, P[S] =  0.207
     Mean size (all populations) = 2.48 (0.17 SE; 5.22 SD)
  Means across extant populations only:
     Population size =          10.99 (0.43 SE; 6.23 SD)
     Expected heterozygosity =  0.7119 (0.0078 SE; 0.1116 SD)
     Observed heterozygosity =  0.8505 (0.0114 SE; 0.1636 SD)
     Number of extant alleles = 5.18 (0.13 SE; 1.86 SD)
     Number of mt haplotypes =  1.84 (0.05 SE; 0.79 SD)

Year 11
     N[Extinct] =    827, P[E] =  0.827
     N[Surviving] =  173, P[S] =  0.173
     Mean size (all populations) = 2.15 (0.16 SE; 5.11 SD)
  Means across extant populations only:
     Population size =          11.36 (0.52 SE; 6.85 SD)
     Expected heterozygosity =  0.6962 (0.0087 SE; 0.1143 SD)
     Observed heterozygosity =  0.8481 (0.0127 SE; 0.1677 SD)
     Number of extant alleles = 4.91 (0.14 SE; 1.85 SD)
     Number of mt haplotypes =  1.73 (0.06 SE; 0.78 SD)

Year 12
     N[Extinct] =    850, P[E] =  0.850
     N[Surviving] =  150, P[S] =  0.150
     Mean size (all populations) = 1.71 (0.14 SE; 4.46 SD)
  Means across extant populations only:
     Population size =          10.28 (0.55 SE; 6.70 SD)
     Expected heterozygosity =  0.6676 (0.0101 SE; 0.1236 SD)
     Observed heterozygosity =  0.8264 (0.0158 SE; 0.1936 SD)
     Number of extant alleles = 4.49 (0.13 SE; 1.61 SD)
     Number of mt haplotypes =  1.62 (0.06 SE; 0.72 SD)

Year 13
     N[Extinct] =    876, P[E] =  0.876
     N[Surviving] =  124, P[S] =  0.124
     Mean size (all populations) = 1.34 (0.12 SE; 3.65 SD)
  Means across extant populations only:
     Population size =          9.43 (0.50 SE; 5.52 SD)
     Expected heterozygosity =  0.6554 (0.0113 SE; 0.1259 SD)
     Observed heterozygosity =  0.8162 (0.0176 SE; 0.1955 SD)
     Number of extant alleles = 4.30 (0.14 SE; 1.53 SD)
     Number of mt haplotypes =  1.57 (0.06 SE; 0.66 SD)

Year 14
     N[Extinct] =    892, P[E] =  0.892
     N[Surviving] =  108, P[S] =  0.108
     Mean size (all populations) = 1.26 (0.12 SE; 3.77 SD)
  Means across extant populations only:
     Population size =          10.15 (0.61 SE; 6.38 SD)
     Expected heterozygosity =  0.6335 (0.0133 SE; 0.1381 SD)
     Observed heterozygosity =  0.7911 (0.0195 SE; 0.2023 SD)
     Number of extant alleles = 4.05 (0.14 SE; 1.50 SD)
     Number of mt haplotypes =  1.51 (0.06 SE; 0.65 SD)

Year 15
     N[Extinct] =    904, P[E] =  0.904
     N[Surviving] =  96, P[S] =  0.096
     Mean size (all populations) = 1.15 (0.11 SE; 3.56 SD)
  Means across extant populations only:
     Population size =          10.39 (0.61 SE; 5.97 SD)
     Expected heterozygosity =  0.6223 (0.0151 SE; 0.1483 SD)
     Observed heterozygosity =  0.7841 (0.0217 SE; 0.2127 SD)
     Number of extant alleles = 3.77 (0.14 SE; 1.37 SD)
     Number of mt haplotypes =  1.39 (0.06 SE; 0.55 SD)

Year 16
     N[Extinct] =    913, P[E] =  0.913
     N[Surviving] =  87, P[S] =  0.087
     Mean size (all populations) = 1.06 (0.11 SE; 3.51 SD)
  Means across extant populations only:
     Population size =          10.55 (0.68 SE; 6.37 SD)
     Expected heterozygosity =  0.5933 (0.0170 SE; 0.1589 SD)
     Observed heterozygosity =  0.7435 (0.0255 SE; 0.2383 SD)
     Number of extant alleles = 3.49 (0.13 SE; 1.25 SD)
     Number of mt haplotypes =  1.34 (0.06 SE; 0.55 SD)

Year 17
     N[Extinct] =    925, P[E] =  0.925
     N[Surviving] =  75, P[S] =  0.075
     Mean size (all populations) = 0.94 (0.10 SE; 3.14 SD)
  Means across extant populations only:
     Population size =          10.48 (0.63 SE; 5.50 SD)
     Expected heterozygosity =  0.5705 (0.0188 SE; 0.1625 SD)
     Observed heterozygosity =  0.7030 (0.0267 SE; 0.2309 SD)
     Number of extant alleles = 3.36 (0.14 SE; 1.17 SD)
     Number of mt haplotypes =  1.24 (0.06 SE; 0.52 SD)

Year 18
     N[Extinct] =    939, P[E] =  0.939
     N[Surviving] =  61, P[S] =  0.061
     Mean size (all populations) = 0.81 (0.09 SE; 2.94 SD)
  Means across extant populations only:
     Population size =          10.74 (0.74 SE; 5.79 SD)
     Expected heterozygosity =  0.5817 (0.0182 SE; 0.1422 SD)
     Observed heterozygosity =  0.7137 (0.0273 SE; 0.2130 SD)
     Number of extant alleles = 3.41 (0.14 SE; 1.13 SD)
     Number of mt haplotypes =  1.21 (0.06 SE; 0.49 SD)

Year 19
     N[Extinct] =    946, P[E] =  0.946
     N[Surviving] =  54, P[S] =  0.054
     Mean size (all populations) = 0.63 (0.08 SE; 2.46 SD)
  Means across extant populations only:
     Population size =          9.43 (0.72 SE; 5.33 SD)
     Expected heterozygosity =  0.5684 (0.0206 SE; 0.1513 SD)
     Observed heterozygosity =  0.7026 (0.0307 SE; 0.2253 SD)
     Number of extant alleles = 3.41 (0.16 SE; 1.16 SD)
     Number of mt haplotypes =  1.28 (0.07 SE; 0.49 SD)

Year 20
     N[Extinct] =    958, P[E] =  0.958
     N[Surviving] =  42, P[S] =  0.042
     Mean size (all populations) = 0.56 (0.07 SE; 2.32 SD)
  Means across extant populations only:
     Population size =          10.14 (0.83 SE; 5.39 SD)
     Expected heterozygosity =  0.5564 (0.0237 SE; 0.1535 SD)
     Observed heterozygosity =  0.7003 (0.0384 SE; 0.2490 SD)
     Number of extant alleles = 3.26 (0.16 SE; 1.01 SD)
     Number of mt haplotypes =  1.31 (0.08 SE; 0.52 SD)

Year 21
     N[Extinct] =    966, P[E] =  0.966
     N[Surviving] =  34, P[S] =  0.034
     Mean size (all populations) = 0.45 (0.06 SE; 2.00 SD)
  Means across extant populations only:
     Population size =          9.35 (0.97 SE; 5.66 SD)
     Expected heterozygosity =  0.5533 (0.0288 SE; 0.1681 SD)
     Observed heterozygosity =  0.7243 (0.0421 SE; 0.2457 SD)
     Number of extant alleles = 3.18 (0.19 SE; 1.11 SD)
     Number of mt haplotypes =  1.29 (0.08 SE; 0.46 SD)

Year 22
     N[Extinct] =    968, P[E] =  0.968
     N[Surviving] =  32, P[S] =  0.032
     Mean size (all populations) = 0.50 (0.08 SE; 2.45 SD)
  Means across extant populations only:
     Population size =          11.38 (1.39 SE; 7.86 SD)
     Expected heterozygosity =  0.5616 (0.0304 SE; 0.1720 SD)
     Observed heterozygosity =  0.6921 (0.0416 SE; 0.2354 SD)
     Number of extant alleles = 3.25 (0.21 SE; 1.16 SD)
     Number of mt haplotypes =  1.34 (0.10 SE; 0.55 SD)

Year 23
     N[Extinct] =    971, P[E] =  0.971
     N[Surviving] =  29, P[S] =  0.029
     Mean size (all populations) = 0.39 (0.06 SE; 1.96 SD)
  Means across extant populations only:
     Population size =          8.90 (1.37 SE; 7.40 SD)
     Expected heterozygosity =  0.5518 (0.0305 SE; 0.1643 SD)
     Observed heterozygosity =  0.6655 (0.0517 SE; 0.2785 SD)
     Number of extant alleles = 3.14 (0.21 SE; 1.13 SD)
     Number of mt haplotypes =  1.34 (0.10 SE; 0.55 SD)

Year 24
     N[Extinct] =    972, P[E] =  0.972
     N[Surviving] =  28, P[S] =  0.028
     Mean size (all populations) = 0.39 (0.06 SE; 1.83 SD)
  Means across extant populations only:
     Population size =          9.43 (1.08 SE; 5.69 SD)
     Expected heterozygosity =  0.5348 (0.0326 SE; 0.1723 SD)
     Observed heterozygosity =  0.6094 (0.0555 SE; 0.2935 SD)
     Number of extant alleles = 2.93 (0.18 SE; 0.94 SD)
     Number of mt haplotypes =  1.18 (0.07 SE; 0.39 SD)

Year 25
     N[Extinct] =    973, P[E] =  0.973
     N[Surviving] =  27, P[S] =  0.027
     Mean size (all populations) = 0.37 (0.05 SE; 1.67 SD)
  Means across extant populations only:
     Population size =          8.93 (0.93 SE; 4.85 SD)
     Expected heterozygosity =  0.5236 (0.0330 SE; 0.1713 SD)
     Observed heterozygosity =  0.5571 (0.0588 SE; 0.3054 SD)
     Number of extant alleles = 2.93 (0.20 SE; 1.04 SD)
     Number of mt haplotypes =  1.26 (0.09 SE; 0.45 SD)

Year 26
     N[Extinct] =    977, P[E] =  0.977
     N[Surviving] =  23, P[S] =  0.023
     Mean size (all populations) = 0.34 (0.05 SE; 1.66 SD)
  Means across extant populations only:
     Population size =          9.00 (1.31 SE; 6.27 SD)
     Expected heterozygosity =  0.5439 (0.0383 SE; 0.1837 SD)
     Observed heterozygosity =  0.6534 (0.0643 SE; 0.3083 SD)
     Number of extant alleles = 3.13 (0.25 SE; 1.22 SD)
     Number of mt haplotypes =  1.39 (0.12 SE; 0.58 SD)

Year 27
     N[Extinct] =    984, P[E] =  0.984
     N[Surviving] =  16, P[S] =  0.016
     Mean size (all populations) = 0.26 (0.04 SE; 1.30 SD)
  Means across extant populations only:
     Population size =          8.13 (1.48 SE; 5.91 SD)
     Expected heterozygosity =  0.4890 (0.0447 SE; 0.1786 SD)
     Observed heterozygosity =  0.5846 (0.0882 SE; 0.3526 SD)
     Number of extant alleles = 2.94 (0.25 SE; 1.00 SD)
     Number of mt haplotypes =  1.25 (0.11 SE; 0.45 SD)

Year 28
     N[Extinct] =    984, P[E] =  0.984
     N[Surviving] =  16, P[S] =  0.016
     Mean size (all populations) = 0.24 (0.03 SE; 1.08 SD)
  Means across extant populations only:
     Population size =          6.69 (1.20 SE; 4.80 SD)
     Expected heterozygosity =  0.5483 (0.0308 SE; 0.1233 SD)
     Observed heterozygosity =  0.6746 (0.0750 SE; 0.2999 SD)
     Number of extant alleles = 3.13 (0.22 SE; 0.89 SD)
     Number of mt haplotypes =  1.38 (0.13 SE; 0.50 SD)

Year 29
     N[Extinct] =    982, P[E] =  0.982
     N[Surviving] =  18, P[S] =  0.018
     Mean size (all populations) = 0.23 (0.03 SE; 0.97 SD)
  Means across extant populations only:
     Population size =          5.83 (0.86 SE; 3.65 SD)
     Expected heterozygosity =  0.5387 (0.0433 SE; 0.1836 SD)
     Observed heterozygosity =  0.6540 (0.0709 SE; 0.3008 SD)
     Number of extant alleles = 3.00 (0.20 SE; 0.84 SD)
     Number of mt haplotypes =  1.39 (0.12 SE; 0.50 SD)

Year 30
     N[Extinct] =    985, P[E] =  0.985
     N[Surviving] =  15, P[S] =  0.015
     Mean size (all populations) = 0.25 (0.03 SE; 1.09 SD)
  Means across extant populations only:
     Population size =          7.53 (1.10 SE; 4.26 SD)
     Expected heterozygosity =  0.5150 (0.0452 SE; 0.1749 SD)
     Observed heterozygosity =  0.6488 (0.0809 SE; 0.3133 SD)
     Number of extant alleles = 2.73 (0.18 SE; 0.70 SD)
     Number of mt haplotypes =  1.07 (0.07 SE; 0.26 SD)

Year 31
     N[Extinct] =    987, P[E] =  0.987
     N[Surviving] =  13, P[S] =  0.013
     Mean size (all populations) = 0.23 (0.03 SE; 1.06 SD)
  Means across extant populations only:
     Population size =          6.85 (1.60 SE; 5.79 SD)
     Expected heterozygosity =  0.5583 (0.0366 SE; 0.1320 SD)
     Observed heterozygosity =  0.5956 (0.0807 SE; 0.2909 SD)
     Number of extant alleles = 3.00 (0.25 SE; 0.91 SD)
     Number of mt haplotypes =  1.15 (0.10 SE; 0.38 SD)

Year 32
     N[Extinct] =    989, P[E] =  0.989
     N[Surviving] =  11, P[S] =  0.011
     Mean size (all populations) = 0.20 (0.03 SE; 0.95 SD)
  Means across extant populations only:
     Population size =          7.09 (1.52 SE; 5.05 SD)
     Expected heterozygosity =  0.5691 (0.0403 SE; 0.1337 SD)
     Observed heterozygosity =  0.6550 (0.0624 SE; 0.2069 SD)
     Number of extant alleles = 3.00 (0.27 SE; 0.89 SD)
     Number of mt haplotypes =  1.27 (0.14 SE; 0.47 SD)

Year 33
     N[Extinct] =    989, P[E] =  0.989
     N[Surviving] =  11, P[S] =  0.011
     Mean size (all populations) = 0.18 (0.03 SE; 0.81 SD)
  Means across extant populations only:
     Population size =          6.36 (1.05 SE; 3.47 SD)
     Expected heterozygosity =  0.5610 (0.0485 SE; 0.1609 SD)
     Observed heterozygosity =  0.6896 (0.0782 SE; 0.2593 SD)
     Number of extant alleles = 3.00 (0.23 SE; 0.77 SD)
     Number of mt haplotypes =  1.36 (0.15 SE; 0.50 SD)

Year 34
     N[Extinct] =    991, P[E] =  0.991
     N[Surviving] =  9, P[S] =  0.009
     Mean size (all populations) = 0.17 (0.02 SE; 0.79 SD)
  Means across extant populations only:
     Population size =          6.89 (1.21 SE; 3.62 SD)
     Expected heterozygosity =  0.4991 (0.0858 SE; 0.2574 SD)
     Observed heterozygosity =  0.6868 (0.1245 SE; 0.3734 SD)
     Number of extant alleles = 2.89 (0.35 SE; 1.05 SD)
     Number of mt haplotypes =  1.33 (0.17 SE; 0.50 SD)

Year 35
     N[Extinct] =    992, P[E] =  0.992
     N[Surviving] =  8, P[S] =  0.008
     Mean size (all populations) = 0.16 (0.03 SE; 0.85 SD)
  Means across extant populations only:
     Population size =          8.00 (1.50 SE; 4.24 SD)
     Expected heterozygosity =  0.5698 (0.0757 SE; 0.2142 SD)
     Observed heterozygosity =  0.7822 (0.1075 SE; 0.3042 SD)
     Number of extant alleles = 3.25 (0.31 SE; 0.89 SD)
     Number of mt haplotypes =  1.50 (0.19 SE; 0.53 SD)

Year 36
     N[Extinct] =    993, P[E] =  0.993
     N[Surviving] =  7, P[S] =  0.007
     Mean size (all populations) = 0.14 (0.02 SE; 0.56 SD)
  Means across extant populations only:
     Population size =          5.29 (0.87 SE; 2.29 SD)
     Expected heterozygosity =  0.6191 (0.0380 SE; 0.1007 SD)
     Observed heterozygosity =  0.8167 (0.0685 SE; 0.1812 SD)
     Number of extant alleles = 3.29 (0.29 SE; 0.76 SD)
     Number of mt haplotypes =  1.71 (0.18 SE; 0.49 SD)

Year 37
     N[Extinct] =    995, P[E] =  0.995
     N[Surviving] =  5, P[S] =  0.005
     Mean size (all populations) = 0.13 (0.02 SE; 0.63 SD)
  Means across extant populations only:
     Population size =          6.40 (2.29 SE; 5.13 SD)
     Expected heterozygosity =  0.6413 (0.0609 SE; 0.1362 SD)
     Observed heterozygosity =  0.8114 (0.1553 SE; 0.3474 SD)
     Number of extant alleles = 3.60 (0.68 SE; 1.52 SD)
     Number of mt haplotypes =  1.80 (0.37 SE; 0.84 SD)

Year 38
     N[Extinct] =    994, P[E] =  0.994
     N[Surviving] =  6, P[S] =  0.006
     Mean size (all populations) = 0.16 (0.03 SE; 0.81 SD)
  Means across extant populations only:
     Population size =          8.67 (2.01 SE; 4.93 SD)
     Expected heterozygosity =  0.6366 (0.0627 SE; 0.1537 SD)
     Observed heterozygosity =  0.7471 (0.1212 SE; 0.2969 SD)
     Number of extant alleles = 3.83 (0.60 SE; 1.47 SD)
     Number of mt haplotypes =  1.83 (0.31 SE; 0.75 SD)

Year 39
     N[Extinct] =    995, P[E] =  0.995
     N[Surviving] =  5, P[S] =  0.005
     Mean size (all populations) = 0.14 (0.02 SE; 0.63 SD)
  Means across extant populations only:
     Population size =          6.20 (2.31 SE; 5.17 SD)
     Expected heterozygosity =  0.5455 (0.1485 SE; 0.3320 SD)
     Observed heterozygosity =  0.6857 (0.2040 SE; 0.4562 SD)
     Number of extant alleles = 3.40 (0.87 SE; 1.95 SD)
     Number of mt haplotypes =  1.60 (0.24 SE; 0.55 SD)

Year 40
     N[Extinct] =    995, P[E] =  0.995
     N[Surviving] =  5, P[S] =  0.005
     Mean size (all populations) = 0.16 (0.02 SE; 0.63 SD)
  Means across extant populations only:
     Population size =          6.60 (1.86 SE; 4.16 SD)
     Expected heterozygosity =  0.5123 (0.1361 SE; 0.3043 SD)
     Observed heterozygosity =  0.6600 (0.1887 SE; 0.4219 SD)
     Number of extant alleles = 3.00 (0.71 SE; 1.58 SD)
     Number of mt haplotypes =  1.40 (0.24 SE; 0.55 SD)

Year 41
     N[Extinct] =    993, P[E] =  0.993
     N[Surviving] =  7, P[S] =  0.007
     Mean size (all populations) = 0.16 (0.02 SE; 0.63 SD)
  Means across extant populations only:
     Population size =          5.43 (1.34 SE; 3.55 SD)
     Expected heterozygosity =  0.5153 (0.1004 SE; 0.2656 SD)
     Observed heterozygosity =  0.6143 (0.1335 SE; 0.3532 SD)
     Number of extant alleles = 2.86 (0.51 SE; 1.35 SD)
     Number of mt haplotypes =  1.57 (0.20 SE; 0.53 SD)

Year 42
     N[Extinct] =    994, P[E] =  0.994
     N[Surviving] =  6, P[S] =  0.006
     Mean size (all populations) = 0.15 (0.02 SE; 0.69 SD)
  Means across extant populations only:
     Population size =          6.17 (2.24 SE; 5.49 SD)
     Expected heterozygosity =  0.5505 (0.1179 SE; 0.2888 SD)
     Observed heterozygosity =  0.7396 (0.1741 SE; 0.4265 SD)
     Number of extant alleles = 3.17 (0.60 SE; 1.47 SD)
     Number of mt haplotypes =  1.33 (0.21 SE; 0.52 SD)

Year 43
     N[Extinct] =    993, P[E] =  0.993
     N[Surviving] =  7, P[S] =  0.007
     Mean size (all populations) = 0.17 (0.03 SE; 0.84 SD)
  Means across extant populations only:
     Population size =          7.29 (2.41 SE; 6.37 SD)
     Expected heterozygosity =  0.5587 (0.0995 SE; 0.2632 SD)
     Observed heterozygosity =  0.5837 (0.1269 SE; 0.3357 SD)
     Number of extant alleles = 3.14 (0.46 SE; 1.21 SD)
     Number of mt haplotypes =  1.71 (0.29 SE; 0.76 SD)

Year 44
     N[Extinct] =    994, P[E] =  0.994
     N[Surviving] =  6, P[S] =  0.006
     Mean size (all populations) = 0.17 (0.02 SE; 0.69 SD)
  Means across extant populations only:
     Population size =          6.83 (1.66 SE; 4.07 SD)
     Expected heterozygosity =  0.5430 (0.1144 SE; 0.2803 SD)
     Observed heterozygosity =  0.5787 (0.1421 SE; 0.3480 SD)
     Number of extant alleles = 3.00 (0.52 SE; 1.26 SD)
     Number of mt haplotypes =  1.33 (0.21 SE; 0.52 SD)

Year 45
     N[Extinct] =    994, P[E] =  0.994
     N[Surviving] =  6, P[S] =  0.006
     Mean size (all populations) = 0.16 (0.02 SE; 0.69 SD)
  Means across extant populations only:
     Population size =          6.17 (2.12 SE; 5.19 SD)
     Expected heterozygosity =  0.5711 (0.1151 SE; 0.2820 SD)
     Observed heterozygosity =  0.7817 (0.1594 SE; 0.3905 SD)
     Number of extant alleles = 3.17 (0.48 SE; 1.17 SD)
     Number of mt haplotypes =  1.33 (0.21 SE; 0.52 SD)

Year 46
     N[Extinct] =    993, P[E] =  0.993
     N[Surviving] =  7, P[S] =  0.007
     Mean size (all populations) = 0.14 (0.02 SE; 0.69 SD)
  Means across extant populations only:
     Population size =          5.43 (2.03 SE; 5.38 SD)
     Expected heterozygosity =  0.5983 (0.0831 SE; 0.2200 SD)
     Observed heterozygosity =  0.8451 (0.1326 SE; 0.3508 SD)
     Number of extant alleles = 3.43 (0.20 SE; 0.53 SD)
     Number of mt haplotypes =  1.71 (0.18 SE; 0.49 SD)

Year 47
     N[Extinct] =    991, P[E] =  0.991
     N[Surviving] =  9, P[S] =  0.009
     Mean size (all populations) = 0.14 (0.01 SE; 0.45 SD)
  Means across extant populations only:
     Population size =          2.89 (0.54 SE; 1.62 SD)
     Expected heterozygosity =  0.6419 (0.0245 SE; 0.0734 SD)
     Observed heterozygosity =  0.7963 (0.0823 SE; 0.2469 SD)
     Number of extant alleles = 3.33 (0.17 SE; 0.50 SD)
     Number of mt haplotypes =  1.78 (0.15 SE; 0.44 SD)

Year 48
     N[Extinct] =    993, P[E] =  0.993
     N[Surviving] =  7, P[S] =  0.007
     Mean size (all populations) = 0.15 (0.02 SE; 0.52 SD)
  Means across extant populations only:
     Population size =          3.71 (0.99 SE; 2.63 SD)
     Expected heterozygosity =  0.6339 (0.0340 SE; 0.0899 SD)
     Observed heterozygosity =  0.8056 (0.0859 SE; 0.2274 SD)
     Number of extant alleles = 3.14 (0.26 SE; 0.69 SD)
     Number of mt haplotypes =  1.71 (0.18 SE; 0.49 SD)

Year 49
     N[Extinct] =    993, P[E] =  0.993
     N[Surviving] =  7, P[S] =  0.007
     Mean size (all populations) = 0.15 (0.02 SE; 0.56 SD)
  Means across extant populations only:
     Population size =          4.86 (0.91 SE; 2.41 SD)
     Expected heterozygosity =  0.5645 (0.0436 SE; 0.1153 SD)
     Observed heterozygosity =  0.6993 (0.0723 SE; 0.1914 SD)
     Number of extant alleles = 3.00 (0.22 SE; 0.58 SD)
     Number of mt haplotypes =  1.57 (0.20 SE; 0.53 SD)

Year 50
     N[Extinct] =    993, P[E] =  0.993
     N[Surviving] =  7, P[S] =  0.007
     Mean size (all populations) = 0.14 (0.02 SE; 0.53 SD)
  Means across extant populations only:
     Population size =          4.43 (0.97 SE; 2.57 SD)
     Expected heterozygosity =  0.6274 (0.0443 SE; 0.1172 SD)
     Observed heterozygosity =  0.8214 (0.0899 SE; 0.2378 SD)
     Number of extant alleles = 3.29 (0.18 SE; 0.49 SD)
     Number of mt haplotypes =  1.57 (0.20 SE; 0.53 SD)

Year 51
     N[Extinct] =    992, P[E] =  0.992
     N[Surviving] =  8, P[S] =  0.008
     Mean size (all populations) = 0.15 (0.02 SE; 0.72 SD)
  Means across extant populations only:
     Population size =          5.63 (1.68 SE; 4.75 SD)
     Expected heterozygosity =  0.6237 (0.0416 SE; 0.1175 SD)
     Observed heterozygosity =  0.7722 (0.0911 SE; 0.2577 SD)
     Number of extant alleles = 3.25 (0.16 SE; 0.46 SD)
     Number of mt haplotypes =  1.63 (0.18 SE; 0.52 SD)

Year 52
     N[Extinct] =    988, P[E] =  0.988
     N[Surviving] =  12, P[S] =  0.012
     Mean size (all populations) = 0.17 (0.03 SE; 0.85 SD)
  Means across extant populations only:
     Population size =          5.17 (1.53 SE; 5.29 SD)
     Expected heterozygosity =  0.6447 (0.0359 SE; 0.1245 SD)
     Observed heterozygosity =  0.7970 (0.0585 SE; 0.2027 SD)
     Number of extant alleles = 3.58 (0.23 SE; 0.79 SD)
     Number of mt haplotypes =  1.83 (0.11 SE; 0.39 SD)

Year 53
     N[Extinct] =    991, P[E] =  0.991
     N[Surviving] =  9, P[S] =  0.009
     Mean size (all populations) = 0.16 (0.02 SE; 0.76 SD)
  Means across extant populations only:
     Population size =          5.67 (1.62 SE; 4.87 SD)
     Expected heterozygosity =  0.6467 (0.0377 SE; 0.1132 SD)
     Observed heterozygosity =  0.8335 (0.0681 SE; 0.2043 SD)
     Number of extant alleles = 3.56 (0.29 SE; 0.88 SD)
     Number of mt haplotypes =  1.78 (0.15 SE; 0.44 SD)

Year 54
     N[Extinct] =    990, P[E] =  0.990
     N[Surviving] =  10, P[S] =  0.010
     Mean size (all populations) = 0.16 (0.03 SE; 0.83 SD)
  Means across extant populations only:
     Population size =          5.70 (1.76 SE; 5.58 SD)
     Expected heterozygosity =  0.6520 (0.0315 SE; 0.0997 SD)
     Observed heterozygosity =  0.9216 (0.0398 SE; 0.1258 SD)
     Number of extant alleles = 3.50 (0.27 SE; 0.85 SD)
     Number of mt haplotypes =  1.70 (0.15 SE; 0.48 SD)

Year 55
     N[Extinct] =    989, P[E] =  0.989
     N[Surviving] =  11, P[S] =  0.011
     Mean size (all populations) = 0.16 (0.03 SE; 0.87 SD)
  Means across extant populations only:
     Population size =          5.55 (1.77 SE; 5.85 SD)
     Expected heterozygosity =  0.6179 (0.0358 SE; 0.1187 SD)
     Observed heterozygosity =  0.8370 (0.0954 SE; 0.3163 SD)
     Number of extant alleles = 3.09 (0.25 SE; 0.83 SD)
     Number of mt haplotypes =  1.36 (0.15 SE; 0.50 SD)

Year 56
     N[Extinct] =    990, P[E] =  0.990
     N[Surviving] =  10, P[S] =  0.010
     Mean size (all populations) = 0.15 (0.02 SE; 0.59 SD)
  Means across extant populations only:
     Population size =          4.00 (1.03 SE; 3.27 SD)
     Expected heterozygosity =  0.5903 (0.0402 SE; 0.1271 SD)
     Observed heterozygosity =  0.7417 (0.1086 SE; 0.3435 SD)
     Number of extant alleles = 2.90 (0.23 SE; 0.74 SD)
     Number of mt haplotypes =  1.30 (0.15 SE; 0.48 SD)

Year 57
     N[Extinct] =    990, P[E] =  0.990
     N[Surviving] =  10, P[S] =  0.010
     Mean size (all populations) = 0.15 (0.02 SE; 0.72 SD)
  Means across extant populations only:
     Population size =          6.00 (1.01 SE; 3.20 SD)
     Expected heterozygosity =  0.6081 (0.0259 SE; 0.0821 SD)
     Observed heterozygosity =  0.7826 (0.0697 SE; 0.2205 SD)
     Number of extant alleles = 3.00 (0.26 SE; 0.82 SD)
     Number of mt haplotypes =  1.40 (0.22 SE; 0.70 SD)

Year 58
     N[Extinct] =    993, P[E] =  0.993
     N[Surviving] =  7, P[S] =  0.007
     Mean size (all populations) = 0.14 (0.02 SE; 0.66 SD)
  Means across extant populations only:
     Population size =          6.57 (1.11 SE; 2.94 SD)
     Expected heterozygosity =  0.6292 (0.0333 SE; 0.0882 SD)
     Observed heterozygosity =  0.7571 (0.0896 SE; 0.2370 SD)
     Number of extant alleles = 3.29 (0.29 SE; 0.76 SD)
     Number of mt haplotypes =  1.43 (0.30 SE; 0.79 SD)

Year 59
     N[Extinct] =    990, P[E] =  0.990
     N[Surviving] =  10, P[S] =  0.010
     Mean size (all populations) = 0.15 (0.02 SE; 0.70 SD)
  Means across extant populations only:
     Population size =          5.70 (0.99 SE; 3.13 SD)
     Expected heterozygosity =  0.6296 (0.0251 SE; 0.0793 SD)
     Observed heterozygosity =  0.7000 (0.0608 SE; 0.1922 SD)
     Number of extant alleles = 3.40 (0.34 SE; 1.07 SD)
     Number of mt haplotypes =  1.60 (0.22 SE; 0.70 SD)

Year 60
     N[Extinct] =    991, P[E] =  0.991
     N[Surviving] =  9, P[S] =  0.009
     Mean size (all populations) = 0.16 (0.03 SE; 0.83 SD)
  Means across extant populations only:
     Population size =          6.67 (1.70 SE; 5.10 SD)
     Expected heterozygosity =  0.6174 (0.0301 SE; 0.0903 SD)
     Observed heterozygosity =  0.7322 (0.0538 SE; 0.1615 SD)
     Number of extant alleles = 3.22 (0.22 SE; 0.67 SD)
     Number of mt haplotypes =  1.44 (0.18 SE; 0.53 SD)

Year 61
     N[Extinct] =    991, P[E] =  0.991
     N[Surviving] =  9, P[S] =  0.009
     Mean size (all populations) = 0.18 (0.03 SE; 1.03 SD)
  Means across extant populations only:
     Population size =          8.78 (2.00 SE; 6.00 SD)
     Expected heterozygosity =  0.5735 (0.0622 SE; 0.1867 SD)
     Observed heterozygosity =  0.7399 (0.0961 SE; 0.2884 SD)
     Number of extant alleles = 3.22 (0.22 SE; 0.67 SD)
     Number of mt haplotypes =  1.22 (0.15 SE; 0.44 SD)

Year 62
     N[Extinct] =    993, P[E] =  0.993
     N[Surviving] =  7, P[S] =  0.007
     Mean size (all populations) = 0.17 (0.03 SE; 0.86 SD)
  Means across extant populations only:
     Population size =          7.86 (2.26 SE; 5.98 SD)
     Expected heterozygosity =  0.6339 (0.0399 SE; 0.1055 SD)
     Observed heterozygosity =  0.8106 (0.0795 SE; 0.2102 SD)
     Number of extant alleles = 3.43 (0.20 SE; 0.53 SD)
     Number of mt haplotypes =  1.43 (0.20 SE; 0.53 SD)

Year 63
     N[Extinct] =    994, P[E] =  0.994
     N[Surviving] =  6, P[S] =  0.006
     Mean size (all populations) = 0.16 (0.03 SE; 0.79 SD)
  Means across extant populations only:
     Population size =          7.17 (2.74 SE; 6.71 SD)
     Expected heterozygosity =  0.6569 (0.0403 SE; 0.0987 SD)
     Observed heterozygosity =  0.7625 (0.1258 SE; 0.3081 SD)
     Number of extant alleles = 3.50 (0.22 SE; 0.55 SD)
     Number of mt haplotypes =  1.67 (0.21 SE; 0.52 SD)

Year 64
     N[Extinct] =    992, P[E] =  0.992
     N[Surviving] =  8, P[S] =  0.008
     Mean size (all populations) = 0.14 (0.02 SE; 0.57 SD)
  Means across extant populations only:
     Population size =          4.25 (1.21 SE; 3.41 SD)
     Expected heterozygosity =  0.6249 (0.0308 SE; 0.0873 SD)
     Observed heterozygosity =  0.7222 (0.0899 SE; 0.2541 SD)
     Number of extant alleles = 3.25 (0.16 SE; 0.46 SD)
     Number of mt haplotypes =  1.75 (0.16 SE; 0.46 SD)

Year 65
     N[Extinct] =    991, P[E] =  0.991
     N[Surviving] =  9, P[S] =  0.009
     Mean size (all populations) = 0.17 (0.03 SE; 0.91 SD)
  Means across extant populations only:
     Population size =          7.00 (2.07 SE; 6.22 SD)
     Expected heterozygosity =  0.6259 (0.0426 SE; 0.1279 SD)
     Observed heterozygosity =  0.6816 (0.1261 SE; 0.3782 SD)
     Number of extant alleles = 3.44 (0.24 SE; 0.73 SD)
     Number of mt haplotypes =  2.00 (0.24 SE; 0.71 SD)

Year 66
     N[Extinct] =    988, P[E] =  0.988
     N[Surviving] =  12, P[S] =  0.012
     Mean size (all populations) = 0.17 (0.03 SE; 0.83 SD)
  Means across extant populations only:
     Population size =          5.25 (1.46 SE; 5.05 SD)
     Expected heterozygosity =  0.6203 (0.0421 SE; 0.1458 SD)
     Observed heterozygosity =  0.6220 (0.1147 SE; 0.3972 SD)
     Number of extant alleles = 3.42 (0.23 SE; 0.79 SD)
     Number of mt haplotypes =  1.92 (0.15 SE; 0.51 SD)

Year 67
     N[Extinct] =    991, P[E] =  0.991
     N[Surviving] =  9, P[S] =  0.009
     Mean size (all populations) = 0.17 (0.03 SE; 0.88 SD)
  Means across extant populations only:
     Population size =          7.33 (1.70 SE; 5.10 SD)
     Expected heterozygosity =  0.6303 (0.0631 SE; 0.1893 SD)
     Observed heterozygosity =  0.7253 (0.1070 SE; 0.3209 SD)
     Number of extant alleles = 3.67 (0.17 SE; 0.50 SD)
     Number of mt haplotypes =  2.00 (0.17 SE; 0.50 SD)

Year 68
     N[Extinct] =    993, P[E] =  0.993
     N[Surviving] =  7, P[S] =  0.007
     Mean size (all populations) = 0.17 (0.03 SE; 0.94 SD)
  Means across extant populations only:
     Population size =          9.14 (2.22 SE; 5.87 SD)
     Expected heterozygosity =  0.5897 (0.0652 SE; 0.1726 SD)
     Observed heterozygosity =  0.6820 (0.1278 SE; 0.3380 SD)
     Number of extant alleles = 3.57 (0.30 SE; 0.79 SD)
     Number of mt haplotypes =  1.57 (0.20 SE; 0.53 SD)

Year 69
     N[Extinct] =    995, P[E] =  0.995
     N[Surviving] =  5, P[S] =  0.005
     Mean size (all populations) = 0.17 (0.03 SE; 0.84 SD)
  Means across extant populations only:
     Population size =          9.00 (2.98 SE; 6.67 SD)
     Expected heterozygosity =  0.4972 (0.0785 SE; 0.1755 SD)
     Observed heterozygosity =  0.6722 (0.1392 SE; 0.3113 SD)
     Number of extant alleles = 3.00 (0.32 SE; 0.71 SD)
     Number of mt haplotypes =  1.20 (0.20 SE; 0.45 SD)

Year 70
     N[Extinct] =    994, P[E] =  0.994
     N[Surviving] =  6, P[S] =  0.006
     Mean size (all populations) = 0.17 (0.03 SE; 0.82 SD)
  Means across extant populations only:
     Population size =          8.33 (2.33 SE; 5.72 SD)
     Expected heterozygosity =  0.4653 (0.1165 SE; 0.2853 SD)
     Observed heterozygosity =  0.6060 (0.1634 SE; 0.4003 SD)
     Number of extant alleles = 2.83 (0.48 SE; 1.17 SD)
     Number of mt haplotypes =  1.00 (0.00 SE; 0.00 SD)

Year 71
     N[Extinct] =    996, P[E] =  0.996
     N[Surviving] =  4, P[S] =  0.004
     Mean size (all populations) = 0.13 (0.01 SE; 0.45 SD)
  Means across extant populations only:
     Population size =          4.00 (1.41 SE; 2.83 SD)
     Expected heterozygosity =  0.6953 (0.0322 SE; 0.0644 SD)
     Observed heterozygosity =  0.8125 (0.1197 SE; 0.2394 SD)
     Number of extant alleles = 3.75 (0.25 SE; 0.50 SD)
     Number of mt haplotypes =  1.50 (0.29 SE; 0.58 SD)

Year 72
     N[Extinct] =    995, P[E] =  0.995
     N[Surviving] =  5, P[S] =  0.005
     Mean size (all populations) = 0.13 (0.02 SE; 0.69 SD)
  Means across extant populations only:
     Population size =          5.80 (3.32 SE; 7.43 SD)
     Expected heterozygosity =  0.6797 (0.0278 SE; 0.0621 SD)
     Observed heterozygosity =  0.7868 (0.0962 SE; 0.2151 SD)
     Number of extant alleles = 3.60 (0.24 SE; 0.55 SD)
     Number of mt haplotypes =  1.40 (0.24 SE; 0.55 SD)

Year 73
     N[Extinct] =    991, P[E] =  0.991
     N[Surviving] =  9, P[S] =  0.009
     Mean size (all populations) = 0.13 (0.02 SE; 0.58 SD)
  Means across extant populations only:
     Population size =          4.67 (0.93 SE; 2.78 SD)
     Expected heterozygosity =  0.6706 (0.0200 SE; 0.0600 SD)
     Observed heterozygosity =  0.7602 (0.0842 SE; 0.2525 SD)
     Number of extant alleles = 3.56 (0.18 SE; 0.53 SD)
     Number of mt haplotypes =  1.67 (0.17 SE; 0.50 SD)

Year 74
     N[Extinct] =    993, P[E] =  0.993
     N[Surviving] =  7, P[S] =  0.007
     Mean size (all populations) = 0.14 (0.02 SE; 0.72 SD)
  Means across extant populations only:
     Population size =          7.43 (1.21 SE; 3.21 SD)
     Expected heterozygosity =  0.6432 (0.0226 SE; 0.0597 SD)
     Observed heterozygosity =  0.8250 (0.0760 SE; 0.2012 SD)
     Number of extant alleles = 3.43 (0.20 SE; 0.53 SD)
     Number of mt haplotypes =  1.57 (0.20 SE; 0.53 SD)

Year 75
     N[Extinct] =    992, P[E] =  0.992
     N[Surviving] =  8, P[S] =  0.008
     Mean size (all populations) = 0.16 (0.02 SE; 0.79 SD)
  Means across extant populations only:
     Population size =          7.63 (1.08 SE; 3.07 SD)
     Expected heterozygosity =  0.6296 (0.0239 SE; 0.0676 SD)
     Observed heterozygosity =  0.8563 (0.0741 SE; 0.2095 SD)
     Number of extant alleles = 3.38 (0.18 SE; 0.52 SD)
     Number of mt haplotypes =  1.38 (0.18 SE; 0.52 SD)

Year 76
     N[Extinct] =    993, P[E] =  0.993
     N[Surviving] =  7, P[S] =  0.007
     Mean size (all populations) = 0.15 (0.02 SE; 0.75 SD)
  Means across extant populations only:
     Population size =          7.29 (1.61 SE; 4.27 SD)
     Expected heterozygosity =  0.6253 (0.0366 SE; 0.0968 SD)
     Observed heterozygosity =  0.7857 (0.0883 SE; 0.2337 SD)
     Number of extant alleles = 3.57 (0.20 SE; 0.53 SD)
     Number of mt haplotypes =  1.43 (0.30 SE; 0.79 SD)

Year 77
     N[Extinct] =    990, P[E] =  0.990
     N[Surviving] =  10, P[S] =  0.010
     Mean size (all populations) = 0.16 (0.02 SE; 0.77 SD)
  Means across extant populations only:
     Population size =          5.80 (1.40 SE; 4.42 SD)
     Expected heterozygosity =  0.6210 (0.0393 SE; 0.1244 SD)
     Observed heterozygosity =  0.7179 (0.1041 SE; 0.3293 SD)
     Number of extant alleles = 3.30 (0.26 SE; 0.82 SD)
     Number of mt haplotypes =  1.60 (0.22 SE; 0.70 SD)

Year 78
     N[Extinct] =    992, P[E] =  0.992
     N[Surviving] =  8, P[S] =  0.008
     Mean size (all populations) = 0.15 (0.02 SE; 0.68 SD)
  Means across extant populations only:
     Population size =          5.75 (1.42 SE; 4.03 SD)
     Expected heterozygosity =  0.6459 (0.0385 SE; 0.1088 SD)
     Observed heterozygosity =  0.7778 (0.0724 SE; 0.2048 SD)
     Number of extant alleles = 3.38 (0.38 SE; 1.06 SD)
     Number of mt haplotypes =  1.75 (0.37 SE; 1.04 SD)

Year 79
     N[Extinct] =    992, P[E] =  0.992
     N[Surviving] =  8, P[S] =  0.008
     Mean size (all populations) = 0.17 (0.03 SE; 0.95 SD)
  Means across extant populations only:
     Population size =          7.63 (2.49 SE; 7.03 SD)
     Expected heterozygosity =  0.6305 (0.0434 SE; 0.1227 SD)
     Observed heterozygosity =  0.8619 (0.0626 SE; 0.1771 SD)
     Number of extant alleles = 3.38 (0.32 SE; 0.92 SD)
     Number of mt haplotypes =  1.63 (0.38 SE; 1.06 SD)

Year 80
     N[Extinct] =    993, P[E] =  0.993
     N[Surviving] =  7, P[S] =  0.007
     Mean size (all populations) = 0.14 (0.02 SE; 0.53 SD)
  Means across extant populations only:
     Population size =          4.57 (1.00 SE; 2.64 SD)
     Expected heterozygosity =  0.6259 (0.0329 SE; 0.0871 SD)
     Observed heterozygosity =  0.8002 (0.0675 SE; 0.1787 SD)
     Number of extant alleles = 3.14 (0.26 SE; 0.69 SD)
     Number of mt haplotypes =  1.71 (0.29 SE; 0.76 SD)

Year 81
     N[Extinct] =    989, P[E] =  0.989
     N[Surviving] =  11, P[S] =  0.011
     Mean size (all populations) = 0.15 (0.02 SE; 0.57 SD)
  Means across extant populations only:
     Population size =          3.91 (0.76 SE; 2.51 SD)
     Expected heterozygosity =  0.5782 (0.0415 SE; 0.1376 SD)
     Observed heterozygosity =  0.7012 (0.0691 SE; 0.2292 SD)
     Number of extant alleles = 2.91 (0.21 SE; 0.70 SD)
     Number of mt haplotypes =  1.55 (0.16 SE; 0.52 SD)

Year 82
     N[Extinct] =    989, P[E] =  0.989
     N[Surviving] =  11, P[S] =  0.011
     Mean size (all populations) = 0.15 (0.02 SE; 0.72 SD)
  Means across extant populations only:
     Population size =          5.00 (1.19 SE; 3.95 SD)
     Expected heterozygosity =  0.6185 (0.0448 SE; 0.1487 SD)
     Observed heterozygosity =  0.8311 (0.0656 SE; 0.2174 SD)
     Number of extant alleles = 3.27 (0.30 SE; 1.01 SD)
     Number of mt haplotypes =  1.64 (0.20 SE; 0.67 SD)

Year 83
     N[Extinct] =    988, P[E] =  0.988
     N[Surviving] =  12, P[S] =  0.012
     Mean size (all populations) = 0.16 (0.02 SE; 0.68 SD)
  Means across extant populations only:
     Population size =          5.00 (0.83 SE; 2.86 SD)
     Expected heterozygosity =  0.5926 (0.0402 SE; 0.1392 SD)
     Observed heterozygosity =  0.8111 (0.0612 SE; 0.2119 SD)
     Number of extant alleles = 3.17 (0.30 SE; 1.03 SD)
     Number of mt haplotypes =  1.58 (0.15 SE; 0.51 SD)

Year 84
     N[Extinct] =    990, P[E] =  0.990
     N[Surviving] =  10, P[S] =  0.010
     Mean size (all populations) = 0.15 (0.02 SE; 0.59 SD)
  Means across extant populations only:
     Population size =          4.70 (0.68 SE; 2.16 SD)
     Expected heterozygosity =  0.5208 (0.0597 SE; 0.1888 SD)
     Observed heterozygosity =  0.7108 (0.0872 SE; 0.2759 SD)
     Number of extant alleles = 2.80 (0.25 SE; 0.79 SD)
     Number of mt haplotypes =  1.50 (0.17 SE; 0.53 SD)

Year 85
     N[Extinct] =    988, P[E] =  0.988
     N[Surviving] =  12, P[S] =  0.012
     Mean size (all populations) = 0.18 (0.03 SE; 1.02 SD)
  Means across extant populations only:
     Population size =          7.00 (1.73 SE; 5.98 SD)
     Expected heterozygosity =  0.4812 (0.0753 SE; 0.2610 SD)
     Observed heterozygosity =  0.6064 (0.1031 SE; 0.3573 SD)
     Number of extant alleles = 2.75 (0.28 SE; 0.97 SD)
     Number of mt haplotypes =  1.42 (0.15 SE; 0.51 SD)

Year 86
     N[Extinct] =    988, P[E] =  0.988
     N[Surviving] =  12, P[S] =  0.012
     Mean size (all populations) = 0.18 (0.03 SE; 1.08 SD)
  Means across extant populations only:
     Population size =          6.92 (1.99 SE; 6.91 SD)
     Expected heterozygosity =  0.4692 (0.0751 SE; 0.2602 SD)
     Observed heterozygosity =  0.6038 (0.1029 SE; 0.3565 SD)
     Number of extant alleles = 2.67 (0.28 SE; 0.98 SD)
     Number of mt haplotypes =  1.33 (0.14 SE; 0.49 SD)

Year 87
     N[Extinct] =    987, P[E] =  0.987
     N[Surviving] =  13, P[S] =  0.013
     Mean size (all populations) = 0.18 (0.03 SE; 1.07 SD)
  Means across extant populations only:
     Population size =          6.85 (1.72 SE; 6.19 SD)
     Expected heterozygosity =  0.5326 (0.0710 SE; 0.2560 SD)
     Observed heterozygosity =  0.6886 (0.0960 SE; 0.3461 SD)
     Number of extant alleles = 3.00 (0.30 SE; 1.08 SD)
     Number of mt haplotypes =  1.38 (0.14 SE; 0.51 SD)

Year 88
     N[Extinct] =    991, P[E] =  0.991
     N[Surviving] =  9, P[S] =  0.009
     Mean size (all populations) = 0.15 (0.02 SE; 0.75 SD)
  Means across extant populations only:
     Population size =          5.89 (1.50 SE; 4.51 SD)
     Expected heterozygosity =  0.4612 (0.0937 SE; 0.2810 SD)
     Observed heterozygosity =  0.6489 (0.1393 SE; 0.4179 SD)
     Number of extant alleles = 2.56 (0.38 SE; 1.13 SD)
     Number of mt haplotypes =  1.22 (0.15 SE; 0.44 SD)

Year 89
     N[Extinct] =    988, P[E] =  0.988
     N[Surviving] =  12, P[S] =  0.012
     Mean size (all populations) = 0.17 (0.03 SE; 0.83 SD)
  Means across extant populations only:
     Population size =          6.17 (1.11 SE; 3.83 SD)
     Expected heterozygosity =  0.5295 (0.0789 SE; 0.2732 SD)
     Observed heterozygosity =  0.6828 (0.1086 SE; 0.3761 SD)
     Number of extant alleles = 2.92 (0.34 SE; 1.16 SD)
     Number of mt haplotypes =  1.50 (0.15 SE; 0.52 SD)

Year 90
     N[Extinct] =    989, P[E] =  0.989
     N[Surviving] =  11, P[S] =  0.011
     Mean size (all populations) = 0.17 (0.02 SE; 0.73 SD)
  Means across extant populations only:
     Population size =          5.45 (1.05 SE; 3.47 SD)
     Expected heterozygosity =  0.4726 (0.0976 SE; 0.3235 SD)
     Observed heterozygosity =  0.5803 (0.1232 SE; 0.4086 SD)
     Number of extant alleles = 2.82 (0.42 SE; 1.40 SD)
     Number of mt haplotypes =  1.55 (0.21 SE; 0.69 SD)

Year 91
     N[Extinct] =    991, P[E] =  0.991
     N[Surviving] =  9, P[S] =  0.009
     Mean size (all populations) = 0.17 (0.02 SE; 0.76 SD)
  Means across extant populations only:
     Population size =          5.78 (1.41 SE; 4.24 SD)
     Expected heterozygosity =  0.4795 (0.0972 SE; 0.2917 SD)
     Observed heterozygosity =  0.5232 (0.1180 SE; 0.3540 SD)
     Number of extant alleles = 2.78 (0.43 SE; 1.30 SD)
     Number of mt haplotypes =  1.33 (0.17 SE; 0.50 SD)

Year 92
     N[Extinct] =    992, P[E] =  0.992
     N[Surviving] =  8, P[S] =  0.008
     Mean size (all populations) = 0.19 (0.03 SE; 0.93 SD)
  Means across extant populations only:
     Population size =          8.75 (1.56 SE; 4.40 SD)
     Expected heterozygosity =  0.4712 (0.1042 SE; 0.2946 SD)
     Observed heterozygosity =  0.6683 (0.1525 SE; 0.4312 SD)
     Number of extant alleles = 2.75 (0.45 SE; 1.28 SD)
     Number of mt haplotypes =  1.38 (0.18 SE; 0.52 SD)

Year 93
     N[Extinct] =    993, P[E] =  0.993
     N[Surviving] =  7, P[S] =  0.007
     Mean size (all populations) = 0.16 (0.02 SE; 0.64 SD)
  Means across extant populations only:
     Population size =          5.71 (1.29 SE; 3.40 SD)
     Expected heterozygosity =  0.5627 (0.0972 SE; 0.2571 SD)
     Observed heterozygosity =  0.7058 (0.1341 SE; 0.3547 SD)
     Number of extant alleles = 3.14 (0.46 SE; 1.21 SD)
     Number of mt haplotypes =  1.71 (0.18 SE; 0.49 SD)

Year 94
     N[Extinct] =    991, P[E] =  0.991
     N[Surviving] =  9, P[S] =  0.009
     Mean size (all populations) = 0.16 (0.03 SE; 0.84 SD)
  Means across extant populations only:
     Population size =          5.89 (2.05 SE; 6.15 SD)
     Expected heterozygosity =  0.5570 (0.0771 SE; 0.2314 SD)
     Observed heterozygosity =  0.6768 (0.1348 SE; 0.4043 SD)
     Number of extant alleles = 3.00 (0.41 SE; 1.22 SD)
     Number of mt haplotypes =  1.56 (0.18 SE; 0.53 SD)

Year 95
     N[Extinct] =    993, P[E] =  0.993
     N[Surviving] =  7, P[S] =  0.007
     Mean size (all populations) = 0.15 (0.02 SE; 0.60 SD)
  Means across extant populations only:
     Population size =          4.86 (1.42 SE; 3.76 SD)
     Expected heterozygosity =  0.5902 (0.1005 SE; 0.2659 SD)
     Observed heterozygosity =  0.7597 (0.1447 SE; 0.3827 SD)
     Number of extant alleles = 3.14 (0.40 SE; 1.07 SD)
     Number of mt haplotypes =  1.57 (0.20 SE; 0.53 SD)

Year 96
     N[Extinct] =    995, P[E] =  0.995
     N[Surviving] =  5, P[S] =  0.005
     Mean size (all populations) = 0.13 (0.02 SE; 0.54 SD)
  Means across extant populations only:
     Population size =          5.00 (1.84 SE; 4.12 SD)
     Expected heterozygosity =  0.5278 (0.1345 SE; 0.3008 SD)
     Observed heterozygosity =  0.7167 (0.1856 SE; 0.4150 SD)
     Number of extant alleles = 3.00 (0.55 SE; 1.22 SD)
     Number of mt haplotypes =  1.60 (0.24 SE; 0.55 SD)

Year 97
     N[Extinct] =    994, P[E] =  0.994
     N[Surviving] =  6, P[S] =  0.006
     Mean size (all populations) = 0.15 (0.03 SE; 0.88 SD)
  Means across extant populations only:
     Population size =          7.17 (3.49 SE; 8.54 SD)
     Expected heterozygosity =  0.5184 (0.1077 SE; 0.2639 SD)
     Observed heterozygosity =  0.6597 (0.1553 SE; 0.3804 SD)
     Number of extant alleles = 3.00 (0.45 SE; 1.10 SD)
     Number of mt haplotypes =  1.33 (0.21 SE; 0.52 SD)

Year 98
     N[Extinct] =    995, P[E] =  0.995
     N[Surviving] =  5, P[S] =  0.005
     Mean size (all populations) = 0.12 (0.02 SE; 0.64 SD)
  Means across extant populations only:
     Population size =          6.20 (2.58 SE; 5.76 SD)
     Expected heterozygosity =  0.4758 (0.1198 SE; 0.2679 SD)
     Observed heterozygosity =  0.6125 (0.1858 SE; 0.4155 SD)
     Number of extant alleles = 2.80 (0.49 SE; 1.10 SD)
     Number of mt haplotypes =  1.40 (0.24 SE; 0.55 SD)

Year 99
     N[Extinct] =    995, P[E] =  0.995
     N[Surviving] =  5, P[S] =  0.005
     Mean size (all populations) = 0.13 (0.03 SE; 0.80 SD)
  Means across extant populations only:
     Population size =          9.40 (2.44 SE; 5.46 SD)
     Expected heterozygosity =  0.3531 (0.0937 SE; 0.2095 SD)
     Observed heterozygosity =  0.4356 (0.1207 SE; 0.2698 SD)
     Number of extant alleles = 2.60 (0.51 SE; 1.14 SD)
     Number of mt haplotypes =  1.20 (0.20 SE; 0.45 SD)

Year 100
     N[Extinct] =    995, P[E] =  0.995
     N[Surviving] =  5, P[S] =  0.005
     Mean size (all populations) = 0.15 (0.03 SE; 0.88 SD)
  Means across extant populations only:
     Population size =          10.20 (2.92 SE; 6.53 SD)
     Expected heterozygosity =  0.3338 (0.1223 SE; 0.2736 SD)
     Observed heterozygosity =  0.4177 (0.1601 SE; 0.3579 SD)
     Number of extant alleles = 2.60 (0.51 SE; 1.14 SD)
     Number of mt haplotypes =  1.20 (0.20 SE; 0.45 SD)


In 1000 simulations of SLR_100yr-Exponential for 100 years:
  995 went extinct and 5 survived.

This gives a probability of extinction of 0.99500 (0.00223 SE),
  or a probability of success of          0.00500 (0.00223 SE).

1000 simulations went extinct at least once.
Median time to first extinction was 5 years.

Of those going extinct,
    mean time to first extinction was 6.74 years (0.18 SE, 5.81 SD).

204 recolonizations occurred.
Mean time to recolonization was 7392.00 years (2.04 SE; 29.10 SD).

No Re-extinctions.

Means across all populations (extant and extinct) ...
Mean final population was 0.15 (0.03 SE; 0.88 SD).
   Age 0       1   Adults    Total
    0.00    0.02    0.05      0.07 Males
    0.00    0.02    0.06      0.08 Females

Means across extant populations only ...
Mean final N for extant populations was 10.20 (2.92 SE; 6.53 SD).
   Age 0       1   Adults    Total
    0.00    3.40   10.00     13.40 Males
    0.00    4.40   11.20     15.60 Females

Across all years, prior to carrying capacity truncation,
  mean growth rate (r) was 0.0728 (0.0063 SE, 0.5395 SD)

Final expected heterozygosity was     0.3338 (0.1223 SE; 0.2736 SD)
Final observed heterozygosity was     0.4177 (0.1601 SE; 0.3579 SD)
Final number of alleles was           2.60 (0.51 SE; 1.14 SD)
Final number of mt haplotypes was     1.20 (0.20 SE; 0.45 SD)
Mean Ne calculated from loss of heterozygosity in extant populations: Infinity
*************************************************************************


Population 6: Pearl_Harbor

Year 0
     N[Extinct] =    0, P[E] =  0.000
     N[Surviving] =  1000, P[S] =  1.000
     Mean size (all populations) = 32.00 (0.00 SE; 0.00 SD)
  Means across extant populations only:
     Population size =          32.00 (0.00 SE; 0.00 SD)
     Expected heterozygosity =  0.9844 (0.0000 SE; 0.0000 SD)
     Observed heterozygosity =  1.0000 (0.0000 SE; 0.0000 SD)
     Number of extant alleles = 64.00 (0.00 SE; 0.00 SD)
     Number of mt haplotypes =  32.00 (0.00 SE; 0.00 SD)

Year 1
     N[Extinct] =    0, P[E] =  0.000
     N[Surviving] =  1000, P[S] =  1.000
     Mean size (all populations) = 23.43 (0.09 SE; 2.75 SD)
  Means across extant populations only:
     Population size =          23.43 (0.09 SE; 2.75 SD)
     Expected heterozygosity =  0.9783 (0.0001 SE; 0.0027 SD)
     Observed heterozygosity =  1.0000 (0.0000 SE; 0.0000 SD)
     Number of extant alleles = 46.87 (0.17 SE; 5.51 SD)
     Number of mt haplotypes =  23.43 (0.09 SE; 2.75 SD)

Year 2
     N[Extinct] =    0, P[E] =  0.000
     N[Surviving] =  1000, P[S] =  1.000
     Mean size (all populations) = 36.00 (0.24 SE; 7.65 SD)
  Means across extant populations only:
     Population size =          36.00 (0.24 SE; 7.65 SD)
     Expected heterozygosity =  0.9655 (0.0002 SE; 0.0057 SD)
     Observed heterozygosity =  1.0000 (0.0000 SE; 0.0000 SD)
     Number of extant alleles = 37.96 (0.16 SE; 4.99 SD)
     Number of mt haplotypes =  16.91 (0.09 SE; 2.76 SD)

Year 3
     N[Extinct] =    0, P[E] =  0.000
     N[Surviving] =  1000, P[S] =  1.000
     Mean size (all populations) = 33.24 (0.21 SE; 6.55 SD)
  Means across extant populations only:
     Population size =          33.24 (0.21 SE; 6.55 SD)
     Expected heterozygosity =  0.9581 (0.0002 SE; 0.0077 SD)
     Observed heterozygosity =  1.0000 (0.0000 SE; 0.0000 SD)
     Number of extant alleles = 32.60 (0.14 SE; 4.54 SD)
     Number of mt haplotypes =  13.83 (0.08 SE; 2.38 SD)

Year 4
     N[Extinct] =    0, P[E] =  0.000
     N[Surviving] =  1000, P[S] =  1.000
     Mean size (all populations) = 34.57 (0.23 SE; 7.30 SD)
  Means across extant populations only:
     Population size =          34.57 (0.23 SE; 7.30 SD)
     Expected heterozygosity =  0.9491 (0.0003 SE; 0.0104 SD)
     Observed heterozygosity =  0.9925 (0.0006 SE; 0.0200 SD)
     Number of extant alleles = 28.25 (0.13 SE; 4.02 SD)
     Number of mt haplotypes =  11.21 (0.07 SE; 2.22 SD)

Year 5
     N[Extinct] =    0, P[E] =  0.000
     N[Surviving] =  1000, P[S] =  1.000
     Mean size (all populations) = 33.71 (0.22 SE; 6.91 SD)
  Means across extant populations only:
     Population size =          33.71 (0.22 SE; 6.91 SD)
     Expected heterozygosity =  0.9409 (0.0004 SE; 0.0125 SD)
     Observed heterozygosity =  0.9855 (0.0009 SE; 0.0292 SD)
     Number of extant alleles = 25.02 (0.12 SE; 3.68 SD)
     Number of mt haplotypes =  9.53 (0.06 SE; 1.98 SD)

Year 6
     N[Extinct] =    0, P[E] =  0.000
     N[Surviving] =  1000, P[S] =  1.000
     Mean size (all populations) = 34.00 (0.22 SE; 6.88 SD)
  Means across extant populations only:
     Population size =          34.00 (0.22 SE; 6.88 SD)
     Expected heterozygosity =  0.9324 (0.0005 SE; 0.0143 SD)
     Observed heterozygosity =  0.9781 (0.0011 SE; 0.0351 SD)
     Number of extant alleles = 22.39 (0.11 SE; 3.32 SD)
     Number of mt haplotypes =  8.19 (0.06 SE; 1.79 SD)

Year 7
     N[Extinct] =    0, P[E] =  0.000
     N[Surviving] =  1000, P[S] =  1.000
     Mean size (all populations) = 33.54 (0.22 SE; 6.87 SD)
  Means across extant populations only:
     Population size =          33.54 (0.22 SE; 6.87 SD)
     Expected heterozygosity =  0.9244 (0.0005 SE; 0.0167 SD)
     Observed heterozygosity =  0.9716 (0.0012 SE; 0.0383 SD)
     Number of extant alleles = 20.32 (0.10 SE; 3.10 SD)
     Number of mt haplotypes =  7.18 (0.05 SE; 1.66 SD)

Year 8
     N[Extinct] =    0, P[E] =  0.000
     N[Surviving] =  1000, P[S] =  1.000
     Mean size (all populations) = 33.69 (0.22 SE; 6.87 SD)
  Means across extant populations only:
     Population size =          33.69 (0.22 SE; 6.87 SD)
     Expected heterozygosity =  0.9151 (0.0007 SE; 0.0209 SD)
     Observed heterozygosity =  0.9627 (0.0014 SE; 0.0441 SD)
     Number of extant alleles = 18.57 (0.09 SE; 2.95 SD)
     Number of mt haplotypes =  6.42 (0.05 SE; 1.56 SD)

Year 9
     N[Extinct] =    0, P[E] =  0.000
     N[Surviving] =  1000, P[S] =  1.000
     Mean size (all populations) = 33.53 (0.22 SE; 6.83 SD)
  Means across extant populations only:
     Population size =          33.53 (0.22 SE; 6.83 SD)
     Expected heterozygosity =  0.9077 (0.0007 SE; 0.0235 SD)
     Observed heterozygosity =  0.9556 (0.0015 SE; 0.0486 SD)
     Number of extant alleles = 17.23 (0.09 SE; 2.82 SD)
     Number of mt haplotypes =  5.81 (0.05 SE; 1.46 SD)

Year 10
     N[Extinct] =    0, P[E] =  0.000
     N[Surviving] =  1000, P[S] =  1.000
     Mean size (all populations) = 33.37 (0.22 SE; 6.89 SD)
  Means across extant populations only:
     Population size =          33.37 (0.22 SE; 6.89 SD)
     Expected heterozygosity =  0.8991 (0.0009 SE; 0.0277 SD)
     Observed heterozygosity =  0.9452 (0.0017 SE; 0.0527 SD)
     Number of extant alleles = 15.94 (0.09 SE; 2.72 SD)
     Number of mt haplotypes =  5.16 (0.04 SE; 1.29 SD)

Year 11
     N[Extinct] =    0, P[E] =  0.000
     N[Surviving] =  1000, P[S] =  1.000
     Mean size (all populations) = 33.04 (0.22 SE; 6.88 SD)
  Means across extant populations only:
     Population size =          33.04 (0.22 SE; 6.88 SD)
     Expected heterozygosity =  0.8913 (0.0009 SE; 0.0292 SD)
     Observed heterozygosity =  0.9370 (0.0018 SE; 0.0580 SD)
     Number of extant alleles = 14.92 (0.08 SE; 2.63 SD)
     Number of mt haplotypes =  4.80 (0.04 SE; 1.28 SD)

Year 12
     N[Extinct] =    1, P[E] =  0.001
     N[Surviving] =  999, P[S] =  0.999
     Mean size (all populations) = 32.41 (0.22 SE; 7.07 SD)
  Means across extant populations only:
     Population size =          32.44 (0.22 SE; 7.02 SD)
     Expected heterozygosity =  0.8828 (0.0010 SE; 0.0309 SD)
     Observed heterozygosity =  0.9308 (0.0020 SE; 0.0617 SD)
     Number of extant alleles = 13.94 (0.08 SE; 2.50 SD)
     Number of mt haplotypes =  4.41 (0.04 SE; 1.21 SD)

Year 13
     N[Extinct] =    1, P[E] =  0.001
     N[Surviving] =  999, P[S] =  0.999
     Mean size (all populations) = 32.48 (0.22 SE; 6.91 SD)
  Means across extant populations only:
     Population size =          32.50 (0.22 SE; 6.85 SD)
     Expected heterozygosity =  0.8747 (0.0011 SE; 0.0340 SD)
     Observed heterozygosity =  0.9196 (0.0021 SE; 0.0669 SD)
     Number of extant alleles = 13.13 (0.08 SE; 2.44 SD)
     Number of mt haplotypes =  4.12 (0.04 SE; 1.16 SD)

Year 14
     N[Extinct] =    1, P[E] =  0.001
     N[Surviving] =  999, P[S] =  0.999
     Mean size (all populations) = 32.45 (0.22 SE; 6.87 SD)
  Means across extant populations only:
     Population size =          32.48 (0.22 SE; 6.81 SD)
     Expected heterozygosity =  0.8660 (0.0012 SE; 0.0377 SD)
     Observed heterozygosity =  0.9107 (0.0022 SE; 0.0700 SD)
     Number of extant alleles = 12.31 (0.08 SE; 2.40 SD)
     Number of mt haplotypes =  3.85 (0.04 SE; 1.13 SD)

Year 15
     N[Extinct] =    1, P[E] =  0.001
     N[Surviving] =  999, P[S] =  0.999
     Mean size (all populations) = 32.12 (0.22 SE; 7.01 SD)
  Means across extant populations only:
     Population size =          32.15 (0.22 SE; 6.94 SD)
     Expected heterozygosity =  0.8574 (0.0013 SE; 0.0406 SD)
     Observed heterozygosity =  0.9039 (0.0023 SE; 0.0736 SD)
     Number of extant alleles = 11.65 (0.07 SE; 2.32 SD)
     Number of mt haplotypes =  3.63 (0.03 SE; 1.10 SD)

Year 16
     N[Extinct] =    1, P[E] =  0.001
     N[Surviving] =  999, P[S] =  0.999
     Mean size (all populations) = 32.42 (0.22 SE; 6.84 SD)
  Means across extant populations only:
     Population size =          32.46 (0.21 SE; 6.76 SD)
     Expected heterozygosity =  0.8493 (0.0014 SE; 0.0429 SD)
     Observed heterozygosity =  0.8918 (0.0024 SE; 0.0772 SD)
     Number of extant alleles = 11.06 (0.07 SE; 2.25 SD)
     Number of mt haplotypes =  3.41 (0.03 SE; 1.05 SD)

Year 17
     N[Extinct] =    1, P[E] =  0.001
     N[Surviving] =  999, P[S] =  0.999
     Mean size (all populations) = 31.89 (0.22 SE; 6.95 SD)
  Means across extant populations only:
     Population size =          31.92 (0.22 SE; 6.88 SD)
     Expected heterozygosity =  0.8413 (0.0014 SE; 0.0452 SD)
     Observed heterozygosity =  0.8845 (0.0026 SE; 0.0818 SD)
     Number of extant alleles = 10.55 (0.07 SE; 2.17 SD)
     Number of mt haplotypes =  3.25 (0.03 SE; 1.05 SD)

Year 18
     N[Extinct] =    1, P[E] =  0.001
     N[Surviving] =  999, P[S] =  0.999
     Mean size (all populations) = 31.80 (0.22 SE; 6.91 SD)
  Means across extant populations only:
     Population size =          31.83 (0.22 SE; 6.84 SD)
     Expected heterozygosity =  0.8334 (0.0016 SE; 0.0491 SD)
     Observed heterozygosity =  0.8771 (0.0026 SE; 0.0837 SD)
     Number of extant alleles = 10.06 (0.07 SE; 2.14 SD)
     Number of mt haplotypes =  3.11 (0.03 SE; 1.03 SD)

Year 19
     N[Extinct] =    1, P[E] =  0.001
     N[Surviving] =  999, P[S] =  0.999
     Mean size (all populations) = 31.60 (0.21 SE; 6.80 SD)
  Means across extant populations only:
     Population size =          31.63 (0.21 SE; 6.73 SD)
     Expected heterozygosity =  0.8260 (0.0017 SE; 0.0533 SD)
     Observed heterozygosity =  0.8704 (0.0028 SE; 0.0879 SD)
     Number of extant alleles = 9.65 (0.07 SE; 2.10 SD)
     Number of mt haplotypes =  2.96 (0.03 SE; 0.97 SD)

Year 20
     N[Extinct] =    1, P[E] =  0.001
     N[Surviving] =  999, P[S] =  0.999
     Mean size (all populations) = 31.84 (0.21 SE; 6.53 SD)
  Means across extant populations only:
     Population size =          31.87 (0.20 SE; 6.45 SD)
     Expected heterozygosity =  0.8184 (0.0018 SE; 0.0558 SD)
     Observed heterozygosity =  0.8599 (0.0029 SE; 0.0920 SD)
     Number of extant alleles = 9.26 (0.06 SE; 2.02 SD)
     Number of mt haplotypes =  2.84 (0.03 SE; 0.93 SD)

Year 21
     N[Extinct] =    1, P[E] =  0.001
     N[Surviving] =  999, P[S] =  0.999
     Mean size (all populations) = 31.59 (0.21 SE; 6.62 SD)
  Means across extant populations only:
     Population size =          31.62 (0.21 SE; 6.55 SD)
     Expected heterozygosity =  0.8100 (0.0019 SE; 0.0601 SD)
     Observed heterozygosity =  0.8521 (0.0030 SE; 0.0937 SD)
     Number of extant alleles = 8.91 (0.06 SE; 1.99 SD)
     Number of mt haplotypes =  2.74 (0.03 SE; 0.93 SD)

Year 22
     N[Extinct] =    1, P[E] =  0.001
     N[Surviving] =  999, P[S] =  0.999
     Mean size (all populations) = 31.56 (0.21 SE; 6.77 SD)
  Means across extant populations only:
     Population size =          31.59 (0.21 SE; 6.70 SD)
     Expected heterozygosity =  0.8015 (0.0021 SE; 0.0654 SD)
     Observed heterozygosity =  0.8407 (0.0032 SE; 0.1020 SD)
     Number of extant alleles = 8.58 (0.06 SE; 1.95 SD)
     Number of mt haplotypes =  2.64 (0.03 SE; 0.91 SD)

Year 23
     N[Extinct] =    1, P[E] =  0.001
     N[Surviving] =  999, P[S] =  0.999
     Mean size (all populations) = 30.74 (0.21 SE; 6.71 SD)
  Means across extant populations only:
     Population size =          30.77 (0.21 SE; 6.64 SD)
     Expected heterozygosity =  0.7945 (0.0022 SE; 0.0689 SD)
     Observed heterozygosity =  0.8352 (0.0033 SE; 0.1036 SD)
     Number of extant alleles = 8.27 (0.06 SE; 1.95 SD)
     Number of mt haplotypes =  2.55 (0.03 SE; 0.91 SD)

Year 24
     N[Extinct] =    1, P[E] =  0.001
     N[Surviving] =  999, P[S] =  0.999
     Mean size (all populations) = 30.92 (0.21 SE; 6.77 SD)
  Means across extant populations only:
     Population size =          30.95 (0.21 SE; 6.70 SD)
     Expected heterozygosity =  0.7867 (0.0023 SE; 0.0721 SD)
     Observed heterozygosity =  0.8286 (0.0034 SE; 0.1077 SD)
     Number of extant alleles = 7.97 (0.06 SE; 1.89 SD)
     Number of mt haplotypes =  2.48 (0.03 SE; 0.90 SD)

Year 25
     N[Extinct] =    1, P[E] =  0.001
     N[Surviving] =  999, P[S] =  0.999
     Mean size (all populations) = 30.50 (0.21 SE; 6.52 SD)
  Means across extant populations only:
     Population size =          30.53 (0.20 SE; 6.45 SD)
     Expected heterozygosity =  0.7790 (0.0024 SE; 0.0758 SD)
     Observed heterozygosity =  0.8244 (0.0035 SE; 0.1103 SD)
     Number of extant alleles = 7.71 (0.06 SE; 1.87 SD)
     Number of mt haplotypes =  2.40 (0.03 SE; 0.87 SD)

Year 26
     N[Extinct] =    1, P[E] =  0.001
     N[Surviving] =  999, P[S] =  0.999
     Mean size (all populations) = 30.74 (0.21 SE; 6.54 SD)
  Means across extant populations only:
     Population size =          30.77 (0.20 SE; 6.47 SD)
     Expected heterozygosity =  0.7714 (0.0025 SE; 0.0776 SD)
     Observed heterozygosity =  0.8138 (0.0036 SE; 0.1127 SD)
     Number of extant alleles = 7.48 (0.06 SE; 1.81 SD)
     Number of mt haplotypes =  2.34 (0.03 SE; 0.87 SD)

Year 27
     N[Extinct] =    1, P[E] =  0.001
     N[Surviving] =  999, P[S] =  0.999
     Mean size (all populations) = 30.39 (0.21 SE; 6.60 SD)
  Means across extant populations only:
     Population size =          30.42 (0.21 SE; 6.53 SD)
     Expected heterozygosity =  0.7622 (0.0026 SE; 0.0825 SD)
     Observed heterozygosity =  0.8032 (0.0038 SE; 0.1188 SD)
     Number of extant alleles = 7.20 (0.06 SE; 1.77 SD)
     Number of mt haplotypes =  2.27 (0.03 SE; 0.86 SD)

Year 28
     N[Extinct] =    1, P[E] =  0.001
     N[Surviving] =  999, P[S] =  0.999
     Mean size (all populations) = 30.27 (0.21 SE; 6.72 SD)
  Means across extant populations only:
     Population size =          30.30 (0.21 SE; 6.66 SD)
     Expected heterozygosity =  0.7546 (0.0027 SE; 0.0860 SD)
     Observed heterozygosity =  0.7943 (0.0039 SE; 0.1225 SD)
     Number of extant alleles = 6.99 (0.06 SE; 1.75 SD)
     Number of mt haplotypes =  2.21 (0.03 SE; 0.84 SD)

Year 29
     N[Extinct] =    1, P[E] =  0.001
     N[Surviving] =  999, P[S] =  0.999
     Mean size (all populations) = 29.97 (0.21 SE; 6.50 SD)
  Means across extant populations only:
     Population size =          30.00 (0.20 SE; 6.43 SD)
     Expected heterozygosity =  0.7480 (0.0027 SE; 0.0869 SD)
     Observed heterozygosity =  0.7905 (0.0039 SE; 0.1219 SD)
     Number of extant alleles = 6.77 (0.05 SE; 1.70 SD)
     Number of mt haplotypes =  2.13 (0.03 SE; 0.82 SD)

Year 30
     N[Extinct] =    1, P[E] =  0.001
     N[Surviving] =  999, P[S] =  0.999
     Mean size (all populations) = 29.96 (0.21 SE; 6.58 SD)
  Means across extant populations only:
     Population size =          29.99 (0.21 SE; 6.51 SD)
     Expected heterozygosity =  0.7420 (0.0028 SE; 0.0896 SD)
     Observed heterozygosity =  0.7872 (0.0039 SE; 0.1225 SD)
     Number of extant alleles = 6.59 (0.05 SE; 1.67 SD)
     Number of mt haplotypes =  2.08 (0.03 SE; 0.80 SD)

Year 31
     N[Extinct] =    1, P[E] =  0.001
     N[Surviving] =  999, P[S] =  0.999
     Mean size (all populations) = 29.19 (0.22 SE; 6.89 SD)
  Means across extant populations only:
     Population size =          29.21 (0.22 SE; 6.83 SD)
     Expected heterozygosity =  0.7351 (0.0029 SE; 0.0927 SD)
     Observed heterozygosity =  0.7799 (0.0041 SE; 0.1285 SD)
     Number of extant alleles = 6.43 (0.05 SE; 1.66 SD)
     Number of mt haplotypes =  2.03 (0.02 SE; 0.78 SD)

Year 32
     N[Extinct] =    1, P[E] =  0.001
     N[Surviving] =  999, P[S] =  0.999
     Mean size (all populations) = 29.66 (0.21 SE; 6.68 SD)
  Means across extant populations only:
     Population size =          29.69 (0.21 SE; 6.61 SD)
     Expected heterozygosity =  0.7287 (0.0030 SE; 0.0961 SD)
     Observed heterozygosity =  0.7720 (0.0042 SE; 0.1313 SD)
     Number of extant alleles = 6.27 (0.05 SE; 1.62 SD)
     Number of mt haplotypes =  1.98 (0.02 SE; 0.75 SD)

Year 33
     N[Extinct] =    1, P[E] =  0.001
     N[Surviving] =  999, P[S] =  0.999
     Mean size (all populations) = 29.19 (0.20 SE; 6.48 SD)
  Means across extant populations only:
     Population size =          29.21 (0.20 SE; 6.42 SD)
     Expected heterozygosity =  0.7215 (0.0031 SE; 0.0980 SD)
     Observed heterozygosity =  0.7606 (0.0043 SE; 0.1344 SD)
     Number of extant alleles = 6.10 (0.05 SE; 1.59 SD)
     Number of mt haplotypes =  1.95 (0.02 SE; 0.73 SD)

Year 34
     N[Extinct] =    1, P[E] =  0.001
     N[Surviving] =  999, P[S] =  0.999
     Mean size (all populations) = 29.54 (0.21 SE; 6.69 SD)
  Means across extant populations only:
     Population size =          29.57 (0.21 SE; 6.63 SD)
     Expected heterozygosity =  0.7150 (0.0032 SE; 0.1013 SD)
     Observed heterozygosity =  0.7580 (0.0043 SE; 0.1345 SD)
     Number of extant alleles = 5.93 (0.05 SE; 1.54 SD)
     Number of mt haplotypes =  1.89 (0.02 SE; 0.74 SD)

Year 35
     N[Extinct] =    1, P[E] =  0.001
     N[Surviving] =  999, P[S] =  0.999
     Mean size (all populations) = 29.13 (0.20 SE; 6.46 SD)
  Means across extant populations only:
     Population size =          29.16 (0.20 SE; 6.40 SD)
     Expected heterozygosity =  0.7079 (0.0033 SE; 0.1049 SD)
     Observed heterozygosity =  0.7469 (0.0044 SE; 0.1383 SD)
     Number of extant alleles = 5.83 (0.05 SE; 1.52 SD)
     Number of mt haplotypes =  1.85 (0.02 SE; 0.73 SD)

Year 36
     N[Extinct] =    2, P[E] =  0.002
     N[Surviving] =  998, P[S] =  0.998
     Mean size (all populations) = 28.90 (0.21 SE; 6.52 SD)
  Means across extant populations only:
     Population size =          28.96 (0.20 SE; 6.40 SD)
     Expected heterozygosity =  0.6997 (0.0034 SE; 0.1089 SD)
     Observed heterozygosity =  0.7395 (0.0045 SE; 0.1429 SD)
     Number of extant alleles = 5.68 (0.05 SE; 1.50 SD)
     Number of mt haplotypes =  1.81 (0.02 SE; 0.72 SD)

Year 37
     N[Extinct] =    2, P[E] =  0.002
     N[Surviving] =  998, P[S] =  0.998
     Mean size (all populations) = 28.50 (0.21 SE; 6.51 SD)
  Means across extant populations only:
     Population size =          28.55 (0.20 SE; 6.39 SD)
     Expected heterozygosity =  0.6931 (0.0035 SE; 0.1121 SD)
     Observed heterozygosity =  0.7381 (0.0046 SE; 0.1461 SD)
     Number of extant alleles = 5.56 (0.05 SE; 1.53 SD)
     Number of mt haplotypes =  1.77 (0.02 SE; 0.72 SD)

Year 38
     N[Extinct] =    2, P[E] =  0.002
     N[Surviving] =  998, P[S] =  0.998
     Mean size (all populations) = 28.46 (0.21 SE; 6.55 SD)
  Means across extant populations only:
     Population size =          28.52 (0.20 SE; 6.43 SD)
     Expected heterozygosity =  0.6849 (0.0037 SE; 0.1173 SD)
     Observed heterozygosity =  0.7246 (0.0048 SE; 0.1504 SD)
     Number of extant alleles = 5.43 (0.05 SE; 1.51 SD)
     Number of mt haplotypes =  1.75 (0.02 SE; 0.71 SD)

Year 39
     N[Extinct] =    2, P[E] =  0.002
     N[Surviving] =  998, P[S] =  0.998
     Mean size (all populations) = 28.50 (0.21 SE; 6.59 SD)
  Means across extant populations only:
     Population size =          28.56 (0.20 SE; 6.47 SD)
     Expected heterozygosity =  0.6780 (0.0037 SE; 0.1182 SD)
     Observed heterozygosity =  0.7207 (0.0048 SE; 0.1516 SD)
     Number of extant alleles = 5.28 (0.05 SE; 1.46 SD)
     Number of mt haplotypes =  1.71 (0.02 SE; 0.71 SD)

Year 40
     N[Extinct] =    3, P[E] =  0.003
     N[Surviving] =  997, P[S] =  0.997
     Mean size (all populations) = 28.19 (0.21 SE; 6.57 SD)
  Means across extant populations only:
     Population size =          28.27 (0.20 SE; 6.41 SD)
     Expected heterozygosity =  0.6715 (0.0038 SE; 0.1187 SD)
     Observed heterozygosity =  0.7080 (0.0048 SE; 0.1502 SD)
     Number of extant alleles = 5.20 (0.05 SE; 1.45 SD)
     Number of mt haplotypes =  1.70 (0.02 SE; 0.72 SD)

Year 41
     N[Extinct] =    4, P[E] =  0.004
     N[Surviving] =  996, P[S] =  0.996
     Mean size (all populations) = 27.97 (0.21 SE; 6.68 SD)
  Means across extant populations only:
     Population size =          28.07 (0.21 SE; 6.49 SD)
     Expected heterozygosity =  0.6653 (0.0038 SE; 0.1209 SD)
     Observed heterozygosity =  0.7010 (0.0049 SE; 0.1561 SD)
     Number of extant alleles = 5.09 (0.05 SE; 1.44 SD)
     Number of mt haplotypes =  1.68 (0.02 SE; 0.71 SD)

Year 42
     N[Extinct] =    4, P[E] =  0.004
     N[Surviving] =  996, P[S] =  0.996
     Mean size (all populations) = 27.69 (0.21 SE; 6.70 SD)
  Means across extant populations only:
     Population size =          27.80 (0.21 SE; 6.50 SD)
     Expected heterozygosity =  0.6573 (0.0040 SE; 0.1249 SD)
     Observed heterozygosity =  0.6933 (0.0051 SE; 0.1617 SD)
     Number of extant alleles = 5.00 (0.05 SE; 1.43 SD)
     Number of mt haplotypes =  1.64 (0.02 SE; 0.69 SD)

Year 43
     N[Extinct] =    4, P[E] =  0.004
     N[Surviving] =  996, P[S] =  0.996
     Mean size (all populations) = 27.44 (0.21 SE; 6.67 SD)
  Means across extant populations only:
     Population size =          27.54 (0.20 SE; 6.47 SD)
     Expected heterozygosity =  0.6503 (0.0040 SE; 0.1269 SD)
     Observed heterozygosity =  0.6852 (0.0052 SE; 0.1633 SD)
     Number of extant alleles = 4.87 (0.04 SE; 1.42 SD)
     Number of mt haplotypes =  1.61 (0.02 SE; 0.67 SD)

Year 44
     N[Extinct] =    4, P[E] =  0.004
     N[Surviving] =  996, P[S] =  0.996
     Mean size (all populations) = 27.71 (0.20 SE; 6.42 SD)
  Means across extant populations only:
     Population size =          27.82 (0.20 SE; 6.19 SD)
     Expected heterozygosity =  0.6439 (0.0041 SE; 0.1299 SD)
     Observed heterozygosity =  0.6782 (0.0053 SE; 0.1659 SD)
     Number of extant alleles = 4.77 (0.04 SE; 1.39 SD)
     Number of mt haplotypes =  1.60 (0.02 SE; 0.67 SD)

Year 45
     N[Extinct] =    4, P[E] =  0.004
     N[Surviving] =  996, P[S] =  0.996
     Mean size (all populations) = 27.23 (0.20 SE; 6.44 SD)
  Means across extant populations only:
     Population size =          27.34 (0.20 SE; 6.22 SD)
     Expected heterozygosity =  0.6359 (0.0042 SE; 0.1332 SD)
     Observed heterozygosity =  0.6769 (0.0054 SE; 0.1700 SD)
     Number of extant alleles = 4.64 (0.04 SE; 1.37 SD)
     Number of mt haplotypes =  1.57 (0.02 SE; 0.64 SD)

Year 46
     N[Extinct] =    4, P[E] =  0.004
     N[Surviving] =  996, P[S] =  0.996
     Mean size (all populations) = 27.47 (0.21 SE; 6.50 SD)
  Means across extant populations only:
     Population size =          27.57 (0.20 SE; 6.30 SD)
     Expected heterozygosity =  0.6291 (0.0043 SE; 0.1352 SD)
     Observed heterozygosity =  0.6682 (0.0055 SE; 0.1725 SD)
     Number of extant alleles = 4.54 (0.04 SE; 1.36 SD)
     Number of mt haplotypes =  1.53 (0.02 SE; 0.62 SD)

Year 47
     N[Extinct] =    4, P[E] =  0.004
     N[Surviving] =  996, P[S] =  0.996
     Mean size (all populations) = 27.11 (0.21 SE; 6.52 SD)
  Means across extant populations only:
     Population size =          27.22 (0.20 SE; 6.32 SD)
     Expected heterozygosity =  0.6222 (0.0043 SE; 0.1372 SD)
     Observed heterozygosity =  0.6610 (0.0055 SE; 0.1734 SD)
     Number of extant alleles = 4.46 (0.04 SE; 1.35 SD)
     Number of mt haplotypes =  1.52 (0.02 SE; 0.62 SD)

Year 48
     N[Extinct] =    5, P[E] =  0.005
     N[Surviving] =  995, P[S] =  0.995
     Mean size (all populations) = 26.68 (0.21 SE; 6.59 SD)
  Means across extant populations only:
     Population size =          26.81 (0.20 SE; 6.35 SD)
     Expected heterozygosity =  0.6141 (0.0045 SE; 0.1415 SD)
     Observed heterozygosity =  0.6549 (0.0057 SE; 0.1806 SD)
     Number of extant alleles = 4.38 (0.04 SE; 1.35 SD)
     Number of mt haplotypes =  1.51 (0.02 SE; 0.62 SD)

Year 49
     N[Extinct] =    7, P[E] =  0.007
     N[Surviving] =  993, P[S] =  0.993
     Mean size (all populations) = 26.93 (0.21 SE; 6.63 SD)
  Means across extant populations only:
     Population size =          27.11 (0.20 SE; 6.30 SD)
     Expected heterozygosity =  0.6069 (0.0046 SE; 0.1449 SD)
     Observed heterozygosity =  0.6502 (0.0058 SE; 0.1829 SD)
     Number of extant alleles = 4.31 (0.04 SE; 1.34 SD)
     Number of mt haplotypes =  1.50 (0.02 SE; 0.62 SD)

Year 50
     N[Extinct] =    7, P[E] =  0.007
     N[Surviving] =  993, P[S] =  0.993
     Mean size (all populations) = 26.55 (0.20 SE; 6.45 SD)
  Means across extant populations only:
     Population size =          26.73 (0.19 SE; 6.11 SD)
     Expected heterozygosity =  0.6001 (0.0047 SE; 0.1481 SD)
     Observed heterozygosity =  0.6447 (0.0058 SE; 0.1840 SD)
     Number of extant alleles = 4.25 (0.04 SE; 1.32 SD)
     Number of mt haplotypes =  1.47 (0.02 SE; 0.62 SD)

Year 51
     N[Extinct] =    8, P[E] =  0.008
     N[Surviving] =  992, P[S] =  0.992
     Mean size (all populations) = 26.57 (0.20 SE; 6.38 SD)
  Means across extant populations only:
     Population size =          26.77 (0.19 SE; 6.00 SD)
     Expected heterozygosity =  0.5932 (0.0047 SE; 0.1484 SD)
     Observed heterozygosity =  0.6357 (0.0059 SE; 0.1862 SD)
     Number of extant alleles = 4.17 (0.04 SE; 1.30 SD)
     Number of mt haplotypes =  1.45 (0.02 SE; 0.61 SD)

Year 52
     N[Extinct] =    8, P[E] =  0.008
     N[Surviving] =  992, P[S] =  0.992
     Mean size (all populations) = 26.41 (0.20 SE; 6.44 SD)
  Means across extant populations only:
     Population size =          26.61 (0.19 SE; 6.05 SD)
     Expected heterozygosity =  0.5866 (0.0048 SE; 0.1524 SD)
     Observed heterozygosity =  0.6236 (0.0060 SE; 0.1899 SD)
     Number of extant alleles = 4.08 (0.04 SE; 1.26 SD)
     Number of mt haplotypes =  1.43 (0.02 SE; 0.60 SD)

Year 53
     N[Extinct] =    9, P[E] =  0.009
     N[Surviving] =  991, P[S] =  0.991
     Mean size (all populations) = 26.19 (0.20 SE; 6.41 SD)
  Means across extant populations only:
     Population size =          26.42 (0.19 SE; 5.98 SD)
     Expected heterozygosity =  0.5818 (0.0050 SE; 0.1567 SD)
     Observed heterozygosity =  0.6185 (0.0061 SE; 0.1913 SD)
     Number of extant alleles = 4.03 (0.04 SE; 1.29 SD)
     Number of mt haplotypes =  1.42 (0.02 SE; 0.60 SD)

Year 54
     N[Extinct] =    9, P[E] =  0.009
     N[Surviving] =  991, P[S] =  0.991
     Mean size (all populations) = 25.67 (0.21 SE; 6.55 SD)
  Means across extant populations only:
     Population size =          25.89 (0.19 SE; 6.13 SD)
     Expected heterozygosity =  0.5752 (0.0051 SE; 0.1592 SD)
     Observed heterozygosity =  0.6133 (0.0061 SE; 0.1934 SD)
     Number of extant alleles = 3.95 (0.04 SE; 1.26 SD)
     Number of mt haplotypes =  1.40 (0.02 SE; 0.58 SD)

Year 55
     N[Extinct] =    9, P[E] =  0.009
     N[Surviving] =  991, P[S] =  0.991
     Mean size (all populations) = 25.76 (0.21 SE; 6.62 SD)
  Means across extant populations only:
     Population size =          25.98 (0.20 SE; 6.19 SD)
     Expected heterozygosity =  0.5678 (0.0051 SE; 0.1613 SD)
     Observed heterozygosity =  0.6059 (0.0062 SE; 0.1958 SD)
     Number of extant alleles = 3.90 (0.04 SE; 1.28 SD)
     Number of mt haplotypes =  1.40 (0.02 SE; 0.59 SD)

Year 56
     N[Extinct] =    9, P[E] =  0.009
     N[Surviving] =  991, P[S] =  0.991
     Mean size (all populations) = 25.19 (0.21 SE; 6.53 SD)
  Means across extant populations only:
     Population size =          25.42 (0.19 SE; 6.12 SD)
     Expected heterozygosity =  0.5629 (0.0052 SE; 0.1642 SD)
     Observed heterozygosity =  0.6022 (0.0063 SE; 0.1998 SD)
     Number of extant alleles = 3.86 (0.04 SE; 1.28 SD)
     Number of mt haplotypes =  1.39 (0.02 SE; 0.58 SD)

Year 57
     N[Extinct] =    10, P[E] =  0.010
     N[Surviving] =  990, P[S] =  0.990
     Mean size (all populations) = 25.19 (0.21 SE; 6.51 SD)
  Means across extant populations only:
     Population size =          25.44 (0.19 SE; 6.05 SD)
     Expected heterozygosity =  0.5566 (0.0053 SE; 0.1672 SD)
     Observed heterozygosity =  0.5923 (0.0064 SE; 0.2011 SD)
     Number of extant alleles = 3.79 (0.04 SE; 1.25 SD)
     Number of mt haplotypes =  1.38 (0.02 SE; 0.57 SD)

Year 58
     N[Extinct] =    11, P[E] =  0.011
     N[Surviving] =  989, P[S] =  0.989
     Mean size (all populations) = 25.11 (0.20 SE; 6.41 SD)
  Means across extant populations only:
     Population size =          25.38 (0.19 SE; 5.92 SD)
     Expected heterozygosity =  0.5497 (0.0054 SE; 0.1685 SD)
     Observed heterozygosity =  0.5876 (0.0065 SE; 0.2056 SD)
     Number of extant alleles = 3.72 (0.04 SE; 1.23 SD)
     Number of mt haplotypes =  1.36 (0.02 SE; 0.57 SD)

Year 59
     N[Extinct] =    11, P[E] =  0.011
     N[Surviving] =  989, P[S] =  0.989
     Mean size (all populations) = 24.94 (0.21 SE; 6.55 SD)
  Means across extant populations only:
     Population size =          25.21 (0.19 SE; 6.08 SD)
     Expected heterozygosity =  0.5438 (0.0053 SE; 0.1679 SD)
     Observed heterozygosity =  0.5838 (0.0066 SE; 0.2066 SD)
     Number of extant alleles = 3.69 (0.04 SE; 1.22 SD)
     Number of mt haplotypes =  1.36 (0.02 SE; 0.55 SD)

Year 60
     N[Extinct] =    13, P[E] =  0.013
     N[Surviving] =  987, P[S] =  0.987
     Mean size (all populations) = 24.57 (0.20 SE; 6.45 SD)
  Means across extant populations only:
     Population size =          24.87 (0.19 SE; 5.93 SD)
     Expected heterozygosity =  0.5373 (0.0054 SE; 0.1704 SD)
     Observed heterozygosity =  0.5759 (0.0066 SE; 0.2088 SD)
     Number of extant alleles = 3.62 (0.04 SE; 1.22 SD)
     Number of mt haplotypes =  1.35 (0.02 SE; 0.55 SD)

Year 61
     N[Extinct] =    13, P[E] =  0.013
     N[Surviving] =  987, P[S] =  0.987
     Mean size (all populations) = 24.71 (0.20 SE; 6.42 SD)
  Means across extant populations only:
     Population size =          25.02 (0.19 SE; 5.85 SD)
     Expected heterozygosity =  0.5296 (0.0055 SE; 0.1718 SD)
     Observed heterozygosity =  0.5692 (0.0066 SE; 0.2075 SD)
     Number of extant alleles = 3.56 (0.04 SE; 1.20 SD)
     Number of mt haplotypes =  1.33 (0.02 SE; 0.54 SD)

Year 62
     N[Extinct] =    14, P[E] =  0.014
     N[Surviving] =  986, P[S] =  0.986
     Mean size (all populations) = 24.16 (0.20 SE; 6.46 SD)
  Means across extant populations only:
     Population size =          24.49 (0.19 SE; 5.88 SD)
     Expected heterozygosity =  0.5236 (0.0056 SE; 0.1760 SD)
     Observed heterozygosity =  0.5624 (0.0067 SE; 0.2120 SD)
     Number of extant alleles = 3.52 (0.04 SE; 1.22 SD)
     Number of mt haplotypes =  1.34 (0.02 SE; 0.55 SD)

Year 63
     N[Extinct] =    14, P[E] =  0.014
     N[Surviving] =  986, P[S] =  0.986
     Mean size (all populations) = 23.64 (0.20 SE; 6.43 SD)
  Means across extant populations only:
     Population size =          23.96 (0.19 SE; 5.87 SD)
     Expected heterozygosity =  0.5184 (0.0057 SE; 0.1791 SD)
     Observed heterozygosity =  0.5566 (0.0069 SE; 0.2158 SD)
     Number of extant alleles = 3.46 (0.04 SE; 1.23 SD)
     Number of mt haplotypes =  1.32 (0.02 SE; 0.52 SD)

Year 64
     N[Extinct] =    15, P[E] =  0.015
     N[Surviving] =  985, P[S] =  0.985
     Mean size (all populations) = 23.50 (0.21 SE; 6.59 SD)
  Means across extant populations only:
     Population size =          23.85 (0.19 SE; 6.01 SD)
     Expected heterozygosity =  0.5125 (0.0057 SE; 0.1791 SD)
     Observed heterozygosity =  0.5498 (0.0068 SE; 0.2140 SD)
     Number of extant alleles = 3.42 (0.04 SE; 1.22 SD)
     Number of mt haplotypes =  1.31 (0.02 SE; 0.51 SD)

Year 65
     N[Extinct] =    17, P[E] =  0.017
     N[Surviving] =  983, P[S] =  0.983
     Mean size (all populations) = 23.75 (0.21 SE; 6.62 SD)
  Means across extant populations only:
     Population size =          24.13 (0.19 SE; 5.98 SD)
     Expected heterozygosity =  0.5056 (0.0058 SE; 0.1819 SD)
     Observed heterozygosity =  0.5404 (0.0068 SE; 0.2136 SD)
     Number of extant alleles = 3.34 (0.04 SE; 1.23 SD)
     Number of mt haplotypes =  1.30 (0.02 SE; 0.51 SD)

Year 66
     N[Extinct] =    19, P[E] =  0.019
     N[Surviving] =  981, P[S] =  0.981
     Mean size (all populations) = 23.51 (0.20 SE; 6.43 SD)
  Means across extant populations only:
     Population size =          23.94 (0.18 SE; 5.69 SD)
     Expected heterozygosity =  0.5000 (0.0058 SE; 0.1823 SD)
     Observed heterozygosity =  0.5405 (0.0069 SE; 0.2166 SD)
     Number of extant alleles = 3.30 (0.04 SE; 1.19 SD)
     Number of mt haplotypes =  1.29 (0.02 SE; 0.50 SD)

Year 67
     N[Extinct] =    19, P[E] =  0.019
     N[Surviving] =  981, P[S] =  0.981
     Mean size (all populations) = 23.37 (0.21 SE; 6.50 SD)
  Means across extant populations only:
     Population size =          23.80 (0.18 SE; 5.77 SD)
     Expected heterozygosity =  0.4959 (0.0058 SE; 0.1828 SD)
     Observed heterozygosity =  0.5330 (0.0070 SE; 0.2190 SD)
     Number of extant alleles = 3.29 (0.04 SE; 1.19 SD)
     Number of mt haplotypes =  1.30 (0.02 SE; 0.51 SD)

Year 68
     N[Extinct] =    19, P[E] =  0.019
     N[Surviving] =  981, P[S] =  0.981
     Mean size (all populations) = 23.44 (0.21 SE; 6.52 SD)
  Means across extant populations only:
     Population size =          23.88 (0.18 SE; 5.74 SD)
     Expected heterozygosity =  0.4917 (0.0059 SE; 0.1836 SD)
     Observed heterozygosity =  0.5252 (0.0070 SE; 0.2197 SD)
     Number of extant alleles = 3.26 (0.04 SE; 1.19 SD)
     Number of mt haplotypes =  1.29 (0.02 SE; 0.50 SD)

Year 69
     N[Extinct] =    20, P[E] =  0.020
     N[Surviving] =  980, P[S] =  0.980
     Mean size (all populations) = 23.19 (0.20 SE; 6.35 SD)
  Means across extant populations only:
     Population size =          23.65 (0.18 SE; 5.52 SD)
     Expected heterozygosity =  0.4855 (0.0059 SE; 0.1848 SD)
     Observed heterozygosity =  0.5161 (0.0070 SE; 0.2196 SD)
     Number of extant alleles = 3.24 (0.04 SE; 1.19 SD)
     Number of mt haplotypes =  1.29 (0.02 SE; 0.51 SD)

Year 70
     N[Extinct] =    20, P[E] =  0.020
     N[Surviving] =  980, P[S] =  0.980
     Mean size (all populations) = 23.09 (0.20 SE; 6.41 SD)
  Means across extant populations only:
     Population size =          23.55 (0.18 SE; 5.59 SD)
     Expected heterozygosity =  0.4799 (0.0060 SE; 0.1877 SD)
     Observed heterozygosity =  0.5066 (0.0071 SE; 0.2224 SD)
     Number of extant alleles = 3.18 (0.04 SE; 1.19 SD)
     Number of mt haplotypes =  1.28 (0.02 SE; 0.49 SD)

Year 71
     N[Extinct] =    20, P[E] =  0.020
     N[Surviving] =  980, P[S] =  0.980
     Mean size (all populations) = 22.44 (0.20 SE; 6.47 SD)
  Means across extant populations only:
     Population size =          22.89 (0.18 SE; 5.69 SD)
     Expected heterozygosity =  0.4756 (0.0061 SE; 0.1902 SD)
     Observed heterozygosity =  0.5049 (0.0073 SE; 0.2273 SD)
     Number of extant alleles = 3.15 (0.04 SE; 1.19 SD)
     Number of mt haplotypes =  1.27 (0.02 SE; 0.49 SD)

Year 72
     N[Extinct] =    21, P[E] =  0.021
     N[Surviving] =  979, P[S] =  0.979
     Mean size (all populations) = 22.42 (0.21 SE; 6.65 SD)
  Means across extant populations only:
     Population size =          22.89 (0.19 SE; 5.85 SD)
     Expected heterozygosity =  0.4673 (0.0062 SE; 0.1932 SD)
     Observed heterozygosity =  0.4986 (0.0073 SE; 0.2298 SD)
     Number of extant alleles = 3.10 (0.04 SE; 1.16 SD)
     Number of mt haplotypes =  1.26 (0.02 SE; 0.49 SD)

Year 73
     N[Extinct] =    22, P[E] =  0.022
     N[Surviving] =  978, P[S] =  0.978
     Mean size (all populations) = 22.07 (0.21 SE; 6.49 SD)
  Means across extant populations only:
     Population size =          22.56 (0.18 SE; 5.68 SD)
     Expected heterozygosity =  0.4621 (0.0063 SE; 0.1964 SD)
     Observed heterozygosity =  0.4960 (0.0075 SE; 0.2335 SD)
     Number of extant alleles = 3.06 (0.04 SE; 1.15 SD)
     Number of mt haplotypes =  1.26 (0.02 SE; 0.49 SD)

Year 74
     N[Extinct] =    22, P[E] =  0.022
     N[Surviving] =  978, P[S] =  0.978
     Mean size (all populations) = 21.94 (0.20 SE; 6.44 SD)
  Means across extant populations only:
     Population size =          22.42 (0.18 SE; 5.63 SD)
     Expected heterozygosity =  0.4577 (0.0063 SE; 0.1985 SD)
     Observed heterozygosity =  0.4921 (0.0075 SE; 0.2356 SD)
     Number of extant alleles = 3.02 (0.04 SE; 1.15 SD)
     Number of mt haplotypes =  1.25 (0.02 SE; 0.49 SD)

Year 75
     N[Extinct] =    23, P[E] =  0.023
     N[Surviving] =  977, P[S] =  0.977
     Mean size (all populations) = 21.74 (0.21 SE; 6.54 SD)
  Means across extant populations only:
     Population size =          22.25 (0.18 SE; 5.73 SD)
     Expected heterozygosity =  0.4535 (0.0064 SE; 0.1994 SD)
     Observed heterozygosity =  0.4866 (0.0076 SE; 0.2388 SD)
     Number of extant alleles = 3.00 (0.04 SE; 1.16 SD)
     Number of mt haplotypes =  1.26 (0.02 SE; 0.50 SD)

Year 76
     N[Extinct] =    25, P[E] =  0.025
     N[Surviving] =  975, P[S] =  0.975
     Mean size (all populations) = 21.73 (0.21 SE; 6.61 SD)
  Means across extant populations only:
     Population size =          22.28 (0.18 SE; 5.74 SD)
     Expected heterozygosity =  0.4479 (0.0065 SE; 0.2018 SD)
     Observed heterozygosity =  0.4777 (0.0076 SE; 0.2388 SD)
     Number of extant alleles = 2.97 (0.04 SE; 1.16 SD)
     Number of mt haplotypes =  1.26 (0.02 SE; 0.49 SD)

Year 77
     N[Extinct] =    25, P[E] =  0.025
     N[Surviving] =  975, P[S] =  0.975
     Mean size (all populations) = 21.53 (0.21 SE; 6.52 SD)
  Means across extant populations only:
     Population size =          22.08 (0.18 SE; 5.63 SD)
     Expected heterozygosity =  0.4435 (0.0065 SE; 0.2023 SD)
     Observed heterozygosity =  0.4745 (0.0077 SE; 0.2407 SD)
     Number of extant alleles = 2.93 (0.04 SE; 1.14 SD)
     Number of mt haplotypes =  1.25 (0.02 SE; 0.48 SD)

Year 78
     N[Extinct] =    25, P[E] =  0.025
     N[Surviving] =  975, P[S] =  0.975
     Mean size (all populations) = 21.52 (0.21 SE; 6.54 SD)
  Means across extant populations only:
     Population size =          22.06 (0.18 SE; 5.65 SD)
     Expected heterozygosity =  0.4380 (0.0065 SE; 0.2037 SD)
     Observed heterozygosity =  0.4700 (0.0078 SE; 0.2425 SD)
     Number of extant alleles = 2.88 (0.04 SE; 1.11 SD)
     Number of mt haplotypes =  1.23 (0.01 SE; 0.46 SD)

Year 79
     N[Extinct] =    26, P[E] =  0.026
     N[Surviving] =  974, P[S] =  0.974
     Mean size (all populations) = 21.48 (0.20 SE; 6.38 SD)
  Means across extant populations only:
     Population size =          22.03 (0.17 SE; 5.45 SD)
     Expected heterozygosity =  0.4348 (0.0065 SE; 0.2026 SD)
     Observed heterozygosity =  0.4678 (0.0077 SE; 0.2389 SD)
     Number of extant alleles = 2.84 (0.03 SE; 1.09 SD)
     Number of mt haplotypes =  1.22 (0.01 SE; 0.46 SD)

Year 80
     N[Extinct] =    26, P[E] =  0.026
     N[Surviving] =  974, P[S] =  0.974
     Mean size (all populations) = 21.12 (0.20 SE; 6.35 SD)
  Means across extant populations only:
     Population size =          21.67 (0.17 SE; 5.45 SD)
     Expected heterozygosity =  0.4318 (0.0065 SE; 0.2027 SD)
     Observed heterozygosity =  0.4654 (0.0077 SE; 0.2388 SD)
     Number of extant alleles = 2.82 (0.03 SE; 1.07 SD)
     Number of mt haplotypes =  1.22 (0.01 SE; 0.46 SD)

Year 81
     N[Extinct] =    27, P[E] =  0.027
     N[Surviving] =  973, P[S] =  0.973
     Mean size (all populations) = 21.06 (0.20 SE; 6.36 SD)
  Means across extant populations only:
     Population size =          21.62 (0.17 SE; 5.43 SD)
     Expected heterozygosity =  0.4251 (0.0066 SE; 0.2063 SD)
     Observed heterozygosity =  0.4601 (0.0078 SE; 0.2444 SD)
     Number of extant alleles = 2.78 (0.03 SE; 1.08 SD)
     Number of mt haplotypes =  1.22 (0.01 SE; 0.45 SD)

Year 82
     N[Extinct] =    27, P[E] =  0.027
     N[Surviving] =  973, P[S] =  0.973
     Mean size (all populations) = 20.72 (0.20 SE; 6.38 SD)
  Means across extant populations only:
     Population size =          21.29 (0.18 SE; 5.47 SD)
     Expected heterozygosity =  0.4221 (0.0066 SE; 0.2057 SD)
     Observed heterozygosity =  0.4585 (0.0079 SE; 0.2458 SD)
     Number of extant alleles = 2.78 (0.03 SE; 1.09 SD)
     Number of mt haplotypes =  1.23 (0.01 SE; 0.46 SD)

Year 83
     N[Extinct] =    29, P[E] =  0.029
     N[Surviving] =  971, P[S] =  0.971
     Mean size (all populations) = 20.53 (0.20 SE; 6.23 SD)
  Means across extant populations only:
     Population size =          21.12 (0.17 SE; 5.26 SD)
     Expected heterozygosity =  0.4163 (0.0066 SE; 0.2071 SD)
     Observed heterozygosity =  0.4490 (0.0079 SE; 0.2462 SD)
     Number of extant alleles = 2.75 (0.03 SE; 1.08 SD)
     Number of mt haplotypes =  1.22 (0.01 SE; 0.46 SD)

Year 84
     N[Extinct] =    29, P[E] =  0.029
     N[Surviving] =  971, P[S] =  0.971
     Mean size (all populations) = 20.64 (0.20 SE; 6.33 SD)
  Means across extant populations only:
     Population size =          21.25 (0.17 SE; 5.36 SD)
     Expected heterozygosity =  0.4116 (0.0068 SE; 0.2110 SD)
     Observed heterozygosity =  0.4406 (0.0080 SE; 0.2485 SD)
     Number of extant alleles = 2.72 (0.04 SE; 1.09 SD)
     Number of mt haplotypes =  1.22 (0.01 SE; 0.45 SD)

Year 85
     N[Extinct] =    33, P[E] =  0.033
     N[Surviving] =  967, P[S] =  0.967
     Mean size (all populations) = 20.24 (0.20 SE; 6.44 SD)
  Means across extant populations only:
     Population size =          20.89 (0.18 SE; 5.45 SD)
     Expected heterozygosity =  0.4067 (0.0068 SE; 0.2109 SD)
     Observed heterozygosity =  0.4361 (0.0081 SE; 0.2508 SD)
     Number of extant alleles = 2.68 (0.03 SE; 1.07 SD)
     Number of mt haplotypes =  1.21 (0.01 SE; 0.45 SD)

Year 86
     N[Extinct] =    33, P[E] =  0.033
     N[Surviving] =  967, P[S] =  0.967
     Mean size (all populations) = 20.23 (0.20 SE; 6.47 SD)
  Means across extant populations only:
     Population size =          20.89 (0.18 SE; 5.47 SD)
     Expected heterozygosity =  0.4014 (0.0068 SE; 0.2125 SD)
     Observed heterozygosity =  0.4354 (0.0082 SE; 0.2558 SD)
     Number of extant alleles = 2.65 (0.03 SE; 1.09 SD)
     Number of mt haplotypes =  1.21 (0.01 SE; 0.45 SD)

Year 87
     N[Extinct] =    34, P[E] =  0.034
     N[Surviving] =  966, P[S] =  0.966
     Mean size (all populations) = 19.89 (0.20 SE; 6.32 SD)
  Means across extant populations only:
     Population size =          20.56 (0.17 SE; 5.28 SD)
     Expected heterozygosity =  0.3980 (0.0069 SE; 0.2129 SD)
     Observed heterozygosity =  0.4309 (0.0083 SE; 0.2567 SD)
     Number of extant alleles = 2.64 (0.03 SE; 1.07 SD)
     Number of mt haplotypes =  1.21 (0.01 SE; 0.44 SD)

Year 88
     N[Extinct] =    37, P[E] =  0.037
     N[Surviving] =  963, P[S] =  0.963
     Mean size (all populations) = 19.62 (0.20 SE; 6.33 SD)
  Means across extant populations only:
     Population size =          20.34 (0.17 SE; 5.25 SD)
     Expected heterozygosity =  0.3940 (0.0069 SE; 0.2141 SD)
     Observed heterozygosity =  0.4235 (0.0081 SE; 0.2522 SD)
     Number of extant alleles = 2.61 (0.03 SE; 1.07 SD)
     Number of mt haplotypes =  1.20 (0.01 SE; 0.43 SD)

Year 89
     N[Extinct] =    40, P[E] =  0.040
     N[Surviving] =  960, P[S] =  0.960
     Mean size (all populations) = 19.57 (0.20 SE; 6.37 SD)
  Means across extant populations only:
     Population size =          20.33 (0.17 SE; 5.25 SD)
     Expected heterozygosity =  0.3914 (0.0070 SE; 0.2162 SD)
     Observed heterozygosity =  0.4176 (0.0081 SE; 0.2522 SD)
     Number of extant alleles = 2.59 (0.03 SE; 1.07 SD)
     Number of mt haplotypes =  1.20 (0.01 SE; 0.44 SD)

Year 90
     N[Extinct] =    41, P[E] =  0.041
     N[Surviving] =  959, P[S] =  0.959
     Mean size (all populations) = 19.26 (0.20 SE; 6.36 SD)
  Means across extant populations only:
     Population size =          20.03 (0.17 SE; 5.22 SD)
     Expected heterozygosity =  0.3858 (0.0070 SE; 0.2160 SD)
     Observed heterozygosity =  0.4141 (0.0082 SE; 0.2553 SD)
     Number of extant alleles = 2.57 (0.03 SE; 1.06 SD)
     Number of mt haplotypes =  1.20 (0.01 SE; 0.44 SD)

Year 91
     N[Extinct] =    44, P[E] =  0.044
     N[Surviving] =  956, P[S] =  0.956
     Mean size (all populations) = 18.85 (0.20 SE; 6.27 SD)
  Means across extant populations only:
     Population size =          19.65 (0.17 SE; 5.10 SD)
     Expected heterozygosity =  0.3811 (0.0069 SE; 0.2148 SD)
     Observed heterozygosity =  0.4079 (0.0082 SE; 0.2546 SD)
     Number of extant alleles = 2.54 (0.03 SE; 1.03 SD)
     Number of mt haplotypes =  1.21 (0.01 SE; 0.43 SD)

Year 92
     N[Extinct] =    47, P[E] =  0.047
     N[Surviving] =  953, P[S] =  0.953
     Mean size (all populations) = 19.02 (0.21 SE; 6.53 SD)
  Means across extant populations only:
     Population size =          19.88 (0.17 SE; 5.34 SD)
     Expected heterozygosity =  0.3739 (0.0070 SE; 0.2174 SD)
     Observed heterozygosity =  0.4011 (0.0083 SE; 0.2564 SD)
     Number of extant alleles = 2.52 (0.03 SE; 1.04 SD)
     Number of mt haplotypes =  1.20 (0.01 SE; 0.42 SD)

Year 93
     N[Extinct] =    47, P[E] =  0.047
     N[Surviving] =  953, P[S] =  0.953
     Mean size (all populations) = 18.62 (0.20 SE; 6.42 SD)
  Means across extant populations only:
     Population size =          19.48 (0.17 SE; 5.21 SD)
     Expected heterozygosity =  0.3701 (0.0070 SE; 0.2174 SD)
     Observed heterozygosity =  0.4004 (0.0083 SE; 0.2574 SD)
     Number of extant alleles = 2.49 (0.03 SE; 1.04 SD)
     Number of mt haplotypes =  1.20 (0.01 SE; 0.42 SD)

Year 94
     N[Extinct] =    50, P[E] =  0.050
     N[Surviving] =  950, P[S] =  0.950
     Mean size (all populations) = 18.32 (0.20 SE; 6.47 SD)
  Means across extant populations only:
     Population size =          19.22 (0.17 SE; 5.25 SD)
     Expected heterozygosity =  0.3668 (0.0071 SE; 0.2174 SD)
     Observed heterozygosity =  0.3989 (0.0084 SE; 0.2590 SD)
     Number of extant alleles = 2.48 (0.03 SE; 1.07 SD)
     Number of mt haplotypes =  1.19 (0.01 SE; 0.43 SD)

Year 95
     N[Extinct] =    51, P[E] =  0.051
     N[Surviving] =  949, P[S] =  0.949
     Mean size (all populations) = 18.15 (0.21 SE; 6.49 SD)
  Means across extant populations only:
     Population size =          19.06 (0.17 SE; 5.25 SD)
     Expected heterozygosity =  0.3611 (0.0071 SE; 0.2178 SD)
     Observed heterozygosity =  0.3958 (0.0086 SE; 0.2640 SD)
     Number of extant alleles = 2.46 (0.04 SE; 1.09 SD)
     Number of mt haplotypes =  1.19 (0.01 SE; 0.42 SD)

Year 96
     N[Extinct] =    53, P[E] =  0.053
     N[Surviving] =  947, P[S] =  0.947
     Mean size (all populations) = 17.80 (0.20 SE; 6.40 SD)
  Means across extant populations only:
     Population size =          18.74 (0.17 SE; 5.12 SD)
     Expected heterozygosity =  0.3553 (0.0071 SE; 0.2187 SD)
     Observed heterozygosity =  0.3896 (0.0086 SE; 0.2641 SD)
     Number of extant alleles = 2.44 (0.03 SE; 1.06 SD)
     Number of mt haplotypes =  1.18 (0.01 SE; 0.40 SD)

Year 97
     N[Extinct] =    56, P[E] =  0.056
     N[Surviving] =  944, P[S] =  0.944
     Mean size (all populations) = 17.75 (0.20 SE; 6.46 SD)
  Means across extant populations only:
     Population size =          18.75 (0.17 SE; 5.09 SD)
     Expected heterozygosity =  0.3535 (0.0071 SE; 0.2194 SD)
     Observed heterozygosity =  0.3845 (0.0085 SE; 0.2613 SD)
     Number of extant alleles = 2.42 (0.03 SE; 1.06 SD)
     Number of mt haplotypes =  1.18 (0.01 SE; 0.43 SD)

Year 98
     N[Extinct] =    58, P[E] =  0.058
     N[Surviving] =  942, P[S] =  0.942
     Mean size (all populations) = 17.59 (0.21 SE; 6.58 SD)
  Means across extant populations only:
     Population size =          18.63 (0.17 SE; 5.21 SD)
     Expected heterozygosity =  0.3481 (0.0072 SE; 0.2207 SD)
     Observed heterozygosity =  0.3789 (0.0084 SE; 0.2586 SD)
     Number of extant alleles = 2.39 (0.03 SE; 1.07 SD)
     Number of mt haplotypes =  1.18 (0.01 SE; 0.42 SD)

Year 99
     N[Extinct] =    64, P[E] =  0.064
     N[Surviving] =  936, P[S] =  0.936
     Mean size (all populations) = 17.26 (0.21 SE; 6.56 SD)
  Means across extant populations only:
     Population size =          18.37 (0.17 SE; 5.16 SD)
     Expected heterozygosity =  0.3429 (0.0072 SE; 0.2191 SD)
     Observed heterozygosity =  0.3733 (0.0084 SE; 0.2564 SD)
     Number of extant alleles = 2.37 (0.03 SE; 1.04 SD)
     Number of mt haplotypes =  1.17 (0.01 SE; 0.41 SD)

Year 100
     N[Extinct] =    64, P[E] =  0.064
     N[Surviving] =  936, P[S] =  0.936
     Mean size (all populations) = 17.14 (0.20 SE; 6.47 SD)
  Means across extant populations only:
     Population size =          18.25 (0.16 SE; 5.01 SD)
     Expected heterozygosity =  0.3385 (0.0071 SE; 0.2181 SD)
     Observed heterozygosity =  0.3681 (0.0084 SE; 0.2576 SD)
     Number of extant alleles = 2.35 (0.03 SE; 1.01 SD)
     Number of mt haplotypes =  1.17 (0.01 SE; 0.41 SD)


In 1000 simulations of SLR_100yr-Exponential for 100 years:
  64 went extinct and 936 survived.

This gives a probability of extinction of 0.06400 (0.00774 SE),
  or a probability of success of          0.93600 (0.00774 SE).

66 simulations went extinct at least once.

Of those going extinct,
    mean time to first extinction was 78.17 years (2.44 SE, 19.80 SD).

4 recolonizations occurred.
Mean time to recolonization was 67.00 years (7.98 SE; 15.97 SD).

2 re-extinctions occurred.
Mean time to re-extinction was 3.00 years (0.00 SE; 0.00 SD).

Means across all populations (extant and extinct) ...
Mean final population was 17.14 (0.20 SE; 6.47 SD).
   Age 0       1   Adults    Total
    0.00    3.11    5.53      8.64 Males
    0.00    2.97    5.52      8.49 Females

Means across extant populations only ...
Mean final N for extant populations was 18.25 (0.16 SE; 5.01 SD).
   Age 0       1   Adults    Total
    0.00    3.33    5.91      9.24 Males
    0.00    3.18    5.90      9.07 Females

Across all years, prior to carrying capacity truncation,
  mean growth rate (r) was 0.1698 (0.0016 SE, 0.5078 SD)

Final expected heterozygosity was     0.3385 (0.0071 SE; 0.2181 SD)
Final observed heterozygosity was     0.3681 (0.0084 SE; 0.2576 SD)
Final number of alleles was           2.35 (0.03 SE; 1.01 SD)
Final number of mt haplotypes was     1.17 (0.01 SE; 0.41 SD)
Mean Ne calculated from loss of heterozygosity in extant populations: Infinity
*************************************************************************


Population 7: Turtle_Bay

Year 0
     N[Extinct] =    0, P[E] =  0.000
     N[Surviving] =  1000, P[S] =  1.000
     Mean size (all populations) = 30.00 (0.00 SE; 0.00 SD)
  Means across extant populations only:
     Population size =          30.00 (0.00 SE; 0.00 SD)
     Expected heterozygosity =  0.9833 (0.0000 SE; 0.0000 SD)
     Observed heterozygosity =  1.0000 (0.0000 SE; 0.0000 SD)
     Number of extant alleles = 60.00 (0.00 SE; 0.00 SD)
     Number of mt haplotypes =  30.00 (0.00 SE; 0.00 SD)

Year 1
     N[Extinct] =    0, P[E] =  0.000
     N[Surviving] =  1000, P[S] =  1.000
     Mean size (all populations) = 21.85 (0.08 SE; 2.62 SD)
  Means across extant populations only:
     Population size =          21.85 (0.08 SE; 2.62 SD)
     Expected heterozygosity =  0.9768 (0.0001 SE; 0.0030 SD)
     Observed heterozygosity =  1.0000 (0.0000 SE; 0.0000 SD)
     Number of extant alleles = 43.70 (0.17 SE; 5.24 SD)
     Number of mt haplotypes =  21.85 (0.08 SE; 2.62 SD)

Year 2
     N[Extinct] =    0, P[E] =  0.000
     N[Surviving] =  1000, P[S] =  1.000
     Mean size (all populations) = 33.57 (0.24 SE; 7.59 SD)
  Means across extant populations only:
     Population size =          33.57 (0.24 SE; 7.59 SD)
     Expected heterozygosity =  0.9634 (0.0002 SE; 0.0059 SD)
     Observed heterozygosity =  1.0000 (0.0000 SE; 0.0000 SD)
     Number of extant alleles = 35.57 (0.15 SE; 4.66 SD)
     Number of mt haplotypes =  15.87 (0.08 SE; 2.65 SD)

Year 3
     N[Extinct] =    0, P[E] =  0.000
     N[Surviving] =  1000, P[S] =  1.000
     Mean size (all populations) = 31.47 (0.20 SE; 6.27 SD)
  Means across extant populations only:
     Population size =          31.47 (0.20 SE; 6.27 SD)
     Expected heterozygosity =  0.9557 (0.0003 SE; 0.0083 SD)
     Observed heterozygosity =  1.0000 (0.0000 SE; 0.0000 SD)
     Number of extant alleles = 30.67 (0.14 SE; 4.36 SD)
     Number of mt haplotypes =  12.98 (0.07 SE; 2.30 SD)

Year 4
     N[Extinct] =    0, P[E] =  0.000
     N[Surviving] =  1000, P[S] =  1.000
     Mean size (all populations) = 32.66 (0.23 SE; 7.32 SD)
  Means across extant populations only:
     Population size =          32.66 (0.23 SE; 7.32 SD)
     Expected heterozygosity =  0.9464 (0.0003 SE; 0.0109 SD)
     Observed heterozygosity =  0.9921 (0.0007 SE; 0.0212 SD)
     Number of extant alleles = 26.57 (0.12 SE; 3.95 SD)
     Number of mt haplotypes =  10.51 (0.06 SE; 2.05 SD)

Year 5
     N[Extinct] =    0, P[E] =  0.000
     N[Surviving] =  1000, P[S] =  1.000
     Mean size (all populations) = 32.39 (0.22 SE; 6.92 SD)
  Means across extant populations only:
     Population size =          32.39 (0.22 SE; 6.92 SD)
     Expected heterozygosity =  0.9377 (0.0004 SE; 0.0128 SD)
     Observed heterozygosity =  0.9846 (0.0009 SE; 0.0293 SD)
     Number of extant alleles = 23.50 (0.11 SE; 3.55 SD)
     Number of mt haplotypes =  8.87 (0.06 SE; 1.74 SD)

Year 6
     N[Extinct] =    0, P[E] =  0.000
     N[Surviving] =  1000, P[S] =  1.000
     Mean size (all populations) = 32.63 (0.22 SE; 6.84 SD)
  Means across extant populations only:
     Population size =          32.63 (0.22 SE; 6.84 SD)
     Expected heterozygosity =  0.9284 (0.0005 SE; 0.0154 SD)
     Observed heterozygosity =  0.9777 (0.0010 SE; 0.0328 SD)
     Number of extant alleles = 21.04 (0.10 SE; 3.20 SD)
     Number of mt haplotypes =  7.64 (0.05 SE; 1.63 SD)

Year 7
     N[Extinct] =    0, P[E] =  0.000
     N[Surviving] =  1000, P[S] =  1.000
     Mean size (all populations) = 33.02 (0.21 SE; 6.67 SD)
  Means across extant populations only:
     Population size =          33.02 (0.21 SE; 6.67 SD)
     Expected heterozygosity =  0.9194 (0.0006 SE; 0.0185 SD)
     Observed heterozygosity =  0.9692 (0.0012 SE; 0.0385 SD)
     Number of extant alleles = 19.16 (0.09 SE; 2.99 SD)
     Number of mt haplotypes =  6.76 (0.05 SE; 1.54 SD)

Year 8
     N[Extinct] =    0, P[E] =  0.000
     N[Surviving] =  1000, P[S] =  1.000
     Mean size (all populations) = 32.64 (0.21 SE; 6.49 SD)
  Means across extant populations only:
     Population size =          32.64 (0.21 SE; 6.49 SD)
     Expected heterozygosity =  0.9115 (0.0006 SE; 0.0202 SD)
     Observed heterozygosity =  0.9607 (0.0014 SE; 0.0455 SD)
     Number of extant alleles = 17.60 (0.09 SE; 2.83 SD)
     Number of mt haplotypes =  6.03 (0.05 SE; 1.42 SD)

Year 9
     N[Extinct] =    0, P[E] =  0.000
     N[Surviving] =  1000, P[S] =  1.000
     Mean size (all populations) = 32.84 (0.21 SE; 6.80 SD)
  Means across extant populations only:
     Population size =          32.84 (0.21 SE; 6.80 SD)
     Expected heterozygosity =  0.9032 (0.0007 SE; 0.0223 SD)
     Observed heterozygosity =  0.9516 (0.0016 SE; 0.0501 SD)
     Number of extant alleles = 16.25 (0.08 SE; 2.59 SD)
     Number of mt haplotypes =  5.46 (0.04 SE; 1.30 SD)

Year 10
     N[Extinct] =    0, P[E] =  0.000
     N[Surviving] =  1000, P[S] =  1.000
     Mean size (all populations) = 32.39 (0.22 SE; 7.07 SD)
  Means across extant populations only:
     Population size =          32.39 (0.22 SE; 7.07 SD)
     Expected heterozygosity =  0.8949 (0.0008 SE; 0.0247 SD)
     Observed heterozygosity =  0.9439 (0.0017 SE; 0.0541 SD)
     Number of extant alleles = 15.04 (0.08 SE; 2.52 SD)
     Number of mt haplotypes =  4.85 (0.04 SE; 1.20 SD)

Year 11
     N[Extinct] =    0, P[E] =  0.000
     N[Surviving] =  1000, P[S] =  1.000
     Mean size (all populations) = 32.41 (0.22 SE; 6.89 SD)
  Means across extant populations only:
     Population size =          32.41 (0.22 SE; 6.89 SD)
     Expected heterozygosity =  0.8865 (0.0009 SE; 0.0279 SD)
     Observed heterozygosity =  0.9342 (0.0019 SE; 0.0589 SD)
     Number of extant alleles = 14.09 (0.08 SE; 2.38 SD)
     Number of mt haplotypes =  4.52 (0.04 SE; 1.19 SD)

Year 12
     N[Extinct] =    0, P[E] =  0.000
     N[Surviving] =  1000, P[S] =  1.000
     Mean size (all populations) = 32.65 (0.21 SE; 6.73 SD)
  Means across extant populations only:
     Population size =          32.65 (0.21 SE; 6.73 SD)
     Expected heterozygosity =  0.8782 (0.0010 SE; 0.0301 SD)
     Observed heterozygosity =  0.9249 (0.0020 SE; 0.0629 SD)
     Number of extant alleles = 13.20 (0.07 SE; 2.31 SD)
     Number of mt haplotypes =  4.18 (0.04 SE; 1.13 SD)

Year 13
     N[Extinct] =    0, P[E] =  0.000
     N[Surviving] =  1000, P[S] =  1.000
     Mean size (all populations) = 32.45 (0.22 SE; 6.81 SD)
  Means across extant populations only:
     Population size =          32.45 (0.22 SE; 6.81 SD)
     Expected heterozygosity =  0.8702 (0.0011 SE; 0.0339 SD)
     Observed heterozygosity =  0.9149 (0.0020 SE; 0.0648 SD)
     Number of extant alleles = 12.45 (0.07 SE; 2.21 SD)
     Number of mt haplotypes =  3.90 (0.03 SE; 1.09 SD)

Year 14
     N[Extinct] =    0, P[E] =  0.000
     N[Surviving] =  1000, P[S] =  1.000
     Mean size (all populations) = 32.20 (0.22 SE; 6.85 SD)
  Means across extant populations only:
     Population size =          32.20 (0.22 SE; 6.85 SD)
     Expected heterozygosity =  0.8635 (0.0011 SE; 0.0354 SD)
     Observed heterozygosity =  0.9083 (0.0022 SE; 0.0686 SD)
     Number of extant alleles = 11.81 (0.07 SE; 2.14 SD)
     Number of mt haplotypes =  3.67 (0.03 SE; 1.06 SD)

Year 15
     N[Extinct] =    0, P[E] =  0.000
     N[Surviving] =  1000, P[S] =  1.000
     Mean size (all populations) = 32.21 (0.22 SE; 7.04 SD)
  Means across extant populations only:
     Population size =          32.21 (0.22 SE; 7.04 SD)
     Expected heterozygosity =  0.8548 (0.0012 SE; 0.0394 SD)
     Observed heterozygosity =  0.9010 (0.0023 SE; 0.0716 SD)
     Number of extant alleles = 11.20 (0.06 SE; 2.05 SD)
     Number of mt haplotypes =  3.49 (0.03 SE; 1.03 SD)

Year 16
     N[Extinct] =    0, P[E] =  0.000
     N[Surviving] =  1000, P[S] =  1.000
     Mean size (all populations) = 32.64 (0.22 SE; 6.83 SD)
  Means across extant populations only:
     Population size =          32.64 (0.22 SE; 6.83 SD)
     Expected heterozygosity =  0.8471 (0.0013 SE; 0.0411 SD)
     Observed heterozygosity =  0.8930 (0.0023 SE; 0.0733 SD)
     Number of extant alleles = 10.69 (0.06 SE; 2.01 SD)
     Number of mt haplotypes =  3.32 (0.03 SE; 0.99 SD)

Year 17
     N[Extinct] =    0, P[E] =  0.000
     N[Surviving] =  1000, P[S] =  1.000
     Mean size (all populations) = 32.54 (0.21 SE; 6.75 SD)
  Means across extant populations only:
     Population size =          32.54 (0.21 SE; 6.75 SD)
     Expected heterozygosity =  0.8388 (0.0014 SE; 0.0447 SD)
     Observed heterozygosity =  0.8851 (0.0025 SE; 0.0777 SD)
     Number of extant alleles = 10.19 (0.06 SE; 1.95 SD)
     Number of mt haplotypes =  3.15 (0.03 SE; 0.98 SD)

Year 18
     N[Extinct] =    0, P[E] =  0.000
     N[Surviving] =  1000, P[S] =  1.000
     Mean size (all populations) = 32.83 (0.22 SE; 6.96 SD)
  Means across extant populations only:
     Population size =          32.83 (0.22 SE; 6.96 SD)
     Expected heterozygosity =  0.8300 (0.0015 SE; 0.0479 SD)
     Observed heterozygosity =  0.8710 (0.0026 SE; 0.0817 SD)
     Number of extant alleles = 9.77 (0.06 SE; 1.92 SD)
     Number of mt haplotypes =  3.01 (0.03 SE; 0.96 SD)

Year 19
     N[Extinct] =    0, P[E] =  0.000
     N[Surviving] =  1000, P[S] =  1.000
     Mean size (all populations) = 32.35 (0.22 SE; 6.87 SD)
  Means across extant populations only:
     Population size =          32.35 (0.22 SE; 6.87 SD)
     Expected heterozygosity =  0.8219 (0.0016 SE; 0.0520 SD)
     Observed heterozygosity =  0.8603 (0.0028 SE; 0.0870 SD)
     Number of extant alleles = 9.35 (0.06 SE; 1.93 SD)
     Number of mt haplotypes =  2.88 (0.03 SE; 0.95 SD)

Year 20
     N[Extinct] =    0, P[E] =  0.000
     N[Surviving] =  1000, P[S] =  1.000
     Mean size (all populations) = 32.51 (0.22 SE; 7.00 SD)
  Means across extant populations only:
     Population size =          32.51 (0.22 SE; 7.00 SD)
     Expected heterozygosity =  0.8133 (0.0017 SE; 0.0548 SD)
     Observed heterozygosity =  0.8534 (0.0029 SE; 0.0930 SD)
     Number of extant alleles = 8.94 (0.06 SE; 1.84 SD)
     Number of mt haplotypes =  2.75 (0.03 SE; 0.92 SD)

Year 21
     N[Extinct] =    0, P[E] =  0.000
     N[Surviving] =  1000, P[S] =  1.000
     Mean size (all populations) = 32.54 (0.21 SE; 6.79 SD)
  Means across extant populations only:
     Population size =          32.54 (0.21 SE; 6.79 SD)
     Expected heterozygosity =  0.8060 (0.0018 SE; 0.0575 SD)
     Observed heterozygosity =  0.8472 (0.0029 SE; 0.0924 SD)
     Number of extant alleles = 8.62 (0.06 SE; 1.78 SD)
     Number of mt haplotypes =  2.66 (0.03 SE; 0.88 SD)

Year 22
     N[Extinct] =    0, P[E] =  0.000
     N[Surviving] =  1000, P[S] =  1.000
     Mean size (all populations) = 32.69 (0.22 SE; 7.01 SD)
  Means across extant populations only:
     Population size =          32.69 (0.22 SE; 7.01 SD)
     Expected heterozygosity =  0.7978 (0.0019 SE; 0.0594 SD)
     Observed heterozygosity =  0.8424 (0.0030 SE; 0.0939 SD)
     Number of extant alleles = 8.29 (0.06 SE; 1.74 SD)
     Number of mt haplotypes =  2.57 (0.03 SE; 0.86 SD)

Year 23
     N[Extinct] =    0, P[E] =  0.000
     N[Surviving] =  1000, P[S] =  1.000
     Mean size (all populations) = 32.20 (0.22 SE; 6.97 SD)
  Means across extant populations only:
     Population size =          32.20 (0.22 SE; 6.97 SD)
     Expected heterozygosity =  0.7895 (0.0020 SE; 0.0634 SD)
     Observed heterozygosity =  0.8303 (0.0032 SE; 0.1009 SD)
     Number of extant alleles = 7.98 (0.05 SE; 1.71 SD)
     Number of mt haplotypes =  2.46 (0.03 SE; 0.83 SD)

Year 24
     N[Extinct] =    0, P[E] =  0.000
     N[Surviving] =  1000, P[S] =  1.000
     Mean size (all populations) = 32.55 (0.22 SE; 6.83 SD)
  Means across extant populations only:
     Population size =          32.55 (0.22 SE; 6.83 SD)
     Expected heterozygosity =  0.7815 (0.0021 SE; 0.0669 SD)
     Observed heterozygosity =  0.8257 (0.0033 SE; 0.1030 SD)
     Number of extant alleles = 7.74 (0.05 SE; 1.67 SD)
     Number of mt haplotypes =  2.39 (0.03 SE; 0.81 SD)

Year 25
     N[Extinct] =    0, P[E] =  0.000
     N[Surviving] =  1000, P[S] =  1.000
     Mean size (all populations) = 32.60 (0.22 SE; 6.86 SD)
  Means across extant populations only:
     Population size =          32.60 (0.22 SE; 6.86 SD)
     Expected heterozygosity =  0.7738 (0.0023 SE; 0.0714 SD)
     Observed heterozygosity =  0.8170 (0.0034 SE; 0.1074 SD)
     Number of extant alleles = 7.48 (0.05 SE; 1.62 SD)
     Number of mt haplotypes =  2.30 (0.03 SE; 0.80 SD)

Year 26
     N[Extinct] =    0, P[E] =  0.000
     N[Surviving] =  1000, P[S] =  1.000
     Mean size (all populations) = 32.67 (0.22 SE; 7.01 SD)
  Means across extant populations only:
     Population size =          32.67 (0.22 SE; 7.01 SD)
     Expected heterozygosity =  0.7648 (0.0024 SE; 0.0768 SD)
     Observed heterozygosity =  0.8059 (0.0037 SE; 0.1160 SD)
     Number of extant alleles = 7.23 (0.05 SE; 1.56 SD)
     Number of mt haplotypes =  2.24 (0.03 SE; 0.80 SD)

Year 27
     N[Extinct] =    0, P[E] =  0.000
     N[Surviving] =  1000, P[S] =  1.000
     Mean size (all populations) = 32.48 (0.22 SE; 6.88 SD)
  Means across extant populations only:
     Population size =          32.48 (0.22 SE; 6.88 SD)
     Expected heterozygosity =  0.7588 (0.0025 SE; 0.0786 SD)
     Observed heterozygosity =  0.8014 (0.0037 SE; 0.1169 SD)
     Number of extant alleles = 7.05 (0.05 SE; 1.56 SD)
     Number of mt haplotypes =  2.20 (0.03 SE; 0.80 SD)

Year 28
     N[Extinct] =    0, P[E] =  0.000
     N[Surviving] =  1000, P[S] =  1.000
     Mean size (all populations) = 32.61 (0.22 SE; 6.96 SD)
  Means across extant populations only:
     Population size =          32.61 (0.22 SE; 6.96 SD)
     Expected heterozygosity =  0.7504 (0.0027 SE; 0.0838 SD)
     Observed heterozygosity =  0.7958 (0.0038 SE; 0.1204 SD)
     Number of extant alleles = 6.87 (0.05 SE; 1.57 SD)
     Number of mt haplotypes =  2.15 (0.03 SE; 0.80 SD)

Year 29
     N[Extinct] =    1, P[E] =  0.001
     N[Surviving] =  999, P[S] =  0.999
     Mean size (all populations) = 32.53 (0.22 SE; 6.89 SD)
  Means across extant populations only:
     Population size =          32.56 (0.22 SE; 6.83 SD)
     Expected heterozygosity =  0.7431 (0.0027 SE; 0.0866 SD)
     Observed heterozygosity =  0.7857 (0.0038 SE; 0.1204 SD)
     Number of extant alleles = 6.67 (0.05 SE; 1.57 SD)
     Number of mt haplotypes =  2.09 (0.03 SE; 0.80 SD)

Year 30
     N[Extinct] =    1, P[E] =  0.001
     N[Surviving] =  999, P[S] =  0.999
     Mean size (all populations) = 32.61 (0.22 SE; 6.89 SD)
  Means across extant populations only:
     Population size =          32.64 (0.22 SE; 6.82 SD)
     Expected heterozygosity =  0.7354 (0.0028 SE; 0.0885 SD)
     Observed heterozygosity =  0.7776 (0.0038 SE; 0.1208 SD)
     Number of extant alleles = 6.49 (0.05 SE; 1.53 SD)
     Number of mt haplotypes =  2.03 (0.02 SE; 0.79 SD)

Year 31
     N[Extinct] =    1, P[E] =  0.001
     N[Surviving] =  999, P[S] =  0.999
     Mean size (all populations) = 32.41 (0.22 SE; 7.09 SD)
  Means across extant populations only:
     Population size =          32.44 (0.22 SE; 7.02 SD)
     Expected heterozygosity =  0.7295 (0.0029 SE; 0.0905 SD)
     Observed heterozygosity =  0.7721 (0.0039 SE; 0.1220 SD)
     Number of extant alleles = 6.32 (0.05 SE; 1.53 SD)
     Number of mt haplotypes =  1.99 (0.02 SE; 0.77 SD)

Year 32
     N[Extinct] =    1, P[E] =  0.001
     N[Surviving] =  999, P[S] =  0.999
     Mean size (all populations) = 32.58 (0.22 SE; 7.04 SD)
  Means across extant populations only:
     Population size =          32.61 (0.22 SE; 6.96 SD)
     Expected heterozygosity =  0.7224 (0.0029 SE; 0.0928 SD)
     Observed heterozygosity =  0.7630 (0.0040 SE; 0.1264 SD)
     Number of extant alleles = 6.16 (0.05 SE; 1.51 SD)
     Number of mt haplotypes =  1.95 (0.02 SE; 0.75 SD)

Year 33
     N[Extinct] =    1, P[E] =  0.001
     N[Surviving] =  999, P[S] =  0.999
     Mean size (all populations) = 32.66 (0.22 SE; 6.97 SD)
  Means across extant populations only:
     Population size =          32.69 (0.22 SE; 6.90 SD)
     Expected heterozygosity =  0.7154 (0.0030 SE; 0.0958 SD)
     Observed heterozygosity =  0.7569 (0.0041 SE; 0.1287 SD)
     Number of extant alleles = 5.97 (0.05 SE; 1.49 SD)
     Number of mt haplotypes =  1.89 (0.02 SE; 0.73 SD)

Year 34
     N[Extinct] =    1, P[E] =  0.001
     N[Surviving] =  999, P[S] =  0.999
     Mean size (all populations) = 32.42 (0.22 SE; 6.94 SD)
  Means across extant populations only:
     Population size =          32.45 (0.22 SE; 6.87 SD)
     Expected heterozygosity =  0.7098 (0.0031 SE; 0.0977 SD)
     Observed heterozygosity =  0.7534 (0.0041 SE; 0.1286 SD)
     Number of extant alleles = 5.82 (0.05 SE; 1.48 SD)
     Number of mt haplotypes =  1.84 (0.02 SE; 0.72 SD)

Year 35
     N[Extinct] =    1, P[E] =  0.001
     N[Surviving] =  999, P[S] =  0.999
     Mean size (all populations) = 32.41 (0.22 SE; 6.89 SD)
  Means across extant populations only:
     Population size =          32.45 (0.22 SE; 6.81 SD)
     Expected heterozygosity =  0.7030 (0.0033 SE; 0.1037 SD)
     Observed heterozygosity =  0.7437 (0.0043 SE; 0.1349 SD)
     Number of extant alleles = 5.69 (0.05 SE; 1.46 SD)
     Number of mt haplotypes =  1.80 (0.02 SE; 0.72 SD)

Year 36
     N[Extinct] =    1, P[E] =  0.001
     N[Surviving] =  999, P[S] =  0.999
     Mean size (all populations) = 32.56 (0.22 SE; 7.01 SD)
  Means across extant populations only:
     Population size =          32.59 (0.22 SE; 6.93 SD)
     Expected heterozygosity =  0.6948 (0.0034 SE; 0.1082 SD)
     Observed heterozygosity =  0.7360 (0.0044 SE; 0.1382 SD)
     Number of extant alleles = 5.57 (0.05 SE; 1.44 SD)
     Number of mt haplotypes =  1.78 (0.02 SE; 0.71 SD)

Year 37
     N[Extinct] =    1, P[E] =  0.001
     N[Surviving] =  999, P[S] =  0.999
     Mean size (all populations) = 32.33 (0.22 SE; 7.05 SD)
  Means across extant populations only:
     Population size =          32.36 (0.22 SE; 6.98 SD)
     Expected heterozygosity =  0.6907 (0.0035 SE; 0.1098 SD)
     Observed heterozygosity =  0.7286 (0.0044 SE; 0.1394 SD)
     Number of extant alleles = 5.45 (0.04 SE; 1.41 SD)
     Number of mt haplotypes =  1.75 (0.02 SE; 0.70 SD)

Year 38
     N[Extinct] =    1, P[E] =  0.001
     N[Surviving] =  999, P[S] =  0.999
     Mean size (all populations) = 32.16 (0.23 SE; 7.24 SD)
  Means across extant populations only:
     Population size =          32.19 (0.23 SE; 7.17 SD)
     Expected heterozygosity =  0.6837 (0.0036 SE; 0.1145 SD)
     Observed heterozygosity =  0.7215 (0.0047 SE; 0.1477 SD)
     Number of extant alleles = 5.36 (0.05 SE; 1.43 SD)
     Number of mt haplotypes =  1.73 (0.02 SE; 0.71 SD)

Year 39
     N[Extinct] =    1, P[E] =  0.001
     N[Surviving] =  999, P[S] =  0.999
     Mean size (all populations) = 32.40 (0.23 SE; 7.27 SD)
  Means across extant populations only:
     Population size =          32.43 (0.23 SE; 7.20 SD)
     Expected heterozygosity =  0.6788 (0.0036 SE; 0.1135 SD)
     Observed heterozygosity =  0.7137 (0.0047 SE; 0.1480 SD)
     Number of extant alleles = 5.25 (0.04 SE; 1.40 SD)
     Number of mt haplotypes =  1.70 (0.02 SE; 0.70 SD)

Year 40
     N[Extinct] =    1, P[E] =  0.001
     N[Surviving] =  999, P[S] =  0.999
     Mean size (all populations) = 32.58 (0.22 SE; 7.02 SD)
  Means across extant populations only:
     Population size =          32.61 (0.22 SE; 6.95 SD)
     Expected heterozygosity =  0.6711 (0.0037 SE; 0.1177 SD)
     Observed heterozygosity =  0.7078 (0.0047 SE; 0.1480 SD)
     Number of extant alleles = 5.13 (0.04 SE; 1.37 SD)
     Number of mt haplotypes =  1.67 (0.02 SE; 0.69 SD)

Year 41
     N[Extinct] =    1, P[E] =  0.001
     N[Surviving] =  999, P[S] =  0.999
     Mean size (all populations) = 32.34 (0.22 SE; 6.93 SD)
  Means across extant populations only:
     Population size =          32.37 (0.22 SE; 6.86 SD)
     Expected heterozygosity =  0.6641 (0.0039 SE; 0.1218 SD)
     Observed heterozygosity =  0.7020 (0.0049 SE; 0.1545 SD)
     Number of extant alleles = 5.03 (0.04 SE; 1.36 SD)
     Number of mt haplotypes =  1.63 (0.02 SE; 0.69 SD)

Year 42
     N[Extinct] =    1, P[E] =  0.001
     N[Surviving] =  999, P[S] =  0.999
     Mean size (all populations) = 32.30 (0.23 SE; 7.28 SD)
  Means across extant populations only:
     Population size =          32.33 (0.23 SE; 7.21 SD)
     Expected heterozygosity =  0.6593 (0.0039 SE; 0.1240 SD)
     Observed heterozygosity =  0.6965 (0.0049 SE; 0.1564 SD)
     Number of extant alleles = 4.94 (0.04 SE; 1.34 SD)
     Number of mt haplotypes =  1.61 (0.02 SE; 0.67 SD)

Year 43
     N[Extinct] =    1, P[E] =  0.001
     N[Surviving] =  999, P[S] =  0.999
     Mean size (all populations) = 32.40 (0.23 SE; 7.25 SD)
  Means across extant populations only:
     Population size =          32.43 (0.23 SE; 7.18 SD)
     Expected heterozygosity =  0.6532 (0.0040 SE; 0.1265 SD)
     Observed heterozygosity =  0.6896 (0.0051 SE; 0.1616 SD)
     Number of extant alleles = 4.85 (0.04 SE; 1.32 SD)
     Number of mt haplotypes =  1.59 (0.02 SE; 0.67 SD)

Year 44
     N[Extinct] =    1, P[E] =  0.001
     N[Surviving] =  999, P[S] =  0.999
     Mean size (all populations) = 32.68 (0.21 SE; 6.76 SD)
  Means across extant populations only:
     Population size =          32.71 (0.21 SE; 6.69 SD)
     Expected heterozygosity =  0.6462 (0.0041 SE; 0.1311 SD)
     Observed heterozygosity =  0.6815 (0.0052 SE; 0.1639 SD)
     Number of extant alleles = 4.75 (0.04 SE; 1.29 SD)
     Number of mt haplotypes =  1.56 (0.02 SE; 0.65 SD)

Year 45
     N[Extinct] =    1, P[E] =  0.001
     N[Surviving] =  999, P[S] =  0.999
     Mean size (all populations) = 32.43 (0.22 SE; 7.11 SD)
  Means across extant populations only:
     Population size =          32.47 (0.22 SE; 7.03 SD)
     Expected heterozygosity =  0.6407 (0.0042 SE; 0.1328 SD)
     Observed heterozygosity =  0.6690 (0.0052 SE; 0.1653 SD)
     Number of extant alleles = 4.67 (0.04 SE; 1.30 SD)
     Number of mt haplotypes =  1.54 (0.02 SE; 0.64 SD)

Year 46
     N[Extinct] =    1, P[E] =  0.001
     N[Surviving] =  999, P[S] =  0.999
     Mean size (all populations) = 32.50 (0.23 SE; 7.17 SD)
  Means across extant populations only:
     Population size =          32.53 (0.22 SE; 7.10 SD)
     Expected heterozygosity =  0.6336 (0.0043 SE; 0.1352 SD)
     Observed heterozygosity =  0.6648 (0.0053 SE; 0.1678 SD)
     Number of extant alleles = 4.62 (0.04 SE; 1.29 SD)
     Number of mt haplotypes =  1.52 (0.02 SE; 0.63 SD)

Year 47
     N[Extinct] =    1, P[E] =  0.001
     N[Surviving] =  999, P[S] =  0.999
     Mean size (all populations) = 32.54 (0.22 SE; 6.89 SD)
  Means across extant populations only:
     Population size =          32.57 (0.22 SE; 6.82 SD)
     Expected heterozygosity =  0.6284 (0.0044 SE; 0.1379 SD)
     Observed heterozygosity =  0.6604 (0.0053 SE; 0.1669 SD)
     Number of extant alleles = 4.55 (0.04 SE; 1.30 SD)
     Number of mt haplotypes =  1.51 (0.02 SE; 0.62 SD)

Year 48
     N[Extinct] =    1, P[E] =  0.001
     N[Surviving] =  999, P[S] =  0.999
     Mean size (all populations) = 32.05 (0.23 SE; 7.12 SD)
  Means across extant populations only:
     Population size =          32.08 (0.22 SE; 7.05 SD)
     Expected heterozygosity =  0.6228 (0.0044 SE; 0.1395 SD)
     Observed heterozygosity =  0.6555 (0.0054 SE; 0.1717 SD)
     Number of extant alleles = 4.47 (0.04 SE; 1.30 SD)
     Number of mt haplotypes =  1.49 (0.02 SE; 0.62 SD)

Year 49
     N[Extinct] =    1, P[E] =  0.001
     N[Surviving] =  999, P[S] =  0.999
     Mean size (all populations) = 32.35 (0.23 SE; 7.13 SD)
  Means across extant populations only:
     Population size =          32.39 (0.22 SE; 7.06 SD)
     Expected heterozygosity =  0.6152 (0.0045 SE; 0.1437 SD)
     Observed heterozygosity =  0.6484 (0.0056 SE; 0.1758 SD)
     Number of extant alleles = 4.39 (0.04 SE; 1.27 SD)
     Number of mt haplotypes =  1.47 (0.02 SE; 0.61 SD)

Year 50
     N[Extinct] =    1, P[E] =  0.001
     N[Surviving] =  999, P[S] =  0.999
     Mean size (all populations) = 32.25 (0.22 SE; 7.01 SD)
  Means across extant populations only:
     Population size =          32.29 (0.22 SE; 6.94 SD)
     Expected heterozygosity =  0.6100 (0.0046 SE; 0.1447 SD)
     Observed heterozygosity =  0.6387 (0.0056 SE; 0.1767 SD)
     Number of extant alleles = 4.31 (0.04 SE; 1.25 SD)
     Number of mt haplotypes =  1.45 (0.02 SE; 0.59 SD)

Year 51
     N[Extinct] =    1, P[E] =  0.001
     N[Surviving] =  999, P[S] =  0.999
     Mean size (all populations) = 32.31 (0.22 SE; 6.96 SD)
  Means across extant populations only:
     Population size =          32.34 (0.22 SE; 6.89 SD)
     Expected heterozygosity =  0.6047 (0.0046 SE; 0.1456 SD)
     Observed heterozygosity =  0.6337 (0.0057 SE; 0.1786 SD)
     Number of extant alleles = 4.25 (0.04 SE; 1.25 SD)
     Number of mt haplotypes =  1.45 (0.02 SE; 0.61 SD)

Year 52
     N[Extinct] =    1, P[E] =  0.001
     N[Surviving] =  999, P[S] =  0.999
     Mean size (all populations) = 32.35 (0.22 SE; 6.98 SD)
  Means across extant populations only:
     Population size =          32.38 (0.22 SE; 6.91 SD)
     Expected heterozygosity =  0.5980 (0.0047 SE; 0.1478 SD)
     Observed heterozygosity =  0.6277 (0.0057 SE; 0.1791 SD)
     Number of extant alleles = 4.18 (0.04 SE; 1.24 SD)
     Number of mt haplotypes =  1.44 (0.02 SE; 0.60 SD)

Year 53
     N[Extinct] =    1, P[E] =  0.001
     N[Surviving] =  999, P[S] =  0.999
     Mean size (all populations) = 32.18 (0.22 SE; 7.06 SD)
  Means across extant populations only:
     Population size =          32.21 (0.22 SE; 6.99 SD)
     Expected heterozygosity =  0.5940 (0.0047 SE; 0.1487 SD)
     Observed heterozygosity =  0.6228 (0.0057 SE; 0.1814 SD)
     Number of extant alleles = 4.13 (0.04 SE; 1.27 SD)
     Number of mt haplotypes =  1.42 (0.02 SE; 0.59 SD)

Year 54
     N[Extinct] =    1, P[E] =  0.001
     N[Surviving] =  999, P[S] =  0.999
     Mean size (all populations) = 32.28 (0.22 SE; 6.97 SD)
  Means across extant populations only:
     Population size =          32.31 (0.22 SE; 6.90 SD)
     Expected heterozygosity =  0.5888 (0.0047 SE; 0.1499 SD)
     Observed heterozygosity =  0.6181 (0.0058 SE; 0.1821 SD)
     Number of extant alleles = 4.07 (0.04 SE; 1.25 SD)
     Number of mt haplotypes =  1.41 (0.02 SE; 0.58 SD)

Year 55
     N[Extinct] =    1, P[E] =  0.001
     N[Surviving] =  999, P[S] =  0.999
     Mean size (all populations) = 32.27 (0.22 SE; 6.99 SD)
  Means across extant populations only:
     Population size =          32.30 (0.22 SE; 6.92 SD)
     Expected heterozygosity =  0.5825 (0.0048 SE; 0.1512 SD)
     Observed heterozygosity =  0.6109 (0.0058 SE; 0.1833 SD)
     Number of extant alleles = 4.03 (0.04 SE; 1.23 SD)
     Number of mt haplotypes =  1.41 (0.02 SE; 0.58 SD)

Year 56
     N[Extinct] =    1, P[E] =  0.001
     N[Surviving] =  999, P[S] =  0.999
     Mean size (all populations) = 32.26 (0.23 SE; 7.27 SD)
  Means across extant populations only:
     Population size =          32.29 (0.23 SE; 7.21 SD)
     Expected heterozygosity =  0.5763 (0.0049 SE; 0.1546 SD)
     Observed heterozygosity =  0.6063 (0.0059 SE; 0.1855 SD)
     Number of extant alleles = 3.98 (0.04 SE; 1.21 SD)
     Number of mt haplotypes =  1.39 (0.02 SE; 0.58 SD)

Year 57
     N[Extinct] =    1, P[E] =  0.001
     N[Surviving] =  999, P[S] =  0.999
     Mean size (all populations) = 32.38 (0.22 SE; 7.04 SD)
  Means across extant populations only:
     Population size =          32.41 (0.22 SE; 6.97 SD)
     Expected heterozygosity =  0.5719 (0.0049 SE; 0.1546 SD)
     Observed heterozygosity =  0.6034 (0.0058 SE; 0.1841 SD)
     Number of extant alleles = 3.94 (0.04 SE; 1.24 SD)
     Number of mt haplotypes =  1.39 (0.02 SE; 0.59 SD)

Year 58
     N[Extinct] =    1, P[E] =  0.001
     N[Surviving] =  999, P[S] =  0.999
     Mean size (all populations) = 32.59 (0.22 SE; 6.97 SD)
  Means across extant populations only:
     Population size =          32.62 (0.22 SE; 6.90 SD)
     Expected heterozygosity =  0.5671 (0.0050 SE; 0.1572 SD)
     Observed heterozygosity =  0.5947 (0.0058 SE; 0.1849 SD)
     Number of extant alleles = 3.88 (0.04 SE; 1.23 SD)
     Number of mt haplotypes =  1.37 (0.02 SE; 0.58 SD)

Year 59
     N[Extinct] =    1, P[E] =  0.001
     N[Surviving] =  999, P[S] =  0.999
     Mean size (all populations) = 32.63 (0.22 SE; 6.88 SD)
  Means across extant populations only:
     Population size =          32.66 (0.22 SE; 6.80 SD)
     Expected heterozygosity =  0.5617 (0.0050 SE; 0.1584 SD)
     Observed heterozygosity =  0.5898 (0.0059 SE; 0.1855 SD)
     Number of extant alleles = 3.84 (0.04 SE; 1.23 SD)
     Number of mt haplotypes =  1.37 (0.02 SE; 0.56 SD)

Year 60
     N[Extinct] =    1, P[E] =  0.001
     N[Surviving] =  999, P[S] =  0.999
     Mean size (all populations) = 32.68 (0.22 SE; 7.09 SD)
  Means across extant populations only:
     Population size =          32.71 (0.22 SE; 7.02 SD)
     Expected heterozygosity =  0.5577 (0.0051 SE; 0.1600 SD)
     Observed heterozygosity =  0.5858 (0.0059 SE; 0.1878 SD)
     Number of extant alleles = 3.78 (0.04 SE; 1.21 SD)
     Number of mt haplotypes =  1.36 (0.02 SE; 0.57 SD)

Year 61
     N[Extinct] =    1, P[E] =  0.001
     N[Surviving] =  999, P[S] =  0.999
     Mean size (all populations) = 32.56 (0.22 SE; 6.96 SD)
  Means across extant populations only:
     Population size =          32.59 (0.22 SE; 6.88 SD)
     Expected heterozygosity =  0.5521 (0.0052 SE; 0.1635 SD)
     Observed heterozygosity =  0.5798 (0.0061 SE; 0.1917 SD)
     Number of extant alleles = 3.73 (0.04 SE; 1.20 SD)
     Number of mt haplotypes =  1.35 (0.02 SE; 0.56 SD)

Year 62
     N[Extinct] =    1, P[E] =  0.001
     N[Surviving] =  999, P[S] =  0.999
     Mean size (all populations) = 32.44 (0.23 SE; 7.24 SD)
  Means across extant populations only:
     Population size =          32.47 (0.23 SE; 7.17 SD)
     Expected heterozygosity =  0.5467 (0.0052 SE; 0.1654 SD)
     Observed heterozygosity =  0.5749 (0.0062 SE; 0.1950 SD)
     Number of extant alleles = 3.68 (0.04 SE; 1.17 SD)
     Number of mt haplotypes =  1.34 (0.02 SE; 0.55 SD)

Year 63
     N[Extinct] =    1, P[E] =  0.001
     N[Surviving] =  999, P[S] =  0.999
     Mean size (all populations) = 32.71 (0.22 SE; 7.00 SD)
  Means across extant populations only:
     Population size =          32.74 (0.22 SE; 6.93 SD)
     Expected heterozygosity =  0.5410 (0.0053 SE; 0.1684 SD)
     Observed heterozygosity =  0.5686 (0.0063 SE; 0.1982 SD)
     Number of extant alleles = 3.64 (0.04 SE; 1.19 SD)
     Number of mt haplotypes =  1.33 (0.02 SE; 0.55 SD)

Year 64
     N[Extinct] =    1, P[E] =  0.001
     N[Surviving] =  999, P[S] =  0.999
     Mean size (all populations) = 32.25 (0.22 SE; 6.98 SD)
  Means across extant populations only:
     Population size =          32.28 (0.22 SE; 6.91 SD)
     Expected heterozygosity =  0.5376 (0.0054 SE; 0.1707 SD)
     Observed heterozygosity =  0.5652 (0.0063 SE; 0.2004 SD)
     Number of extant alleles = 3.60 (0.04 SE; 1.20 SD)
     Number of mt haplotypes =  1.34 (0.02 SE; 0.55 SD)

Year 65
     N[Extinct] =    1, P[E] =  0.001
     N[Surviving] =  999, P[S] =  0.999
     Mean size (all populations) = 32.34 (0.23 SE; 7.18 SD)
  Means across extant populations only:
     Population size =          32.38 (0.22 SE; 7.11 SD)
     Expected heterozygosity =  0.5343 (0.0055 SE; 0.1730 SD)
     Observed heterozygosity =  0.5626 (0.0064 SE; 0.2008 SD)
     Number of extant alleles = 3.56 (0.04 SE; 1.19 SD)
     Number of mt haplotypes =  1.32 (0.02 SE; 0.54 SD)

Year 66
     N[Extinct] =    1, P[E] =  0.001
     N[Surviving] =  999, P[S] =  0.999
     Mean size (all populations) = 32.46 (0.22 SE; 6.98 SD)
  Means across extant populations only:
     Population size =          32.49 (0.22 SE; 6.91 SD)
     Expected heterozygosity =  0.5313 (0.0055 SE; 0.1729 SD)
     Observed heterozygosity =  0.5599 (0.0064 SE; 0.2022 SD)
     Number of extant alleles = 3.51 (0.04 SE; 1.18 SD)
     Number of mt haplotypes =  1.32 (0.02 SE; 0.54 SD)

Year 67
     N[Extinct] =    1, P[E] =  0.001
     N[Surviving] =  999, P[S] =  0.999
     Mean size (all populations) = 32.43 (0.22 SE; 7.03 SD)
  Means across extant populations only:
     Population size =          32.46 (0.22 SE; 6.96 SD)
     Expected heterozygosity =  0.5257 (0.0056 SE; 0.1754 SD)
     Observed heterozygosity =  0.5521 (0.0065 SE; 0.2045 SD)
     Number of extant alleles = 3.46 (0.04 SE; 1.17 SD)
     Number of mt haplotypes =  1.30 (0.02 SE; 0.53 SD)

Year 68
     N[Extinct] =    1, P[E] =  0.001
     N[Surviving] =  999, P[S] =  0.999
     Mean size (all populations) = 32.98 (0.22 SE; 6.99 SD)
  Means across extant populations only:
     Population size =          33.02 (0.22 SE; 6.91 SD)
     Expected heterozygosity =  0.5201 (0.0056 SE; 0.1769 SD)
     Observed heterozygosity =  0.5465 (0.0065 SE; 0.2056 SD)
     Number of extant alleles = 3.43 (0.04 SE; 1.15 SD)
     Number of mt haplotypes =  1.29 (0.02 SE; 0.53 SD)

Year 69
     N[Extinct] =    1, P[E] =  0.001
     N[Surviving] =  999, P[S] =  0.999
     Mean size (all populations) = 32.72 (0.22 SE; 6.92 SD)
  Means across extant populations only:
     Population size =          32.75 (0.22 SE; 6.84 SD)
     Expected heterozygosity =  0.5154 (0.0057 SE; 0.1788 SD)
     Observed heterozygosity =  0.5447 (0.0066 SE; 0.2075 SD)
     Number of extant alleles = 3.37 (0.04 SE; 1.13 SD)
     Number of mt haplotypes =  1.28 (0.02 SE; 0.51 SD)

Year 70
     N[Extinct] =    1, P[E] =  0.001
     N[Surviving] =  999, P[S] =  0.999
     Mean size (all populations) = 32.54 (0.22 SE; 6.81 SD)
  Means across extant populations only:
     Population size =          32.57 (0.21 SE; 6.73 SD)
     Expected heterozygosity =  0.5123 (0.0057 SE; 0.1800 SD)
     Observed heterozygosity =  0.5386 (0.0065 SE; 0.2069 SD)
     Number of extant alleles = 3.33 (0.04 SE; 1.12 SD)
     Number of mt haplotypes =  1.26 (0.02 SE; 0.51 SD)

Year 71
     N[Extinct] =    1, P[E] =  0.001
     N[Surviving] =  999, P[S] =  0.999
     Mean size (all populations) = 32.49 (0.22 SE; 7.03 SD)
  Means across extant populations only:
     Population size =          32.52 (0.22 SE; 6.95 SD)
     Expected heterozygosity =  0.5092 (0.0057 SE; 0.1804 SD)
     Observed heterozygosity =  0.5365 (0.0067 SE; 0.2102 SD)
     Number of extant alleles = 3.29 (0.04 SE; 1.12 SD)
     Number of mt haplotypes =  1.25 (0.02 SE; 0.49 SD)

Year 72
     N[Extinct] =    2, P[E] =  0.002
     N[Surviving] =  998, P[S] =  0.998
     Mean size (all populations) = 32.74 (0.21 SE; 6.74 SD)
  Means across extant populations only:
     Population size =          32.80 (0.21 SE; 6.61 SD)
     Expected heterozygosity =  0.5059 (0.0058 SE; 0.1818 SD)
     Observed heterozygosity =  0.5342 (0.0067 SE; 0.2106 SD)
     Number of extant alleles = 3.27 (0.03 SE; 1.10 SD)
     Number of mt haplotypes =  1.24 (0.02 SE; 0.49 SD)

Year 73
     N[Extinct] =    3, P[E] =  0.003
     N[Surviving] =  997, P[S] =  0.997
     Mean size (all populations) = 32.72 (0.22 SE; 7.02 SD)
  Means across extant populations only:
     Population size =          32.81 (0.22 SE; 6.85 SD)
     Expected heterozygosity =  0.5009 (0.0058 SE; 0.1839 SD)
     Observed heterozygosity =  0.5291 (0.0067 SE; 0.2127 SD)
     Number of extant alleles = 3.23 (0.04 SE; 1.11 SD)
     Number of mt haplotypes =  1.23 (0.01 SE; 0.47 SD)

Year 74
     N[Extinct] =    3, P[E] =  0.003
     N[Surviving] =  997, P[S] =  0.997
     Mean size (all populations) = 32.35 (0.22 SE; 6.89 SD)
  Means across extant populations only:
     Population size =          32.44 (0.21 SE; 6.70 SD)
     Expected heterozygosity =  0.4958 (0.0059 SE; 0.1874 SD)
     Observed heterozygosity =  0.5217 (0.0068 SE; 0.2154 SD)
     Number of extant alleles = 3.21 (0.04 SE; 1.11 SD)
     Number of mt haplotypes =  1.24 (0.02 SE; 0.48 SD)

Year 75
     N[Extinct] =    4, P[E] =  0.004
     N[Surviving] =  996, P[S] =  0.996
     Mean size (all populations) = 32.64 (0.22 SE; 7.10 SD)
  Means across extant populations only:
     Population size =          32.76 (0.22 SE; 6.85 SD)
     Expected heterozygosity =  0.4931 (0.0060 SE; 0.1884 SD)
     Observed heterozygosity =  0.5168 (0.0069 SE; 0.2173 SD)
     Number of extant alleles = 3.19 (0.04 SE; 1.12 SD)
     Number of mt haplotypes =  1.24 (0.02 SE; 0.48 SD)

Year 76
     N[Extinct] =    4, P[E] =  0.004
     N[Surviving] =  996, P[S] =  0.996
     Mean size (all populations) = 32.28 (0.23 SE; 7.18 SD)
  Means across extant populations only:
     Population size =          32.40 (0.22 SE; 6.93 SD)
     Expected heterozygosity =  0.4869 (0.0060 SE; 0.1902 SD)
     Observed heterozygosity =  0.5087 (0.0069 SE; 0.2166 SD)
     Number of extant alleles = 3.15 (0.04 SE; 1.12 SD)
     Number of mt haplotypes =  1.22 (0.01 SE; 0.47 SD)

Year 77
     N[Extinct] =    4, P[E] =  0.004
     N[Surviving] =  996, P[S] =  0.996
     Mean size (all populations) = 32.82 (0.21 SE; 6.79 SD)
  Means across extant populations only:
     Population size =          32.95 (0.21 SE; 6.49 SD)
     Expected heterozygosity =  0.4810 (0.0061 SE; 0.1925 SD)
     Observed heterozygosity =  0.5035 (0.0069 SE; 0.2171 SD)
     Number of extant alleles = 3.12 (0.03 SE; 1.10 SD)
     Number of mt haplotypes =  1.22 (0.01 SE; 0.46 SD)

Year 78
     N[Extinct] =    4, P[E] =  0.004
     N[Surviving] =  996, P[S] =  0.996
     Mean size (all populations) = 32.42 (0.23 SE; 7.20 SD)
  Means across extant populations only:
     Population size =          32.55 (0.22 SE; 6.92 SD)
     Expected heterozygosity =  0.4756 (0.0061 SE; 0.1926 SD)
     Observed heterozygosity =  0.4974 (0.0069 SE; 0.2181 SD)
     Number of extant alleles = 3.12 (0.04 SE; 1.11 SD)
     Number of mt haplotypes =  1.22 (0.01 SE; 0.46 SD)

Year 79
     N[Extinct] =    4, P[E] =  0.004
     N[Surviving] =  996, P[S] =  0.996
     Mean size (all populations) = 32.56 (0.22 SE; 7.11 SD)
  Means across extant populations only:
     Population size =          32.69 (0.22 SE; 6.83 SD)
     Expected heterozygosity =  0.4705 (0.0061 SE; 0.1924 SD)
     Observed heterozygosity =  0.4928 (0.0069 SE; 0.2184 SD)
     Number of extant alleles = 3.07 (0.03 SE; 1.08 SD)
     Number of mt haplotypes =  1.21 (0.01 SE; 0.45 SD)

Year 80
     N[Extinct] =    4, P[E] =  0.004
     N[Surviving] =  996, P[S] =  0.996
     Mean size (all populations) = 32.27 (0.22 SE; 6.90 SD)
  Means across extant populations only:
     Population size =          32.40 (0.21 SE; 6.60 SD)
     Expected heterozygosity =  0.4657 (0.0062 SE; 0.1960 SD)
     Observed heterozygosity =  0.4861 (0.0070 SE; 0.2203 SD)
     Number of extant alleles = 3.07 (0.03 SE; 1.10 SD)
     Number of mt haplotypes =  1.22 (0.01 SE; 0.45 SD)

Year 81
     N[Extinct] =    4, P[E] =  0.004
     N[Surviving] =  996, P[S] =  0.996
     Mean size (all populations) = 32.51 (0.22 SE; 7.05 SD)
  Means across extant populations only:
     Population size =          32.64 (0.21 SE; 6.76 SD)
     Expected heterozygosity =  0.4621 (0.0062 SE; 0.1956 SD)
     Observed heterozygosity =  0.4851 (0.0071 SE; 0.2230 SD)
     Number of extant alleles = 3.02 (0.03 SE; 1.08 SD)
     Number of mt haplotypes =  1.21 (0.01 SE; 0.44 SD)

Year 82
     N[Extinct] =    5, P[E] =  0.005
     N[Surviving] =  995, P[S] =  0.995
     Mean size (all populations) = 32.20 (0.23 SE; 7.42 SD)
  Means across extant populations only:
     Population size =          32.35 (0.22 SE; 7.09 SD)
     Expected heterozygosity =  0.4587 (0.0063 SE; 0.1973 SD)
     Observed heterozygosity =  0.4837 (0.0071 SE; 0.2225 SD)
     Number of extant alleles = 2.99 (0.03 SE; 1.07 SD)
     Number of mt haplotypes =  1.21 (0.01 SE; 0.43 SD)

Year 83
     N[Extinct] =    5, P[E] =  0.005
     N[Surviving] =  995, P[S] =  0.995
     Mean size (all populations) = 32.30 (0.24 SE; 7.47 SD)
  Means across extant populations only:
     Population size =          32.46 (0.23 SE; 7.14 SD)
     Expected heterozygosity =  0.4549 (0.0063 SE; 0.1983 SD)
     Observed heterozygosity =  0.4795 (0.0071 SE; 0.2238 SD)
     Number of extant alleles = 2.98 (0.03 SE; 1.07 SD)
     Number of mt haplotypes =  1.21 (0.01 SE; 0.43 SD)

Year 84
     N[Extinct] =    5, P[E] =  0.005
     N[Surviving] =  995, P[S] =  0.995
     Mean size (all populations) = 32.28 (0.22 SE; 7.07 SD)
  Means across extant populations only:
     Population size =          32.44 (0.21 SE; 6.72 SD)
     Expected heterozygosity =  0.4529 (0.0063 SE; 0.1979 SD)
     Observed heterozygosity =  0.4758 (0.0072 SE; 0.2256 SD)
     Number of extant alleles = 2.95 (0.03 SE; 1.06 SD)
     Number of mt haplotypes =  1.20 (0.01 SE; 0.44 SD)

Year 85
     N[Extinct] =    5, P[E] =  0.005
     N[Surviving] =  995, P[S] =  0.995
     Mean size (all populations) = 32.28 (0.24 SE; 7.46 SD)
  Means across extant populations only:
     Population size =          32.44 (0.23 SE; 7.12 SD)
     Expected heterozygosity =  0.4484 (0.0063 SE; 0.1974 SD)
     Observed heterozygosity =  0.4688 (0.0072 SE; 0.2257 SD)
     Number of extant alleles = 2.90 (0.03 SE; 1.03 SD)
     Number of mt haplotypes =  1.20 (0.01 SE; 0.43 SD)

Year 86
     N[Extinct] =    5, P[E] =  0.005
     N[Surviving] =  995, P[S] =  0.995
     Mean size (all populations) = 32.20 (0.23 SE; 7.22 SD)
  Means across extant populations only:
     Population size =          32.36 (0.22 SE; 6.88 SD)
     Expected heterozygosity =  0.4440 (0.0063 SE; 0.1979 SD)
     Observed heterozygosity =  0.4641 (0.0071 SE; 0.2230 SD)
     Number of extant alleles = 2.87 (0.03 SE; 1.01 SD)
     Number of mt haplotypes =  1.20 (0.01 SE; 0.43 SD)

Year 87
     N[Extinct] =    5, P[E] =  0.005
     N[Surviving] =  995, P[S] =  0.995
     Mean size (all populations) = 31.96 (0.24 SE; 7.43 SD)
  Means across extant populations only:
     Population size =          32.12 (0.22 SE; 7.10 SD)
     Expected heterozygosity =  0.4403 (0.0063 SE; 0.1998 SD)
     Observed heterozygosity =  0.4612 (0.0072 SE; 0.2258 SD)
     Number of extant alleles = 2.85 (0.03 SE; 1.01 SD)
     Number of mt haplotypes =  1.19 (0.01 SE; 0.42 SD)

Year 88
     N[Extinct] =    5, P[E] =  0.005
     N[Surviving] =  995, P[S] =  0.995
     Mean size (all populations) = 32.40 (0.23 SE; 7.23 SD)
  Means across extant populations only:
     Population size =          32.56 (0.22 SE; 6.87 SD)
     Expected heterozygosity =  0.4364 (0.0064 SE; 0.2013 SD)
     Observed heterozygosity =  0.4564 (0.0072 SE; 0.2268 SD)
     Number of extant alleles = 2.82 (0.03 SE; 1.00 SD)
     Number of mt haplotypes =  1.18 (0.01 SE; 0.41 SD)

Year 89
     N[Extinct] =    5, P[E] =  0.005
     N[Surviving] =  995, P[S] =  0.995
     Mean size (all populations) = 32.32 (0.23 SE; 7.35 SD)
  Means across extant populations only:
     Population size =          32.49 (0.22 SE; 7.00 SD)
     Expected heterozygosity =  0.4325 (0.0064 SE; 0.2031 SD)
     Observed heterozygosity =  0.4471 (0.0072 SE; 0.2269 SD)
     Number of extant alleles = 2.80 (0.03 SE; 1.02 SD)
     Number of mt haplotypes =  1.18 (0.01 SE; 0.40 SD)

Year 90
     N[Extinct] =    5, P[E] =  0.005
     N[Surviving] =  995, P[S] =  0.995
     Mean size (all populations) = 32.42 (0.23 SE; 7.30 SD)
  Means across extant populations only:
     Population size =          32.58 (0.22 SE; 6.95 SD)
     Expected heterozygosity =  0.4269 (0.0065 SE; 0.2057 SD)
     Observed heterozygosity =  0.4437 (0.0073 SE; 0.2300 SD)
     Number of extant alleles = 2.78 (0.03 SE; 1.01 SD)
     Number of mt haplotypes =  1.17 (0.01 SE; 0.39 SD)

Year 91
     N[Extinct] =    5, P[E] =  0.005
     N[Surviving] =  995, P[S] =  0.995
     Mean size (all populations) = 32.34 (0.23 SE; 7.21 SD)
  Means across extant populations only:
     Population size =          32.50 (0.22 SE; 6.86 SD)
     Expected heterozygosity =  0.4247 (0.0066 SE; 0.2070 SD)
     Observed heterozygosity =  0.4430 (0.0074 SE; 0.2322 SD)
     Number of extant alleles = 2.77 (0.03 SE; 1.02 SD)
     Number of mt haplotypes =  1.17 (0.01 SE; 0.40 SD)

Year 92
     N[Extinct] =    5, P[E] =  0.005
     N[Surviving] =  995, P[S] =  0.995
     Mean size (all populations) = 32.90 (0.22 SE; 7.06 SD)
  Means across extant populations only:
     Population size =          33.06 (0.21 SE; 6.69 SD)
     Expected heterozygosity =  0.4217 (0.0065 SE; 0.2062 SD)
     Observed heterozygosity =  0.4394 (0.0073 SE; 0.2299 SD)
     Number of extant alleles = 2.75 (0.03 SE; 1.00 SD)
     Number of mt haplotypes =  1.16 (0.01 SE; 0.39 SD)

Year 93
     N[Extinct] =    5, P[E] =  0.005
     N[Surviving] =  995, P[S] =  0.995
     Mean size (all populations) = 32.55 (0.23 SE; 7.20 SD)
  Means across extant populations only:
     Population size =          32.71 (0.22 SE; 6.84 SD)
     Expected heterozygosity =  0.4189 (0.0066 SE; 0.2088 SD)
     Observed heterozygosity =  0.4380 (0.0074 SE; 0.2335 SD)
     Number of extant alleles = 2.72 (0.03 SE; 0.98 SD)
     Number of mt haplotypes =  1.16 (0.01 SE; 0.38 SD)

Year 94
     N[Extinct] =    5, P[E] =  0.005
     N[Surviving] =  995, P[S] =  0.995
     Mean size (all populations) = 32.39 (0.23 SE; 7.27 SD)
  Means across extant populations only:
     Population size =          32.55 (0.22 SE; 6.91 SD)
     Expected heterozygosity =  0.4150 (0.0066 SE; 0.2085 SD)
     Observed heterozygosity =  0.4360 (0.0074 SE; 0.2330 SD)
     Number of extant alleles = 2.70 (0.03 SE; 0.98 SD)
     Number of mt haplotypes =  1.15 (0.01 SE; 0.38 SD)

Year 95
     N[Extinct] =    5, P[E] =  0.005
     N[Surviving] =  995, P[S] =  0.995
     Mean size (all populations) = 32.61 (0.23 SE; 7.25 SD)
  Means across extant populations only:
     Population size =          32.77 (0.22 SE; 6.89 SD)
     Expected heterozygosity =  0.4105 (0.0067 SE; 0.2100 SD)
     Observed heterozygosity =  0.4315 (0.0074 SE; 0.2330 SD)
     Number of extant alleles = 2.68 (0.03 SE; 0.98 SD)
     Number of mt haplotypes =  1.15 (0.01 SE; 0.37 SD)

Year 96
     N[Extinct] =    5, P[E] =  0.005
     N[Surviving] =  995, P[S] =  0.995
     Mean size (all populations) = 31.83 (0.24 SE; 7.44 SD)
  Means across extant populations only:
     Population size =          31.98 (0.23 SE; 7.11 SD)
     Expected heterozygosity =  0.4050 (0.0067 SE; 0.2105 SD)
     Observed heterozygosity =  0.4259 (0.0075 SE; 0.2356 SD)
     Number of extant alleles = 2.65 (0.03 SE; 0.99 SD)
     Number of mt haplotypes =  1.14 (0.01 SE; 0.37 SD)

Year 97
     N[Extinct] =    5, P[E] =  0.005
     N[Surviving] =  995, P[S] =  0.995
     Mean size (all populations) = 32.44 (0.23 SE; 7.41 SD)
  Means across extant populations only:
     Population size =          32.61 (0.22 SE; 7.06 SD)
     Expected heterozygosity =  0.4015 (0.0067 SE; 0.2105 SD)
     Observed heterozygosity =  0.4232 (0.0075 SE; 0.2359 SD)
     Number of extant alleles = 2.63 (0.03 SE; 1.00 SD)
     Number of mt haplotypes =  1.14 (0.01 SE; 0.36 SD)

Year 98
     N[Extinct] =    5, P[E] =  0.005
     N[Surviving] =  995, P[S] =  0.995
     Mean size (all populations) = 31.96 (0.24 SE; 7.63 SD)
  Means across extant populations only:
     Population size =          32.12 (0.23 SE; 7.30 SD)
     Expected heterozygosity =  0.3993 (0.0067 SE; 0.2116 SD)
     Observed heterozygosity =  0.4205 (0.0075 SE; 0.2361 SD)
     Number of extant alleles = 2.63 (0.03 SE; 1.02 SD)
     Number of mt haplotypes =  1.15 (0.01 SE; 0.37 SD)

Year 99
     N[Extinct] =    5, P[E] =  0.005
     N[Surviving] =  995, P[S] =  0.995
     Mean size (all populations) = 31.90 (0.24 SE; 7.46 SD)
  Means across extant populations only:
     Population size =          32.06 (0.23 SE; 7.12 SD)
     Expected heterozygosity =  0.3967 (0.0068 SE; 0.2135 SD)
     Observed heterozygosity =  0.4167 (0.0076 SE; 0.2394 SD)
     Number of extant alleles = 2.60 (0.03 SE; 1.02 SD)
     Number of mt haplotypes =  1.15 (0.01 SE; 0.37 SD)

Year 100
     N[Extinct] =    5, P[E] =  0.005
     N[Surviving] =  995, P[S] =  0.995
     Mean size (all populations) = 32.39 (0.23 SE; 7.19 SD)
  Means across extant populations only:
     Population size =          32.55 (0.22 SE; 6.83 SD)
     Expected heterozygosity =  0.3937 (0.0068 SE; 0.2143 SD)
     Observed heterozygosity =  0.4154 (0.0076 SE; 0.2394 SD)
     Number of extant alleles = 2.60 (0.03 SE; 1.00 SD)
     Number of mt haplotypes =  1.15 (0.01 SE; 0.38 SD)


In 1000 simulations of SLR_100yr-Exponential for 100 years:
  5 went extinct and 995 survived.

This gives a probability of extinction of 0.00500 (0.00223 SE),
  or a probability of success of          0.99500 (0.00223 SE).

5 simulations went extinct at least once.

Of those going extinct,
    mean time to first extinction was 66.20 years (9.46 SE, 21.16 SD).

Means across all populations (extant and extinct) ...
Mean final population was 32.39 (0.23 SE; 7.19 SD).
   Age 0       1   Adults    Total
    0.00    6.21    9.92     16.12 Males
    0.00    6.32    9.95     16.27 Females

Means across extant populations only ...
Mean final N for extant populations was 32.55 (0.22 SE; 6.83 SD).
   Age 0       1   Adults    Total
    0.00    6.24    9.97     16.21 Males
    0.00    6.35   10.00     16.35 Females

Across all years, prior to carrying capacity truncation,
  mean growth rate (r) was 0.1887 (0.0016 SE, 0.5071 SD)

Final expected heterozygosity was     0.3937 (0.0068 SE; 0.2143 SD)
Final observed heterozygosity was     0.4154 (0.0076 SE; 0.2394 SD)
Final number of alleles was           2.60 (0.03 SE; 1.00 SD)
Final number of mt haplotypes was     1.15 (0.01 SE; 0.38 SD)
Mean Ne calculated from loss of heterozygosity in extant populations: Infinity
*************************************************************************


Population 8: Waimea_Valley

Year 0
     N[Extinct] =    0, P[E] =  0.000
     N[Surviving] =  1000, P[S] =  1.000
     Mean size (all populations) = 21.00 (0.00 SE; 0.00 SD)
  Means across extant populations only:
     Population size =          21.00 (0.00 SE; 0.00 SD)
     Expected heterozygosity =  0.9762 (0.0000 SE; 0.0000 SD)
     Observed heterozygosity =  1.0000 (0.0000 SE; 0.0000 SD)
     Number of extant alleles = 42.00 (0.00 SE; 0.00 SD)
     Number of mt haplotypes =  21.00 (0.00 SE; 0.00 SD)

Year 1
     N[Extinct] =    6, P[E] =  0.006
     N[Surviving] =  994, P[S] =  0.994
     Mean size (all populations) = 14.67 (0.10 SE; 3.05 SD)
  Means across extant populations only:
     Population size =          14.75 (0.09 SE; 2.86 SD)
     Expected heterozygosity =  0.9636 (0.0005 SE; 0.0161 SD)
     Observed heterozygosity =  1.0000 (0.0000 SE; 0.0000 SD)
     Number of extant alleles = 29.51 (0.18 SE; 5.72 SD)
     Number of mt haplotypes =  14.75 (0.09 SE; 2.86 SD)

Year 2
     N[Extinct] =    18, P[E] =  0.018
     N[Surviving] =  982, P[S] =  0.982
     Mean size (all populations) = 22.06 (0.30 SE; 9.50 SD)
  Means across extant populations only:
     Population size =          22.44 (0.29 SE; 9.15 SD)
     Expected heterozygosity =  0.9415 (0.0009 SE; 0.0270 SD)
     Observed heterozygosity =  1.0000 (0.0000 SE; 0.0000 SD)
     Number of extant alleles = 23.48 (0.18 SE; 5.65 SD)
     Number of mt haplotypes =  10.63 (0.09 SE; 2.75 SD)

Year 3
     N[Extinct] =    30, P[E] =  0.030
     N[Surviving] =  970, P[S] =  0.970
     Mean size (all populations) = 20.03 (0.28 SE; 8.79 SD)
  Means across extant populations only:
     Population size =          20.61 (0.26 SE; 8.25 SD)
     Expected heterozygosity =  0.9269 (0.0011 SE; 0.0339 SD)
     Observed heterozygosity =  1.0000 (0.0000 SE; 0.0000 SD)
     Number of extant alleles = 19.81 (0.17 SE; 5.22 SD)
     Number of mt haplotypes =  8.57 (0.08 SE; 2.42 SD)

Year 4
     N[Extinct] =    41, P[E] =  0.041
     N[Surviving] =  959, P[S] =  0.959
     Mean size (all populations) = 20.98 (0.32 SE; 10.03 SD)
  Means across extant populations only:
     Population size =          21.84 (0.30 SE; 9.32 SD)
     Expected heterozygosity =  0.9106 (0.0013 SE; 0.0414 SD)
     Observed heterozygosity =  0.9899 (0.0011 SE; 0.0342 SD)
     Number of extant alleles = 17.01 (0.15 SE; 4.76 SD)
     Number of mt haplotypes =  6.95 (0.07 SE; 2.09 SD)

Year 5
     N[Extinct] =    53, P[E] =  0.053
     N[Surviving] =  947, P[S] =  0.947
     Mean size (all populations) = 20.38 (0.32 SE; 9.98 SD)
  Means across extant populations only:
     Population size =          21.45 (0.30 SE; 9.12 SD)
     Expected heterozygosity =  0.8945 (0.0016 SE; 0.0486 SD)
     Observed heterozygosity =  0.9782 (0.0016 SE; 0.0495 SD)
     Number of extant alleles = 14.86 (0.14 SE; 4.30 SD)
     Number of mt haplotypes =  5.82 (0.06 SE; 1.86 SD)

Year 6
     N[Extinct] =    70, P[E] =  0.070
     N[Surviving] =  930, P[S] =  0.930
     Mean size (all populations) = 20.35 (0.32 SE; 10.24 SD)
  Means across extant populations only:
     Population size =          21.79 (0.30 SE; 9.11 SD)
     Expected heterozygosity =  0.8801 (0.0018 SE; 0.0542 SD)
     Observed heterozygosity =  0.9648 (0.0021 SE; 0.0638 SD)
     Number of extant alleles = 13.31 (0.13 SE; 3.87 SD)
     Number of mt haplotypes =  5.00 (0.05 SE; 1.65 SD)

Year 7
     N[Extinct] =    78, P[E] =  0.078
     N[Surviving] =  922, P[S] =  0.922
     Mean size (all populations) = 19.90 (0.32 SE; 10.21 SD)
  Means across extant populations only:
     Population size =          21.48 (0.30 SE; 8.97 SD)
     Expected heterozygosity =  0.8658 (0.0019 SE; 0.0589 SD)
     Observed heterozygosity =  0.9494 (0.0025 SE; 0.0747 SD)
     Number of extant alleles = 12.02 (0.12 SE; 3.55 SD)
     Number of mt haplotypes =  4.36 (0.05 SE; 1.53 SD)

Year 8
     N[Extinct] =    88, P[E] =  0.088
     N[Surviving] =  912, P[S] =  0.912
     Mean size (all populations) = 20.47 (0.34 SE; 10.79 SD)
  Means across extant populations only:
     Population size =          22.38 (0.31 SE; 9.29 SD)
     Expected heterozygosity =  0.8532 (0.0020 SE; 0.0612 SD)
     Observed heterozygosity =  0.9372 (0.0026 SE; 0.0776 SD)
     Number of extant alleles = 11.04 (0.11 SE; 3.21 SD)
     Number of mt haplotypes =  3.89 (0.05 SE; 1.38 SD)

Year 9
     N[Extinct] =    100, P[E] =  0.100
     N[Surviving] =  900, P[S] =  0.900
     Mean size (all populations) = 19.96 (0.33 SE; 10.50 SD)
  Means across extant populations only:
     Population size =          22.10 (0.29 SE; 8.75 SD)
     Expected heterozygosity =  0.8390 (0.0023 SE; 0.0682 SD)
     Observed heterozygosity =  0.9186 (0.0030 SE; 0.0913 SD)
     Number of extant alleles = 10.25 (0.10 SE; 3.06 SD)
     Number of mt haplotypes =  3.53 (0.04 SE; 1.30 SD)

Year 10
     N[Extinct] =    115, P[E] =  0.115
     N[Surviving] =  885, P[S] =  0.885
     Mean size (all populations) = 19.16 (0.34 SE; 10.79 SD)
  Means across extant populations only:
     Population size =          21.57 (0.30 SE; 8.97 SD)
     Expected heterozygosity =  0.8273 (0.0023 SE; 0.0697 SD)
     Observed heterozygosity =  0.9070 (0.0032 SE; 0.0951 SD)
     Number of extant alleles = 9.49 (0.10 SE; 2.86 SD)
     Number of mt haplotypes =  3.13 (0.04 SE; 1.16 SD)

Year 11
     N[Extinct] =    132, P[E] =  0.132
     N[Surviving] =  868, P[S] =  0.868
     Mean size (all populations) = 18.57 (0.34 SE; 10.74 SD)
  Means across extant populations only:
     Population size =          21.30 (0.30 SE; 8.72 SD)
     Expected heterozygosity =  0.8135 (0.0026 SE; 0.0769 SD)
     Observed heterozygosity =  0.8921 (0.0036 SE; 0.1056 SD)
     Number of extant alleles = 8.86 (0.09 SE; 2.68 SD)
     Number of mt haplotypes =  2.92 (0.04 SE; 1.10 SD)

Year 12
     N[Extinct] =    144, P[E] =  0.144
     N[Surviving] =  856, P[S] =  0.856
     Mean size (all populations) = 18.43 (0.35 SE; 11.20 SD)
  Means across extant populations only:
     Population size =          21.42 (0.31 SE; 9.17 SD)
     Expected heterozygosity =  0.7975 (0.0029 SE; 0.0863 SD)
     Observed heterozygosity =  0.8766 (0.0040 SE; 0.1159 SD)
     Number of extant alleles = 8.23 (0.09 SE; 2.55 SD)
     Number of mt haplotypes =  2.68 (0.04 SE; 1.05 SD)

Year 13
     N[Extinct] =    151, P[E] =  0.151
     N[Surviving] =  849, P[S] =  0.849
     Mean size (all populations) = 18.65 (0.35 SE; 11.22 SD)
  Means across extant populations only:
     Population size =          21.87 (0.31 SE; 8.91 SD)
     Expected heterozygosity =  0.7857 (0.0030 SE; 0.0874 SD)
     Observed heterozygosity =  0.8595 (0.0042 SE; 0.1217 SD)
     Number of extant alleles = 7.83 (0.08 SE; 2.40 SD)
     Number of mt haplotypes =  2.53 (0.04 SE; 1.02 SD)

Year 14
     N[Extinct] =    165, P[E] =  0.165
     N[Surviving] =  835, P[S] =  0.835
     Mean size (all populations) = 18.36 (0.37 SE; 11.77 SD)
  Means across extant populations only:
     Population size =          21.88 (0.33 SE; 9.51 SD)
     Expected heterozygosity =  0.7721 (0.0033 SE; 0.0952 SD)
     Observed heterozygosity =  0.8471 (0.0046 SE; 0.1323 SD)
     Number of extant alleles = 7.39 (0.08 SE; 2.28 SD)
     Number of mt haplotypes =  2.39 (0.03 SE; 0.96 SD)

Year 15
     N[Extinct] =    173, P[E] =  0.173
     N[Surviving] =  827, P[S] =  0.827
     Mean size (all populations) = 17.65 (0.36 SE; 11.52 SD)
  Means across extant populations only:
     Population size =          21.23 (0.32 SE; 9.27 SD)
     Expected heterozygosity =  0.7561 (0.0035 SE; 0.1011 SD)
     Observed heterozygosity =  0.8358 (0.0048 SE; 0.1374 SD)
     Number of extant alleles = 6.95 (0.08 SE; 2.21 SD)
     Number of mt haplotypes =  2.24 (0.03 SE; 0.91 SD)

Year 16
     N[Extinct] =    182, P[E] =  0.182
     N[Surviving] =  818, P[S] =  0.818
     Mean size (all populations) = 17.62 (0.36 SE; 11.46 SD)
  Means across extant populations only:
     Population size =          21.45 (0.31 SE; 8.92 SD)
     Expected heterozygosity =  0.7421 (0.0037 SE; 0.1061 SD)
     Observed heterozygosity =  0.8194 (0.0051 SE; 0.1451 SD)
     Number of extant alleles = 6.61 (0.07 SE; 2.13 SD)
     Number of mt haplotypes =  2.15 (0.03 SE; 0.89 SD)

Year 17
     N[Extinct] =    189, P[E] =  0.189
     N[Surviving] =  811, P[S] =  0.811
     Mean size (all populations) = 17.73 (0.38 SE; 11.88 SD)
  Means across extant populations only:
     Population size =          21.79 (0.33 SE; 9.31 SD)
     Expected heterozygosity =  0.7326 (0.0039 SE; 0.1102 SD)
     Observed heterozygosity =  0.8047 (0.0053 SE; 0.1502 SD)
     Number of extant alleles = 6.34 (0.07 SE; 2.04 SD)
     Number of mt haplotypes =  2.08 (0.03 SE; 0.89 SD)

Year 18
     N[Extinct] =    196, P[E] =  0.196
     N[Surviving] =  804, P[S] =  0.804
     Mean size (all populations) = 17.45 (0.37 SE; 11.55 SD)
  Means across extant populations only:
     Population size =          21.61 (0.31 SE; 8.80 SD)
     Expected heterozygosity =  0.7190 (0.0041 SE; 0.1176 SD)
     Observed heterozygosity =  0.7902 (0.0056 SE; 0.1597 SD)
     Number of extant alleles = 6.05 (0.07 SE; 1.95 SD)
     Number of mt haplotypes =  1.99 (0.03 SE; 0.85 SD)

Year 19
     N[Extinct] =    211, P[E] =  0.211
     N[Surviving] =  789, P[S] =  0.789
     Mean size (all populations) = 16.82 (0.37 SE; 11.60 SD)
  Means across extant populations only:
     Population size =          21.21 (0.32 SE; 8.88 SD)
     Expected heterozygosity =  0.7103 (0.0043 SE; 0.1194 SD)
     Observed heterozygosity =  0.7761 (0.0059 SE; 0.1646 SD)
     Number of extant alleles = 5.83 (0.07 SE; 1.87 SD)
     Number of mt haplotypes =  1.91 (0.03 SE; 0.83 SD)

Year 20
     N[Extinct] =    219, P[E] =  0.219
     N[Surviving] =  781, P[S] =  0.781
     Mean size (all populations) = 16.68 (0.37 SE; 11.68 SD)
  Means across extant populations only:
     Population size =          21.24 (0.32 SE; 8.90 SD)
     Expected heterozygosity =  0.6975 (0.0044 SE; 0.1231 SD)
     Observed heterozygosity =  0.7662 (0.0059 SE; 0.1658 SD)
     Number of extant alleles = 5.60 (0.07 SE; 1.82 SD)
     Number of mt haplotypes =  1.83 (0.03 SE; 0.81 SD)

Year 21
     N[Extinct] =    224, P[E] =  0.224
     N[Surviving] =  776, P[S] =  0.776
     Mean size (all populations) = 16.50 (0.37 SE; 11.82 SD)
  Means across extant populations only:
     Population size =          21.13 (0.33 SE; 9.16 SD)
     Expected heterozygosity =  0.6874 (0.0045 SE; 0.1264 SD)
     Observed heterozygosity =  0.7559 (0.0059 SE; 0.1653 SD)
     Number of extant alleles = 5.36 (0.06 SE; 1.74 SD)
     Number of mt haplotypes =  1.75 (0.03 SE; 0.75 SD)

Year 22
     N[Extinct] =    230, P[E] =  0.230
     N[Surviving] =  770, P[S] =  0.770
     Mean size (all populations) = 16.53 (0.37 SE; 11.74 SD)
  Means across extant populations only:
     Population size =          21.34 (0.32 SE; 8.84 SD)
     Expected heterozygosity =  0.6774 (0.0047 SE; 0.1314 SD)
     Observed heterozygosity =  0.7446 (0.0063 SE; 0.1750 SD)
     Number of extant alleles = 5.19 (0.06 SE; 1.70 SD)
     Number of mt haplotypes =  1.69 (0.03 SE; 0.72 SD)

Year 23
     N[Extinct] =    238, P[E] =  0.238
     N[Surviving] =  762, P[S] =  0.762
     Mean size (all populations) = 16.11 (0.37 SE; 11.80 SD)
  Means across extant populations only:
     Population size =          21.02 (0.33 SE; 9.00 SD)
     Expected heterozygosity =  0.6653 (0.0050 SE; 0.1368 SD)
     Observed heterozygosity =  0.7367 (0.0065 SE; 0.1804 SD)
     Number of extant alleles = 5.00 (0.06 SE; 1.68 SD)
     Number of mt haplotypes =  1.66 (0.03 SE; 0.71 SD)

Year 24
     N[Extinct] =    246, P[E] =  0.246
     N[Surviving] =  754, P[S] =  0.754
     Mean size (all populations) = 16.37 (0.38 SE; 12.04 SD)
  Means across extant populations only:
     Population size =          21.60 (0.33 SE; 9.00 SD)
     Expected heterozygosity =  0.6550 (0.0052 SE; 0.1424 SD)
     Observed heterozygosity =  0.7222 (0.0068 SE; 0.1867 SD)
     Number of extant alleles = 4.81 (0.06 SE; 1.62 SD)
     Number of mt haplotypes =  1.60 (0.02 SE; 0.67 SD)

Year 25
     N[Extinct] =    259, P[E] =  0.259
     N[Surviving] =  741, P[S] =  0.741
     Mean size (all populations) = 15.99 (0.39 SE; 12.36 SD)
  Means across extant populations only:
     Population size =          21.44 (0.35 SE; 9.54 SD)
     Expected heterozygosity =  0.6461 (0.0053 SE; 0.1437 SD)
     Observed heterozygosity =  0.7099 (0.0070 SE; 0.1914 SD)
     Number of extant alleles = 4.67 (0.06 SE; 1.59 SD)
     Number of mt haplotypes =  1.57 (0.02 SE; 0.66 SD)

Year 26
     N[Extinct] =    269, P[E] =  0.269
     N[Surviving] =  731, P[S] =  0.731
     Mean size (all populations) = 15.80 (0.39 SE; 12.32 SD)
  Means across extant populations only:
     Population size =          21.46 (0.35 SE; 9.37 SD)
     Expected heterozygosity =  0.6356 (0.0055 SE; 0.1479 SD)
     Observed heterozygosity =  0.6990 (0.0073 SE; 0.1977 SD)
     Number of extant alleles = 4.54 (0.06 SE; 1.52 SD)
     Number of mt haplotypes =  1.53 (0.02 SE; 0.64 SD)

Year 27
     N[Extinct] =    280, P[E] =  0.280
     N[Surviving] =  720, P[S] =  0.720
     Mean size (all populations) = 15.43 (0.38 SE; 12.09 SD)
  Means across extant populations only:
     Population size =          21.25 (0.34 SE; 9.01 SD)
     Expected heterozygosity =  0.6277 (0.0056 SE; 0.1507 SD)
     Observed heterozygosity =  0.6876 (0.0074 SE; 0.1981 SD)
     Number of extant alleles = 4.43 (0.06 SE; 1.48 SD)
     Number of mt haplotypes =  1.50 (0.02 SE; 0.64 SD)

Year 28
     N[Extinct] =    288, P[E] =  0.288
     N[Surviving] =  712, P[S] =  0.712
     Mean size (all populations) = 15.20 (0.38 SE; 12.17 SD)
  Means across extant populations only:
     Population size =          21.21 (0.34 SE; 9.07 SD)
     Expected heterozygosity =  0.6189 (0.0057 SE; 0.1519 SD)
     Observed heterozygosity =  0.6824 (0.0075 SE; 0.2005 SD)
     Number of extant alleles = 4.32 (0.05 SE; 1.46 SD)
     Number of mt haplotypes =  1.48 (0.02 SE; 0.63 SD)

Year 29
     N[Extinct] =    292, P[E] =  0.292
     N[Surviving] =  708, P[S] =  0.708
     Mean size (all populations) = 15.06 (0.38 SE; 11.98 SD)
  Means across extant populations only:
     Population size =          21.16 (0.33 SE; 8.67 SD)
     Expected heterozygosity =  0.6099 (0.0059 SE; 0.1572 SD)
     Observed heterozygosity =  0.6766 (0.0077 SE; 0.2043 SD)
     Number of extant alleles = 4.21 (0.06 SE; 1.47 SD)
     Number of mt haplotypes =  1.46 (0.02 SE; 0.63 SD)

Year 30
     N[Extinct] =    305, P[E] =  0.305
     N[Surviving] =  695, P[S] =  0.695
     Mean size (all populations) = 14.84 (0.39 SE; 12.36 SD)
  Means across extant populations only:
     Population size =          21.23 (0.35 SE; 9.25 SD)
     Expected heterozygosity =  0.6006 (0.0060 SE; 0.1572 SD)
     Observed heterozygosity =  0.6648 (0.0077 SE; 0.2032 SD)
     Number of extant alleles = 4.13 (0.06 SE; 1.46 SD)
     Number of mt haplotypes =  1.45 (0.02 SE; 0.61 SD)

Year 31
     N[Extinct] =    317, P[E] =  0.317
     N[Surviving] =  683, P[S] =  0.683
     Mean size (all populations) = 14.28 (0.38 SE; 12.11 SD)
  Means across extant populations only:
     Population size =          20.75 (0.35 SE; 9.05 SD)
     Expected heterozygosity =  0.5861 (0.0063 SE; 0.1652 SD)
     Observed heterozygosity =  0.6414 (0.0081 SE; 0.2106 SD)
     Number of extant alleles = 4.00 (0.05 SE; 1.42 SD)
     Number of mt haplotypes =  1.43 (0.02 SE; 0.59 SD)

Year 32
     N[Extinct] =    330, P[E] =  0.330
     N[Surviving] =  670, P[S] =  0.670
     Mean size (all populations) = 14.31 (0.39 SE; 12.29 SD)
  Means across extant populations only:
     Population size =          21.22 (0.35 SE; 8.98 SD)
     Expected heterozygosity =  0.5781 (0.0065 SE; 0.1676 SD)
     Observed heterozygosity =  0.6307 (0.0082 SE; 0.2121 SD)
     Number of extant alleles = 3.92 (0.05 SE; 1.40 SD)
     Number of mt haplotypes =  1.40 (0.02 SE; 0.57 SD)

Year 33
     N[Extinct] =    337, P[E] =  0.337
     N[Surviving] =  663, P[S] =  0.663
     Mean size (all populations) = 14.03 (0.40 SE; 12.49 SD)
  Means across extant populations only:
     Population size =          21.04 (0.37 SE; 9.45 SD)
     Expected heterozygosity =  0.5662 (0.0066 SE; 0.1694 SD)
     Observed heterozygosity =  0.6206 (0.0083 SE; 0.2141 SD)
     Number of extant alleles = 3.81 (0.05 SE; 1.38 SD)
     Number of mt haplotypes =  1.39 (0.02 SE; 0.56 SD)

Year 34
     N[Extinct] =    342, P[E] =  0.342
     N[Surviving] =  658, P[S] =  0.658
     Mean size (all populations) = 14.14 (0.40 SE; 12.74 SD)
  Means across extant populations only:
     Population size =          21.39 (0.38 SE; 9.64 SD)
     Expected heterozygosity =  0.5590 (0.0067 SE; 0.1728 SD)
     Observed heterozygosity =  0.6143 (0.0084 SE; 0.2159 SD)
     Number of extant alleles = 3.75 (0.05 SE; 1.35 SD)
     Number of mt haplotypes =  1.38 (0.02 SE; 0.55 SD)

Year 35
     N[Extinct] =    353, P[E] =  0.353
     N[Surviving] =  647, P[S] =  0.647
     Mean size (all populations) = 13.71 (0.40 SE; 12.62 SD)
  Means across extant populations only:
     Population size =          21.08 (0.38 SE; 9.61 SD)
     Expected heterozygosity =  0.5526 (0.0069 SE; 0.1751 SD)
     Observed heterozygosity =  0.6056 (0.0087 SE; 0.2202 SD)
     Number of extant alleles = 3.74 (0.05 SE; 1.37 SD)
     Number of mt haplotypes =  1.38 (0.02 SE; 0.57 SD)

Year 36
     N[Extinct] =    358, P[E] =  0.358
     N[Surviving] =  642, P[S] =  0.642
     Mean size (all populations) = 13.50 (0.39 SE; 12.46 SD)
  Means across extant populations only:
     Population size =          20.91 (0.37 SE; 9.39 SD)
     Expected heterozygosity =  0.5443 (0.0070 SE; 0.1766 SD)
     Observed heterozygosity =  0.6048 (0.0089 SE; 0.2249 SD)
     Number of extant alleles = 3.57 (0.05 SE; 1.27 SD)
     Number of mt haplotypes =  1.34 (0.02 SE; 0.55 SD)

Year 37
     N[Extinct] =    367, P[E] =  0.367
     N[Surviving] =  633, P[S] =  0.633
     Mean size (all populations) = 13.14 (0.39 SE; 12.19 SD)
  Means across extant populations only:
     Population size =          20.62 (0.36 SE; 9.04 SD)
     Expected heterozygosity =  0.5365 (0.0071 SE; 0.1781 SD)
     Observed heterozygosity =  0.5920 (0.0091 SE; 0.2277 SD)
     Number of extant alleles = 3.48 (0.05 SE; 1.26 SD)
     Number of mt haplotypes =  1.32 (0.02 SE; 0.54 SD)

Year 38
     N[Extinct] =    378, P[E] =  0.378
     N[Surviving] =  622, P[S] =  0.622
     Mean size (all populations) = 13.31 (0.40 SE; 12.57 SD)
  Means across extant populations only:
     Population size =          21.20 (0.38 SE; 9.40 SD)
     Expected heterozygosity =  0.5263 (0.0072 SE; 0.1797 SD)
     Observed heterozygosity =  0.5814 (0.0093 SE; 0.2307 SD)
     Number of extant alleles = 3.43 (0.05 SE; 1.24 SD)
     Number of mt haplotypes =  1.31 (0.02 SE; 0.54 SD)

Year 39
     N[Extinct] =    383, P[E] =  0.383
     N[Surviving] =  617, P[S] =  0.617
     Mean size (all populations) = 13.58 (0.41 SE; 12.96 SD)
  Means across extant populations only:
     Population size =          21.82 (0.39 SE; 9.70 SD)
     Expected heterozygosity =  0.5199 (0.0073 SE; 0.1816 SD)
     Observed heterozygosity =  0.5698 (0.0094 SE; 0.2335 SD)
     Number of extant alleles = 3.39 (0.05 SE; 1.25 SD)
     Number of mt haplotypes =  1.29 (0.02 SE; 0.54 SD)

Year 40
     N[Extinct] =    396, P[E] =  0.396
     N[Surviving] =  604, P[S] =  0.604
     Mean size (all populations) = 13.19 (0.40 SE; 12.63 SD)
  Means across extant populations only:
     Population size =          21.64 (0.37 SE; 9.13 SD)
     Expected heterozygosity =  0.5118 (0.0075 SE; 0.1841 SD)
     Observed heterozygosity =  0.5576 (0.0094 SE; 0.2310 SD)
     Number of extant alleles = 3.35 (0.05 SE; 1.24 SD)
     Number of mt haplotypes =  1.29 (0.02 SE; 0.54 SD)

Year 41
     N[Extinct] =    399, P[E] =  0.399
     N[Surviving] =  601, P[S] =  0.601
     Mean size (all populations) = 13.01 (0.40 SE; 12.59 SD)
  Means across extant populations only:
     Population size =          21.46 (0.37 SE; 9.19 SD)
     Expected heterozygosity =  0.5035 (0.0076 SE; 0.1873 SD)
     Observed heterozygosity =  0.5472 (0.0094 SE; 0.2311 SD)
     Number of extant alleles = 3.31 (0.05 SE; 1.24 SD)
     Number of mt haplotypes =  1.29 (0.02 SE; 0.53 SD)

Year 42
     N[Extinct] =    409, P[E] =  0.409
     N[Surviving] =  591, P[S] =  0.591
     Mean size (all populations) = 12.82 (0.40 SE; 12.67 SD)
  Means across extant populations only:
     Population size =          21.52 (0.38 SE; 9.31 SD)
     Expected heterozygosity =  0.4949 (0.0077 SE; 0.1877 SD)
     Observed heterozygosity =  0.5404 (0.0095 SE; 0.2316 SD)
     Number of extant alleles = 3.24 (0.05 SE; 1.20 SD)
     Number of mt haplotypes =  1.27 (0.02 SE; 0.52 SD)

Year 43
     N[Extinct] =    419, P[E] =  0.419
     N[Surviving] =  581, P[S] =  0.581
     Mean size (all populations) = 12.65 (0.40 SE; 12.79 SD)
  Means across extant populations only:
     Population size =          21.61 (0.39 SE; 9.49 SD)
     Expected heterozygosity =  0.4908 (0.0079 SE; 0.1894 SD)
     Observed heterozygosity =  0.5346 (0.0098 SE; 0.2353 SD)
     Number of extant alleles = 3.23 (0.05 SE; 1.22 SD)
     Number of mt haplotypes =  1.28 (0.02 SE; 0.52 SD)

Year 44
     N[Extinct] =    424, P[E] =  0.424
     N[Surviving] =  576, P[S] =  0.576
     Mean size (all populations) = 12.41 (0.40 SE; 12.70 SD)
  Means across extant populations only:
     Population size =          21.38 (0.39 SE; 9.47 SD)
     Expected heterozygosity =  0.4840 (0.0083 SE; 0.1985 SD)
     Observed heterozygosity =  0.5303 (0.0103 SE; 0.2469 SD)
     Number of extant alleles = 3.17 (0.05 SE; 1.19 SD)
     Number of mt haplotypes =  1.25 (0.02 SE; 0.49 SD)

Year 45
     N[Extinct] =    426, P[E] =  0.426
     N[Surviving] =  574, P[S] =  0.574
     Mean size (all populations) = 12.44 (0.40 SE; 12.76 SD)
  Means across extant populations only:
     Population size =          21.51 (0.40 SE; 9.51 SD)
     Expected heterozygosity =  0.4782 (0.0082 SE; 0.1964 SD)
     Observed heterozygosity =  0.5269 (0.0102 SE; 0.2443 SD)
     Number of extant alleles = 3.11 (0.05 SE; 1.21 SD)
     Number of mt haplotypes =  1.24 (0.02 SE; 0.50 SD)

Year 46
     N[Extinct] =    430, P[E] =  0.430
     N[Surviving] =  570, P[S] =  0.570
     Mean size (all populations) = 12.23 (0.40 SE; 12.52 SD)
  Means across extant populations only:
     Population size =          21.30 (0.38 SE; 9.14 SD)
     Expected heterozygosity =  0.4710 (0.0085 SE; 0.2018 SD)
     Observed heterozygosity =  0.5162 (0.0104 SE; 0.2494 SD)
     Number of extant alleles = 3.04 (0.05 SE; 1.19 SD)
     Number of mt haplotypes =  1.22 (0.02 SE; 0.48 SD)

Year 47
     N[Extinct] =    439, P[E] =  0.439
     N[Surviving] =  561, P[S] =  0.561
     Mean size (all populations) = 12.09 (0.40 SE; 12.56 SD)
  Means across extant populations only:
     Population size =          21.36 (0.39 SE; 9.21 SD)
     Expected heterozygosity =  0.4653 (0.0087 SE; 0.2050 SD)
     Observed heterozygosity =  0.5093 (0.0106 SE; 0.2519 SD)
     Number of extant alleles = 3.02 (0.05 SE; 1.22 SD)
     Number of mt haplotypes =  1.24 (0.02 SE; 0.48 SD)

Year 48
     N[Extinct] =    445, P[E] =  0.445
     N[Surviving] =  555, P[S] =  0.555
     Mean size (all populations) = 11.86 (0.40 SE; 12.49 SD)
  Means across extant populations only:
     Population size =          21.18 (0.39 SE; 9.24 SD)
     Expected heterozygosity =  0.4574 (0.0088 SE; 0.2068 SD)
     Observed heterozygosity =  0.5006 (0.0106 SE; 0.2507 SD)
     Number of extant alleles = 2.95 (0.05 SE; 1.19 SD)
     Number of mt haplotypes =  1.22 (0.02 SE; 0.46 SD)

Year 49
     N[Extinct] =    451, P[E] =  0.451
     N[Surviving] =  549, P[S] =  0.549
     Mean size (all populations) = 12.09 (0.41 SE; 12.93 SD)
  Means across extant populations only:
     Population size =          21.87 (0.41 SE; 9.61 SD)
     Expected heterozygosity =  0.4505 (0.0087 SE; 0.2039 SD)
     Observed heterozygosity =  0.4934 (0.0107 SE; 0.2499 SD)
     Number of extant alleles = 2.90 (0.05 SE; 1.15 SD)
     Number of mt haplotypes =  1.20 (0.02 SE; 0.45 SD)

Year 50
     N[Extinct] =    463, P[E] =  0.463
     N[Surviving] =  537, P[S] =  0.537
     Mean size (all populations) = 11.79 (0.41 SE; 12.82 SD)
  Means across extant populations only:
     Population size =          21.80 (0.41 SE; 9.44 SD)
     Expected heterozygosity =  0.4455 (0.0088 SE; 0.2047 SD)
     Observed heterozygosity =  0.4880 (0.0109 SE; 0.2536 SD)
     Number of extant alleles = 2.89 (0.05 SE; 1.13 SD)
     Number of mt haplotypes =  1.21 (0.02 SE; 0.45 SD)

Year 51
     N[Extinct] =    466, P[E] =  0.466
     N[Surviving] =  534, P[S] =  0.534
     Mean size (all populations) = 11.64 (0.40 SE; 12.80 SD)
  Means across extant populations only:
     Population size =          21.66 (0.41 SE; 9.54 SD)
     Expected heterozygosity =  0.4379 (0.0090 SE; 0.2082 SD)
     Observed heterozygosity =  0.4775 (0.0112 SE; 0.2592 SD)
     Number of extant alleles = 2.87 (0.05 SE; 1.16 SD)
     Number of mt haplotypes =  1.22 (0.02 SE; 0.45 SD)

Year 52
     N[Extinct] =    475, P[E] =  0.475
     N[Surviving] =  525, P[S] =  0.525
     Mean size (all populations) = 11.37 (0.40 SE; 12.51 SD)
  Means across extant populations only:
     Population size =          21.49 (0.39 SE; 9.04 SD)
     Expected heterozygosity =  0.4321 (0.0093 SE; 0.2126 SD)
     Observed heterozygosity =  0.4730 (0.0114 SE; 0.2615 SD)
     Number of extant alleles = 2.83 (0.05 SE; 1.18 SD)
     Number of mt haplotypes =  1.21 (0.02 SE; 0.44 SD)

Year 53
     N[Extinct] =    486, P[E] =  0.486
     N[Surviving] =  514, P[S] =  0.514
     Mean size (all populations) = 11.33 (0.41 SE; 12.84 SD)
  Means across extant populations only:
     Population size =          21.83 (0.43 SE; 9.66 SD)
     Expected heterozygosity =  0.4248 (0.0095 SE; 0.2155 SD)
     Observed heterozygosity =  0.4657 (0.0116 SE; 0.2622 SD)
     Number of extant alleles = 2.77 (0.05 SE; 1.14 SD)
     Number of mt haplotypes =  1.19 (0.02 SE; 0.44 SD)

Year 54
     N[Extinct] =    487, P[E] =  0.487
     N[Surviving] =  513, P[S] =  0.513
     Mean size (all populations) = 11.00 (0.40 SE; 12.59 SD)
  Means across extant populations only:
     Population size =          21.25 (0.42 SE; 9.62 SD)
     Expected heterozygosity =  0.4206 (0.0095 SE; 0.2144 SD)
     Observed heterozygosity =  0.4647 (0.0114 SE; 0.2593 SD)
     Number of extant alleles = 2.73 (0.05 SE; 1.11 SD)
     Number of mt haplotypes =  1.18 (0.02 SE; 0.41 SD)

Year 55
     N[Extinct] =    498, P[E] =  0.498
     N[Surviving] =  502, P[S] =  0.502
     Mean size (all populations) = 10.90 (0.39 SE; 12.42 SD)
  Means across extant populations only:
     Population size =          21.51 (0.40 SE; 8.97 SD)
     Expected heterozygosity =  0.4159 (0.0095 SE; 0.2130 SD)
     Observed heterozygosity =  0.4593 (0.0117 SE; 0.2610 SD)
     Number of extant alleles = 2.71 (0.05 SE; 1.10 SD)
     Number of mt haplotypes =  1.17 (0.02 SE; 0.40 SD)

Year 56
     N[Extinct] =    505, P[E] =  0.505
     N[Surviving] =  495, P[S] =  0.495
     Mean size (all populations) = 10.43 (0.39 SE; 12.18 SD)
  Means across extant populations only:
     Population size =          20.85 (0.41 SE; 9.16 SD)
     Expected heterozygosity =  0.4121 (0.0098 SE; 0.2170 SD)
     Observed heterozygosity =  0.4566 (0.0122 SE; 0.2708 SD)
     Number of extant alleles = 2.70 (0.05 SE; 1.12 SD)
     Number of mt haplotypes =  1.18 (0.02 SE; 0.40 SD)

Year 57
     N[Extinct] =    507, P[E] =  0.507
     N[Surviving] =  493, P[S] =  0.493
     Mean size (all populations) = 10.46 (0.39 SE; 12.43 SD)
  Means across extant populations only:
     Population size =          21.00 (0.43 SE; 9.66 SD)
     Expected heterozygosity =  0.4099 (0.0097 SE; 0.2160 SD)
     Observed heterozygosity =  0.4513 (0.0120 SE; 0.2663 SD)
     Number of extant alleles = 2.69 (0.05 SE; 1.07 SD)
     Number of mt haplotypes =  1.16 (0.02 SE; 0.37 SD)

Year 58
     N[Extinct] =    513, P[E] =  0.513
     N[Surviving] =  487, P[S] =  0.487
     Mean size (all populations) = 10.33 (0.39 SE; 12.21 SD)
  Means across extant populations only:
     Population size =          20.97 (0.42 SE; 9.19 SD)
     Expected heterozygosity =  0.3992 (0.0099 SE; 0.2190 SD)
     Observed heterozygosity =  0.4443 (0.0122 SE; 0.2685 SD)
     Number of extant alleles = 2.65 (0.05 SE; 1.12 SD)
     Number of mt haplotypes =  1.16 (0.02 SE; 0.39 SD)

Year 59
     N[Extinct] =    516, P[E] =  0.516
     N[Surviving] =  484, P[S] =  0.484
     Mean size (all populations) = 10.60 (0.39 SE; 12.46 SD)
  Means across extant populations only:
     Population size =          21.66 (0.41 SE; 9.10 SD)
     Expected heterozygosity =  0.3899 (0.0101 SE; 0.2214 SD)
     Observed heterozygosity =  0.4255 (0.0120 SE; 0.2630 SD)
     Number of extant alleles = 2.61 (0.05 SE; 1.10 SD)
     Number of mt haplotypes =  1.15 (0.02 SE; 0.38 SD)

Year 60
     N[Extinct] =    522, P[E] =  0.522
     N[Surviving] =  478, P[S] =  0.478
     Mean size (all populations) = 10.26 (0.39 SE; 12.40 SD)
  Means across extant populations only:
     Population size =          21.20 (0.44 SE; 9.58 SD)
     Expected heterozygosity =  0.3882 (0.0101 SE; 0.2207 SD)
     Observed heterozygosity =  0.4247 (0.0122 SE; 0.2662 SD)
     Number of extant alleles = 2.59 (0.05 SE; 1.12 SD)
     Number of mt haplotypes =  1.16 (0.02 SE; 0.40 SD)

Year 61
     N[Extinct] =    526, P[E] =  0.526
     N[Surviving] =  474, P[S] =  0.474
     Mean size (all populations) = 10.17 (0.39 SE; 12.38 SD)
  Means across extant populations only:
     Population size =          21.15 (0.44 SE; 9.65 SD)
     Expected heterozygosity =  0.3849 (0.0102 SE; 0.2211 SD)
     Observed heterozygosity =  0.4197 (0.0123 SE; 0.2679 SD)
     Number of extant alleles = 2.56 (0.05 SE; 1.13 SD)
     Number of mt haplotypes =  1.17 (0.02 SE; 0.40 SD)

Year 62
     N[Extinct] =    534, P[E] =  0.534
     N[Surviving] =  466, P[S] =  0.466
     Mean size (all populations) = 9.44 (0.36 SE; 11.41 SD)
  Means across extant populations only:
     Population size =          19.95 (0.39 SE; 8.48 SD)
     Expected heterozygosity =  0.3789 (0.0103 SE; 0.2215 SD)
     Observed heterozygosity =  0.4140 (0.0126 SE; 0.2719 SD)
     Number of extant alleles = 2.52 (0.05 SE; 1.07 SD)
     Number of mt haplotypes =  1.16 (0.02 SE; 0.38 SD)

Year 63
     N[Extinct] =    537, P[E] =  0.537
     N[Surviving] =  463, P[S] =  0.463
     Mean size (all populations) = 9.71 (0.38 SE; 11.90 SD)
  Means across extant populations only:
     Population size =          20.68 (0.42 SE; 9.01 SD)
     Expected heterozygosity =  0.3758 (0.0104 SE; 0.2234 SD)
     Observed heterozygosity =  0.4185 (0.0129 SE; 0.2768 SD)
     Number of extant alleles = 2.52 (0.05 SE; 1.09 SD)
     Number of mt haplotypes =  1.18 (0.02 SE; 0.42 SD)

Year 64
     N[Extinct] =    538, P[E] =  0.538
     N[Surviving] =  462, P[S] =  0.462
     Mean size (all populations) = 9.79 (0.38 SE; 12.11 SD)
  Means across extant populations only:
     Population size =          20.88 (0.44 SE; 9.37 SD)
     Expected heterozygosity =  0.3692 (0.0105 SE; 0.2260 SD)
     Observed heterozygosity =  0.4087 (0.0126 SE; 0.2718 SD)
     Number of extant alleles = 2.47 (0.05 SE; 1.05 SD)
     Number of mt haplotypes =  1.17 (0.02 SE; 0.39 SD)

Year 65
     N[Extinct] =    548, P[E] =  0.548
     N[Surviving] =  452, P[S] =  0.452
     Mean size (all populations) = 9.43 (0.38 SE; 11.99 SD)
  Means across extant populations only:
     Population size =          20.56 (0.45 SE; 9.54 SD)
     Expected heterozygosity =  0.3641 (0.0108 SE; 0.2286 SD)
     Observed heterozygosity =  0.4073 (0.0132 SE; 0.2814 SD)
     Number of extant alleles = 2.47 (0.05 SE; 1.08 SD)
     Number of mt haplotypes =  1.18 (0.02 SE; 0.40 SD)

Year 66
     N[Extinct] =    554, P[E] =  0.554
     N[Surviving] =  446, P[S] =  0.446
     Mean size (all populations) = 9.71 (0.39 SE; 12.31 SD)
  Means across extant populations only:
     Population size =          21.54 (0.44 SE; 9.31 SD)
     Expected heterozygosity =  0.3627 (0.0107 SE; 0.2268 SD)
     Observed heterozygosity =  0.3964 (0.0127 SE; 0.2688 SD)
     Number of extant alleles = 2.47 (0.05 SE; 1.10 SD)
     Number of mt haplotypes =  1.19 (0.02 SE; 0.42 SD)

Year 67
     N[Extinct] =    563, P[E] =  0.563
     N[Surviving] =  437, P[S] =  0.437
     Mean size (all populations) = 9.29 (0.38 SE; 12.15 SD)
  Means across extant populations only:
     Population size =          21.00 (0.46 SE; 9.67 SD)
     Expected heterozygosity =  0.3586 (0.0108 SE; 0.2258 SD)
     Observed heterozygosity =  0.3876 (0.0128 SE; 0.2676 SD)
     Number of extant alleles = 2.43 (0.05 SE; 1.09 SD)
     Number of mt haplotypes =  1.18 (0.02 SE; 0.42 SD)

Year 68
     N[Extinct] =    569, P[E] =  0.569
     N[Surviving] =  431, P[S] =  0.431
     Mean size (all populations) = 9.22 (0.39 SE; 12.20 SD)
  Means across extant populations only:
     Population size =          21.13 (0.47 SE; 9.77 SD)
     Expected heterozygosity =  0.3570 (0.0109 SE; 0.2270 SD)
     Observed heterozygosity =  0.3873 (0.0131 SE; 0.2729 SD)
     Number of extant alleles = 2.43 (0.05 SE; 1.09 SD)
     Number of mt haplotypes =  1.20 (0.02 SE; 0.44 SD)

Year 69
     N[Extinct] =    573, P[E] =  0.573
     N[Surviving] =  427, P[S] =  0.427
     Mean size (all populations) = 9.18 (0.38 SE; 12.15 SD)
  Means across extant populations only:
     Population size =          21.26 (0.46 SE; 9.52 SD)
     Expected heterozygosity =  0.3555 (0.0109 SE; 0.2250 SD)
     Observed heterozygosity =  0.3884 (0.0131 SE; 0.2712 SD)
     Number of extant alleles = 2.41 (0.05 SE; 1.07 SD)
     Number of mt haplotypes =  1.20 (0.02 SE; 0.43 SD)

Year 70
     N[Extinct] =    577, P[E] =  0.577
     N[Surviving] =  423, P[S] =  0.423
     Mean size (all populations) = 9.10 (0.39 SE; 12.22 SD)
  Means across extant populations only:
     Population size =          21.27 (0.48 SE; 9.78 SD)
     Expected heterozygosity =  0.3505 (0.0111 SE; 0.2274 SD)
     Observed heterozygosity =  0.3828 (0.0132 SE; 0.2725 SD)
     Number of extant alleles = 2.36 (0.05 SE; 1.05 SD)
     Number of mt haplotypes =  1.18 (0.02 SE; 0.42 SD)

Year 71
     N[Extinct] =    585, P[E] =  0.585
     N[Surviving] =  415, P[S] =  0.415
     Mean size (all populations) = 8.84 (0.37 SE; 11.79 SD)
  Means across extant populations only:
     Population size =          20.99 (0.44 SE; 9.05 SD)
     Expected heterozygosity =  0.3437 (0.0112 SE; 0.2273 SD)
     Observed heterozygosity =  0.3688 (0.0132 SE; 0.2687 SD)
     Number of extant alleles = 2.32 (0.05 SE; 0.98 SD)
     Number of mt haplotypes =  1.17 (0.02 SE; 0.39 SD)

Year 72
     N[Extinct] =    588, P[E] =  0.588
     N[Surviving] =  412, P[S] =  0.412
     Mean size (all populations) = 8.83 (0.38 SE; 11.96 SD)
  Means across extant populations only:
     Population size =          21.14 (0.47 SE; 9.45 SD)
     Expected heterozygosity =  0.3395 (0.0114 SE; 0.2317 SD)
     Observed heterozygosity =  0.3618 (0.0134 SE; 0.2714 SD)
     Number of extant alleles = 2.33 (0.05 SE; 1.03 SD)
     Number of mt haplotypes =  1.19 (0.02 SE; 0.41 SD)

Year 73
     N[Extinct] =    588, P[E] =  0.588
     N[Surviving] =  412, P[S] =  0.412
     Mean size (all populations) = 8.42 (0.36 SE; 11.42 SD)
  Means across extant populations only:
     Population size =          20.16 (0.45 SE; 9.03 SD)
     Expected heterozygosity =  0.3411 (0.0113 SE; 0.2298 SD)
     Observed heterozygosity =  0.3668 (0.0135 SE; 0.2742 SD)
     Number of extant alleles = 2.29 (0.05 SE; 0.99 SD)
     Number of mt haplotypes =  1.17 (0.02 SE; 0.41 SD)

Year 74
     N[Extinct] =    592, P[E] =  0.592
     N[Surviving] =  408, P[S] =  0.408
     Mean size (all populations) = 8.45 (0.36 SE; 11.53 SD)
  Means across extant populations only:
     Population size =          20.45 (0.45 SE; 9.07 SD)
     Expected heterozygosity =  0.3343 (0.0114 SE; 0.2303 SD)
     Observed heterozygosity =  0.3677 (0.0138 SE; 0.2791 SD)
     Number of extant alleles = 2.26 (0.05 SE; 0.95 SD)
     Number of mt haplotypes =  1.16 (0.02 SE; 0.39 SD)

Year 75
     N[Extinct] =    597, P[E] =  0.597
     N[Surviving] =  403, P[S] =  0.403
     Mean size (all populations) = 8.42 (0.36 SE; 11.42 SD)
  Means across extant populations only:
     Population size =          20.64 (0.43 SE; 8.55 SD)
     Expected heterozygosity =  0.3311 (0.0115 SE; 0.2315 SD)
     Observed heterozygosity =  0.3669 (0.0142 SE; 0.2841 SD)
     Number of extant alleles = 2.27 (0.05 SE; 0.98 SD)
     Number of mt haplotypes =  1.16 (0.02 SE; 0.39 SD)

Year 76
     N[Extinct] =    602, P[E] =  0.602
     N[Surviving] =  398, P[S] =  0.398
     Mean size (all populations) = 8.38 (0.37 SE; 11.60 SD)
  Means across extant populations only:
     Population size =          20.84 (0.45 SE; 8.93 SD)
     Expected heterozygosity =  0.3255 (0.0116 SE; 0.2318 SD)
     Observed heterozygosity =  0.3542 (0.0140 SE; 0.2788 SD)
     Number of extant alleles = 2.20 (0.05 SE; 0.95 SD)
     Number of mt haplotypes =  1.13 (0.02 SE; 0.38 SD)

Year 77
     N[Extinct] =    604, P[E] =  0.604
     N[Surviving] =  396, P[S] =  0.396
     Mean size (all populations) = 8.47 (0.37 SE; 11.79 SD)
  Means across extant populations only:
     Population size =          21.20 (0.46 SE; 9.07 SD)
     Expected heterozygosity =  0.3187 (0.0118 SE; 0.2354 SD)
     Observed heterozygosity =  0.3425 (0.0138 SE; 0.2748 SD)
     Number of extant alleles = 2.22 (0.05 SE; 1.06 SD)
     Number of mt haplotypes =  1.16 (0.02 SE; 0.41 SD)

Year 78
     N[Extinct] =    616, P[E] =  0.616
     N[Surviving] =  384, P[S] =  0.384
     Mean size (all populations) = 8.45 (0.38 SE; 12.04 SD)
  Means across extant populations only:
     Population size =          21.76 (0.48 SE; 9.45 SD)
     Expected heterozygosity =  0.3156 (0.0122 SE; 0.2387 SD)
     Observed heterozygosity =  0.3350 (0.0142 SE; 0.2776 SD)
     Number of extant alleles = 2.19 (0.05 SE; 1.05 SD)
     Number of mt haplotypes =  1.15 (0.02 SE; 0.39 SD)

Year 79
     N[Extinct] =    620, P[E] =  0.620
     N[Surviving] =  380, P[S] =  0.380
     Mean size (all populations) = 8.04 (0.36 SE; 11.51 SD)
  Means across extant populations only:
     Population size =          20.89 (0.46 SE; 9.02 SD)
     Expected heterozygosity =  0.3126 (0.0122 SE; 0.2374 SD)
     Observed heterozygosity =  0.3332 (0.0142 SE; 0.2765 SD)
     Number of extant alleles = 2.21 (0.06 SE; 1.08 SD)
     Number of mt haplotypes =  1.16 (0.02 SE; 0.38 SD)

Year 80
     N[Extinct] =    631, P[E] =  0.631
     N[Surviving] =  369, P[S] =  0.369
     Mean size (all populations) = 7.85 (0.36 SE; 11.48 SD)
  Means across extant populations only:
     Population size =          20.94 (0.48 SE; 9.18 SD)
     Expected heterozygosity =  0.3118 (0.0124 SE; 0.2388 SD)
     Observed heterozygosity =  0.3375 (0.0146 SE; 0.2805 SD)
     Number of extant alleles = 2.19 (0.06 SE; 1.08 SD)
     Number of mt haplotypes =  1.17 (0.02 SE; 0.38 SD)

Year 81
     N[Extinct] =    633, P[E] =  0.633
     N[Surviving] =  367, P[S] =  0.367
     Mean size (all populations) = 8.14 (0.38 SE; 11.99 SD)
  Means across extant populations only:
     Population size =          21.85 (0.51 SE; 9.69 SD)
     Expected heterozygosity =  0.3081 (0.0124 SE; 0.2368 SD)
     Observed heterozygosity =  0.3273 (0.0140 SE; 0.2676 SD)
     Number of extant alleles = 2.18 (0.06 SE; 1.07 SD)
     Number of mt haplotypes =  1.17 (0.02 SE; 0.38 SD)

Year 82
     N[Extinct] =    637, P[E] =  0.637
     N[Surviving] =  363, P[S] =  0.363
     Mean size (all populations) = 7.58 (0.36 SE; 11.31 SD)
  Means across extant populations only:
     Population size =          20.58 (0.49 SE; 9.29 SD)
     Expected heterozygosity =  0.3076 (0.0125 SE; 0.2380 SD)
     Observed heterozygosity =  0.3247 (0.0142 SE; 0.2711 SD)
     Number of extant alleles = 2.18 (0.06 SE; 1.07 SD)
     Number of mt haplotypes =  1.17 (0.02 SE; 0.38 SD)

Year 83
     N[Extinct] =    642, P[E] =  0.642
     N[Surviving] =  358, P[S] =  0.358
     Mean size (all populations) = 7.46 (0.36 SE; 11.27 SD)
  Means across extant populations only:
     Population size =          20.58 (0.49 SE; 9.30 SD)
     Expected heterozygosity =  0.3079 (0.0129 SE; 0.2446 SD)
     Observed heterozygosity =  0.3309 (0.0147 SE; 0.2787 SD)
     Number of extant alleles = 2.16 (0.06 SE; 1.06 SD)
     Number of mt haplotypes =  1.17 (0.02 SE; 0.40 SD)

Year 84
     N[Extinct] =    646, P[E] =  0.646
     N[Surviving] =  354, P[S] =  0.354
     Mean size (all populations) = 7.51 (0.36 SE; 11.33 SD)
  Means across extant populations only:
     Population size =          20.90 (0.49 SE; 9.17 SD)
     Expected heterozygosity =  0.3077 (0.0130 SE; 0.2446 SD)
     Observed heterozygosity =  0.3351 (0.0152 SE; 0.2861 SD)
     Number of extant alleles = 2.18 (0.06 SE; 1.06 SD)
     Number of mt haplotypes =  1.18 (0.02 SE; 0.41 SD)

Year 85
     N[Extinct] =    650, P[E] =  0.650
     N[Surviving] =  350, P[S] =  0.350
     Mean size (all populations) = 7.56 (0.36 SE; 11.46 SD)
  Means across extant populations only:
     Population size =          21.28 (0.49 SE; 9.19 SD)
     Expected heterozygosity =  0.3064 (0.0130 SE; 0.2428 SD)
     Observed heterozygosity =  0.3318 (0.0154 SE; 0.2882 SD)
     Number of extant alleles = 2.19 (0.06 SE; 1.06 SD)
     Number of mt haplotypes =  1.17 (0.02 SE; 0.42 SD)

Year 86
     N[Extinct] =    656, P[E] =  0.656
     N[Surviving] =  344, P[S] =  0.344
     Mean size (all populations) = 7.32 (0.36 SE; 11.41 SD)
  Means across extant populations only:
     Population size =          20.97 (0.52 SE; 9.65 SD)
     Expected heterozygosity =  0.3030 (0.0131 SE; 0.2424 SD)
     Observed heterozygosity =  0.3343 (0.0160 SE; 0.2975 SD)
     Number of extant alleles = 2.18 (0.06 SE; 1.07 SD)
     Number of mt haplotypes =  1.18 (0.02 SE; 0.43 SD)

Year 87
     N[Extinct] =    658, P[E] =  0.658
     N[Surviving] =  342, P[S] =  0.342
     Mean size (all populations) = 7.38 (0.37 SE; 11.68 SD)
  Means across extant populations only:
     Population size =          21.26 (0.55 SE; 10.25 SD)
     Expected heterozygosity =  0.3015 (0.0132 SE; 0.2438 SD)
     Observed heterozygosity =  0.3286 (0.0157 SE; 0.2903 SD)
     Number of extant alleles = 2.15 (0.06 SE; 1.04 SD)
     Number of mt haplotypes =  1.17 (0.02 SE; 0.40 SD)

Year 88
     N[Extinct] =    661, P[E] =  0.661
     N[Surviving] =  339, P[S] =  0.339
     Mean size (all populations) = 7.00 (0.35 SE; 11.06 SD)
  Means across extant populations only:
     Population size =          20.35 (0.52 SE; 9.52 SD)
     Expected heterozygosity =  0.3010 (0.0132 SE; 0.2432 SD)
     Observed heterozygosity =  0.3293 (0.0159 SE; 0.2925 SD)
     Number of extant alleles = 2.14 (0.06 SE; 1.01 SD)
     Number of mt haplotypes =  1.17 (0.02 SE; 0.39 SD)

Year 89
     N[Extinct] =    661, P[E] =  0.661
     N[Surviving] =  339, P[S] =  0.339
     Mean size (all populations) = 7.02 (0.35 SE; 11.18 SD)
  Means across extant populations only:
     Population size =          20.42 (0.53 SE; 9.82 SD)
     Expected heterozygosity =  0.2987 (0.0133 SE; 0.2456 SD)
     Observed heterozygosity =  0.3241 (0.0157 SE; 0.2893 SD)
     Number of extant alleles = 2.14 (0.06 SE; 1.04 SD)
     Number of mt haplotypes =  1.17 (0.02 SE; 0.41 SD)

Year 90
     N[Extinct] =    668, P[E] =  0.668
     N[Surviving] =  332, P[S] =  0.332
     Mean size (all populations) = 6.83 (0.34 SE; 10.80 SD)
  Means across extant populations only:
     Population size =          20.24 (0.49 SE; 9.00 SD)
     Expected heterozygosity =  0.2950 (0.0134 SE; 0.2447 SD)
     Observed heterozygosity =  0.3211 (0.0158 SE; 0.2877 SD)
     Number of extant alleles = 2.11 (0.05 SE; 0.99 SD)
     Number of mt haplotypes =  1.17 (0.02 SE; 0.40 SD)

Year 91
     N[Extinct] =    669, P[E] =  0.669
     N[Surviving] =  331, P[S] =  0.331
     Mean size (all populations) = 6.62 (0.34 SE; 10.72 SD)
  Means across extant populations only:
     Population size =          19.69 (0.53 SE; 9.57 SD)
     Expected heterozygosity =  0.2953 (0.0136 SE; 0.2468 SD)
     Observed heterozygosity =  0.3232 (0.0162 SE; 0.2950 SD)
     Number of extant alleles = 2.10 (0.06 SE; 1.02 SD)
     Number of mt haplotypes =  1.15 (0.02 SE; 0.39 SD)

Year 92
     N[Extinct] =    675, P[E] =  0.675
     N[Surviving] =  325, P[S] =  0.325
     Mean size (all populations) = 6.67 (0.34 SE; 10.70 SD)
  Means across extant populations only:
     Population size =          20.17 (0.50 SE; 9.02 SD)
     Expected heterozygosity =  0.2901 (0.0135 SE; 0.2440 SD)
     Observed heterozygosity =  0.3164 (0.0162 SE; 0.2920 SD)
     Number of extant alleles = 2.11 (0.06 SE; 1.02 SD)
     Number of mt haplotypes =  1.15 (0.02 SE; 0.39 SD)

Year 93
     N[Extinct] =    677, P[E] =  0.677
     N[Surviving] =  323, P[S] =  0.323
     Mean size (all populations) = 6.74 (0.34 SE; 10.90 SD)
  Means across extant populations only:
     Population size =          20.49 (0.52 SE; 9.38 SD)
     Expected heterozygosity =  0.2879 (0.0135 SE; 0.2423 SD)
     Observed heterozygosity =  0.3190 (0.0162 SE; 0.2915 SD)
     Number of extant alleles = 2.15 (0.06 SE; 1.04 SD)
     Number of mt haplotypes =  1.17 (0.02 SE; 0.42 SD)

Year 94
     N[Extinct] =    681, P[E] =  0.681
     N[Surviving] =  319, P[S] =  0.319
     Mean size (all populations) = 6.74 (0.34 SE; 10.89 SD)
  Means across extant populations only:
     Population size =          20.76 (0.51 SE; 9.06 SD)
     Expected heterozygosity =  0.2868 (0.0135 SE; 0.2408 SD)
     Observed heterozygosity =  0.3181 (0.0159 SE; 0.2840 SD)
     Number of extant alleles = 2.14 (0.06 SE; 1.04 SD)
     Number of mt haplotypes =  1.16 (0.02 SE; 0.40 SD)

Year 95
     N[Extinct] =    685, P[E] =  0.685
     N[Surviving] =  315, P[S] =  0.315
     Mean size (all populations) = 6.54 (0.34 SE; 10.79 SD)
  Means across extant populations only:
     Population size =          20.43 (0.53 SE; 9.37 SD)
     Expected heterozygosity =  0.2820 (0.0137 SE; 0.2423 SD)
     Observed heterozygosity =  0.3111 (0.0160 SE; 0.2835 SD)
     Number of extant alleles = 2.11 (0.06 SE; 1.00 SD)
     Number of mt haplotypes =  1.16 (0.02 SE; 0.40 SD)

Year 96
     N[Extinct] =    689, P[E] =  0.689
     N[Surviving] =  311, P[S] =  0.311
     Mean size (all populations) = 6.58 (0.34 SE; 10.88 SD)
  Means across extant populations only:
     Population size =          20.79 (0.53 SE; 9.33 SD)
     Expected heterozygosity =  0.2759 (0.0137 SE; 0.2412 SD)
     Observed heterozygosity =  0.3064 (0.0161 SE; 0.2837 SD)
     Number of extant alleles = 2.07 (0.06 SE; 1.02 SD)
     Number of mt haplotypes =  1.14 (0.02 SE; 0.37 SD)

Year 97
     N[Extinct] =    691, P[E] =  0.691
     N[Surviving] =  309, P[S] =  0.309
     Mean size (all populations) = 6.75 (0.35 SE; 11.15 SD)
  Means across extant populations only:
     Population size =          21.49 (0.53 SE; 9.33 SD)
     Expected heterozygosity =  0.2784 (0.0136 SE; 0.2394 SD)
     Observed heterozygosity =  0.3073 (0.0160 SE; 0.2804 SD)
     Number of extant alleles = 2.06 (0.06 SE; 1.01 SD)
     Number of mt haplotypes =  1.14 (0.02 SE; 0.36 SD)

Year 98
     N[Extinct] =    693, P[E] =  0.693
     N[Surviving] =  307, P[S] =  0.307
     Mean size (all populations) = 6.58 (0.34 SE; 10.89 SD)
  Means across extant populations only:
     Population size =          21.10 (0.52 SE; 9.03 SD)
     Expected heterozygosity =  0.2763 (0.0136 SE; 0.2381 SD)
     Observed heterozygosity =  0.3020 (0.0158 SE; 0.2775 SD)
     Number of extant alleles = 2.06 (0.06 SE; 0.99 SD)
     Number of mt haplotypes =  1.13 (0.02 SE; 0.36 SD)

Year 99
     N[Extinct] =    693, P[E] =  0.693
     N[Surviving] =  307, P[S] =  0.307
     Mean size (all populations) = 6.67 (0.35 SE; 11.22 SD)
  Means across extant populations only:
     Population size =          21.41 (0.56 SE; 9.79 SD)
     Expected heterozygosity =  0.2646 (0.0135 SE; 0.2374 SD)
     Observed heterozygosity =  0.2923 (0.0159 SE; 0.2791 SD)
     Number of extant alleles = 2.02 (0.05 SE; 0.96 SD)
     Number of mt haplotypes =  1.14 (0.02 SE; 0.37 SD)

Year 100
     N[Extinct] =    693, P[E] =  0.693
     N[Surviving] =  307, P[S] =  0.307
     Mean size (all populations) = 6.54 (0.35 SE; 10.96 SD)
  Means across extant populations only:
     Population size =          21.03 (0.54 SE; 9.39 SD)
     Expected heterozygosity =  0.2644 (0.0137 SE; 0.2406 SD)
     Observed heterozygosity =  0.2930 (0.0161 SE; 0.2826 SD)
     Number of extant alleles = 2.02 (0.06 SE; 0.97 SD)
     Number of mt haplotypes =  1.14 (0.02 SE; 0.38 SD)


In 1000 simulations of SLR_100yr-Exponential for 100 years:
  693 went extinct and 307 survived.

This gives a probability of extinction of 0.69300 (0.01459 SE),
  or a probability of success of          0.30700 (0.01459 SE).

745 simulations went extinct at least once.
Median time to first extinction was 53 years.

Of those going extinct,
    mean time to first extinction was 40.70 years (1.00 SE, 27.26 SD).

131 recolonizations occurred.
Mean time to recolonization was 3257.00 years (2.00 SE; 22.85 SD).

No Re-extinctions.

Means across all populations (extant and extinct) ...
Mean final population was 6.54 (0.35 SE; 10.96 SD).
   Age 0       1   Adults    Total
    0.00    1.13    2.08      3.21 Males
    0.00    1.22    2.11      3.33 Females

Means across extant populations only ...
Mean final N for extant populations was 21.03 (0.54 SE; 9.39 SD).
   Age 0       1   Adults    Total
    0.00    3.67    6.78     10.45 Males
    0.00    3.99    6.87     10.86 Females

Across all years, prior to carrying capacity truncation,
  mean growth rate (r) was 0.1579 (0.0021 SE, 0.5133 SD)

Final expected heterozygosity was     0.2644 (0.0137 SE; 0.2406 SD)
Final observed heterozygosity was     0.2930 (0.0161 SE; 0.2826 SD)
Final number of alleles was           2.02 (0.06 SE; 0.97 SD)
Final number of mt haplotypes was     1.14 (0.02 SE; 0.38 SD)
Mean Ne calculated from loss of heterozygosity in extant populations: Infinity
*************************************************************************


Metapopulation: ********  Metapopulation Summary  ********

Year 0
[truncated: 54,676 more chars]
