# Supplementary material for: Predicted effects of landscape change, sea level rise, and habitat management on the extirpation risk of the Hawaiian common gallinule (Gallinula galeata sandvicensis) on the island of O‘ahu
Source: PeerJ. 2018 Jun 22;6:e4990. doi: 10.7717/peerj.4990 (PMC6016525; doi:10.7717/peerj.4990)
Supplement: Supplemental Information 2 — A zipped folder containing raw data, Excel spreadsheet calculations, R code, and Vortex outputs used in preparing input data and analyzing outputs of Hawaiian gallinule population viability model implemented in Vortex. [file peerj-06-4990-s007.zip › HAGA_PVA_RawDataandCodeFor_PeerJ/Vortex Outputs - Open with Excel (Semicolon delimited)/HAGASLR_12-5-17_SLR_80yr-Exponential.dat]

    Year (Census)
    Proportion of populations extant, SE
    Proportion of populations going extinct for the first time in year, SE
    Deterministic growth, Stochastic growth, SE, SD
    Mean population size (across extant populations), SE, SD
    Mean population size (across all populations), SE, SD
    Mean expected heterozygosity, SE, SD
    Mean inbreeding coefficient, SE, SD
    Mean number of alleles, SE, SD
    Mean number of lethal alleles, SE, SD
    Mean time to extinction, SE, SD
    Median time to extinction
Year;PExtant;SE(PExtant);PExtinct;SE(PExtinct);r-det;r-stoch;SE(r);SD(r);Nextant;SE(Nextant);SD(Nextant);Nall;SE(Nall);SD(Nall);Het;SE(Het);SD(Het);Inbr;SE(Inbr);SD(Inbr);Nalleles;SE(Nalleles);SD(Nalleles);Nlethals;SE(Nlethals);SD(Nlethals);TE;SE(TE);SD(TE);medTE
SLR_100yr-Exponential
Population 1: Windward_Complex
0; 1.0000; 0.0000; 0.0000; 0.0000; -99.9900;      0;      0;      0; 148.00; 0.00; 0.00; 148.00; 0.00; 0.00; 0.9966; 0.0000; 0.0000; 0.0000; 0.0000; 0.0000; 296.00; 0.00; 0.00; 0.00; 0.00; 0.00; 0.00; 0.00; 0.00; 0
1; 1.0000; 0.0000; 0.0000; 0.0000; -99.9900; -0.3185; 0.0022; 0.0690; 107.88; 0.23; 7.41; 107.88; 0.23; 7.41; 0.9953; 0.0000; 0.0003; 0.0000; 0.0000; 0.0000; 215.77; 0.47; 14.82; 0.00; 0.00; 0.00; 0.00; 0.00; 0.00; 0
2; 1.0000; 0.0000; 0.0000; 0.0000; -99.9900; 0.7799; 0.0119; 0.3763; 175.57; 0.77; 24.46; 175.57; 0.77; 24.46; 0.9926; 0.0000; 0.0007; 0.0000; 0.0000; 0.0000; 177.25; 0.43; 13.60; 0.00; 0.00; 0.00; 0.00; 0.00; 0.00; 0
3; 1.0000; 0.0000; 0.0000; 0.0000; -99.9900; -0.0035; 0.0107; 0.3396; 161.29; 0.76; 24.00; 161.29; 0.76; 24.00; 0.9911; 0.0000; 0.0009; 0.0000; 0.0000; 0.0000; 153.73; 0.38; 12.00; 0.00; 0.00; 0.00; 0.00; 0.00; 0.00; 0
4; 1.0000; 0.0000; 0.0000; 0.0000; -99.9900; 0.3853; 0.0159; 0.5032; 171.51; 0.77; 24.26; 171.51; 0.77; 24.26; 0.9890; 0.0000; 0.0012; 0.0020; 0.0001; 0.0045; 132.31; 0.32; 10.14; 0.00; 0.00; 0.00; 0.00; 0.00; 0.00; 0
5; 1.0000; 0.0000; 0.0000; 0.0000; -99.9900; 0.1527; 0.0151; 0.4768; 165.23; 0.76; 24.01; 165.23; 0.76; 24.01; 0.9872; 0.0000; 0.0015; 0.0034; 0.0002; 0.0062; 117.44; 0.28; 8.99; 0.00; 0.00; 0.00; 0.00; 0.00; 0.00; 0
6; 1.0000; 0.0000; 0.0000; 0.0000; -99.9900; 0.3304; 0.0165; 0.5222; 170.60; 0.73; 22.96; 170.60; 0.73; 22.96; 0.9853; 0.0001; 0.0016; 0.0052; 0.0002; 0.0073; 104.90; 0.26; 8.29; 0.00; 0.00; 0.00; 0.00; 0.00; 0.00; 0
7; 1.0000; 0.0000; 0.0000; 0.0000; -99.9900; 0.2162; 0.0156; 0.4920; 168.01; 0.74; 23.51; 168.01; 0.74; 23.51; 0.9835; 0.0001; 0.0019; 0.0068; 0.0003; 0.0083; 95.37; 0.24; 7.69; 0.00; 0.00; 0.00; 0.00; 0.00; 0.00; 0
8; 1.0000; 0.0000; 0.0000; 0.0000; -99.9900; 0.2598; 0.0160; 0.5050; 168.12; 0.74; 23.44; 168.12; 0.74; 23.44; 0.9816; 0.0001; 0.0022; 0.0089; 0.0003; 0.0094; 87.08; 0.22; 6.95; 0.00; 0.00; 0.00; 0.00; 0.00; 0.00; 0
9; 1.0000; 0.0000; 0.0000; 0.0000; -99.9900; 0.2544; 0.0158; 0.4996; 168.24; 0.73; 23.07; 168.24; 0.73; 23.07; 0.9797; 0.0001; 0.0025; 0.0110; 0.0003; 0.0102; 80.11; 0.20; 6.37; 0.00; 0.00; 0.00; 0.00; 0.00; 0.00; 0
10; 1.0000; 0.0000; 0.0000; 0.0000; -99.9900; 0.2297; 0.0157; 0.4950; 167.05; 0.76; 23.99; 167.05; 0.76; 23.99; 0.9778; 0.0001; 0.0028; 0.0130; 0.0004; 0.0118; 74.09; 0.19; 5.91; 0.00; 0.00; 0.00; 0.00; 0.00; 0.00; 0
11; 1.0000; 0.0000; 0.0000; 0.0000; -99.9900; 0.2597; 0.0158; 0.4997; 168.08; 0.73; 23.17; 168.08; 0.73; 23.17; 0.9760; 0.0001; 0.0031; 0.0145; 0.0004; 0.0120; 69.18; 0.18; 5.61; 0.00; 0.00; 0.00; 0.00; 0.00; 0.00; 0
12; 1.0000; 0.0000; 0.0000; 0.0000; -99.9900; 0.2460; 0.0160; 0.5075; 166.52; 0.77; 24.29; 166.52; 0.77; 24.29; 0.9740; 0.0001; 0.0035; 0.0165; 0.0004; 0.0128; 64.74; 0.17; 5.39; 0.00; 0.00; 0.00; 0.00; 0.00; 0.00; 0
13; 1.0000; 0.0000; 0.0000; 0.0000; -99.9900; 0.2555; 0.0158; 0.5005; 167.44; 0.75; 23.61; 167.44; 0.75; 23.61; 0.9722; 0.0001; 0.0037; 0.0182; 0.0004; 0.0135; 60.90; 0.16; 5.07; 0.00; 0.00; 0.00; 0.00; 0.00; 0.00; 0
14; 1.0000; 0.0000; 0.0000; 0.0000; -99.9900; 0.2426; 0.0156; 0.4935; 167.10; 0.74; 23.49; 167.10; 0.74; 23.49; 0.9703; 0.0001; 0.0040; 0.0201; 0.0004; 0.0140; 57.43; 0.15; 4.88; 0.00; 0.00; 0.00; 0.00; 0.00; 0.00; 0
15; 1.0000; 0.0000; 0.0000; 0.0000; -99.9900; 0.2358; 0.0154; 0.4856; 167.35; 0.75; 23.86; 167.35; 0.75; 23.86; 0.9684; 0.0001; 0.0044; 0.0223; 0.0005; 0.0148; 54.40; 0.15; 4.74; 0.00; 0.00; 0.00; 0.00; 0.00; 0.00; 0
16; 1.0000; 0.0000; 0.0000; 0.0000; -99.9900; 0.2431; 0.0160; 0.5044; 167.15; 0.76; 24.16; 167.15; 0.76; 24.16; 0.9665; 0.0002; 0.0048; 0.0243; 0.0005; 0.0150; 51.64; 0.15; 4.59; 0.00; 0.00; 0.00; 0.00; 0.00; 0.00; 0
17; 1.0000; 0.0000; 0.0000; 0.0000; -99.9900; 0.2611; 0.0161; 0.5096; 167.69; 0.74; 23.41; 167.69; 0.74; 23.41; 0.9648; 0.0002; 0.0051; 0.0264; 0.0005; 0.0159; 49.17; 0.14; 4.41; 0.00; 0.00; 0.00; 0.00; 0.00; 0.00; 0
18; 1.0000; 0.0000; 0.0000; 0.0000; -99.9900; 0.2418; 0.0159; 0.5040; 166.34; 0.75; 23.68; 166.34; 0.75; 23.68; 0.9629; 0.0002; 0.0055; 0.0285; 0.0005; 0.0166; 46.90; 0.13; 4.22; 0.00; 0.00; 0.00; 0.00; 0.00; 0.00; 0
19; 1.0000; 0.0000; 0.0000; 0.0000; -99.9900; 0.2446; 0.0161; 0.5093; 165.71; 0.74; 23.52; 165.71; 0.74; 23.52; 0.9611; 0.0002; 0.0058; 0.0303; 0.0005; 0.0169; 44.84; 0.13; 4.12; 0.00; 0.00; 0.00; 0.00; 0.00; 0.00; 0
20; 1.0000; 0.0000; 0.0000; 0.0000; -99.9900; 0.2720; 0.0164; 0.5172; 167.27; 0.74; 23.37; 167.27; 0.74; 23.37; 0.9593; 0.0002; 0.0062; 0.0314; 0.0005; 0.0174; 43.02; 0.13; 3.99; 0.00; 0.00; 0.00; 0.00; 0.00; 0.00; 0
21; 1.0000; 0.0000; 0.0000; 0.0000; -99.9900; 0.2227; 0.0158; 0.4998; 165.04; 0.74; 23.38; 165.04; 0.74; 23.38; 0.9574; 0.0002; 0.0067; 0.0329; 0.0006; 0.0175; 41.39; 0.12; 3.94; 0.00; 0.00; 0.00; 0.00; 0.00; 0.00; 0
22; 1.0000; 0.0000; 0.0000; 0.0000; -99.9900; 0.2568; 0.0160; 0.5046; 165.91; 0.75; 23.81; 165.91; 0.75; 23.81; 0.9555; 0.0002; 0.0071; 0.0355; 0.0006; 0.0179; 39.78; 0.12; 3.85; 0.00; 0.00; 0.00; 0.00; 0.00; 0.00; 0
23; 1.0000; 0.0000; 0.0000; 0.0000; -99.9900; 0.2389; 0.0163; 0.5156; 164.62; 0.76; 23.89; 164.62; 0.76; 23.89; 0.9536; 0.0002; 0.0076; 0.0374; 0.0006; 0.0195; 38.26; 0.12; 3.78; 0.00; 0.00; 0.00; 0.00; 0.00; 0.00; 0
24; 1.0000; 0.0000; 0.0000; 0.0000; -99.9900; 0.2578; 0.0159; 0.5041; 165.53; 0.74; 23.31; 165.53; 0.74; 23.31; 0.9518; 0.0003; 0.0080; 0.0393; 0.0006; 0.0200; 36.88; 0.12; 3.68; 0.00; 0.00; 0.00; 0.00; 0.00; 0.00; 0
25; 1.0000; 0.0000; 0.0000; 0.0000; -99.9900; 0.2576; 0.0163; 0.5154; 165.92; 0.73; 23.18; 165.92; 0.73; 23.18; 0.9500; 0.0003; 0.0086; 0.0407; 0.0006; 0.0203; 35.59; 0.11; 3.55; 0.00; 0.00; 0.00; 0.00; 0.00; 0.00; 0
26; 1.0000; 0.0000; 0.0000; 0.0000; -99.9900; 0.2346; 0.0159; 0.5029; 165.02; 0.73; 23.19; 165.02; 0.73; 23.19; 0.9481; 0.0003; 0.0090; 0.0419; 0.0006; 0.0203; 34.38; 0.11; 3.50; 0.00; 0.00; 0.00; 0.00; 0.00; 0.00; 0
27; 1.0000; 0.0000; 0.0000; 0.0000; -99.9900; 0.2439; 0.0158; 0.5005; 165.07; 0.73; 23.20; 165.07; 0.73; 23.20; 0.9462; 0.0003; 0.0094; 0.0440; 0.0007; 0.0209; 33.32; 0.11; 3.44; 0.00; 0.00; 0.00; 0.00; 0.00; 0.00; 0
28; 1.0000; 0.0000; 0.0000; 0.0000; -99.9900; 0.2561; 0.0159; 0.5039; 165.61; 0.73; 23.13; 165.61; 0.73; 23.13; 0.9445; 0.0003; 0.0099; 0.0455; 0.0007; 0.0214; 32.27; 0.11; 3.40; 0.00; 0.00; 0.00; 0.00; 0.00; 0.00; 0
29; 1.0000; 0.0000; 0.0000; 0.0000; -99.9900; 0.2330; 0.0158; 0.4990; 164.92; 0.73; 23.19; 164.92; 0.73; 23.19; 0.9425; 0.0003; 0.0106; 0.0475; 0.0007; 0.0227; 31.24; 0.10; 3.31; 0.00; 0.00; 0.00; 0.00; 0.00; 0.00; 0
30; 1.0000; 0.0000; 0.0000; 0.0000; -99.9900; 0.2682; 0.0162; 0.5126; 165.06; 0.73; 23.21; 165.06; 0.73; 23.21; 0.9407; 0.0003; 0.0110; 0.0498; 0.0007; 0.0236; 30.29; 0.10; 3.25; 0.00; 0.00; 0.00; 0.00; 0.00; 0.00; 0
31; 1.0000; 0.0000; 0.0000; 0.0000; -99.9900; 0.2218; 0.0159; 0.5023; 163.02; 0.75; 23.85; 163.02; 0.75; 23.85; 0.9389; 0.0004; 0.0117; 0.0527; 0.0007; 0.0235; 29.41; 0.10; 3.23; 0.00; 0.00; 0.00; 0.00; 0.00; 0.00; 0
32; 1.0000; 0.0000; 0.0000; 0.0000; -99.9900; 0.2529; 0.0157; 0.4958; 164.42; 0.74; 23.25; 164.42; 0.74; 23.25; 0.9368; 0.0004; 0.0122; 0.0541; 0.0008; 0.0249; 28.61; 0.10; 3.21; 0.00; 0.00; 0.00; 0.00; 0.00; 0.00; 0
33; 1.0000; 0.0000; 0.0000; 0.0000; -99.9900; 0.2535; 0.0156; 0.4939; 164.76; 0.70; 22.25; 164.76; 0.70; 22.25; 0.9347; 0.0004; 0.0128; 0.0553; 0.0008; 0.0260; 27.83; 0.10; 3.10; 0.00; 0.00; 0.00; 0.00; 0.00; 0.00; 0
34; 1.0000; 0.0000; 0.0000; 0.0000; -99.9900; 0.2181; 0.0157; 0.4960; 162.69; 0.77; 24.22; 162.69; 0.77; 24.22; 0.9330; 0.0004; 0.0133; 0.0572; 0.0008; 0.0253; 27.13; 0.10; 3.05; 0.00; 0.00; 0.00; 0.00; 0.00; 0.00; 0
35; 1.0000; 0.0000; 0.0000; 0.0000; -99.9900; 0.2572; 0.0160; 0.5045; 164.10; 0.74; 23.51; 164.10; 0.74; 23.51; 0.9310; 0.0004; 0.0138; 0.0596; 0.0008; 0.0258; 26.45; 0.09; 3.00; 0.00; 0.00; 0.00; 0.00; 0.00; 0.00; 0
36; 1.0000; 0.0000; 0.0000; 0.0000; -99.9900; 0.2394; 0.0158; 0.4988; 164.03; 0.76; 23.91; 164.03; 0.76; 23.91; 0.9293; 0.0005; 0.0143; 0.0612; 0.0008; 0.0266; 25.80; 0.09; 3.00; 0.00; 0.00; 0.00; 0.00; 0.00; 0.00; 0
37; 1.0000; 0.0000; 0.0000; 0.0000; -99.9900; 0.2368; 0.0161; 0.5090; 162.95; 0.74; 23.43; 162.95; 0.74; 23.43; 0.9274; 0.0005; 0.0149; 0.0630; 0.0008; 0.0268; 25.15; 0.09; 2.89; 0.00; 0.00; 0.00; 0.00; 0.00; 0.00; 0
38; 1.0000; 0.0000; 0.0000; 0.0000; -99.9900; 0.2678; 0.0164; 0.5197; 163.07; 0.75; 23.67; 163.07; 0.75; 23.67; 0.9258; 0.0005; 0.0157; 0.0649; 0.0009; 0.0282; 24.52; 0.09; 2.89; 0.00; 0.00; 0.00; 0.00; 0.00; 0.00; 0
39; 1.0000; 0.0000; 0.0000; 0.0000; -99.9900; 0.2383; 0.0157; 0.4976; 163.07; 0.71; 22.49; 163.07; 0.71; 22.49; 0.9239; 0.0005; 0.0161; 0.0669; 0.0009; 0.0280; 23.95; 0.09; 2.87; 0.00; 0.00; 0.00; 0.00; 0.00; 0.00; 0
40; 1.0000; 0.0000; 0.0000; 0.0000; -99.9900; 0.2369; 0.0160; 0.5048; 162.00; 0.75; 23.73; 162.00; 0.75; 23.73; 0.9221; 0.0005; 0.0170; 0.0688; 0.0009; 0.0300; 23.39; 0.09; 2.84; 0.00; 0.00; 0.00; 0.00; 0.00; 0.00; 0
41; 1.0000; 0.0000; 0.0000; 0.0000; -99.9900; 0.2391; 0.0157; 0.4964; 161.81; 0.74; 23.38; 161.81; 0.74; 23.38; 0.9203; 0.0006; 0.0177; 0.0703; 0.0010; 0.0303; 22.87; 0.09; 2.84; 0.00; 0.00; 0.00; 0.00; 0.00; 0.00; 0
42; 1.0000; 0.0000; 0.0000; 0.0000; -99.9900; 0.2481; 0.0153; 0.4835; 162.73; 0.75; 23.72; 162.73; 0.75; 23.72; 0.9185; 0.0006; 0.0180; 0.0725; 0.0010; 0.0302; 22.36; 0.09; 2.81; 0.00; 0.00; 0.00; 0.00; 0.00; 0.00; 0
43; 1.0000; 0.0000; 0.0000; 0.0000; -99.9900; 0.2525; 0.0159; 0.5024; 163.03; 0.73; 23.02; 163.03; 0.73; 23.02; 0.9167; 0.0006; 0.0185; 0.0741; 0.0010; 0.0315; 21.91; 0.09; 2.83; 0.00; 0.00; 0.00; 0.00; 0.00; 0.00; 0
44; 1.0000; 0.0000; 0.0000; 0.0000; -99.9900; 0.2312; 0.0158; 0.5008; 161.13; 0.72; 22.72; 161.13; 0.72; 22.72; 0.9149; 0.0006; 0.0191; 0.0766; 0.0010; 0.0319; 21.48; 0.09; 2.79; 0.00; 0.00; 0.00; 0.00; 0.00; 0.00; 0
45; 1.0000; 0.0000; 0.0000; 0.0000; -99.9900; 0.2700; 0.0157; 0.4962; 163.25; 0.73; 23.07; 163.25; 0.73; 23.07; 0.9129; 0.0006; 0.0194; 0.0779; 0.0010; 0.0314; 21.04; 0.09; 2.72; 0.00; 0.00; 0.00; 0.00; 0.00; 0.00; 0
46; 1.0000; 0.0000; 0.0000; 0.0000; -99.9900; 0.2216; 0.0161; 0.5099; 159.90; 0.74; 23.49; 159.90; 0.74; 23.49; 0.9109; 0.0006; 0.0203; 0.0795; 0.0010; 0.0326; 20.61; 0.08; 2.68; 0.00; 0.00; 0.00; 0.00; 0.00; 0.00; 0
47; 1.0000; 0.0000; 0.0000; 0.0000; -99.9900; 0.2797; 0.0159; 0.5026; 163.12; 0.71; 22.54; 163.12; 0.71; 22.54; 0.9090; 0.0006; 0.0205; 0.0816; 0.0010; 0.0329; 20.23; 0.08; 2.64; 0.00; 0.00; 0.00; 0.00; 0.00; 0.00; 0
48; 1.0000; 0.0000; 0.0000; 0.0000; -99.9900; 0.2256; 0.0155; 0.4915; 161.03; 0.71; 22.57; 161.03; 0.71; 22.57; 0.9075; 0.0007; 0.0207; 0.0833; 0.0011; 0.0343; 19.80; 0.08; 2.63; 0.00; 0.00; 0.00; 0.00; 0.00; 0.00; 0
49; 1.0000; 0.0000; 0.0000; 0.0000; -99.9900; 0.2791; 0.0159; 0.5023; 162.93; 0.70; 22.02; 162.93; 0.70; 22.02; 0.9054; 0.0007; 0.0215; 0.0857; 0.0011; 0.0343; 19.40; 0.08; 2.62; 0.00; 0.00; 0.00; 0.00; 0.00; 0.00; 0
50; 1.0000; 0.0000; 0.0000; 0.0000; -99.9900; 0.2260; 0.0155; 0.4895; 160.73; 0.71; 22.45; 160.73; 0.71; 22.45; 0.9039; 0.0007; 0.0219; 0.0875; 0.0011; 0.0342; 19.07; 0.08; 2.57; 0.00; 0.00; 0.00; 0.00; 0.00; 0.00; 0
51; 1.0000; 0.0000; 0.0000; 0.0000; -99.9900; 0.2668; 0.0165; 0.5206; 160.56; 0.75; 23.59; 160.56; 0.75; 23.59; 0.9018; 0.0007; 0.0225; 0.0892; 0.0011; 0.0342; 18.72; 0.08; 2.55; 0.00; 0.00; 0.00; 0.00; 0.00; 0.00; 0
52; 1.0000; 0.0000; 0.0000; 0.0000; -99.9900; 0.2318; 0.0160; 0.5059; 159.16; 0.75; 23.71; 159.16; 0.75; 23.71; 0.9000; 0.0007; 0.0228; 0.0909; 0.0011; 0.0347; 18.37; 0.08; 2.49; 0.00; 0.00; 0.00; 0.00; 0.00; 0.00; 0
53; 1.0000; 0.0000; 0.0000; 0.0000; -99.9900; 0.2599; 0.0155; 0.4888; 161.67; 0.70; 22.03; 161.67; 0.70; 22.03; 0.8982; 0.0007; 0.0236; 0.0936; 0.0011; 0.0355; 18.04; 0.08; 2.46; 0.00; 0.00; 0.00; 0.00; 0.00; 0.00; 0
54; 1.0000; 0.0000; 0.0000; 0.0000; -99.9900; 0.2439; 0.0160; 0.5064; 160.60; 0.72; 22.72; 160.60; 0.72; 22.72; 0.8964; 0.0008; 0.0243; 0.0945; 0.0012; 0.0369; 17.75; 0.08; 2.47; 0.00; 0.00; 0.00; 0.00; 0.00; 0.00; 0
55; 1.0000; 0.0000; 0.0000; 0.0000; -99.9900; 0.2610; 0.0163; 0.5162; 160.17; 0.70; 22.24; 160.17; 0.70; 22.24; 0.8946; 0.0008; 0.0250; 0.0969; 0.0012; 0.0379; 17.44; 0.08; 2.43; 0.00; 0.00; 0.00; 0.00; 0.00; 0.00; 0
56; 1.0000; 0.0000; 0.0000; 0.0000; -99.9900; 0.2562; 0.0158; 0.5004; 160.47; 0.71; 22.54; 160.47; 0.71; 22.54; 0.8926; 0.0008; 0.0262; 0.0990; 0.0012; 0.0381; 17.13; 0.08; 2.43; 0.00; 0.00; 0.00; 0.00; 0.00; 0.00; 0
57; 1.0000; 0.0000; 0.0000; 0.0000; -99.9900; 0.2240; 0.0159; 0.5035; 158.38; 0.75; 23.66; 158.38; 0.75; 23.66; 0.8906; 0.0009; 0.0273; 0.0998; 0.0012; 0.0390; 16.88; 0.08; 2.44; 0.00; 0.00; 0.00; 0.00; 0.00; 0.00; 0
58; 1.0000; 0.0000; 0.0000; 0.0000; -99.9900; 0.2636; 0.0159; 0.5014; 160.58; 0.71; 22.32; 160.58; 0.71; 22.32; 0.8886; 0.0009; 0.0282; 0.1015; 0.0013; 0.0400; 16.60; 0.08; 2.42; 0.00; 0.00; 0.00; 0.00; 0.00; 0.00; 0
59; 1.0000; 0.0000; 0.0000; 0.0000; -99.9900; 0.2330; 0.0161; 0.5095; 158.53; 0.73; 23.17; 158.53; 0.73; 23.17; 0.8867; 0.0009; 0.0285; 0.1036; 0.0013; 0.0406; 16.32; 0.07; 2.36; 0.00; 0.00; 0.00; 0.00; 0.00; 0.00; 0
60; 1.0000; 0.0000; 0.0000; 0.0000; -99.9900; 0.2790; 0.0166; 0.5244; 159.75; 0.72; 22.79; 159.75; 0.72; 22.79; 0.8849; 0.0009; 0.0294; 0.1052; 0.0013; 0.0412; 16.09; 0.07; 2.36; 0.00; 0.00; 0.00; 0.00; 0.00; 0.00; 0
61; 1.0000; 0.0000; 0.0000; 0.0000; -99.9900; 0.2089; 0.0158; 0.5001; 157.34; 0.72; 22.70; 157.34; 0.72; 22.70; 0.8831; 0.0009; 0.0298; 0.1085; 0.0013; 0.0413; 15.83; 0.07; 2.34; 0.00; 0.00; 0.00; 0.00; 0.00; 0.00; 0
62; 1.0000; 0.0000; 0.0000; 0.0000; -99.9900; 0.2603; 0.0162; 0.5135; 158.42; 0.73; 23.23; 158.42; 0.73; 23.23; 0.8813; 0.0010; 0.0307; 0.1086; 0.0014; 0.0427; 15.60; 0.07; 2.34; 0.00; 0.00; 0.00; 0.00; 0.00; 0.00; 0
63; 1.0000; 0.0000; 0.0000; 0.0000; -99.9900; 0.2473; 0.0161; 0.5090; 158.59; 0.71; 22.51; 158.59; 0.71; 22.51; 0.8794; 0.0010; 0.0317; 0.1102; 0.0014; 0.0437; 15.36; 0.07; 2.30; 0.00; 0.00; 0.00; 0.00; 0.00; 0.00; 0
64; 1.0000; 0.0000; 0.0000; 0.0000; -99.9900; 0.2351; 0.0158; 0.4982; 158.12; 0.72; 22.83; 158.12; 0.72; 22.83; 0.8781; 0.0010; 0.0330; 0.1120; 0.0014; 0.0454; 15.12; 0.07; 2.28; 0.00; 0.00; 0.00; 0.00; 0.00; 0.00; 0
65; 1.0000; 0.0000; 0.0000; 0.0000; -99.9900; 0.2508; 0.0161; 0.5100; 158.19; 0.70; 22.19; 158.19; 0.70; 22.19; 0.8762; 0.0011; 0.0344; 0.1154; 0.0015; 0.0461; 14.89; 0.07; 2.28; 0.00; 0.00; 0.00; 0.00; 0.00; 0.00; 0
66; 1.0000; 0.0000; 0.0000; 0.0000; -99.9900; 0.2497; 0.0158; 0.5005; 158.08; 0.71; 22.33; 158.08; 0.71; 22.33; 0.8744; 0.0011; 0.0349; 0.1171; 0.0014; 0.0458; 14.70; 0.07; 2.27; 0.00; 0.00; 0.00; 0.00; 0.00; 0.00; 0
67; 1.0000; 0.0000; 0.0000; 0.0000; -99.9900; 0.2483; 0.0158; 0.4986; 158.19; 0.69; 21.82; 158.19; 0.69; 21.82; 0.8727; 0.0011; 0.0352; 0.1188; 0.0015; 0.0461; 14.47; 0.07; 2.24; 0.00; 0.00; 0.00; 0.00; 0.00; 0.00; 0
68; 1.0000; 0.0000; 0.0000; 0.0000; -99.9900; 0.2327; 0.0157; 0.4974; 156.64; 0.71; 22.50; 156.64; 0.71; 22.50; 0.8706; 0.0011; 0.0354; 0.1207; 0.0015; 0.0467; 14.27; 0.07; 2.22; 0.00; 0.00; 0.00; 0.00; 0.00; 0.00; 0
69; 1.0000; 0.0000; 0.0000; 0.0000; -99.9900; 0.2554; 0.0159; 0.5020; 157.21; 0.71; 22.56; 157.21; 0.71; 22.56; 0.8684; 0.0012; 0.0364; 0.1234; 0.0015; 0.0470; 14.08; 0.07; 2.16; 0.00; 0.00; 0.00; 0.00; 0.00; 0.00; 0
70; 1.0000; 0.0000; 0.0000; 0.0000; -99.9900; 0.2548; 0.0161; 0.5100; 157.05; 0.70; 22.02; 157.05; 0.70; 22.02; 0.8671; 0.0011; 0.0362; 0.1237; 0.0015; 0.0474; 13.88; 0.07; 2.15; 0.00; 0.00; 0.00; 0.00; 0.00; 0.00; 0
71; 1.0000; 0.0000; 0.0000; 0.0000; -99.9900; 0.2218; 0.0155; 0.4888; 155.15; 0.73; 23.01; 155.15; 0.73; 23.01; 0.8653; 0.0012; 0.0364; 0.1254; 0.0015; 0.0477; 13.68; 0.07; 2.13; 0.00; 0.00; 0.00; 0.00; 0.00; 0.00; 0
72; 1.0000; 0.0000; 0.0000; 0.0000; -99.9900; 0.2685; 0.0158; 0.4984; 156.76; 0.71; 22.37; 156.76; 0.71; 22.37; 0.8633; 0.0012; 0.0367; 0.1272; 0.0015; 0.0467; 13.53; 0.07; 2.16; 0.00; 0.00; 0.00; 0.00; 0.00; 0.00; 0
73; 1.0000; 0.0000; 0.0000; 0.0000; -99.9900; 0.2330; 0.0155; 0.4897; 156.31; 0.73; 23.12; 156.31; 0.73; 23.12; 0.8617; 0.0012; 0.0371; 0.1289; 0.0015; 0.0480; 13.35; 0.07; 2.13; 0.00; 0.00; 0.00; 0.00; 0.00; 0.00; 0
74; 1.0000; 0.0000; 0.0000; 0.0000; -99.9900; 0.2443; 0.0158; 0.5012; 155.50; 0.71; 22.59; 155.50; 0.71; 22.59; 0.8601; 0.0012; 0.0376; 0.1303; 0.0016; 0.0492; 13.17; 0.07; 2.14; 0.00; 0.00; 0.00; 0.00; 0.00; 0.00; 0
75; 1.0000; 0.0000; 0.0000; 0.0000; -99.9900; 0.2485; 0.0158; 0.4993; 155.96; 0.72; 22.88; 155.96; 0.72; 22.88; 0.8575; 0.0012; 0.0393; 0.1340; 0.0016; 0.0518; 13.00; 0.07; 2.13; 0.00; 0.00; 0.00; 0.00; 0.00; 0.00; 0
76; 1.0000; 0.0000; 0.0000; 0.0000; -99.9900; 0.2390; 0.0159; 0.5038; 155.17; 0.74; 23.25; 155.17; 0.74; 23.25; 0.8553; 0.0013; 0.0405; 0.1369; 0.0016; 0.0518; 12.83; 0.07; 2.11; 0.00; 0.00; 0.00; 0.00; 0.00; 0.00; 0
77; 1.0000; 0.0000; 0.0000; 0.0000; -99.9900; 0.2657; 0.0155; 0.4912; 156.97; 0.69; 21.74; 156.97; 0.69; 21.74; 0.8535; 0.0013; 0.0408; 0.1361; 0.0016; 0.0508; 12.69; 0.07; 2.11; 0.00; 0.00; 0.00; 0.00; 0.00; 0.00; 0
78; 1.0000; 0.0000; 0.0000; 0.0000; -99.9900; 0.2219; 0.0156; 0.4925; 154.08; 0.70; 22.19; 154.08; 0.70; 22.19; 0.8520; 0.0013; 0.0406; 0.1381; 0.0016; 0.0503; 12.54; 0.07; 2.09; 0.00; 0.00; 0.00; 0.00; 0.00; 0.00; 0
79; 1.0000; 0.0000; 0.0000; 0.0000; -99.9900; 0.2650; 0.0158; 0.5011; 155.25; 0.69; 21.77; 155.25; 0.69; 21.77; 0.8500; 0.0013; 0.0422; 0.1402; 0.0016; 0.0513; 12.37; 0.07; 2.07; 0.00; 0.00; 0.00; 0.00; 0.00; 0.00; 0
80; 1.0000; 0.0000; 0.0000; 0.0000; -99.9900; 0.2346; 0.0161; 0.5094; 153.95; 0.70; 22.20; 153.95; 0.70; 22.20; 0.8480; 0.0014; 0.0432; 0.1418; 0.0017; 0.0532; 12.24; 0.07; 2.07; 0.00; 0.00; 0.00; 0.00; 0.00; 0.00; 0
81; 1.0000; 0.0000; 0.0000; 0.0000; -99.9900; 0.2696; 0.0160; 0.5044; 154.99; 0.67; 21.04; 154.99; 0.67; 21.04; 0.8466; 0.0014; 0.0439; 0.1437; 0.0017; 0.0526; 12.10; 0.07; 2.08; 0.00; 0.00; 0.00; 0.00; 0.00; 0.00; 0
82; 1.0000; 0.0000; 0.0000; 0.0000; -99.9900; 0.2098; 0.0152; 0.4798; 153.17; 0.72; 22.70; 153.17; 0.72; 22.70; 0.8446; 0.0014; 0.0440; 0.1459; 0.0017; 0.0536; 11.98; 0.07; 2.09; 0.00; 0.00; 0.00; 0.00; 0.00; 0.00; 0
83; 1.0000; 0.0000; 0.0000; 0.0000; -99.9900; 0.2561; 0.0161; 0.5096; 153.71; 0.70; 22.21; 153.71; 0.70; 22.21; 0.8435; 0.0014; 0.0443; 0.1463; 0.0017; 0.0543; 11.85; 0.07; 2.07; 0.00; 0.00; 0.00; 0.00; 0.00; 0.00; 0
84; 1.0000; 0.0000; 0.0000; 0.0000; -99.9900; 0.2476; 0.0159; 0.5015; 153.92; 0.69; 21.86; 153.92; 0.69; 21.86; 0.8416; 0.0014; 0.0450; 0.1490; 0.0018; 0.0560; 11.71; 0.06; 2.03; 0.00; 0.00; 0.00; 0.00; 0.00; 0.00; 0
85; 1.0000; 0.0000; 0.0000; 0.0000; -99.9900; 0.2426; 0.0156; 0.4930; 154.07; 0.68; 21.49; 154.07; 0.68; 21.49; 0.8387; 0.0015; 0.0463; 0.1527; 0.0018; 0.0579; 11.58; 0.06; 2.05; 0.00; 0.00; 0.00; 0.00; 0.00; 0.00; 0
86; 1.0000; 0.0000; 0.0000; 0.0000; -99.9900; 0.2434; 0.0158; 0.5005; 152.95; 0.68; 21.63; 152.95; 0.68; 21.63; 0.8371; 0.0015; 0.0475; 0.1551; 0.0019; 0.0599; 11.44; 0.06; 2.03; 0.00; 0.00; 0.00; 0.00; 0.00; 0.00; 0
87; 1.0000; 0.0000; 0.0000; 0.0000; -99.9900; 0.2533; 0.0160; 0.5055; 153.22; 0.71; 22.42; 153.22; 0.71; 22.42; 0.8354; 0.0015; 0.0480; 0.1566; 0.0019; 0.0595; 11.32; 0.06; 2.03; 0.00; 0.00; 0.00; 0.00; 0.00; 0.00; 0
88; 1.0000; 0.0000; 0.0000; 0.0000; -99.9900; 0.2057; 0.0149; 0.4721; 151.72; 0.69; 21.94; 151.72; 0.69; 21.94; 0.8330; 0.0016; 0.0496; 0.1583; 0.0019; 0.0605; 11.20; 0.06; 2.03; 0.00; 0.00; 0.00; 0.00; 0.00; 0.00; 0
89; 1.0000; 0.0000; 0.0000; 0.0000; -99.9900; 0.2741; 0.0162; 0.5134; 152.75; 0.70; 22.14; 152.75; 0.70; 22.14; 0.8312; 0.0016; 0.0505; 0.1609; 0.0019; 0.0605; 11.10; 0.06; 2.02; 0.00; 0.00; 0.00; 0.00; 0.00; 0.00; 0
90; 1.0000; 0.0000; 0.0000; 0.0000; -99.9900; 0.2291; 0.0156; 0.4943; 152.71; 0.67; 21.17; 152.71; 0.67; 21.17; 0.8294; 0.0016; 0.0512; 0.1616; 0.0019; 0.0613; 10.99; 0.06; 2.02; 0.00; 0.00; 0.00; 0.00; 0.00; 0.00; 0
91; 1.0000; 0.0000; 0.0000; 0.0000; -99.9900; 0.2538; 0.0161; 0.5086; 152.25; 0.68; 21.55; 152.25; 0.68; 21.55; 0.8276; 0.0016; 0.0513; 0.1631; 0.0020; 0.0619; 10.85; 0.06; 2.00; 0.00; 0.00; 0.00; 0.00; 0.00; 0.00; 0
92; 1.0000; 0.0000; 0.0000; 0.0000; -99.9900; 0.2552; 0.0163; 0.5155; 152.24; 0.67; 21.18; 152.24; 0.67; 21.18; 0.8264; 0.0016; 0.0514; 0.1630; 0.0020; 0.0633; 10.75; 0.06; 2.00; 0.00; 0.00; 0.00; 0.00; 0.00; 0.00; 0
93; 1.0000; 0.0000; 0.0000; 0.0000; -99.9900; 0.2543; 0.0162; 0.5132; 151.54; 0.68; 21.41; 151.54; 0.68; 21.41; 0.8257; 0.0016; 0.0517; 0.1643; 0.0020; 0.0643; 10.63; 0.06; 1.99; 0.00; 0.00; 0.00; 0.00; 0.00; 0.00; 0
94; 1.0000; 0.0000; 0.0000; 0.0000; -99.9900; 0.2548; 0.0158; 0.5006; 152.44; 0.67; 21.27; 152.44; 0.67; 21.27; 0.8237; 0.0017; 0.0527; 0.1655; 0.0021; 0.0649; 10.54; 0.06; 1.97; 0.00; 0.00; 0.00; 0.00; 0.00; 0.00; 0
95; 1.0000; 0.0000; 0.0000; 0.0000; -99.9900; 0.2281; 0.0157; 0.4963; 150.93; 0.68; 21.63; 150.93; 0.68; 21.63; 0.8215; 0.0017; 0.0539; 0.1658; 0.0020; 0.0648; 10.44; 0.06; 1.96; 0.00; 0.00; 0.00; 0.00; 0.00; 0.00; 0
96; 1.0000; 0.0000; 0.0000; 0.0000; -99.9900; 0.2392; 0.0160; 0.5056; 150.14; 0.69; 21.81; 150.14; 0.69; 21.81; 0.8197; 0.0017; 0.0552; 0.1702; 0.0020; 0.0642; 10.31; 0.06; 1.94; 0.00; 0.00; 0.00; 0.00; 0.00; 0.00; 0
97; 1.0000; 0.0000; 0.0000; 0.0000; -99.9900; 0.2762; 0.0162; 0.5125; 151.38; 0.67; 21.31; 151.38; 0.67; 21.31; 0.8176; 0.0018; 0.0556; 0.1732; 0.0020; 0.0639; 10.21; 0.06; 1.95; 0.00; 0.00; 0.00; 0.00; 0.00; 0.00; 0
98; 1.0000; 0.0000; 0.0000; 0.0000; -99.9900; 0.2121; 0.0155; 0.4897; 149.55; 0.71; 22.37; 149.55; 0.71; 22.37; 0.8151; 0.0018; 0.0564; 0.1744; 0.0021; 0.0653; 10.10; 0.06; 1.93; 0.00; 0.00; 0.00; 0.00; 0.00; 0.00; 0
99; 1.0000; 0.0000; 0.0000; 0.0000; -99.9900; 0.2653; 0.0164; 0.5179; 150.20; 0.68; 21.50; 150.20; 0.68; 21.50; 0.8132; 0.0018; 0.0566; 0.1779; 0.0021; 0.0671; 9.99; 0.06; 1.90; 0.00; 0.00; 0.00; 0.00; 0.00; 0.00; 0
100; 1.0000; 0.0000; 0.0000; 0.0000; -99.9900; 0.2451; 0.0157; 0.4977; 150.59; 0.67; 21.31; 150.59; 0.67; 21.31; 0.8111; 0.0018; 0.0571; 0.1806; 0.0021; 0.0667; 9.88; 0.06; 1.88; 0.00; 0.00; 0.00; 0.00; 0.00; 0.00; 0
Population 2: Kahuku_Complex
0; 1.0000; 0.0000; 0.0000; 0.0000; -99.9900;      0;      0;      0; 84.00; 0.00; 0.00; 84.00; 0.00; 0.00; 0.9940; 0.0000; 0.0000; 0.0000; 0.0000; 0.0000; 168.00; 0.00; 0.00; 0.00; 0.00; 0.00; 0.00; 0.00; 0.00; 0
1; 1.0000; 0.0000; 0.0000; 0.0000; -99.9900; -0.3188; 0.0028; 0.0870; 61.30; 0.17; 5.26; 61.30; 0.17; 5.26; 0.9918; 0.0000; 0.0007; 0.0000; 0.0000; 0.0000; 122.60; 0.33; 10.51; 0.00; 0.00; 0.00; 0.00; 0.00; 0.00; 0
2; 1.0000; 0.0000; 0.0000; 0.0000; -99.9900; 0.7771; 0.0125; 0.3962; 98.18; 0.47; 14.99; 98.18; 0.47; 14.99; 0.9868; 0.0000; 0.0013; 0.0000; 0.0000; 0.0000; 99.99; 0.28; 8.86; 0.00; 0.00; 0.00; 0.00; 0.00; 0.00; 0
3; 1.0000; 0.0000; 0.0000; 0.0000; -99.9900; -0.0150; 0.0111; 0.3514; 88.97; 0.44; 14.07; 88.97; 0.44; 14.07; 0.9842; 0.0001; 0.0019; 0.0000; 0.0000; 0.0000; 86.54; 0.25; 7.91; 0.00; 0.00; 0.00; 0.00; 0.00; 0.00; 0
4; 1.0000; 0.0000; 0.0000; 0.0000; -99.9900; 0.3699; 0.0160; 0.5072; 94.90; 0.45; 14.33; 94.90; 0.45; 14.33; 0.9805; 0.0001; 0.0024; 0.0033; 0.0003; 0.0082; 74.38; 0.21; 6.58; 0.00; 0.00; 0.00; 0.00; 0.00; 0.00; 0
5; 1.0000; 0.0000; 0.0000; 0.0000; -99.9900; 0.1463; 0.0154; 0.4876; 91.08; 0.45; 14.31; 91.08; 0.45; 14.31; 0.9774; 0.0001; 0.0029; 0.0057; 0.0003; 0.0110; 65.98; 0.19; 6.08; 0.00; 0.00; 0.00; 0.00; 0.00; 0.00; 0
6; 1.0000; 0.0000; 0.0000; 0.0000; -99.9900; 0.3004; 0.0169; 0.5340; 92.36; 0.44; 13.99; 92.36; 0.44; 13.99; 0.9738; 0.0001; 0.0036; 0.0094; 0.0004; 0.0142; 58.76; 0.18; 5.56; 0.00; 0.00; 0.00; 0.00; 0.00; 0.00; 0
7; 1.0000; 0.0000; 0.0000; 0.0000; -99.9900; 0.2280; 0.0162; 0.5127; 91.45; 0.42; 13.36; 91.45; 0.42; 13.36; 0.9705; 0.0001; 0.0043; 0.0130; 0.0005; 0.0167; 53.34; 0.17; 5.31; 0.00; 0.00; 0.00; 0.00; 0.00; 0.00; 0
8; 1.0000; 0.0000; 0.0000; 0.0000; -99.9900; 0.2499; 0.0161; 0.5105; 91.50; 0.44; 13.99; 91.50; 0.44; 13.99; 0.9672; 0.0002; 0.0049; 0.0159; 0.0006; 0.0180; 48.52; 0.15; 4.88; 0.00; 0.00; 0.00; 0.00; 0.00; 0.00; 0
9; 1.0000; 0.0000; 0.0000; 0.0000; -99.9900; 0.2277; 0.0161; 0.5105; 90.32; 0.43; 13.48; 90.32; 0.43; 13.48; 0.9640; 0.0002; 0.0055; 0.0181; 0.0006; 0.0191; 44.76; 0.15; 4.73; 0.00; 0.00; 0.00; 0.00; 0.00; 0.00; 0
10; 1.0000; 0.0000; 0.0000; 0.0000; -99.9900; 0.2510; 0.0164; 0.5176; 90.00; 0.45; 14.18; 90.00; 0.45; 14.18; 0.9602; 0.0002; 0.0062; 0.0221; 0.0007; 0.0209; 41.14; 0.14; 4.33; 0.00; 0.00; 0.00; 0.00; 0.00; 0.00; 0
11; 1.0000; 0.0000; 0.0000; 0.0000; -99.9900; 0.2156; 0.0162; 0.5124; 88.61; 0.45; 14.13; 88.61; 0.45; 14.13; 0.9571; 0.0002; 0.0066; 0.0251; 0.0007; 0.0219; 38.38; 0.13; 4.07; 0.00; 0.00; 0.00; 0.00; 0.00; 0.00; 0
12; 1.0000; 0.0000; 0.0000; 0.0000; -99.9900; 0.2650; 0.0161; 0.5104; 89.39; 0.43; 13.59; 89.39; 0.43; 13.59; 0.9535; 0.0002; 0.0076; 0.0293; 0.0007; 0.0233; 35.85; 0.12; 3.87; 0.00; 0.00; 0.00; 0.00; 0.00; 0.00; 0
13; 1.0000; 0.0000; 0.0000; 0.0000; -99.9900; 0.2066; 0.0158; 0.4984; 87.91; 0.43; 13.59; 87.91; 0.43; 13.59; 0.9500; 0.0003; 0.0086; 0.0325; 0.0007; 0.0236; 33.62; 0.12; 3.73; 0.00; 0.00; 0.00; 0.00; 0.00; 0.00; 0
14; 1.0000; 0.0000; 0.0000; 0.0000; -99.9900; 0.2396; 0.0161; 0.5107; 87.78; 0.44; 13.83; 87.78; 0.44; 13.83; 0.9464; 0.0003; 0.0095; 0.0365; 0.0008; 0.0260; 31.75; 0.11; 3.58; 0.00; 0.00; 0.00; 0.00; 0.00; 0.00; 0
15; 1.0000; 0.0000; 0.0000; 0.0000; -99.9900; 0.2077; 0.0158; 0.5005; 86.48; 0.44; 14.03; 86.48; 0.44; 14.03; 0.9428; 0.0003; 0.0106; 0.0392; 0.0008; 0.0268; 30.00; 0.11; 3.36; 0.00; 0.00; 0.00; 0.00; 0.00; 0.00; 0
16; 1.0000; 0.0000; 0.0000; 0.0000; -99.9900; 0.2613; 0.0162; 0.5124; 87.03; 0.42; 13.15; 87.03; 0.42; 13.15; 0.9395; 0.0004; 0.0115; 0.0428; 0.0009; 0.0296; 28.44; 0.11; 3.33; 0.00; 0.00; 0.00; 0.00; 0.00; 0.00; 0
17; 1.0000; 0.0000; 0.0000; 0.0000; -99.9900; 0.2352; 0.0157; 0.4966; 86.75; 0.40; 12.63; 86.75; 0.40; 12.63; 0.9362; 0.0004; 0.0123; 0.0465; 0.0010; 0.0307; 27.04; 0.10; 3.20; 0.00; 0.00; 0.00; 0.00; 0.00; 0.00; 0
18; 1.0000; 0.0000; 0.0000; 0.0000; -99.9900; 0.2312; 0.0158; 0.4995; 85.61; 0.40; 12.55; 85.61; 0.40; 12.55; 0.9326; 0.0004; 0.0132; 0.0507; 0.0010; 0.0321; 25.74; 0.10; 3.14; 0.00; 0.00; 0.00; 0.00; 0.00; 0.00; 0
19; 1.0000; 0.0000; 0.0000; 0.0000; -99.9900; 0.2357; 0.0161; 0.5092; 85.12; 0.42; 13.18; 85.12; 0.42; 13.18; 0.9292; 0.0004; 0.0139; 0.0541; 0.0010; 0.0324; 24.57; 0.10; 3.10; 0.00; 0.00; 0.00; 0.00; 0.00; 0.00; 0
20; 1.0000; 0.0000; 0.0000; 0.0000; -99.9900; 0.2389; 0.0160; 0.5051; 84.48; 0.40; 12.74; 84.48; 0.40; 12.74; 0.9257; 0.0005; 0.0147; 0.0569; 0.0011; 0.0335; 23.52; 0.10; 3.02; 0.00; 0.00; 0.00; 0.00; 0.00; 0.00; 0
21; 1.0000; 0.0000; 0.0000; 0.0000; -99.9900; 0.2260; 0.0161; 0.5099; 83.56; 0.42; 13.41; 83.56; 0.42; 13.41; 0.9222; 0.0005; 0.0158; 0.0597; 0.0011; 0.0355; 22.53; 0.09; 2.98; 0.00; 0.00; 0.00; 0.00; 0.00; 0.00; 0
22; 1.0000; 0.0000; 0.0000; 0.0000; -99.9900; 0.2308; 0.0158; 0.5000; 83.42; 0.41; 12.97; 83.42; 0.41; 12.97; 0.9186; 0.0005; 0.0166; 0.0629; 0.0011; 0.0358; 21.67; 0.09; 2.88; 0.00; 0.00; 0.00; 0.00; 0.00; 0.00; 0
23; 1.0000; 0.0000; 0.0000; 0.0000; -99.9900; 0.2219; 0.0163; 0.5141; 82.13; 0.41; 12.93; 82.13; 0.41; 12.93; 0.9153; 0.0006; 0.0176; 0.0664; 0.0012; 0.0364; 20.83; 0.09; 2.77; 0.00; 0.00; 0.00; 0.00; 0.00; 0.00; 0
24; 1.0000; 0.0000; 0.0000; 0.0000; -99.9900; 0.2594; 0.0161; 0.5103; 82.95; 0.41; 12.89; 82.95; 0.41; 12.89; 0.9118; 0.0006; 0.0185; 0.0712; 0.0012; 0.0384; 20.11; 0.09; 2.69; 0.00; 0.00; 0.00; 0.00; 0.00; 0.00; 0
25; 1.0000; 0.0000; 0.0000; 0.0000; -99.9900; 0.2076; 0.0160; 0.5063; 81.72; 0.41; 13.03; 81.72; 0.41; 13.03; 0.9080; 0.0006; 0.0200; 0.0744; 0.0012; 0.0394; 19.40; 0.08; 2.66; 0.00; 0.00; 0.00; 0.00; 0.00; 0.00; 0
26; 1.0000; 0.0000; 0.0000; 0.0000; -99.9900; 0.2203; 0.0164; 0.5179; 80.50; 0.42; 13.13; 80.50; 0.42; 13.13; 0.9046; 0.0007; 0.0214; 0.0767; 0.0013; 0.0397; 18.69; 0.08; 2.63; 0.00; 0.00; 0.00; 0.00; 0.00; 0.00; 0
27; 1.0000; 0.0000; 0.0000; 0.0000; -99.9900; 0.2320; 0.0161; 0.5080; 80.22; 0.40; 12.52; 80.22; 0.40; 12.52; 0.9013; 0.0007; 0.0225; 0.0803; 0.0014; 0.0430; 18.05; 0.08; 2.62; 0.00; 0.00; 0.00; 0.00; 0.00; 0.00; 0
28; 1.0000; 0.0000; 0.0000; 0.0000; -99.9900; 0.2296; 0.0157; 0.4968; 80.14; 0.40; 12.54; 80.14; 0.40; 12.54; 0.8981; 0.0007; 0.0233; 0.0839; 0.0014; 0.0442; 17.50; 0.08; 2.56; 0.00; 0.00; 0.00; 0.00; 0.00; 0.00; 0
29; 1.0000; 0.0000; 0.0000; 0.0000; -99.9900; 0.2237; 0.0160; 0.5050; 79.09; 0.40; 12.50; 79.09; 0.40; 12.50; 0.8948; 0.0008; 0.0247; 0.0879; 0.0014; 0.0454; 16.92; 0.08; 2.53; 0.00; 0.00; 0.00; 0.00; 0.00; 0.00; 0
30; 1.0000; 0.0000; 0.0000; 0.0000; -99.9900; 0.2288; 0.0161; 0.5097; 78.64; 0.39; 12.45; 78.64; 0.39; 12.45; 0.8912; 0.0008; 0.0257; 0.0913; 0.0015; 0.0461; 16.40; 0.08; 2.47; 0.00; 0.00; 0.00; 0.00; 0.00; 0.00; 0
31; 1.0000; 0.0000; 0.0000; 0.0000; -99.9900; 0.2351; 0.0164; 0.5196; 78.29; 0.39; 12.44; 78.29; 0.39; 12.44; 0.8871; 0.0009; 0.0276; 0.0954; 0.0015; 0.0478; 15.89; 0.08; 2.46; 0.00; 0.00; 0.00; 0.00; 0.00; 0.00; 0
32; 1.0000; 0.0000; 0.0000; 0.0000; -99.9900; 0.2129; 0.0160; 0.5047; 77.27; 0.40; 12.59; 77.27; 0.40; 12.59; 0.8831; 0.0009; 0.0292; 0.0987; 0.0015; 0.0490; 15.40; 0.08; 2.40; 0.00; 0.00; 0.00; 0.00; 0.00; 0.00; 0
33; 1.0000; 0.0000; 0.0000; 0.0000; -99.9900; 0.2462; 0.0163; 0.5144; 77.30; 0.37; 11.82; 77.30; 0.37; 11.82; 0.8794; 0.0010; 0.0310; 0.1031; 0.0016; 0.0505; 14.94; 0.07; 2.36; 0.00; 0.00; 0.00; 0.00; 0.00; 0.00; 0
34; 1.0000; 0.0000; 0.0000; 0.0000; -99.9900; 0.2170; 0.0158; 0.5008; 76.11; 0.38; 12.01; 76.11; 0.38; 12.01; 0.8763; 0.0011; 0.0333; 0.1059; 0.0017; 0.0526; 14.51; 0.07; 2.31; 0.00; 0.00; 0.00; 0.00; 0.00; 0.00; 0
35; 1.0000; 0.0000; 0.0000; 0.0000; -99.9900; 0.2397; 0.0163; 0.5146; 75.79; 0.39; 12.37; 75.79; 0.39; 12.37; 0.8727; 0.0011; 0.0342; 0.1097; 0.0017; 0.0529; 14.10; 0.07; 2.28; 0.00; 0.00; 0.00; 0.00; 0.00; 0.00; 0
36; 1.0000; 0.0000; 0.0000; 0.0000; -99.9900; 0.2242; 0.0159; 0.5025; 75.34; 0.38; 11.93; 75.34; 0.38; 11.93; 0.8692; 0.0011; 0.0348; 0.1121; 0.0017; 0.0536; 13.70; 0.07; 2.22; 0.00; 0.00; 0.00; 0.00; 0.00; 0.00; 0
37; 1.0000; 0.0000; 0.0000; 0.0000; -99.9900; 0.2256; 0.0162; 0.5113; 74.63; 0.37; 11.79; 74.63; 0.37; 11.79; 0.8657; 0.0012; 0.0366; 0.1150; 0.0018; 0.0558; 13.34; 0.07; 2.17; 0.00; 0.00; 0.00; 0.00; 0.00; 0.00; 0
38; 1.0000; 0.0000; 0.0000; 0.0000; -99.9900; 0.2344; 0.0162; 0.5132; 74.11; 0.38; 11.95; 74.11; 0.38; 11.95; 0.8620; 0.0012; 0.0378; 0.1198; 0.0018; 0.0572; 12.98; 0.07; 2.19; 0.00; 0.00; 0.00; 0.00; 0.00; 0.00; 0
39; 1.0000; 0.0000; 0.0000; 0.0000; -99.9900; 0.2127; 0.0160; 0.5047; 72.94; 0.36; 11.26; 72.94; 0.36; 11.26; 0.8584; 0.0012; 0.0395; 0.1245; 0.0019; 0.0593; 12.67; 0.07; 2.15; 0.00; 0.00; 0.00; 0.00; 0.00; 0.00; 0
40; 1.0000; 0.0000; 0.0000; 0.0000; -99.9900; 0.2424; 0.0157; 0.4975; 73.14; 0.37; 11.78; 73.14; 0.37; 11.78; 0.8547; 0.0013; 0.0408; 0.1280; 0.0019; 0.0606; 12.37; 0.07; 2.13; 0.00; 0.00; 0.00; 0.00; 0.00; 0.00; 0
41; 1.0000; 0.0000; 0.0000; 0.0000; -99.9900; 0.2128; 0.0161; 0.5086; 72.14; 0.38; 11.95; 72.14; 0.38; 11.95; 0.8513; 0.0013; 0.0425; 0.1314; 0.0020; 0.0638; 12.05; 0.07; 2.12; 0.00; 0.00; 0.00; 0.00; 0.00; 0.00; 0
42; 1.0000; 0.0000; 0.0000; 0.0000; -99.9900; 0.2466; 0.0159; 0.5026; 72.36; 0.38; 12.06; 72.36; 0.38; 12.06; 0.8481; 0.0014; 0.0428; 0.1314; 0.0021; 0.0659; 11.78; 0.07; 2.08; 0.00; 0.00; 0.00; 0.00; 0.00; 0.00; 0
43; 1.0000; 0.0000; 0.0000; 0.0000; -99.9900; 0.2269; 0.0160; 0.5069; 71.72; 0.34; 10.84; 71.72; 0.34; 10.84; 0.8443; 0.0014; 0.0453; 0.1350; 0.0021; 0.0658; 11.49; 0.06; 2.02; 0.00; 0.00; 0.00; 0.00; 0.00; 0.00; 0
44; 1.0000; 0.0000; 0.0000; 0.0000; -99.9900; 0.2145; 0.0158; 0.4990; 71.01; 0.36; 11.46; 71.01; 0.36; 11.46; 0.8406; 0.0015; 0.0473; 0.1387; 0.0021; 0.0674; 11.22; 0.06; 1.97; 0.00; 0.00; 0.00; 0.00; 0.00; 0.00; 0
45; 1.0000; 0.0000; 0.0000; 0.0000; -99.9900; 0.2378; 0.0160; 0.5059; 70.72; 0.34; 10.87; 70.72; 0.34; 10.87; 0.8366; 0.0016; 0.0496; 0.1422; 0.0022; 0.0687; 10.95; 0.06; 1.99; 0.00; 0.00; 0.00; 0.00; 0.00; 0.00; 0
46; 1.0000; 0.0000; 0.0000; 0.0000; -99.9900; 0.2144; 0.0160; 0.5045; 69.34; 0.37; 11.55; 69.34; 0.37; 11.55; 0.8339; 0.0016; 0.0497; 0.1449; 0.0023; 0.0712; 10.70; 0.06; 1.96; 0.00; 0.00; 0.00; 0.00; 0.00; 0.00; 0
47; 1.0000; 0.0000; 0.0000; 0.0000; -99.9900; 0.2289; 0.0163; 0.5140; 68.94; 0.36; 11.44; 68.94; 0.36; 11.44; 0.8300; 0.0017; 0.0524; 0.1489; 0.0024; 0.0743; 10.49; 0.06; 2.00; 0.00; 0.00; 0.00; 0.00; 0.00; 0.00; 0
48; 1.0000; 0.0000; 0.0000; 0.0000; -99.9900; 0.2160; 0.0160; 0.5067; 68.22; 0.35; 10.98; 68.22; 0.35; 10.98; 0.8266; 0.0017; 0.0545; 0.1523; 0.0025; 0.0777; 10.32; 0.06; 2.00; 0.00; 0.00; 0.00; 0.00; 0.00; 0.00; 0
49; 1.0000; 0.0000; 0.0000; 0.0000; -99.9900; 0.2377; 0.0162; 0.5112; 68.00; 0.35; 11.18; 68.00; 0.35; 11.18; 0.8232; 0.0018; 0.0562; 0.1567; 0.0024; 0.0767; 10.10; 0.06; 1.97; 0.00; 0.00; 0.00; 0.00; 0.00; 0.00; 0
50; 1.0000; 0.0000; 0.0000; 0.0000; -99.9900; 0.2170; 0.0158; 0.5007; 67.31; 0.35; 11.00; 67.31; 0.35; 11.00; 0.8195; 0.0019; 0.0587; 0.1588; 0.0024; 0.0764; 9.92; 0.06; 1.95; 0.00; 0.00; 0.00; 0.00; 0.00; 0.00; 0
51; 1.0000; 0.0000; 0.0000; 0.0000; -99.9900; 0.2189; 0.0161; 0.5100; 66.38; 0.34; 10.83; 66.38; 0.34; 10.83; 0.8164; 0.0019; 0.0607; 0.1629; 0.0025; 0.0795; 9.74; 0.06; 1.94; 0.00; 0.00; 0.00; 0.00; 0.00; 0.00; 0
52; 1.0000; 0.0000; 0.0000; 0.0000; -99.9900; 0.2173; 0.0157; 0.4955; 65.96; 0.35; 11.09; 65.96; 0.35; 11.09; 0.8136; 0.0020; 0.0617; 0.1653; 0.0025; 0.0795; 9.54; 0.06; 1.91; 0.00; 0.00; 0.00; 0.00; 0.00; 0.00; 0
53; 1.0000; 0.0000; 0.0000; 0.0000; -99.9900; 0.2042; 0.0160; 0.5067; 64.81; 0.36; 11.37; 64.81; 0.36; 11.37; 0.8096; 0.0020; 0.0643; 0.1691; 0.0026; 0.0831; 9.38; 0.06; 1.92; 0.00; 0.00; 0.00; 0.00; 0.00; 0.00; 0
54; 1.0000; 0.0000; 0.0000; 0.0000; -99.9900; 0.2456; 0.0163; 0.5168; 64.95; 0.33; 10.46; 64.95; 0.33; 10.46; 0.8054; 0.0021; 0.0653; 0.1731; 0.0026; 0.0837; 9.19; 0.06; 1.88; 0.00; 0.00; 0.00; 0.00; 0.00; 0.00; 0
55; 1.0000; 0.0000; 0.0000; 0.0000; -99.9900; 0.2184; 0.0159; 0.5018; 64.38; 0.33; 10.57; 64.38; 0.33; 10.57; 0.8011; 0.0021; 0.0672; 0.1788; 0.0027; 0.0850; 9.01; 0.06; 1.85; 0.00; 0.00; 0.00; 0.00; 0.00; 0.00; 0
56; 1.0000; 0.0000; 0.0000; 0.0000; -99.9900; 0.2312; 0.0158; 0.4989; 64.15; 0.33; 10.55; 64.15; 0.33; 10.55; 0.7962; 0.0023; 0.0712; 0.1861; 0.0028; 0.0892; 8.83; 0.06; 1.83; 0.00; 0.00; 0.00; 0.00; 0.00; 0.00; 0
57; 1.0000; 0.0000; 0.0000; 0.0000; -99.9900; 0.1844; 0.0157; 0.4976; 62.70; 0.33; 10.53; 62.70; 0.33; 10.53; 0.7922; 0.0023; 0.0723; 0.1906; 0.0028; 0.0900; 8.68; 0.06; 1.83; 0.00; 0.00; 0.00; 0.00; 0.00; 0.00; 0
58; 1.0000; 0.0000; 0.0000; 0.0000; -99.9900; 0.2434; 0.0162; 0.5125; 62.91; 0.33; 10.50; 62.91; 0.33; 10.50; 0.7885; 0.0023; 0.0731; 0.1963; 0.0029; 0.0915; 8.52; 0.06; 1.82; 0.00; 0.00; 0.00; 0.00; 0.00; 0.00; 0
59; 1.0000; 0.0000; 0.0000; 0.0000; -99.9900; 0.2220; 0.0159; 0.5020; 62.20; 0.32; 10.00; 62.20; 0.32; 10.00; 0.7830; 0.0024; 0.0764; 0.2010; 0.0031; 0.0972; 8.37; 0.06; 1.83; 0.00; 0.00; 0.00; 0.00; 0.00; 0.00; 0
60; 1.0000; 0.0000; 0.0000; 0.0000; -99.9900; 0.2472; 0.0164; 0.5174; 61.67; 0.31; 9.90; 61.67; 0.31; 9.90; 0.7802; 0.0025; 0.0778; 0.2016; 0.0031; 0.0985; 8.25; 0.06; 1.81; 0.00; 0.00; 0.00; 0.00; 0.00; 0.00; 0
61; 1.0000; 0.0000; 0.0000; 0.0000; -99.9900; 0.1947; 0.0156; 0.4936; 60.74; 0.33; 10.53; 60.74; 0.33; 10.53; 0.7757; 0.0025; 0.0797; 0.2054; 0.0032; 0.1003; 8.07; 0.06; 1.76; 0.00; 0.00; 0.00; 0.00; 0.00; 0.00; 0
62; 1.0000; 0.0000; 0.0000; 0.0000; -99.9900; 0.2194; 0.0163; 0.5141; 60.03; 0.32; 10.11; 60.03; 0.32; 10.11; 0.7713; 0.0026; 0.0834; 0.2083; 0.0032; 0.1024; 7.94; 0.06; 1.75; 0.00; 0.00; 0.00; 0.00; 0.00; 0.00; 0
63; 1.0000; 0.0000; 0.0000; 0.0000; -99.9900; 0.2147; 0.0163; 0.5163; 59.62; 0.33; 10.31; 59.62; 0.33; 10.31; 0.7670; 0.0027; 0.0844; 0.2116; 0.0032; 0.1027; 7.82; 0.05; 1.73; 0.00; 0.00; 0.00; 0.00; 0.00; 0.00; 0
64; 1.0000; 0.0000; 0.0000; 0.0000; -99.9900; 0.2005; 0.0161; 0.5080; 58.84; 0.33; 10.30; 58.84; 0.33; 10.30; 0.7619; 0.0028; 0.0881; 0.2156; 0.0034; 0.1070; 7.68; 0.05; 1.73; 0.00; 0.00; 0.00; 0.00; 0.00; 0.00; 0
65; 1.0000; 0.0000; 0.0000; 0.0000; -99.9900; 0.2155; 0.0161; 0.5080; 58.47; 0.32; 10.06; 58.47; 0.32; 10.06; 0.7577; 0.0028; 0.0873; 0.2171; 0.0033; 0.1038; 7.53; 0.05; 1.72; 0.00; 0.00; 0.00; 0.00; 0.00; 0.00; 0
66; 1.0000; 0.0000; 0.0000; 0.0000; -99.9900; 0.2211; 0.0163; 0.5139; 58.04; 0.31; 9.71; 58.04; 0.31; 9.71; 0.7542; 0.0028; 0.0887; 0.2211; 0.0034; 0.1069; 7.37; 0.05; 1.71; 0.00; 0.00; 0.00; 0.00; 0.00; 0.00; 0
67; 1.0000; 0.0000; 0.0000; 0.0000; -99.9900; 0.2224; 0.0159; 0.5021; 57.68; 0.31; 9.92; 57.68; 0.31; 9.92; 0.7508; 0.0029; 0.0904; 0.2256; 0.0035; 0.1108; 7.25; 0.05; 1.68; 0.00; 0.00; 0.00; 0.00; 0.00; 0.00; 0
68; 1.0000; 0.0000; 0.0000; 0.0000; -99.9900; 0.2206; 0.0161; 0.5088; 56.95; 0.30; 9.52; 56.95; 0.30; 9.52; 0.7461; 0.0029; 0.0917; 0.2331; 0.0036; 0.1124; 7.14; 0.05; 1.67; 0.00; 0.00; 0.00; 0.00; 0.00; 0.00; 0
69; 1.0000; 0.0000; 0.0000; 0.0000; -99.9900; 0.2001; 0.0161; 0.5079; 55.95; 0.31; 9.77; 55.95; 0.31; 9.77; 0.7423; 0.0030; 0.0953; 0.2372; 0.0036; 0.1123; 7.04; 0.05; 1.69; 0.00; 0.00; 0.00; 0.00; 0.00; 0.00; 0
70; 1.0000; 0.0000; 0.0000; 0.0000; -99.9900; 0.2279; 0.0158; 0.4997; 56.03; 0.30; 9.36; 56.03; 0.30; 9.36; 0.7384; 0.0031; 0.0979; 0.2411; 0.0037; 0.1166; 6.96; 0.05; 1.68; 0.00; 0.00; 0.00; 0.00; 0.00; 0.00; 0
71; 1.0000; 0.0000; 0.0000; 0.0000; -99.9900; 0.1925; 0.0155; 0.4898; 55.09; 0.30; 9.62; 55.09; 0.30; 9.62; 0.7350; 0.0031; 0.0979; 0.2427; 0.0037; 0.1180; 6.87; 0.05; 1.65; 0.00; 0.00; 0.00; 0.00; 0.00; 0.00; 0
72; 1.0000; 0.0000; 0.0000; 0.0000; -99.9900; 0.2208; 0.0163; 0.5157; 54.44; 0.31; 9.81; 54.44; 0.31; 9.81; 0.7313; 0.0032; 0.1013; 0.2488; 0.0038; 0.1197; 6.75; 0.05; 1.65; 0.00; 0.00; 0.00; 0.00; 0.00; 0.00; 0
73; 1.0000; 0.0000; 0.0000; 0.0000; -99.9900; 0.2124; 0.0161; 0.5089; 53.91; 0.29; 9.29; 53.91; 0.29; 9.29; 0.7270; 0.0033; 0.1033; 0.2511; 0.0039; 0.1232; 6.63; 0.05; 1.63; 0.00; 0.00; 0.00; 0.00; 0.00; 0.00; 0
74; 1.0000; 0.0000; 0.0000; 0.0000; -99.9900; 0.1953; 0.0157; 0.4974; 53.51; 0.30; 9.35; 53.51; 0.30; 9.35; 0.7232; 0.0033; 0.1047; 0.2516; 0.0040; 0.1258; 6.55; 0.05; 1.63; 0.00; 0.00; 0.00; 0.00; 0.00; 0.00; 0
75; 1.0000; 0.0000; 0.0000; 0.0000; -99.9900; 0.2119; 0.0164; 0.5200; 52.86; 0.30; 9.35; 52.86; 0.30; 9.35; 0.7191; 0.0033; 0.1043; 0.2571; 0.0039; 0.1248; 6.43; 0.05; 1.61; 0.00; 0.00; 0.00; 0.00; 0.00; 0.00; 0
76; 1.0000; 0.0000; 0.0000; 0.0000; -99.9900; 0.2165; 0.0162; 0.5119; 52.32; 0.29; 9.13; 52.32; 0.29; 9.13; 0.7153; 0.0033; 0.1059; 0.2630; 0.0040; 0.1277; 6.33; 0.05; 1.58; 0.00; 0.00; 0.00; 0.00; 0.00; 0.00; 0
77; 1.0000; 0.0000; 0.0000; 0.0000; -99.9900; 0.2075; 0.0159; 0.5035; 51.63; 0.29; 9.19; 51.63; 0.29; 9.19; 0.7099; 0.0034; 0.1082; 0.2701; 0.0041; 0.1297; 6.26; 0.05; 1.58; 0.00; 0.00; 0.00; 0.00; 0.00; 0.00; 0
78; 1.0000; 0.0000; 0.0000; 0.0000; -99.9900; 0.2029; 0.0161; 0.5078; 51.00; 0.29; 9.15; 51.00; 0.29; 9.15; 0.7047; 0.0035; 0.1096; 0.2754; 0.0041; 0.1311; 6.14; 0.05; 1.54; 0.00; 0.00; 0.00; 0.00; 0.00; 0.00; 0
79; 1.0000; 0.0000; 0.0000; 0.0000; -99.9900; 0.2218; 0.0162; 0.5119; 50.92; 0.28; 9.00; 50.92; 0.28; 9.00; 0.7001; 0.0035; 0.1107; 0.2804; 0.0042; 0.1336; 6.04; 0.05; 1.49; 0.00; 0.00; 0.00; 0.00; 0.00; 0.00; 0
80; 1.0000; 0.0000; 0.0000; 0.0000; -99.9900; 0.1808; 0.0161; 0.5087; 49.61; 0.28; 8.89; 49.61; 0.28; 8.89; 0.6957; 0.0036; 0.1140; 0.2839; 0.0044; 0.1393; 5.96; 0.05; 1.49; 0.00; 0.00; 0.00; 0.00; 0.00; 0.00; 0
81; 1.0000; 0.0000; 0.0000; 0.0000; -99.9900; 0.2321; 0.0166; 0.5263; 49.61; 0.29; 9.13; 49.61; 0.29; 9.13; 0.6924; 0.0036; 0.1135; 0.2882; 0.0043; 0.1351; 5.87; 0.05; 1.47; 0.00; 0.00; 0.00; 0.00; 0.00; 0.00; 0
82; 1.0000; 0.0000; 0.0000; 0.0000; -99.9900; 0.1863; 0.0159; 0.5028; 48.64; 0.28; 8.85; 48.64; 0.28; 8.85; 0.6880; 0.0037; 0.1155; 0.2894; 0.0043; 0.1351; 5.77; 0.05; 1.47; 0.00; 0.00; 0.00; 0.00; 0.00; 0.00; 0
83; 1.0000; 0.0000; 0.0000; 0.0000; -99.9900; 0.1972; 0.0161; 0.5096; 47.97; 0.29; 9.07; 47.97; 0.29; 9.07; 0.6838; 0.0038; 0.1192; 0.2932; 0.0045; 0.1407; 5.71; 0.05; 1.45; 0.00; 0.00; 0.00; 0.00; 0.00; 0.00; 0
84; 1.0000; 0.0000; 0.0000; 0.0000; -99.9900; 0.2150; 0.0158; 0.5006; 47.98; 0.27; 8.43; 47.98; 0.27; 8.43; 0.6788; 0.0038; 0.1216; 0.2974; 0.0045; 0.1436; 5.60; 0.05; 1.43; 0.00; 0.00; 0.00; 0.00; 0.00; 0.00; 0
85; 1.0000; 0.0000; 0.0000; 0.0000; -99.9900; 0.1742; 0.0157; 0.4955; 46.87; 0.28; 8.93; 46.87; 0.28; 8.93; 0.6739; 0.0039; 0.1234; 0.3012; 0.0046; 0.1465; 5.56; 0.05; 1.47; 0.00; 0.00; 0.00; 0.00; 0.00; 0.00; 0
86; 1.0000; 0.0000; 0.0000; 0.0000; -99.9900; 0.2124; 0.0161; 0.5076; 46.73; 0.27; 8.61; 46.73; 0.27; 8.61; 0.6701; 0.0040; 0.1260; 0.3071; 0.0047; 0.1483; 5.52; 0.05; 1.45; 0.00; 0.00; 0.00; 0.00; 0.00; 0.00; 0
87; 1.0000; 0.0000; 0.0000; 0.0000; -99.9900; 0.2011; 0.0162; 0.5117; 46.04; 0.27; 8.51; 46.04; 0.27; 8.51; 0.6659; 0.0040; 0.1278; 0.3090; 0.0047; 0.1491; 5.42; 0.05; 1.46; 0.00; 0.00; 0.00; 0.00; 0.00; 0.00; 0
88; 1.0000; 0.0000; 0.0000; 0.0000; -99.9900; 0.1847; 0.0160; 0.5059; 45.42; 0.27; 8.40; 45.42; 0.27; 8.40; 0.6627; 0.0041; 0.1296; 0.3109; 0.0048; 0.1527; 5.36; 0.05; 1.47; 0.00; 0.00; 0.00; 0.00; 0.00; 0.00; 0
89; 1.0000; 0.0000; 0.0000; 0.0000; -99.9900; 0.2127; 0.0164; 0.5194; 45.11; 0.27; 8.44; 45.11; 0.27; 8.44; 0.6577; 0.0042; 0.1320; 0.3193; 0.0050; 0.1569; 5.31; 0.05; 1.46; 0.00; 0.00; 0.00; 0.00; 0.00; 0.00; 0
90; 1.0000; 0.0000; 0.0000; 0.0000; -99.9900; 0.2049; 0.0163; 0.5158; 44.77; 0.26; 8.24; 44.77; 0.26; 8.24; 0.6532; 0.0042; 0.1328; 0.3199; 0.0050; 0.1588; 5.25; 0.05; 1.44; 0.00; 0.00; 0.00; 0.00; 0.00; 0.00; 0
91; 1.0000; 0.0000; 0.0000; 0.0000; -99.9900; 0.2135; 0.0164; 0.5188; 44.12; 0.26; 8.11; 44.12; 0.26; 8.11; 0.6488; 0.0043; 0.1352; 0.3286; 0.0051; 0.1608; 5.15; 0.05; 1.43; 0.00; 0.00; 0.00; 0.00; 0.00; 0.00; 0
92; 1.0000; 0.0000; 0.0000; 0.0000; -99.9900; 0.2159; 0.0161; 0.5097; 43.68; 0.25; 7.90; 43.68; 0.25; 7.90; 0.6452; 0.0043; 0.1363; 0.3329; 0.0050; 0.1591; 5.09; 0.04; 1.42; 0.00; 0.00; 0.00; 0.00; 0.00; 0.00; 0
93; 1.0000; 0.0000; 0.0000; 0.0000; -99.9900; 0.1905; 0.0156; 0.4922; 43.29; 0.24; 7.68; 43.29; 0.24; 7.68; 0.6419; 0.0044; 0.1382; 0.3346; 0.0051; 0.1601; 5.03; 0.05; 1.45; 0.00; 0.00; 0.00; 0.00; 0.00; 0.00; 0
94; 1.0000; 0.0000; 0.0000; 0.0000; -99.9900; 0.1871; 0.0162; 0.5114; 42.26; 0.25; 7.95; 42.26; 0.25; 7.95; 0.6354; 0.0045; 0.1419; 0.3397; 0.0053; 0.1672; 4.94; 0.05; 1.43; 0.00; 0.00; 0.00; 0.00; 0.00; 0.00; 0
95; 1.0000; 0.0000; 0.0000; 0.0000; -99.9900; 0.2075; 0.0162; 0.5111; 41.78; 0.26; 8.17; 41.78; 0.26; 8.17; 0.6313; 0.0045; 0.1413; 0.3427; 0.0052; 0.1637; 4.87; 0.04; 1.42; 0.00; 0.00; 0.00; 0.00; 0.00; 0.00; 0
96; 1.0000; 0.0000; 0.0000; 0.0000; -99.9900; 0.1704; 0.0158; 0.4990; 40.72; 0.25; 7.87; 40.72; 0.25; 7.87; 0.6258; 0.0046; 0.1449; 0.3478; 0.0053; 0.1679; 4.81; 0.05; 1.44; 0.00; 0.00; 0.00; 0.00; 0.00; 0.00; 0
97; 1.0000; 0.0000; 0.0000; 0.0000; -99.9900; 0.2058; 0.0161; 0.5090; 40.51; 0.26; 8.08; 40.51; 0.26; 8.08; 0.6211; 0.0046; 0.1453; 0.3528; 0.0053; 0.1679; 4.77; 0.05; 1.43; 0.00; 0.00; 0.00; 0.00; 0.00; 0.00; 0
98; 1.0000; 0.0000; 0.0000; 0.0000; -99.9900; 0.1921; 0.0159; 0.5017; 40.26; 0.24; 7.59; 40.26; 0.24; 7.59; 0.6161; 0.0046; 0.1463; 0.3603; 0.0054; 0.1709; 4.69; 0.04; 1.40; 0.00; 0.00; 0.00; 0.00; 0.00; 0.00; 0
99; 1.0000; 0.0000; 0.0000; 0.0000; -99.9900; 0.1675; 0.0156; 0.4943; 39.44; 0.24; 7.63; 39.44; 0.24; 7.63; 0.6136; 0.0047; 0.1474; 0.3640; 0.0055; 0.1725; 4.66; 0.04; 1.41; 0.00; 0.00; 0.00; 0.00; 0.00; 0.00; 0
100; 1.0000; 0.0000; 0.0000; 0.0000; -99.9900; 0.1936; 0.0158; 0.4987; 39.00; 0.24; 7.62; 39.00; 0.24; 7.62; 0.6088; 0.0047; 0.1498; 0.3673; 0.0055; 0.1753; 4.57; 0.04; 1.38; 0.00; 0.00; 0.00; 0.00; 0.00; 0.00; 0
Population 3: Keawawa
0; 1.0000; 0.0000; 0.0000; 0.0000; -99.9900;      0;      0;      0; 4.00; 0.00; 0.00; 4.00; 0.00; 0.00; 0.8750; 0.0000; 0.0000; 0.0000; 0.0000; 0.0000; 8.00; 0.00; 0.00; 0.00; 0.00; 0.00; 0.00; 0.00; 0.00; 0
1; 0.5660; 0.0157; 0.4340; 0.0157; -99.9900; -0.2568; 0.0083; 0.2406; 3.11; 0.03; 0.72; 1.94; 0.05; 1.52; 0.8294; 0.0018; 0.0434; 0.0000; 0.0000; 0.0000; 6.21; 0.06; 1.43; 0.00; 0.00; 0.00; 1.00; 0.00; 0.00; 0
2; 0.3430; 0.0150; 0.2280; 0.0133; -99.9900; 0.5794; 0.0258; 0.5737; 5.88; 0.18; 3.27; 2.24; 0.10; 3.31; 0.7805; 0.0032; 0.0596; 0.0000; 0.0000; 0.0000; 5.70; 0.09; 1.65; 0.00; 0.00; 0.00; 1.34; 0.02; 0.48; 2
3; 0.2080; 0.0128; 0.1310; 0.0107; -99.9900; 0.0725; 0.0312; 0.5508; 6.20; 0.23; 3.36; 1.48; 0.09; 2.92; 0.7536; 0.0047; 0.0682; 0.0000; 0.0000; 0.0000; 5.20; 0.12; 1.72; 0.00; 0.00; 0.00; 1.62; 0.03; 0.75; 2
4; 0.1270; 0.0105; 0.0890; 0.0090; -99.9900; 0.2021; 0.0391; 0.5463; 7.61; 0.44; 4.93; 1.13; 0.10; 3.07; 0.7327; 0.0068; 0.0761; 0.0430; 0.0088; 0.0990; 4.98; 0.15; 1.67; 0.00; 0.00; 0.00; 1.86; 0.03; 1.01; 2
5; 0.0770; 0.0084; 0.0470; 0.0067; -99.9900; 0.0113; 0.0460; 0.4978; 7.38; 0.65; 5.68; 0.69; 0.08; 2.53; 0.7181; 0.0104; 0.0914; 0.0727; 0.0143; 0.1259; 4.62; 0.17; 1.48; 0.00; 0.00; 0.00; 2.02; 0.04; 1.20; 2
6; 0.0550; 0.0072; 0.0240; 0.0048; -99.9900; 0.1176; 0.0621; 0.5267; 7.53; 0.78; 5.77; 0.55; 0.07; 2.19; 0.7116; 0.0099; 0.0732; 0.0907; 0.0181; 0.1342; 4.56; 0.16; 1.18; 0.00; 0.00; 0.00; 2.12; 0.04; 1.34; 2
7; 0.0320; 0.0056; 0.0190; 0.0043; -99.9900; -0.0589; 0.0569; 0.4064; 6.31; 0.74; 4.21; 0.32; 0.04; 1.37; 0.6595; 0.0189; 0.1071; 0.1142; 0.0293; 0.1659; 3.72; 0.18; 1.02; 0.00; 0.00; 0.00; 2.21; 0.05; 1.49; 2
8; 0.0230; 0.0047; 0.0130; 0.0036; -99.9900; 0.0745; 0.0948; 0.5014; 5.43; 0.88; 4.24; 0.24; 0.03; 1.08; 0.6701; 0.0258; 0.1238; 0.1454; 0.0404; 0.1936; 3.83; 0.17; 0.83; 0.00; 0.00; 0.00; 2.29; 0.05; 1.62; 2
9; 0.0150; 0.0038; 0.0060; 0.0024; -99.9900; 0.1358; 0.1172; 0.5242; 5.07; 0.90; 3.47; 0.21; 0.03; 0.82; 0.5820; 0.0636; 0.2462; 0.2540; 0.0897; 0.3474; 3.47; 0.32; 1.25; 0.00; 0.00; 0.00; 2.33; 0.05; 1.70; 2
10; 0.0110; 0.0033; 0.0040; 0.0020; -99.9900; 0.1232; 0.2105; 0.6981; 4.00; 0.74; 2.45; 0.17; 0.02; 0.59; 0.6597; 0.0375; 0.1245; 0.1071; 0.0543; 0.1800; 3.64; 0.31; 1.03; 0.00; 0.00; 0.00; 2.36; 0.06; 1.76; 2
11; 0.0080; 0.0028; 0.0030; 0.0017; -99.9900; 0.3879; 0.1491; 0.4714; 5.38; 1.87; 5.29; 0.17; 0.02; 0.73; 0.6817; 0.0453; 0.1280; 0.0993; 0.0678; 0.1919; 4.25; 0.62; 1.75; 0.00; 0.00; 0.00; 2.39; 0.06; 1.82; 2
12; 0.0100; 0.0031; 0.0010; 0.0010; -99.9900; 0.3782; 0.2505; 0.6629; 4.60; 1.40; 4.43; 0.16; 0.02; 0.69; 0.7227; 0.0179; 0.0565; 0.0833; 0.0569; 0.1800; 4.00; 0.21; 0.67; 0.00; 0.00; 0.00; 2.40; 0.06; 1.85; 2
13; 0.0080; 0.0028; 0.0010; 0.0010; -99.9900; 0.3345; 0.1815; 0.4803; 4.13; 1.03; 2.90; 0.13; 0.02; 0.53; 0.7372; 0.0083; 0.0234; 0.0156; 0.0156; 0.0442; 4.38; 0.38; 1.06; 0.00; 0.00; 0.00; 2.41; 0.06; 1.88; 2
14; 0.0050; 0.0022; 0.0000; 0.0000; -99.9900; 0.0736; 0.2137; 0.5235; 2.60; 0.40; 0.89; 0.11; 0.01; 0.37; 0.7382; 0.0073; 0.0162; 0.0000; 0.0000; 0.0000; 4.00; 0.00; 0.00; 0.00; 0.00; 0.00; 2.41; 0.06; 1.88; 2
15; 0.0060; 0.0024; 0.0000; 0.0000; -99.9900; 0.6051; 0.4796; 0.9591; 2.00; 0.00; 0.00; 0.12; 0.01; 0.35; 0.7292; 0.0208; 0.0510; 0.0000; 0.0000; 0.0000; 3.83; 0.17; 0.41; 0.00; 0.00; 0.00; 2.41; 0.06; 1.88; 2
16; 0.0070; 0.0026; 0.0000; 0.0000; -99.9900; 0.2310; 0.2310; 0.4002; 2.43; 0.30; 0.79; 0.11; 0.01; 0.36; 0.7396; 0.0233; 0.0616; 0.0000; 0.0000; 0.0000; 4.14; 0.34; 0.90; 0.00; 0.00; 0.00; 2.41; 0.06; 1.88; 2
17; 0.0080; 0.0028; 0.0000; 0.0000; -99.9900; 0.0196; 0.0903; 0.2213; 2.38; 0.18; 0.52; 0.12; 0.01; 0.37; 0.7465; 0.0161; 0.0456; 0.0000; 0.0000; 0.0000; 4.13; 0.30; 0.83; 0.00; 0.00; 0.00; 2.41; 0.06; 1.88; 2
18; 0.0050; 0.0022; 0.0000; 0.0000; -99.9900; 0.4142; 0.2646; 0.6480; 2.80; 0.80; 1.79; 0.12; 0.01; 0.39; 0.7139; 0.0247; 0.0552; 0.1000; 0.1000; 0.2236; 3.80; 0.20; 0.45; 0.00; 0.00; 0.00; 2.41; 0.06; 1.88; 2
19; 0.0060; 0.0024; 0.0000; 0.0000; -99.9900; 0.4338; 0.2376; 0.5314; 4.00; 0.93; 2.28; 0.13; 0.01; 0.46; 0.6778; 0.0430; 0.1054; 0.0833; 0.0833; 0.2041; 3.83; 0.54; 1.33; 0.00; 0.00; 0.00; 2.41; 0.06; 1.88; 2
20; 0.0050; 0.0022; 0.0000; 0.0000; -99.9900; 0.2911; 0.3651; 0.8163; 3.80; 0.80; 1.79; 0.14; 0.01; 0.44; 0.7008; 0.0251; 0.0561; 0.0333; 0.0333; 0.0745; 3.60; 0.24; 0.55; 0.00; 0.00; 0.00; 2.41; 0.06; 1.88; 2
21; 0.0100; 0.0031; 0.0000; 0.0000; -99.9900; 0.0000; 0.1403; 0.3136; 3.10; 0.80; 2.51; 0.15; 0.02; 0.51; 0.7105; 0.0210; 0.0665; 0.0100; 0.0100; 0.0316; 3.70; 0.15; 0.48; 0.00; 0.00; 0.00; 2.41; 0.06; 1.88; 2
22; 0.0090; 0.0030; 0.0000; 0.0000; -99.9900; 0.5380; 0.2059; 0.5448; 4.67; 1.20; 3.61; 0.16; 0.02; 0.64; 0.7070; 0.0300; 0.0900; 0.0648; 0.0434; 0.1303; 4.00; 0.29; 0.87; 0.00; 0.00; 0.00; 2.41; 0.06; 1.88; 2
23; 0.0050; 0.0022; 0.0000; 0.0000; -99.9900; -0.0704; 0.0970; 0.2568; 4.00; 1.76; 3.94; 0.14; 0.02; 0.52; 0.6996; 0.0499; 0.1116; 0.0000; 0.0000; 0.0000; 3.60; 0.40; 0.89; 0.00; 0.00; 0.00; 2.41; 0.06; 1.88; 2
24; 0.0060; 0.0024; 0.0000; 0.0000; -99.9900; 0.5425; 0.2879; 0.4986; 5.17; 3.17; 7.76; 0.15; 0.02; 0.75; 0.7281; 0.0207; 0.0506; 0.0079; 0.0079; 0.0194; 3.83; 0.17; 0.41; 0.00; 0.00; 0.00; 2.41; 0.06; 1.88; 2
25; 0.0070; 0.0026; 0.0000; 0.0000; -99.9900; 0.2350; 0.3461; 0.5994; 2.43; 0.43; 1.13; 0.13; 0.01; 0.39; 0.6957; 0.0256; 0.0677; 0.0714; 0.0714; 0.1890; 3.57; 0.20; 0.53; 0.00; 0.00; 0.00; 2.41; 0.06; 1.88; 2
26; 0.0060; 0.0024; 0.0000; 0.0000; -99.9900; 0.5074; 0.2653; 0.6497; 3.83; 1.17; 2.86; 0.14; 0.02; 0.48; 0.7439; 0.0051; 0.0125; 0.0417; 0.0417; 0.1021; 4.00; 0.00; 0.00; 0.00; 0.00; 0.00; 2.41; 0.06; 1.88; 2
27; 0.0070; 0.0026; 0.0000; 0.0000; -99.9900; 0.4101; 0.1899; 0.3798; 4.00; 1.23; 3.27; 0.14; 0.02; 0.53; 0.7523; 0.0156; 0.0414; 0.0260; 0.0260; 0.0687; 4.57; 0.37; 0.98; 0.00; 0.00; 0.00; 2.41; 0.06; 1.88; 2
28; 0.0090; 0.0030; 0.0000; 0.0000; -99.9900; 0.1557; 0.1551; 0.3800; 3.44; 1.32; 3.97; 0.13; 0.02; 0.57; 0.7257; 0.0147; 0.0440; 0.0238; 0.0238; 0.0714; 4.11; 0.26; 0.78; 0.00; 0.00; 0.00; 2.41; 0.06; 1.88; 2
29; 0.0030; 0.0017; 0.0000; 0.0000; -99.9900; 0.3909; 0.2274; 0.6018; 4.67; 1.76; 3.06; 0.10; 0.01; 0.41; 0.7344; 0.0090; 0.0156; 0.0000; 0.0000; 0.0000; 4.00; 0.00; 0.00; 0.00; 0.00; 0.00; 2.41; 0.06; 1.88; 2
30; 0.0050; 0.0022; 0.0000; 0.0000; -99.9900; 0.5116; 0.7896; 1.3676; 5.60; 1.83; 4.10; 0.12; 0.02; 0.55; 0.7362; 0.0356; 0.0797; 0.0000; 0.0000; 0.0000; 4.20; 0.49; 1.10; 0.00; 0.00; 0.00; 2.41; 0.06; 1.88; 2
31; 0.0070; 0.0026; 0.0000; 0.0000; -99.9900; 0.0960; 0.3176; 0.7103; 3.71; 1.19; 3.15; 0.11; 0.02; 0.48; 0.6994; 0.0227; 0.0601; 0.0286; 0.0286; 0.0756; 3.86; 0.26; 0.69; 0.00; 0.00; 0.00; 2.41; 0.06; 1.88; 2
32; 0.0080; 0.0028; 0.0000; 0.0000; -99.9900; 0.1831; 0.1562; 0.3827; 3.13; 0.79; 2.23; 0.13; 0.01; 0.46; 0.7181; 0.0209; 0.0590; 0.0625; 0.0625; 0.1768; 3.75; 0.16; 0.46; 0.00; 0.00; 0.00; 2.41; 0.06; 1.88; 2
33; 0.0050; 0.0022; 0.0000; 0.0000; -99.9900; 0.2948; 0.2500; 0.6614; 4.00; 0.71; 1.58; 0.11; 0.01; 0.42; 0.7383; 0.0146; 0.0327; 0.0667; 0.0667; 0.1491; 4.20; 0.20; 0.45; 0.00; 0.00; 0.00; 2.41; 0.06; 1.88; 2
34; 0.0050; 0.0022; 0.0000; 0.0000; -99.9900; 0.5423; 0.4735; 0.9471; 5.80; 2.73; 6.10; 0.14; 0.02; 0.64; 0.7200; 0.0239; 0.0535; 0.1125; 0.0976; 0.2183; 3.80; 0.20; 0.45; 0.00; 0.00; 0.00; 2.41; 0.06; 1.88; 2
35; 0.0040; 0.0020; 0.0000; 0.0000; -99.9900; 0.2737; 0.3769; 0.8427; 2.50; 0.50; 1.00; 0.12; 0.01; 0.37; 0.6641; 0.0296; 0.0592; 0.2500; 0.1443; 0.2887; 3.25; 0.25; 0.50; 0.00; 0.00; 0.00; 2.41; 0.06; 1.88; 2
36; 0.0100; 0.0031; 0.0000; 0.0000; -99.9900; 0.2310; 0.2310; 0.4002; 2.30; 0.21; 0.67; 0.13; 0.01; 0.40; 0.6653; 0.0501; 0.1584; 0.1750; 0.0750; 0.2372; 3.70; 0.33; 1.06; 0.00; 0.00; 0.00; 2.41; 0.06; 1.88; 2
37; 0.0130; 0.0036; 0.0000; 0.0000; -99.9900; 1.0902; 0.1737; 0.4254; 4.38; 0.87; 3.15; 0.14; 0.02; 0.67; 0.6672; 0.0355; 0.1279; 0.1186; 0.0534; 0.1927; 3.69; 0.26; 0.95; 0.00; 0.00; 0.00; 2.41; 0.06; 1.88; 2
38; 0.0060; 0.0024; 0.0000; 0.0000; -99.9900; 0.1893; 0.1774; 0.5017; 5.67; 1.80; 4.41; 0.13; 0.02; 0.64; 0.6595; 0.0479; 0.1172; 0.0595; 0.0595; 0.1458; 3.50; 0.34; 0.84; 0.00; 0.00; 0.00; 2.41; 0.06; 1.88; 2
39; 0.0050; 0.0022; 0.0000; 0.0000; -99.9900; -0.0975; 0.0835; 0.2047; 4.20; 1.11; 2.49; 0.12; 0.01; 0.45; 0.6463; 0.0700; 0.1566; 0.1000; 0.1000; 0.2236; 3.60; 0.40; 0.89; 0.00; 0.00; 0.00; 2.41; 0.06; 1.88; 2
40; 0.0070; 0.0026; 0.0000; 0.0000; -99.9900; 0.4318; 0.3395; 0.6791; 5.29; 2.01; 5.31; 0.13; 0.02; 0.67; 0.6776; 0.0519; 0.1374; 0.0918; 0.0709; 0.1877; 3.71; 0.29; 0.76; 0.00; 0.00; 0.00; 2.41; 0.06; 1.88; 2
41; 0.0080; 0.0028; 0.0000; 0.0000; -99.9900; 0.4625; 0.3331; 0.8160; 5.25; 1.72; 4.86; 0.14; 0.02; 0.69; 0.6626; 0.0503; 0.1423; 0.1964; 0.0962; 0.2720; 3.50; 0.27; 0.76; 0.00; 0.00; 0.00; 2.41; 0.06; 1.88; 2
42; 0.0110; 0.0033; 0.0000; 0.0000; -99.9900; 0.3553; 0.2781; 0.7358; 5.45; 1.39; 4.61; 0.16; 0.02; 0.79; 0.6817; 0.0381; 0.1263; 0.1576; 0.0708; 0.2348; 3.73; 0.30; 1.01; 0.00; 0.00; 0.00; 2.41; 0.06; 1.88; 2
43; 0.0080; 0.0028; 0.0000; 0.0000; -99.9900; 0.3481; 0.2180; 0.6895; 4.75; 1.21; 3.41; 0.14; 0.02; 0.59; 0.6695; 0.0287; 0.0810; 0.1083; 0.0632; 0.1788; 3.50; 0.19; 0.53; 0.00; 0.00; 0.00; 2.41; 0.06; 1.88; 2
44; 0.0060; 0.0024; 0.0000; 0.0000; -99.9900; -0.2404; 0.2090; 0.5119; 4.67; 1.76; 4.32; 0.13; 0.02; 0.57; 0.6413; 0.0355; 0.0870; 0.1667; 0.1054; 0.2582; 3.17; 0.31; 0.75; 0.00; 0.00; 0.00; 2.41; 0.06; 1.88; 2
45; 0.0050; 0.0022; 0.0000; 0.0000; -99.9900; 0.2189; 0.1878; 0.4601; 6.20; 1.93; 4.32; 0.13; 0.02; 0.60; 0.6587; 0.0499; 0.1117; 0.0974; 0.0661; 0.1477; 3.60; 0.51; 1.14; 0.00; 0.00; 0.00; 2.41; 0.06; 1.88; 2
46; 0.0050; 0.0022; 0.0000; 0.0000; -99.9900; 0.3717; 0.3415; 0.6830; 6.60; 3.68; 8.23; 0.14; 0.02; 0.77; 0.6555; 0.0242; 0.0542; 0.2381; 0.1124; 0.2514; 3.40; 0.24; 0.55; 0.00; 0.00; 0.00; 2.41; 0.06; 1.88; 2
47; 0.0040; 0.0020; 0.0000; 0.0000; -99.9900; 0.9648; 0.4615; 0.7993; 8.75; 4.71; 9.43; 0.14; 0.03; 0.82; 0.6682; 0.0288; 0.0575; 0.1818; 0.1188; 0.2376; 3.75; 0.25; 0.50; 0.00; 0.00; 0.00; 2.41; 0.06; 1.88; 2
48; 0.0080; 0.0028; 0.0000; 0.0000; -99.9900; -0.2591; 0.1519; 0.2631; 4.00; 1.43; 4.04; 0.12; 0.02; 0.57; 0.7164; 0.0176; 0.0498; 0.0817; 0.0627; 0.1774; 3.88; 0.13; 0.35; 0.00; 0.00; 0.00; 2.41; 0.06; 1.88; 2
49; 0.0050; 0.0022; 0.0000; 0.0000; -99.9900; 0.2073; 0.2326; 0.5201; 5.40; 3.40; 7.60; 0.12; 0.02; 0.68; 0.7321; 0.0179; 0.0400; 0.0421; 0.0421; 0.0942; 4.00; 0.00; 0.00; 0.00; 0.00; 0.00; 2.41; 0.06; 1.88; 2
50; 0.0020; 0.0014; 0.0000; 0.0000; -99.9900; 0.4089; 0.3561; 0.7123; 4.00; 2.00; 2.83; 0.11; 0.01; 0.38; 0.7708; 0.0208; 0.0295; 0.0833; 0.0833; 0.1179; 4.50; 0.50; 0.71; 0.00; 0.00; 0.00; 2.41; 0.06; 1.88; 2
51; 0.0040; 0.0020; 0.0000; 0.0000; -99.9900; 0.5493; 0.5493; 0.7768; 3.75; 1.03; 2.06; 0.11; 0.01; 0.40; 0.7163; 0.0305; 0.0610; 0.1250; 0.1250; 0.2500; 4.00; 0.41; 0.82; 0.00; 0.00; 0.00; 2.41; 0.06; 1.88; 2
52; 0.0040; 0.0020; 0.0000; 0.0000; -99.9900; 0.1560; 0.1951; 0.3901; 3.75; 1.18; 2.36; 0.12; 0.01; 0.42; 0.7148; 0.0315; 0.0629; 0.1250; 0.1250; 0.2500; 4.00; 0.41; 0.82; 0.00; 0.00; 0.00; 2.41; 0.06; 1.88; 2
53; 0.0060; 0.0024; 0.0000; 0.0000; -99.9900; -0.0514; 0.2798; 0.4846; 2.83; 0.40; 0.98; 0.12; 0.01; 0.39; 0.6904; 0.0248; 0.0608; 0.1389; 0.0904; 0.2215; 3.67; 0.21; 0.52; 0.00; 0.00; 0.00; 2.41; 0.06; 1.88; 2
54; 0.0060; 0.0024; 0.0000; 0.0000; -99.9900; 0.3690; 0.2251; 0.4503; 2.50; 0.34; 0.84; 0.11; 0.01; 0.37; 0.5584; 0.0557; 0.1363; 0.3472; 0.0817; 0.2001; 2.83; 0.31; 0.75; 0.00; 0.00; 0.00; 2.41; 0.06; 1.88; 2
55; 0.0030; 0.0017; 0.0000; 0.0000; -99.9900; 0.3568; 0.1790; 0.3100; 3.00; 1.00; 1.73; 0.12; 0.01; 0.38; 0.6600; 0.0900; 0.1559; 0.0667; 0.0667; 0.1155; 3.33; 0.67; 1.15; 0.00; 0.00; 0.00; 2.41; 0.06; 1.88; 2
56; 0.0030; 0.0017; 0.0000; 0.0000; -99.9900; 0.6716; 0.3399; 0.5888; 4.00; 1.15; 2.00; 0.13; 0.01; 0.42; 0.7257; 0.0125; 0.0217; 0.0000; 0.0000; 0.0000; 4.00; 0.00; 0.00; 0.00; 0.00; 0.00; 2.41; 0.06; 1.88; 2
57; 0.0050; 0.0022; 0.0000; 0.0000; -99.9900; -0.3466; 0.0589; 0.0833; 2.40; 0.24; 0.55; 0.10; 0.01; 0.33; 0.5500; 0.1406; 0.3144; 0.3667; 0.1856; 0.4150; 3.20; 0.66; 1.48; 0.00; 0.00; 0.00; 2.41; 0.06; 1.88; 2
58; 0.0060; 0.0024; 0.0000; 0.0000; -99.9900; 0.7922; 0.2560; 0.5724; 3.50; 0.96; 2.35; 0.13; 0.01; 0.45; 0.6532; 0.0282; 0.0691; 0.1944; 0.1002; 0.2453; 3.33; 0.21; 0.52; 0.00; 0.00; 0.00; 2.41; 0.06; 1.88; 2
59; 0.0050; 0.0022; 0.0000; 0.0000; -99.9900; 0.2919; 0.5109; 1.0217; 2.40; 0.24; 0.55; 0.13; 0.01; 0.39; 0.7000; 0.0319; 0.0712; 0.1667; 0.1054; 0.2357; 3.80; 0.37; 0.84; 0.00; 0.00; 0.00; 2.41; 0.06; 1.88; 2
60; 0.0080; 0.0028; 0.0000; 0.0000; -99.9900; 0.6258; 0.2949; 0.5899; 3.63; 1.10; 3.11; 0.13; 0.02; 0.52; 0.7024; 0.0197; 0.0557; 0.1364; 0.0801; 0.2266; 3.88; 0.23; 0.64; 0.00; 0.00; 0.00; 2.41; 0.06; 1.88; 2
61; 0.0090; 0.0030; 0.0000; 0.0000; -99.9900; 0.1822; 0.1521; 0.4301; 3.44; 0.73; 2.19; 0.12; 0.01; 0.47; 0.6817; 0.0289; 0.0867; 0.2196; 0.1113; 0.3339; 3.67; 0.29; 0.87; 0.00; 0.00; 0.00; 2.41; 0.06; 1.88; 2
62; 0.0070; 0.0026; 0.0000; 0.0000; -99.9900; 0.6006; 0.2413; 0.6385; 5.00; 1.29; 3.42; 0.12; 0.02; 0.56; 0.6914; 0.0344; 0.0909; 0.2143; 0.1395; 0.3691; 4.00; 0.38; 1.00; 0.00; 0.00; 0.00; 2.41; 0.06; 1.88; 2
63; 0.0040; 0.0020; 0.0000; 0.0000; -99.9900; -0.1889; 0.0856; 0.1913; 4.50; 1.04; 2.08; 0.12; 0.01; 0.43; 0.7435; 0.0098; 0.0195; 0.0500; 0.0500; 0.1000; 4.50; 0.29; 0.58; 0.00; 0.00; 0.00; 2.41; 0.06; 1.88; 2
64; 0.0050; 0.0022; 0.0000; 0.0000; -99.9900; 0.4416; 0.3883; 0.7765; 4.20; 1.20; 2.68; 0.12; 0.01; 0.45; 0.6396; 0.0691; 0.1544; 0.1750; 0.1090; 0.2437; 3.40; 0.51; 1.14; 0.00; 0.00; 0.00; 2.41; 0.06; 1.88; 2
65; 0.0080; 0.0028; 0.0000; 0.0000; -99.9900; 0.0502; 0.5197; 1.0394; 3.38; 1.12; 3.16; 0.12; 0.02; 0.50; 0.6368; 0.0487; 0.1377; 0.3153; 0.1226; 0.3467; 3.38; 0.38; 1.06; 0.00; 0.00; 0.00; 2.41; 0.06; 1.88; 2
66; 0.0080; 0.0028; 0.0000; 0.0000; -99.9900; 0.7958; 0.4446; 0.9942; 4.63; 1.45; 4.10; 0.13; 0.02; 0.61; 0.5914; 0.0514; 0.1452; 0.2336; 0.0933; 0.2640; 3.00; 0.27; 0.76; 0.00; 0.00; 0.00; 2.41; 0.06; 1.88; 2
67; 0.0050; 0.0022; 0.0000; 0.0000; -99.9900; 0.0210; 0.1020; 0.2280; 5.00; 1.76; 3.94; 0.12; 0.02; 0.53; 0.5918; 0.0515; 0.1152; 0.1857; 0.1143; 0.2556; 3.00; 0.32; 0.71; 0.00; 0.00; 0.00; 2.41; 0.06; 1.88; 2
68; 0.0080; 0.0028; 0.0000; 0.0000; -99.9900; 0.5108; 0.4479; 0.8958; 5.00; 1.15; 3.25; 0.14; 0.02; 0.60; 0.6152; 0.0358; 0.1012; 0.1472; 0.0628; 0.1778; 3.25; 0.25; 0.71; 0.00; 0.00; 0.00; 2.41; 0.06; 1.88; 2
69; 0.0060; 0.0024; 0.0000; 0.0000; -99.9900; -0.0154; 0.1371; 0.3066; 3.33; 0.61; 1.51; 0.11; 0.01; 0.42; 0.6167; 0.0582; 0.1427; 0.1167; 0.0833; 0.2041; 3.33; 0.33; 0.82; 0.00; 0.00; 0.00; 2.41; 0.06; 1.88; 2
70; 0.0060; 0.0024; 0.0000; 0.0000; -99.9900; -0.1232; 0.1227; 0.2743; 2.83; 0.65; 1.60; 0.13; 0.01; 0.42; 0.5602; 0.1145; 0.2805; 0.4167; 0.1537; 0.3764; 3.00; 0.45; 1.10; 0.00; 0.00; 0.00; 2.41; 0.06; 1.88; 2
71; 0.0080; 0.0028; 0.0000; 0.0000; -99.9900; 0.5991; 0.2824; 0.6314; 4.63; 1.29; 3.66; 0.13; 0.02; 0.60; 0.6167; 0.0908; 0.2568; 0.2156; 0.1270; 0.3593; 3.38; 0.38; 1.06; 0.00; 0.00; 0.00; 2.41; 0.06; 1.88; 2
72; 0.0080; 0.0028; 0.0000; 0.0000; -99.9900; 0.7778; 0.3115; 0.8242; 6.13; 1.51; 4.26; 0.13; 0.02; 0.71; 0.5687; 0.0823; 0.2327; 0.2282; 0.1247; 0.3528; 3.13; 0.35; 0.99; 0.00; 0.00; 0.00; 2.41; 0.06; 1.88; 2
73; 0.0070; 0.0026; 0.0000; 0.0000; -99.9900; -0.1122; 0.1103; 0.2702; 3.86; 1.42; 3.76; 0.11; 0.02; 0.52; 0.5459; 0.0956; 0.2529; 0.3690; 0.1762; 0.4661; 2.86; 0.40; 1.07; 0.00; 0.00; 0.00; 2.41; 0.06; 1.88; 2
74; 0.0050; 0.0022; 0.0000; 0.0000; -99.9900; 0.2433; 0.2633; 0.5887; 5.60; 2.46; 5.50; 0.11; 0.02; 0.60; 0.5568; 0.1425; 0.3187; 0.3067; 0.1845; 0.4126; 3.20; 0.66; 1.48; 0.00; 0.00; 0.00; 2.41; 0.06; 1.88; 2
75; 0.0060; 0.0024; 0.0000; 0.0000; -99.9900; -0.1703; 0.1703; 0.2949; 2.83; 0.65; 1.60; 0.11; 0.01; 0.39; 0.5463; 0.1166; 0.2857; 0.4167; 0.2007; 0.4916; 3.00; 0.58; 1.41; 0.00; 0.00; 0.00; 2.41; 0.06; 1.88; 2
76; 0.0050; 0.0022; 0.0000; 0.0000; -99.9900; 0.1695; 0.2125; 0.4752; 3.20; 0.97; 2.17; 0.10; 0.01; 0.38; 0.6643; 0.0463; 0.1035; 0.3000; 0.2000; 0.4472; 3.40; 0.40; 0.89; 0.00; 0.00; 0.00; 2.41; 0.06; 1.88; 2
77; 0.0050; 0.0022; 0.0000; 0.0000; -99.9900; -0.0841; 0.1857; 0.3714; 2.40; 0.24; 0.55; 0.12; 0.01; 0.35; 0.5889; 0.0759; 0.1697; 0.4667; 0.1616; 0.3613; 3.20; 0.73; 1.64; 0.00; 0.00; 0.00; 2.41; 0.06; 1.88; 2
78; 0.0030; 0.0017; 0.0000; 0.0000; -99.9900; 0.4581; 0.4581; 0.6479; 2.00; 0.00; 0.00; 0.10; 0.01; 0.33; 0.5833; 0.0417; 0.0722; 0.6667; 0.1667; 0.2887; 2.67; 0.33; 0.58; 0.00; 0.00; 0.00; 2.41; 0.06; 1.88; 2
79; 0.0050; 0.0022; 0.0000; 0.0000; -99.9900; 0.2027; 0.2027; 0.2867; 2.20; 0.20; 0.45; 0.10; 0.01; 0.33; 0.6139; 0.0488; 0.1091; 0.2667; 0.1130; 0.2528; 3.00; 0.32; 0.71; 0.00; 0.00; 0.00; 2.41; 0.06; 1.88; 2
80; 0.0040; 0.0020; 0.0000; 0.0000; -99.9900; 0.1733; 0.1733; 0.3466; 2.25; 0.25; 0.50; 0.09; 0.01; 0.32; 0.6111; 0.0629; 0.1258; 0.2083; 0.1250; 0.2500; 3.00; 0.41; 0.82; 0.00; 0.00; 0.00; 2.41; 0.06; 1.88; 2
81; 0.0030; 0.0017; 0.0000; 0.0000; -99.9900; 0.5973; 0.4115; 0.7128; 4.33; 1.86; 3.21; 0.09; 0.01; 0.38; 0.6100; 0.0090; 0.0157; 0.2083; 0.1502; 0.2602; 3.00; 0.00; 0.00; 0.00; 0.00; 0.00; 2.41; 0.06; 1.88; 2
82; 0.0030; 0.0017; 0.0000; 0.0000; -99.9900; 0.1116; 0.1116; 0.1578; 4.67; 2.67; 4.62; 0.09; 0.01; 0.42; 0.6233; 0.0017; 0.0029; 0.3667; 0.1333; 0.2309; 3.00; 0.00; 0.00; 0.00; 0.00; 0.00; 2.41; 0.06; 1.88; 2
83; 0.0040; 0.0020; 0.0000; 0.0000; -99.9900; 0.7520; 0.1643; 0.2323; 6.75; 3.82; 7.63; 0.12; 0.02; 0.67; 0.6122; 0.0108; 0.0217; 0.3194; 0.1187; 0.2373; 3.00; 0.00; 0.00; 0.00; 0.00; 0.00; 2.41; 0.06; 1.88; 2
84; 0.0040; 0.0020; 0.0000; 0.0000; -99.9900; 0.0000; 0.0000; 0.0000; 6.00; 4.00; 8.00; 0.11; 0.02; 0.64; 0.6478; 0.0350; 0.0700; 0.1944; 0.1211; 0.2422; 3.25; 0.25; 0.50; 0.00; 0.00; 0.00; 2.41; 0.06; 1.88; 2
85; 0.0030; 0.0017; 0.0000; 0.0000; -99.9900; 0.3054; 0.4001; 0.6929; 5.67; 2.03; 3.51; 0.10; 0.01; 0.45; 0.6204; 0.0723; 0.1253; 0.2222; 0.1111; 0.1925; 3.33; 0.33; 0.58; 0.00; 0.00; 0.00; 2.41; 0.06; 1.88; 2
86; 0.0020; 0.0014; 0.0000; 0.0000; -99.9900; 0.1987; 0.5289; 0.9161; 5.50; 1.50; 2.12; 0.12; 0.01; 0.42; 0.5756; 0.1693; 0.2395; 0.2500; 0.2500; 0.3536; 3.50; 0.50; 0.71; 0.00; 0.00; 0.00; 2.41; 0.06; 1.88; 2
87; 0.0040; 0.0020; 0.0000; 0.0000; -99.9900; -0.5675; 0.2798; 0.3957; 2.75; 0.25; 0.50; 0.11; 0.01; 0.37; 0.5938; 0.0944; 0.1889; 0.2917; 0.1049; 0.2097; 3.50; 0.65; 1.29; 0.00; 0.00; 0.00; 2.41; 0.06; 1.88; 2
88; 0.0020; 0.0014; 0.0000; 0.0000; -99.9900; 0.6931; 0.6931; 0.9803; 6.50; 3.50; 4.95; 0.11; 0.01; 0.45; 0.6000; 0.1000; 0.1414; 0.1667; 0.1667; 0.2357; 3.50; 0.50; 0.71; 0.00; 0.00; 0.00; 2.41; 0.06; 1.88; 2
89; 0.0050; 0.0022; 0.0000; 0.0000; -99.9900; 0.4377; 0.6609; 0.9346; 3.40; 1.17; 2.61; 0.10; 0.01; 0.42; 0.6977; 0.0315; 0.0705; 0.0667; 0.0667; 0.1491; 3.80; 0.37; 0.84; 0.00; 0.00; 0.00; 2.41; 0.06; 1.88; 2
90; 0.0050; 0.0022; 0.0000; 0.0000; -99.9900; 0.6436; 0.4642; 0.9283; 3.20; 0.97; 2.17; 0.11; 0.01; 0.40; 0.6714; 0.0307; 0.0686; 0.1667; 0.1054; 0.2357; 3.60; 0.40; 0.89; 0.00; 0.00; 0.00; 2.41; 0.06; 1.88; 2
91; 0.0060; 0.0024; 0.0000; 0.0000; -99.9900; 0.4970; 0.3686; 0.8242; 2.83; 0.65; 1.60; 0.10; 0.01; 0.37; 0.6296; 0.0428; 0.1049; 0.1389; 0.0904; 0.2215; 3.17; 0.31; 0.75; 0.00; 0.00; 0.00; 2.41; 0.06; 1.88; 2
92; 0.0080; 0.0028; 0.0000; 0.0000; -99.9900; 0.0676; 0.1246; 0.3052; 2.13; 0.13; 0.35; 0.10; 0.01; 0.34; 0.6997; 0.0221; 0.0625; 0.1250; 0.0818; 0.2315; 3.63; 0.18; 0.52; 0.00; 0.00; 0.00; 2.41; 0.06; 1.88; 2
93; 0.0040; 0.0020; 0.0000; 0.0000; -99.9900; 0.9041; 0.2344; 0.5240; 5.00; 1.08; 2.16; 0.10; 0.01; 0.43; 0.6756; 0.0225; 0.0450; 0.1250; 0.1250; 0.2500; 3.50; 0.29; 0.58; 0.00; 0.00; 0.00; 2.41; 0.06; 1.88; 2
94; 0.0050; 0.0022; 0.0000; 0.0000; -99.9900; -0.1865; 0.1865; 0.3231; 3.40; 0.75; 1.67; 0.10; 0.01; 0.40; 0.5597; 0.0552; 0.1234; 0.3333; 0.1054; 0.2357; 2.80; 0.37; 0.84; 0.00; 0.00; 0.00; 2.41; 0.06; 1.88; 2
95; 0.0040; 0.0020; 0.0000; 0.0000; -99.9900; -0.0719; 0.0719; 0.1438; 2.75; 0.48; 0.96; 0.09; 0.01; 0.34; 0.5095; 0.0597; 0.1194; 0.2708; 0.1042; 0.2083; 2.50; 0.29; 0.58; 0.00; 0.00; 0.00; 2.41; 0.06; 1.88; 2
96; 0.0030; 0.0017; 0.0000; 0.0000; -99.9900; 0.4581; 0.4581; 0.6479; 3.00; 1.00; 1.73; 0.08; 0.01; 0.32; 0.3933; 0.1288; 0.2231; 0.4333; 0.2333; 0.4041; 2.33; 0.33; 0.58; 0.00; 0.00; 0.00; 2.41; 0.06; 1.88; 2
97; 0.0060; 0.0024; 0.0000; 0.0000; -99.9900; -0.2231; 0.0498; 0.0498; 2.33; 0.33; 0.82; 0.08; 0.01; 0.32; 0.4115; 0.1119; 0.2742; 0.5417; 0.1873; 0.4587; 2.33; 0.42; 1.03; 0.00; 0.00; 0.00; 2.41; 0.06; 1.88; 2
98; 0.0070; 0.0026; 0.0000; 0.0000; -99.9900; 0.6365; 0.2310; 0.4002; 3.29; 0.71; 1.89; 0.10; 0.01; 0.41; 0.5317; 0.0576; 0.1523; 0.4048; 0.1354; 0.3582; 2.57; 0.30; 0.79; 0.00; 0.00; 0.00; 2.41; 0.06; 1.88; 2
99; 0.0060; 0.0024; 0.0000; 0.0000; -99.9900; 0.8144; 0.2390; 0.5344; 6.67; 1.20; 2.94; 0.11; 0.02; 0.61; 0.4809; 0.0519; 0.1270; 0.3243; 0.1036; 0.2538; 2.33; 0.21; 0.52; 0.00; 0.00; 0.00; 2.41; 0.06; 1.88; 2
100; 0.0040; 0.0020; 0.0000; 0.0000; -99.9900; -0.2242; 0.2081; 0.5097; 3.75; 0.75; 1.50; 0.11; 0.01; 0.38; 0.5563; 0.0385; 0.0770; 0.2250; 0.1031; 0.2062; 2.50; 0.29; 0.58; 0.00; 0.00; 0.00; 2.41; 0.06; 1.88; 2
Population 4: Klipper
0; 1.0000; 0.0000; 0.0000; 0.0000; -99.9900;      0;      0;      0; 12.00; 0.00; 0.00; 12.00; 0.00; 0.00; 0.9583; 0.0000; 0.0000; 0.0000; 0.0000; 0.0000; 24.00; 0.00; 0.00; 0.00; 0.00; 0.00; 0.00; 0.00; 0.00; 0
1; 0.8990; 0.0095; 0.1010; 0.0095; -99.9900; -0.3349; 0.0063; 0.1980; 8.11; 0.07; 2.02; 7.36; 0.09; 2.99; 0.9316; 0.0011; 0.0321; 0.0000; 0.0000; 0.0000; 16.23; 0.13; 4.04; 0.00; 0.00; 0.00; 1.00; 0.00; 0.00; 0
2; 0.7930; 0.0128; 0.1070; 0.0098; -99.9900; 0.4491; 0.0202; 0.6023; 12.52; 0.23; 6.49; 10.03; 0.24; 7.58; 0.8944; 0.0016; 0.0441; 0.0000; 0.0000; 0.0000; 12.95; 0.14; 4.02; 0.00; 0.00; 0.00; 1.51; 0.03; 0.50; 0
3; 0.6870; 0.0147; 0.1060; 0.0097; -99.9900; 0.0420; 0.0179; 0.4985; 11.65; 0.22; 5.80; 8.20; 0.22; 7.06; 0.8657; 0.0022; 0.0565; 0.0000; 0.0000; 0.0000; 10.79; 0.14; 3.70; 0.00; 0.00; 0.00; 2.02; 0.05; 0.81; 0
4; 0.5980; 0.0155; 0.0900; 0.0090; -99.9900; 0.1529; 0.0206; 0.5357; 12.07; 0.28; 6.77; 7.43; 0.24; 7.74; 0.8383; 0.0028; 0.0677; 0.0168; 0.0023; 0.0556; 9.14; 0.13; 3.24; 0.00; 0.00; 0.00; 2.46; 0.05; 1.09; 0
5; 0.5270; 0.0158; 0.0720; 0.0082; -99.9900; 0.1072; 0.0219; 0.5310; 11.71; 0.28; 6.32; 6.42; 0.23; 7.27; 0.8127; 0.0032; 0.0732; 0.0389; 0.0037; 0.0847; 7.97; 0.13; 2.89; 0.00; 0.00; 0.00; 2.84; 0.06; 1.36; 0
6; 0.4540; 0.0157; 0.0730; 0.0082; -99.9900; 0.1336; 0.0235; 0.5283; 12.36; 0.32; 6.73; 5.89; 0.24; 7.48; 0.7859; 0.0041; 0.0865; 0.0687; 0.0053; 0.1127; 7.24; 0.13; 2.83; 0.00; 0.00; 0.00; 3.26; 0.07; 1.66; 6
7; 0.3950; 0.0155; 0.0600; 0.0075; -99.9900; 0.0976; 0.0248; 0.5238; 12.06; 0.31; 6.20; 5.03; 0.22; 6.93; 0.7649; 0.0046; 0.0915; 0.0889; 0.0064; 0.1275; 6.49; 0.12; 2.45; 0.00; 0.00; 0.00; 3.63; 0.08; 1.93; 6
8; 0.3490; 0.0151; 0.0490; 0.0068; -99.9900; 0.0976; 0.0266; 0.5196; 11.77; 0.34; 6.42; 4.36; 0.21; 6.66; 0.7434; 0.0056; 0.1038; 0.1147; 0.0084; 0.1565; 5.95; 0.12; 2.26; 0.00; 0.00; 0.00; 3.96; 0.09; 2.18; 6
9; 0.3090; 0.0146; 0.0410; 0.0063; -99.9900; 0.0803; 0.0282; 0.5178; 11.45; 0.35; 6.16; 3.78; 0.20; 6.20; 0.7171; 0.0064; 0.1125; 0.1433; 0.0096; 0.1694; 5.46; 0.11; 2.02; 0.00; 0.00; 0.00; 4.25; 0.09; 2.43; 6
10; 0.2670; 0.0140; 0.0410; 0.0063; -99.9900; 0.1228; 0.0305; 0.5239; 11.64; 0.38; 6.26; 3.34; 0.19; 6.00; 0.6992; 0.0071; 0.1160; 0.1702; 0.0107; 0.1750; 5.18; 0.11; 1.88; 0.00; 0.00; 0.00; 4.57; 0.10; 2.70; 6
11; 0.2270; 0.0132; 0.0420; 0.0063; -99.9900; 0.0857; 0.0337; 0.5405; 11.25; 0.40; 5.98; 2.77; 0.17; 5.44; 0.6728; 0.0088; 0.1326; 0.2107; 0.0131; 0.1976; 4.80; 0.12; 1.76; 0.00; 0.00; 0.00; 4.92; 0.11; 3.00; 6
12; 0.1930; 0.0125; 0.0310; 0.0055; -99.9900; 0.1228; 0.0368; 0.5413; 11.58; 0.44; 6.11; 2.46; 0.17; 5.25; 0.6474; 0.0104; 0.1443; 0.2389; 0.0149; 0.2063; 4.48; 0.12; 1.71; 0.00; 0.00; 0.00; 5.19; 0.11; 3.24; 6
13; 0.1740; 0.0120; 0.0200; 0.0044; -99.9900; 0.1796; 0.0407; 0.5557; 11.99; 0.51; 6.73; 2.27; 0.17; 5.30; 0.6332; 0.0114; 0.1499; 0.2526; 0.0157; 0.2073; 4.33; 0.12; 1.60; 0.00; 0.00; 0.00; 5.37; 0.12; 3.42; 6
14; 0.1570; 0.0115; 0.0200; 0.0044; -99.9900; 0.0896; 0.0406; 0.5259; 10.89; 0.47; 5.90; 1.89; 0.14; 4.56; 0.6221; 0.0123; 0.1538; 0.2551; 0.0185; 0.2319; 4.17; 0.13; 1.57; 0.00; 0.00; 0.00; 5.58; 0.12; 3.62; 6
15; 0.1380; 0.0109; 0.0210; 0.0045; -99.9900; 0.1076; 0.0436; 0.5399; 10.88; 0.51; 6.05; 1.67; 0.14; 4.34; 0.6010; 0.0138; 0.1620; 0.2799; 0.0208; 0.2441; 3.86; 0.11; 1.32; 0.00; 0.00; 0.00; 5.80; 0.13; 3.86; 6
16; 0.1170; 0.0102; 0.0190; 0.0043; -99.9900; 0.1454; 0.0448; 0.5089; 12.18; 0.67; 7.29; 1.59; 0.15; 4.61; 0.5885; 0.0154; 0.1665; 0.2929; 0.0227; 0.2451; 3.74; 0.12; 1.31; 0.00; 0.00; 0.00; 6.02; 0.14; 4.09; 6
17; 0.1060; 0.0097; 0.0140; 0.0037; -99.9900; 0.0157; 0.0459; 0.4901; 10.61; 0.57; 5.88; 1.28; 0.12; 3.77; 0.5725; 0.0174; 0.1795; 0.3334; 0.0244; 0.2507; 3.54; 0.13; 1.37; 0.00; 0.00; 0.00; 6.19; 0.14; 4.28; 6
18; 0.0960; 0.0093; 0.0100; 0.0031; -99.9900; 0.1448; 0.0508; 0.5179; 11.51; 0.72; 7.10; 1.24; 0.13; 4.02; 0.5644; 0.0171; 0.1678; 0.3471; 0.0252; 0.2470; 3.41; 0.13; 1.25; 0.00; 0.00; 0.00; 6.32; 0.15; 4.43; 6
19; 0.0880; 0.0090; 0.0080; 0.0028; -99.9900; 0.1416; 0.0526; 0.5099; 11.16; 0.64; 5.99; 1.10; 0.11; 3.61; 0.5520; 0.0184; 0.1725; 0.3381; 0.0266; 0.2494; 3.34; 0.14; 1.27; 0.00; 0.00; 0.00; 6.43; 0.15; 4.56; 6
20; 0.0740; 0.0083; 0.0090; 0.0030; -99.9900; 0.1256; 0.0540; 0.4917; 11.47; 0.75; 6.47; 0.98; 0.11; 3.47; 0.5291; 0.0209; 0.1799; 0.3650; 0.0317; 0.2726; 3.14; 0.14; 1.22; 0.00; 0.00; 0.00; 6.56; 0.15; 4.73; 6
21; 0.0610; 0.0076; 0.0150; 0.0038; -99.9900; 0.0262; 0.0560; 0.4751; 10.28; 0.70; 5.50; 0.76; 0.09; 2.80; 0.5168; 0.0249; 0.1948; 0.3670; 0.0370; 0.2887; 3.03; 0.14; 1.09; 0.00; 0.00; 0.00; 6.79; 0.16; 5.03; 6
22; 0.0580; 0.0074; 0.0060; 0.0024; -99.9900; 0.1431; 0.0615; 0.4723; 10.76; 0.96; 7.32; 0.77; 0.10; 3.07; 0.5305; 0.0250; 0.1901; 0.3533; 0.0385; 0.2931; 3.00; 0.13; 1.01; 0.00; 0.00; 0.00; 6.88; 0.17; 5.15; 6
23; 0.0490; 0.0068; 0.0070; 0.0026; -99.9900; 0.0639; 0.0686; 0.4944; 10.51; 0.88; 6.17; 0.67; 0.08; 2.65; 0.5230; 0.0273; 0.1908; 0.3578; 0.0453; 0.3174; 3.00; 0.16; 1.10; 0.00; 0.00; 0.00; 7.00; 0.17; 5.32; 6
24; 0.0480; 0.0068; 0.0040; 0.0020; -99.9900; 0.2029; 0.0744; 0.5206; 10.81; 0.96; 6.66; 0.65; 0.09; 2.73; 0.5154; 0.0301; 0.2082; 0.3352; 0.0432; 0.2996; 2.85; 0.15; 1.07; 0.00; 0.00; 0.00; 7.07; 0.17; 5.42; 6
25; 0.0460; 0.0066; 0.0030; 0.0017; -99.9900; 0.0579; 0.0696; 0.4724; 9.93; 0.96; 6.52; 0.61; 0.08; 2.51; 0.5040; 0.0310; 0.2104; 0.3646; 0.0471; 0.3196; 2.85; 0.16; 1.07; 0.00; 0.00; 0.00; 7.12; 0.18; 5.50; 6
26; 0.0420; 0.0063; 0.0030; 0.0017; -99.9900; 0.1735; 0.0820; 0.5376; 10.45; 1.00; 6.47; 0.60; 0.08; 2.48; 0.4984; 0.0365; 0.2365; 0.3956; 0.0526; 0.3407; 2.83; 0.20; 1.27; 0.00; 0.00; 0.00; 7.18; 0.18; 5.59; 6
27; 0.0370; 0.0060; 0.0050; 0.0022; -99.9900; -0.0361; 0.0721; 0.4560; 8.35; 0.84; 5.11; 0.46; 0.06; 1.88; 0.5133; 0.0365; 0.2219; 0.3442; 0.0546; 0.3320; 2.86; 0.18; 1.11; 0.00; 0.00; 0.00; 7.28; 0.18; 5.75; 6
28; 0.0350; 0.0058; 0.0030; 0.0017; -99.9900; 0.1413; 0.1029; 0.6175; 8.89; 0.99; 5.87; 0.45; 0.06; 1.98; 0.5223; 0.0352; 0.2080; 0.3506; 0.0523; 0.3096; 3.00; 0.20; 1.19; 0.00; 0.00; 0.00; 7.35; 0.19; 5.86; 6
29; 0.0290; 0.0053; 0.0030; 0.0017; -99.9900; 0.4155; 0.1272; 0.6849; 10.86; 0.92; 4.95; 0.47; 0.06; 2.03; 0.4907; 0.0444; 0.2389; 0.4107; 0.0588; 0.3166; 2.86; 0.27; 1.43; 0.00; 0.00; 0.00; 7.41; 0.19; 5.97; 6
30; 0.0220; 0.0046; 0.0040; 0.0020; -99.9900; -0.0397; 0.0791; 0.4110; 8.59; 1.32; 6.17; 0.36; 0.05; 1.60; 0.4848; 0.0517; 0.2423; 0.4405; 0.0680; 0.3189; 3.00; 0.33; 1.54; 0.00; 0.00; 0.00; 7.51; 0.19; 6.13; 6
31; 0.0170; 0.0041; 0.0020; 0.0014; -99.9900; 0.2861; 0.1276; 0.5562; 13.18; 2.61; 10.76; 0.39; 0.07; 2.21; 0.4775; 0.0633; 0.2609; 0.4582; 0.0772; 0.3185; 3.00; 0.43; 1.77; 0.00; 0.00; 0.00; 7.55; 0.20; 6.21; 6
32; 0.0160; 0.0040; 0.0030; 0.0017; -99.9900; 0.2098; 0.1252; 0.5162; 10.56; 1.87; 7.48; 0.32; 0.05; 1.64; 0.4984; 0.0701; 0.2804; 0.3894; 0.0859; 0.3434; 3.25; 0.44; 1.77; 0.00; 0.00; 0.00; 7.63; 0.20; 6.34; 6
33; 0.0210; 0.0045; 0.0000; 0.0000; -99.9900; 0.0039; 0.1084; 0.4338; 6.33; 1.20; 5.49; 0.27; 0.04; 1.24; 0.5033; 0.0539; 0.2471; 0.4101; 0.0697; 0.3195; 2.90; 0.28; 1.26; 0.00; 0.00; 0.00; 7.63; 0.20; 6.34; 6
34; 0.0170; 0.0041; 0.0010; 0.0010; -99.9900; 0.1356; 0.1583; 0.6528; 7.06; 1.42; 5.84; 0.24; 0.04; 1.21; 0.4719; 0.0590; 0.2434; 0.4146; 0.0807; 0.3329; 2.82; 0.27; 1.13; 0.00; 0.00; 0.00; 7.65; 0.20; 6.40; 6
35; 0.0160; 0.0040; 0.0020; 0.0014; -99.9900; 0.2739; 0.1690; 0.6760; 8.50; 1.86; 7.42; 0.26; 0.05; 1.43; 0.5063; 0.0621; 0.2484; 0.3413; 0.0869; 0.3477; 2.88; 0.29; 1.15; 0.00; 0.00; 0.00; 7.71; 0.21; 6.51; 6
36; 0.0170; 0.0041; 0.0010; 0.0010; -99.9900; 0.3944; 0.1493; 0.5383; 8.41; 1.39; 5.73; 0.25; 0.04; 1.34; 0.5681; 0.0523; 0.2156; 0.2581; 0.0740; 0.3051; 3.12; 0.24; 0.99; 0.00; 0.00; 0.00; 7.74; 0.21; 6.56; 6
37; 0.0140; 0.0037; 0.0010; 0.0010; -99.9900; 0.1792; 0.1676; 0.6491; 8.71; 1.36; 5.08; 0.23; 0.04; 1.21; 0.5325; 0.0601; 0.2248; 0.3250; 0.0858; 0.3212; 2.93; 0.27; 1.00; 0.00; 0.00; 0.00; 7.77; 0.21; 6.63; 6
38; 0.0140; 0.0037; 0.0010; 0.0010; -99.9900; 0.2458; 0.1946; 0.6743; 9.00; 1.64; 6.15; 0.24; 0.04; 1.31; 0.5145; 0.0722; 0.2700; 0.3251; 0.0978; 0.3660; 2.93; 0.30; 1.14; 0.00; 0.00; 0.00; 7.80; 0.21; 6.69; 6
39; 0.0130; 0.0036; 0.0000; 0.0000; -99.9900; 0.2458; 0.1561; 0.5627; 11.15; 2.16; 7.79; 0.25; 0.05; 1.55; 0.5492; 0.0652; 0.2353; 0.2722; 0.0937; 0.3379; 3.08; 0.29; 1.04; 0.00; 0.00; 0.00; 7.80; 0.21; 6.69; 6
40; 0.0110; 0.0033; 0.0000; 0.0000; -99.9900; 0.1015; 0.1946; 0.6154; 9.00; 2.34; 7.76; 0.21; 0.04; 1.26; 0.5738; 0.0678; 0.2248; 0.2359; 0.0946; 0.3139; 3.09; 0.31; 1.04; 0.00; 0.00; 0.00; 7.80; 0.21; 6.69; 6
41; 0.0090; 0.0030; 0.0000; 0.0000; -99.9900; 0.4743; 0.1335; 0.4004; 11.56; 2.60; 7.81; 0.21; 0.04; 1.33; 0.5299; 0.0795; 0.2386; 0.3861; 0.1080; 0.3241; 3.11; 0.48; 1.45; 0.00; 0.00; 0.00; 7.80; 0.21; 6.69; 6
42; 0.0080; 0.0028; 0.0000; 0.0000; -99.9900; 0.1559; 0.1912; 0.5736; 10.25; 2.07; 5.85; 0.18; 0.03; 1.08; 0.4890; 0.0773; 0.2186; 0.3374; 0.1213; 0.3431; 2.63; 0.38; 1.06; 0.00; 0.00; 0.00; 7.80; 0.21; 6.69; 6
43; 0.0080; 0.0028; 0.0000; 0.0000; -99.9900; 0.0614; 0.1838; 0.5199; 10.75; 2.53; 7.15; 0.20; 0.04; 1.17; 0.4797; 0.0741; 0.2097; 0.3102; 0.1181; 0.3342; 2.50; 0.33; 0.93; 0.00; 0.00; 0.00; 7.80; 0.21; 6.69; 6
44; 0.0090; 0.0030; 0.0000; 0.0000; -99.9900; 0.1207; 0.1881; 0.5321; 9.11; 1.68; 5.04; 0.21; 0.03; 1.02; 0.5008; 0.0691; 0.2072; 0.3609; 0.0952; 0.2855; 2.56; 0.29; 0.88; 0.00; 0.00; 0.00; 7.80; 0.21; 6.69; 6
45; 0.0090; 0.0030; 0.0010; 0.0010; -99.9900; -0.0063; 0.1801; 0.5095; 7.56; 1.76; 5.27; 0.18; 0.03; 0.91; 0.5332; 0.0788; 0.2363; 0.3380; 0.0959; 0.2876; 2.89; 0.35; 1.05; 0.00; 0.00; 0.00; 7.83; 0.21; 6.79; 6
46; 0.0130; 0.0036; 0.0000; 0.0000; -99.9900; 0.2287; 0.1857; 0.5571; 6.92; 1.66; 5.99; 0.19; 0.03; 1.06; 0.5943; 0.0609; 0.2196; 0.2890; 0.0807; 0.2910; 3.38; 0.40; 1.45; 0.00; 0.00; 0.00; 7.83; 0.21; 6.79; 6
47; 0.0070; 0.0026; 0.0000; 0.0000; -99.9900; -0.0230; 0.1016; 0.2873; 7.00; 2.54; 6.71; 0.16; 0.03; 0.86; 0.4893; 0.0928; 0.2456; 0.3782; 0.1303; 0.3448; 2.57; 0.37; 0.98; 0.00; 0.00; 0.00; 7.83; 0.21; 6.79; 6
48; 0.0070; 0.0026; 0.0000; 0.0000; -99.9900; 0.7705; 0.2555; 0.6258; 10.29; 2.41; 6.37; 0.19; 0.03; 1.05; 0.4837; 0.0943; 0.2496; 0.4289; 0.1227; 0.3246; 2.57; 0.37; 0.98; 0.00; 0.00; 0.00; 7.83; 0.21; 6.79; 6
49; 0.0050; 0.0022; 0.0010; 0.0010; -99.9900; -0.3056; 0.1401; 0.3707; 3.80; 1.11; 2.49; 0.15; 0.01; 0.47; 0.5678; 0.0787; 0.1760; 0.3619; 0.1245; 0.2784; 3.00; 0.32; 0.71; 0.00; 0.00; 0.00; 7.88; 0.22; 6.91; 6
50; 0.0050; 0.0022; 0.0000; 0.0000; -99.9900; 0.4621; 0.2310; 0.4002; 4.80; 2.33; 5.22; 0.14; 0.02; 0.59; 0.6310; 0.0320; 0.0716; 0.3071; 0.0929; 0.2076; 3.20; 0.20; 0.45; 0.00; 0.00; 0.00; 7.88; 0.22; 6.91; 6
51; 0.0050; 0.0022; 0.0000; 0.0000; -99.9900; 0.3032; 0.3750; 0.8386; 6.80; 2.96; 6.61; 0.14; 0.02; 0.72; 0.6178; 0.0366; 0.0817; 0.0906; 0.0684; 0.1529; 3.20; 0.20; 0.45; 0.00; 0.00; 0.00; 7.88; 0.22; 6.91; 6
52; 0.0060; 0.0024; 0.0000; 0.0000; -99.9900; 0.1703; 0.3134; 0.6267; 5.00; 2.05; 5.02; 0.13; 0.02; 0.61; 0.6605; 0.0423; 0.1037; 0.0923; 0.0703; 0.1722; 3.50; 0.22; 0.55; 0.00; 0.00; 0.00; 7.88; 0.22; 6.91; 6
53; 0.0060; 0.0024; 0.0000; 0.0000; -99.9900; 0.8097; 0.1778; 0.3556; 9.17; 3.65; 8.93; 0.17; 0.03; 1.00; 0.6398; 0.0541; 0.1326; 0.1979; 0.1000; 0.2450; 3.83; 0.48; 1.17; 0.00; 0.00; 0.00; 7.88; 0.22; 6.91; 6
54; 0.0080; 0.0028; 0.0000; 0.0000; -99.9900; 0.0064; 0.2546; 0.6236; 6.38; 2.05; 5.80; 0.17; 0.03; 0.81; 0.6205; 0.0432; 0.1221; 0.2575; 0.0993; 0.2808; 3.38; 0.26; 0.74; 0.00; 0.00; 0.00; 7.88; 0.22; 6.91; 6
55; 0.0070; 0.0026; 0.0000; 0.0000; -99.9900; 0.2495; 0.2804; 0.6270; 7.00; 2.07; 5.48; 0.15; 0.02; 0.79; 0.6489; 0.0370; 0.0979; 0.2460; 0.0922; 0.2440; 3.86; 0.46; 1.21; 0.00; 0.00; 0.00; 7.88; 0.22; 6.91; 6
56; 0.0090; 0.0030; 0.0000; 0.0000; -99.9900; 0.3266; 0.2425; 0.6415; 6.56; 1.63; 4.90; 0.15; 0.03; 0.82; 0.6334; 0.0341; 0.1023; 0.2619; 0.0842; 0.2525; 3.33; 0.29; 0.87; 0.00; 0.00; 0.00; 7.88; 0.22; 6.91; 6
57; 0.0080; 0.0028; 0.0000; 0.0000; -99.9900; 0.0692; 0.1146; 0.3033; 6.38; 1.57; 4.44; 0.15; 0.02; 0.74; 0.6368; 0.0462; 0.1308; 0.1583; 0.0879; 0.2486; 3.38; 0.42; 1.19; 0.00; 0.00; 0.00; 7.88; 0.22; 6.91; 6
58; 0.0100; 0.0031; 0.0000; 0.0000; -99.9900; 0.2847; 0.2555; 0.6258; 5.50; 1.45; 4.58; 0.15; 0.02; 0.77; 0.6424; 0.0371; 0.1174; 0.1092; 0.0627; 0.1982; 3.40; 0.34; 1.07; 0.00; 0.00; 0.00; 7.88; 0.22; 6.91; 6
59; 0.0070; 0.0026; 0.0000; 0.0000; -99.9900; -0.0260; 0.1099; 0.3108; 6.57; 1.69; 4.47; 0.15; 0.02; 0.72; 0.6071; 0.0589; 0.1559; 0.1767; 0.0738; 0.1952; 3.14; 0.40; 1.07; 0.00; 0.00; 0.00; 7.88; 0.22; 6.91; 6
60; 0.0070; 0.0026; 0.0000; 0.0000; -99.9900; 0.4873; 0.3379; 0.8277; 7.29; 1.30; 3.45; 0.16; 0.02; 0.74; 0.6244; 0.0580; 0.1534; 0.1817; 0.0725; 0.1918; 3.43; 0.43; 1.13; 0.00; 0.00; 0.00; 7.88; 0.22; 6.91; 6
61; 0.0080; 0.0028; 0.0000; 0.0000; -99.9900; -0.1152; 0.1680; 0.4114; 5.88; 1.88; 5.33; 0.17; 0.02; 0.79; 0.6234; 0.0666; 0.1884; 0.1767; 0.0993; 0.2807; 3.38; 0.38; 1.06; 0.00; 0.00; 0.00; 7.88; 0.22; 6.91; 6
62; 0.0050; 0.0022; 0.0000; 0.0000; -99.9900; 0.3799; 0.3006; 0.7954; 6.20; 2.24; 5.02; 0.16; 0.02; 0.70; 0.6379; 0.0685; 0.1532; 0.1143; 0.0974; 0.2178; 3.40; 0.40; 0.89; 0.00; 0.00; 0.00; 7.88; 0.22; 6.91; 6
63; 0.0050; 0.0022; 0.0000; 0.0000; -99.9900; 0.2068; 0.2346; 0.5246; 7.00; 2.17; 4.85; 0.17; 0.02; 0.72; 0.6688; 0.0645; 0.1442; 0.1152; 0.0613; 0.1370; 3.80; 0.66; 1.48; 0.00; 0.00; 0.00; 7.88; 0.22; 6.91; 6
64; 0.0060; 0.0024; 0.0000; 0.0000; -99.9900; 0.3128; 0.1319; 0.2950; 9.50; 3.60; 8.83; 0.17; 0.03; 1.04; 0.5850; 0.0866; 0.2122; 0.2826; 0.1097; 0.2687; 3.50; 0.62; 1.52; 0.00; 0.00; 0.00; 7.88; 0.22; 6.91; 6
65; 0.0100; 0.0031; 0.0000; 0.0000; -99.9900; 0.1364; 0.2820; 0.6305; 5.00; 1.36; 4.29; 0.16; 0.02; 0.74; 0.5938; 0.0457; 0.1445; 0.3777; 0.1003; 0.3171; 3.00; 0.26; 0.82; 0.00; 0.00; 0.00; 7.88; 0.22; 6.91; 6
66; 0.0100; 0.0031; 0.0000; 0.0000; -99.9900; 0.4787; 0.2549; 0.7646; 5.80; 1.09; 3.46; 0.18; 0.02; 0.75; 0.6035; 0.0575; 0.1818; 0.1535; 0.0829; 0.2623; 3.20; 0.25; 0.79; 0.00; 0.00; 0.00; 7.88; 0.22; 6.91; 6
67; 0.0100; 0.0031; 0.0000; 0.0000; -99.9900; 0.2033; 0.2876; 0.8135; 6.50; 1.56; 4.93; 0.18; 0.03; 0.86; 0.5889; 0.0517; 0.1634; 0.2570; 0.0935; 0.2957; 3.30; 0.21; 0.67; 0.00; 0.00; 0.00; 7.88; 0.22; 6.91; 6
68; 0.0110; 0.0033; 0.0000; 0.0000; -99.9900; 0.1518; 0.2349; 0.7429; 5.45; 0.77; 2.54; 0.16; 0.02; 0.68; 0.5923; 0.0269; 0.0891; 0.2460; 0.0719; 0.2384; 3.09; 0.16; 0.54; 0.00; 0.00; 0.00; 7.88; 0.22; 6.91; 6
69; 0.0090; 0.0030; 0.0000; 0.0000; -99.9900; 0.4404; 0.1657; 0.4687; 9.22; 2.09; 6.26; 0.18; 0.03; 1.07; 0.5664; 0.0407; 0.1222; 0.3596; 0.1004; 0.3012; 3.00; 0.24; 0.71; 0.00; 0.00; 0.00; 7.88; 0.22; 6.91; 6
70; 0.0100; 0.0031; 0.0000; 0.0000; -99.9900; 0.2485; 0.2004; 0.6011; 9.20; 1.37; 4.34; 0.20; 0.03; 1.04; 0.5408; 0.0435; 0.1377; 0.3474; 0.0972; 0.3074; 2.90; 0.23; 0.74; 0.00; 0.00; 0.00; 7.88; 0.22; 6.91; 6
71; 0.0120; 0.0034; 0.0000; 0.0000; -99.9900; 0.0151; 0.1537; 0.4862; 7.33; 1.92; 6.64; 0.19; 0.03; 1.10; 0.5057; 0.0574; 0.1990; 0.2931; 0.0878; 0.3040; 2.83; 0.30; 1.03; 0.00; 0.00; 0.00; 7.88; 0.22; 6.91; 6
72; 0.0100; 0.0031; 0.0000; 0.0000; -99.9900; 0.1960; 0.1967; 0.5902; 8.10; 1.54; 4.86; 0.20; 0.03; 0.99; 0.4975; 0.0592; 0.1873; 0.3075; 0.0932; 0.2948; 2.80; 0.29; 0.92; 0.00; 0.00; 0.00; 7.88; 0.22; 6.91; 6
73; 0.0090; 0.0030; 0.0000; 0.0000; -99.9900; 0.0800; 0.1776; 0.5327; 10.22; 3.65; 10.95; 0.21; 0.04; 1.41; 0.4889; 0.0699; 0.2097; 0.4002; 0.1023; 0.3070; 2.89; 0.31; 0.93; 0.00; 0.00; 0.00; 7.88; 0.22; 6.91; 6
74; 0.0090; 0.0030; 0.0000; 0.0000; -99.9900; 0.2373; 0.1953; 0.5858; 7.67; 1.83; 5.48; 0.20; 0.03; 0.95; 0.4925; 0.0672; 0.2017; 0.4341; 0.0846; 0.2537; 2.78; 0.22; 0.67; 0.00; 0.00; 0.00; 7.88; 0.22; 6.91; 6
75; 0.0100; 0.0031; 0.0000; 0.0000; -99.9900; 0.0402; 0.1608; 0.4548; 7.00; 2.44; 7.73; 0.20; 0.03; 1.06; 0.5267; 0.0674; 0.2131; 0.3788; 0.0919; 0.2905; 2.90; 0.23; 0.74; 0.00; 0.00; 0.00; 7.88; 0.22; 6.91; 6
76; 0.0130; 0.0036; 0.0000; 0.0000; -99.9900; 0.3672; 0.1635; 0.4904; 6.23; 1.47; 5.31; 0.20; 0.03; 0.97; 0.5650; 0.0527; 0.1901; 0.3919; 0.0948; 0.3419; 2.92; 0.21; 0.76; 0.00; 0.00; 0.00; 7.88; 0.22; 6.91; 6
77; 0.0110; 0.0033; 0.0000; 0.0000; -99.9900; 0.2550; 0.2029; 0.6729; 7.82; 1.95; 6.48; 0.19; 0.03; 1.09; 0.5862; 0.0308; 0.1021; 0.2010; 0.0654; 0.2168; 3.09; 0.09; 0.30; 0.00; 0.00; 0.00; 7.88; 0.22; 6.91; 6
78; 0.0120; 0.0034; 0.0000; 0.0000; -99.9900; 0.5291; 0.2060; 0.6179; 7.33; 1.36; 4.70; 0.19; 0.03; 0.98; 0.6073; 0.0211; 0.0731; 0.3281; 0.0675; 0.2338; 3.08; 0.08; 0.29; 0.00; 0.00; 0.00; 7.88; 0.22; 6.91; 6
79; 0.0100; 0.0031; 0.0000; 0.0000; -99.9900; -0.0652; 0.1482; 0.4685; 6.30; 1.37; 4.35; 0.16; 0.03; 0.80; 0.6022; 0.0293; 0.0926; 0.3287; 0.0739; 0.2338; 3.00; 0.15; 0.47; 0.00; 0.00; 0.00; 7.88; 0.22; 6.91; 6
80; 0.0050; 0.0022; 0.0000; 0.0000; -99.9900; 0.1771; 0.2126; 0.6379; 8.40; 2.42; 5.41; 0.14; 0.02; 0.75; 0.5411; 0.0453; 0.1013; 0.3014; 0.0820; 0.1834; 2.80; 0.20; 0.45; 0.00; 0.00; 0.00; 7.88; 0.22; 6.91; 6
81; 0.0050; 0.0022; 0.0000; 0.0000; -99.9900; 0.0471; 0.1374; 0.3073; 7.20; 1.43; 3.19; 0.13; 0.02; 0.62; 0.6227; 0.0288; 0.0644; 0.2460; 0.0970; 0.2168; 3.40; 0.24; 0.55; 0.00; 0.00; 0.00; 7.88; 0.22; 6.91; 6
82; 0.0060; 0.0024; 0.0000; 0.0000; -99.9900; -0.1052; 0.1473; 0.3294; 5.00; 0.89; 2.19; 0.12; 0.02; 0.51; 0.5948; 0.0252; 0.0618; 0.1653; 0.0441; 0.1081; 3.00; 0.26; 0.63; 0.00; 0.00; 0.00; 7.88; 0.22; 6.91; 6
83; 0.0040; 0.0020; 0.0000; 0.0000; -99.9900; 0.2408; 0.3731; 0.8343; 8.25; 2.50; 4.99; 0.13; 0.02; 0.66; 0.5491; 0.0431; 0.0861; 0.2360; 0.0462; 0.0923; 2.75; 0.25; 0.50; 0.00; 0.00; 0.00; 7.88; 0.22; 6.91; 6
84; 0.0040; 0.0020; 0.0000; 0.0000; -99.9900; -0.1855; 0.2946; 0.5892; 6.00; 1.35; 2.71; 0.13; 0.02; 0.51; 0.4938; 0.0576; 0.1153; 0.3500; 0.0645; 0.1291; 2.50; 0.29; 0.58; 0.00; 0.00; 0.00; 7.88; 0.22; 6.91; 6
85; 0.0040; 0.0020; 0.0000; 0.0000; -99.9900; -0.0436; 0.3394; 0.6788; 5.75; 2.17; 4.35; 0.12; 0.02; 0.53; 0.5156; 0.0689; 0.1378; 0.3500; 0.1190; 0.2380; 2.50; 0.29; 0.58; 0.00; 0.00; 0.00; 7.88; 0.22; 6.91; 6
86; 0.0040; 0.0020; 0.0000; 0.0000; -99.9900; 0.2823; 0.2236; 0.4471; 4.75; 0.63; 1.26; 0.12; 0.01; 0.43; 0.4444; 0.1164; 0.2328; 0.5167; 0.1772; 0.3543; 2.50; 0.29; 0.58; 0.00; 0.00; 0.00; 7.88; 0.22; 6.91; 6
87; 0.0060; 0.0024; 0.0000; 0.0000; -99.9900; 0.3269; 0.4432; 0.7677; 5.83; 2.88; 7.05; 0.14; 0.02; 0.74; 0.5308; 0.0820; 0.2009; 0.4750; 0.1769; 0.4333; 2.67; 0.33; 0.82; 0.00; 0.00; 0.00; 7.88; 0.22; 6.91; 6
88; 0.0050; 0.0022; 0.0000; 0.0000; -99.9900; 0.2796; 0.3663; 0.7326; 7.00; 2.93; 6.56; 0.13; 0.02; 0.71; 0.5618; 0.0996; 0.2226; 0.2958; 0.1582; 0.3537; 3.00; 0.32; 0.71; 0.00; 0.00; 0.00; 7.88; 0.22; 6.91; 6
89; 0.0060; 0.0024; 0.0000; 0.0000; -99.9900; 0.7742; 0.2878; 0.6436; 10.00; 3.10; 7.59; 0.16; 0.03; 0.98; 0.5590; 0.0748; 0.1832; 0.3264; 0.1099; 0.2693; 3.00; 0.26; 0.63; 0.00; 0.00; 0.00; 7.88; 0.22; 6.91; 6
90; 0.0060; 0.0024; 0.0000; 0.0000; -99.9900; -0.1803; 0.1100; 0.2695; 6.83; 1.35; 3.31; 0.14; 0.02; 0.65; 0.5294; 0.0890; 0.2180; 0.3019; 0.1385; 0.3393; 3.00; 0.26; 0.63; 0.00; 0.00; 0.00; 7.88; 0.22; 6.91; 6
91; 0.0050; 0.0022; 0.0000; 0.0000; -99.9900; 0.4944; 0.3481; 0.7784; 10.80; 1.98; 4.44; 0.15; 0.03; 0.86; 0.4803; 0.0928; 0.2075; 0.3395; 0.1441; 0.3222; 2.80; 0.20; 0.45; 0.00; 0.00; 0.00; 7.88; 0.22; 6.91; 6
92; 0.0050; 0.0022; 0.0000; 0.0000; -99.9900; 0.3017; 0.2006; 0.4485; 12.40; 3.09; 6.91; 0.14; 0.03; 1.02; 0.4539; 0.0921; 0.2060; 0.5596; 0.0887; 0.1984; 2.60; 0.24; 0.55; 0.00; 0.00; 0.00; 7.88; 0.22; 6.91; 6
93; 0.0030; 0.0017; 0.0000; 0.0000; -99.9900; -0.2904; 0.0389; 0.0778; 6.67; 3.28; 5.69; 0.10; 0.02; 0.53; 0.4440; 0.0361; 0.0626; 0.5462; 0.0291; 0.0504; 2.33; 0.33; 0.58; 0.00; 0.00; 0.00; 7.88; 0.22; 6.91; 6
94; 0.0040; 0.0020; 0.0000; 0.0000; -99.9900; 0.2630; 0.2630; 0.3720; 3.25; 1.25; 2.50; 0.10; 0.01; 0.38; 0.4458; 0.0602; 0.1205; 0.4821; 0.0179; 0.0357; 2.25; 0.25; 0.50; 0.00; 0.00; 0.00; 7.88; 0.22; 6.91; 6
95; 0.0040; 0.0020; 0.0000; 0.0000; -99.9900; 0.3054; 0.4835; 0.8375; 4.00; 1.22; 2.45; 0.10; 0.01; 0.39; 0.5167; 0.0690; 0.1381; 0.5429; 0.0254; 0.0508; 2.50; 0.29; 0.58; 0.00; 0.00; 0.00; 7.88; 0.22; 6.91; 6
96; 0.0060; 0.0024; 0.0000; 0.0000; -99.9900; 0.3375; 0.2505; 0.5011; 4.33; 1.17; 2.88; 0.11; 0.01; 0.47; 0.5339; 0.0745; 0.1825; 0.4074; 0.1358; 0.3327; 2.83; 0.31; 0.75; 0.00; 0.00; 0.00; 7.88; 0.22; 6.91; 6
97; 0.0060; 0.0024; 0.0000; 0.0000; -99.9900; 0.3047; 0.4101; 1.0045; 5.33; 1.54; 3.78; 0.11; 0.02; 0.56; 0.5626; 0.1157; 0.2834; 0.1667; 0.1667; 0.4082; 3.00; 0.45; 1.10; 0.00; 0.00; 0.00; 7.88; 0.22; 6.91; 6
98; 0.0050; 0.0022; 0.0000; 0.0000; -99.9900; 0.2018; 0.3597; 0.8042; 6.60; 0.98; 2.19; 0.12; 0.02; 0.56; 0.5648; 0.0875; 0.1957; 0.2250; 0.1696; 0.3791; 3.20; 0.20; 0.45; 0.00; 0.00; 0.00; 7.88; 0.22; 6.91; 6
99; 0.0040; 0.0020; 0.0000; 0.0000; -99.9900; -0.0668; 0.1700; 0.3399; 6.25; 1.80; 3.59; 0.11; 0.02; 0.52; 0.6771; 0.0282; 0.0564; 0.2121; 0.1575; 0.3149; 3.50; 0.29; 0.58; 0.00; 0.00; 0.00; 7.88; 0.22; 6.91; 6
100; 0.0040; 0.0020; 0.0000; 0.0000; -99.9900; 0.1905; 0.1138; 0.2275; 8.25; 2.87; 5.74; 0.11; 0.02; 0.66; 0.6864; 0.0199; 0.0399; 0.2667; 0.1633; 0.3266; 3.50; 0.29; 0.58; 0.00; 0.00; 0.00; 7.88; 0.22; 6.91; 6
Population 5: Lotus_Farm
0; 1.0000; 0.0000; 0.0000; 0.0000; -99.9900;      0;      0;      0; 14.00; 0.00; 0.00; 14.00; 0.00; 0.00; 0.9643; 0.0000; 0.0000; 0.0000; 0.0000; 0.0000; 28.00; 0.00; 0.00; 0.00; 0.00; 0.00; 0.00; 0.00; 0.00; 0
1; 0.8710; 0.0106; 0.1290; 0.0106; -99.9900; -0.3321; 0.0058; 0.1819; 9.17; 0.09; 2.52; 8.04; 0.12; 3.76; 0.9376; 0.0011; 0.0332; 0.0000; 0.0000; 0.0000; 18.33; 0.17; 5.04; 0.00; 0.00; 0.00; 1.00; 0.00; 0.00; 0
2; 0.7620; 0.0135; 0.1120; 0.0100; -99.9900; 0.3517; 0.0209; 0.6126; 12.51; 0.24; 6.74; 9.63; 0.25; 7.84; 0.8994; 0.0017; 0.0483; 0.0000; 0.0000; 0.0000; 13.88; 0.17; 4.73; 0.00; 0.00; 0.00; 1.46; 0.03; 0.50; 0
3; 0.6470; 0.0151; 0.1190; 0.0102; -99.9900; 0.0363; 0.0189; 0.5153; 10.99; 0.22; 5.69; 7.24; 0.22; 6.85; 0.8691; 0.0023; 0.0580; 0.0000; 0.0000; 0.0000; 11.05; 0.16; 4.10; 0.00; 0.00; 0.00; 1.97; 0.04; 0.83; 0
4; 0.5440; 0.0158; 0.1030; 0.0096; -99.9900; 0.1139; 0.0208; 0.5204; 11.38; 0.27; 6.40; 6.38; 0.23; 7.24; 0.8442; 0.0027; 0.0634; 0.0162; 0.0023; 0.0533; 9.53; 0.15; 3.49; 0.00; 0.00; 0.00; 2.42; 0.05; 1.12; 0
5; 0.4660; 0.0158; 0.0790; 0.0085; -99.9900; 0.0579; 0.0220; 0.5031; 10.88; 0.28; 6.09; 5.30; 0.21; 6.71; 0.8156; 0.0038; 0.0826; 0.0327; 0.0038; 0.0820; 8.22; 0.15; 3.15; 0.00; 0.00; 0.00; 2.80; 0.06; 1.38; 5
6; 0.3920; 0.0154; 0.0750; 0.0083; -99.9900; 0.1098; 0.0249; 0.5262; 11.11; 0.32; 6.38; 4.61; 0.21; 6.62; 0.7941; 0.0045; 0.0883; 0.0529; 0.0052; 0.1034; 7.41; 0.14; 2.78; 0.00; 0.00; 0.00; 3.19; 0.07; 1.66; 5
7; 0.3410; 0.0150; 0.0500; 0.0069; -99.9900; 0.1373; 0.0295; 0.5760; 11.00; 0.31; 5.66; 3.99; 0.19; 6.07; 0.7703; 0.0050; 0.0927; 0.0805; 0.0071; 0.1305; 6.58; 0.13; 2.33; 0.00; 0.00; 0.00; 3.47; 0.07; 1.89; 5
8; 0.2890; 0.0143; 0.0510; 0.0070; -99.9900; 0.0692; 0.0280; 0.5110; 11.02; 0.34; 5.81; 3.41; 0.18; 5.81; 0.7508; 0.0056; 0.0957; 0.0988; 0.0075; 0.1278; 6.07; 0.13; 2.14; 0.00; 0.00; 0.00; 3.80; 0.08; 2.16; 5
9; 0.2460; 0.0136; 0.0450; 0.0066; -99.9900; 0.1205; 0.0332; 0.5508; 11.45; 0.41; 6.49; 3.05; 0.18; 5.81; 0.7383; 0.0061; 0.0953; 0.1188; 0.0092; 0.1440; 5.78; 0.13; 2.04; 0.00; 0.00; 0.00; 4.10; 0.09; 2.43; 5
10; 0.2070; 0.0128; 0.0390; 0.0061; -99.9900; 0.0699; 0.0340; 0.5220; 10.99; 0.43; 6.23; 2.48; 0.17; 5.22; 0.7119; 0.0078; 0.1116; 0.1495; 0.0114; 0.1636; 5.18; 0.13; 1.86; 0.00; 0.00; 0.00; 4.39; 0.09; 2.69; 5
11; 0.1730; 0.0120; 0.0300; 0.0054; -99.9900; 0.1617; 0.0382; 0.5427; 11.36; 0.52; 6.85; 2.15; 0.16; 5.11; 0.6962; 0.0087; 0.1143; 0.1519; 0.0127; 0.1677; 4.91; 0.14; 1.85; 0.00; 0.00; 0.00; 4.63; 0.10; 2.91; 5
12; 0.1500; 0.0113; 0.0280; 0.0052; -99.9900; 0.0392; 0.0378; 0.4875; 10.28; 0.55; 6.70; 1.71; 0.14; 4.46; 0.6676; 0.0101; 0.1236; 0.1736; 0.0158; 0.1936; 4.49; 0.13; 1.61; 0.00; 0.00; 0.00; 4.87; 0.11; 3.15; 5
13; 0.1240; 0.0104; 0.0260; 0.0050; -99.9900; 0.0451; 0.0381; 0.4507; 9.43; 0.50; 5.52; 1.34; 0.12; 3.65; 0.6554; 0.0113; 0.1259; 0.1838; 0.0176; 0.1955; 4.30; 0.14; 1.53; 0.00; 0.00; 0.00; 5.11; 0.11; 3.39; 5
14; 0.1080; 0.0098; 0.0170; 0.0041; -99.9900; 0.1771; 0.0503; 0.5468; 10.15; 0.61; 6.38; 1.26; 0.12; 3.77; 0.6335; 0.0133; 0.1381; 0.2089; 0.0195; 0.2023; 4.05; 0.14; 1.50; 0.00; 0.00; 0.00; 5.27; 0.12; 3.57; 5
15; 0.0960; 0.0093; 0.0100; 0.0031; -99.9900; 0.1208; 0.0571; 0.5740; 10.39; 0.61; 5.97; 1.15; 0.11; 3.56; 0.6223; 0.0151; 0.1483; 0.2159; 0.0217; 0.2127; 3.77; 0.14; 1.37; 0.00; 0.00; 0.00; 5.38; 0.12; 3.69; 5
16; 0.0870; 0.0089; 0.0130; 0.0036; -99.9900; 0.1453; 0.0524; 0.5025; 10.55; 0.68; 6.37; 1.06; 0.11; 3.51; 0.5933; 0.0170; 0.1589; 0.2565; 0.0255; 0.2383; 3.49; 0.13; 1.25; 0.00; 0.00; 0.00; 5.53; 0.13; 3.87; 5
17; 0.0750; 0.0083; 0.0080; 0.0028; -99.9900; 0.1210; 0.0615; 0.5569; 10.48; 0.63; 5.50; 0.94; 0.10; 3.14; 0.5705; 0.0188; 0.1625; 0.2970; 0.0267; 0.2309; 3.36; 0.14; 1.17; 0.00; 0.00; 0.00; 5.63; 0.13; 4.00; 5
18; 0.0610; 0.0076; 0.0120; 0.0034; -99.9900; 0.0410; 0.0561; 0.4660; 10.74; 0.74; 5.79; 0.81; 0.09; 2.94; 0.5817; 0.0182; 0.1422; 0.2863; 0.0273; 0.2130; 3.41; 0.14; 1.13; 0.00; 0.00; 0.00; 5.78; 0.14; 4.21; 5
19; 0.0540; 0.0071; 0.0110; 0.0033; -99.9900; -0.0111; 0.0605; 0.4647; 9.43; 0.72; 5.33; 0.63; 0.08; 2.46; 0.5684; 0.0206; 0.1513; 0.2974; 0.0307; 0.2253; 3.41; 0.16; 1.16; 0.00; 0.00; 0.00; 5.94; 0.14; 4.42; 5
20; 0.0420; 0.0063; 0.0090; 0.0030; -99.9900; 0.1181; 0.0761; 0.5378; 10.14; 0.83; 5.39; 0.56; 0.07; 2.32; 0.5564; 0.0237; 0.1535; 0.2997; 0.0384; 0.2490; 3.26; 0.16; 1.01; 0.00; 0.00; 0.00; 6.07; 0.15; 4.60; 5
21; 0.0340; 0.0057; 0.0070; 0.0026; -99.9900; 0.0278; 0.0729; 0.4727; 9.35; 0.97; 5.66; 0.45; 0.06; 2.00; 0.5533; 0.0288; 0.1681; 0.2757; 0.0421; 0.2457; 3.18; 0.19; 1.11; 0.00; 0.00; 0.00; 6.17; 0.15; 4.75; 5
22; 0.0320; 0.0056; 0.0040; 0.0020; -99.9900; 0.2770; 0.0851; 0.4815; 11.38; 1.39; 7.86; 0.50; 0.08; 2.45; 0.5616; 0.0304; 0.1720; 0.3079; 0.0416; 0.2354; 3.25; 0.21; 1.16; 0.00; 0.00; 0.00; 6.24; 0.16; 4.85; 5
23; 0.0290; 0.0053; 0.0030; 0.0017; -99.9900; -0.0330; 0.0790; 0.4326; 8.90; 1.37; 7.40; 0.39; 0.06; 1.96; 0.5518; 0.0305; 0.1643; 0.3345; 0.0517; 0.2785; 3.14; 0.21; 1.13; 0.00; 0.00; 0.00; 6.29; 0.16; 4.93; 5
24; 0.0280; 0.0052; 0.0010; 0.0010; -99.9900; 0.3668; 0.1200; 0.6001; 9.43; 1.08; 5.69; 0.39; 0.06; 1.83; 0.5348; 0.0326; 0.1723; 0.3906; 0.0555; 0.2935; 2.93; 0.18; 0.94; 0.00; 0.00; 0.00; 6.31; 0.16; 4.96; 5
25; 0.0270; 0.0051; 0.0010; 0.0010; -99.9900; 0.0581; 0.0913; 0.4656; 8.93; 0.93; 4.85; 0.37; 0.05; 1.67; 0.5236; 0.0330; 0.1713; 0.4429; 0.0588; 0.3054; 2.93; 0.20; 1.04; 0.00; 0.00; 0.00; 6.33; 0.16; 4.99; 5
26; 0.0230; 0.0047; 0.0050; 0.0022; -99.9900; 0.1130; 0.1074; 0.5476; 9.00; 1.31; 6.27; 0.34; 0.05; 1.66; 0.5439; 0.0383; 0.1837; 0.3466; 0.0643; 0.3083; 3.13; 0.25; 1.22; 0.00; 0.00; 0.00; 6.43; 0.16; 5.17; 5
27; 0.0160; 0.0040; 0.0030; 0.0017; -99.9900; 0.1069; 0.1183; 0.5291; 8.13; 1.48; 5.91; 0.26; 0.04; 1.30; 0.4890; 0.0447; 0.1786; 0.4154; 0.0882; 0.3526; 2.94; 0.25; 1.00; 0.00; 0.00; 0.00; 6.49; 0.17; 5.29; 5
28; 0.0160; 0.0040; 0.0020; 0.0014; -99.9900; 0.0096; 0.0991; 0.3708; 6.69; 1.20; 4.80; 0.24; 0.03; 1.08; 0.5483; 0.0308; 0.1233; 0.3254; 0.0750; 0.2999; 3.13; 0.22; 0.89; 0.00; 0.00; 0.00; 6.53; 0.17; 5.37; 5
29; 0.0180; 0.0042; 0.0000; 0.0000; -99.9900; 0.1872; 0.1536; 0.5950; 5.83; 0.86; 3.65; 0.23; 0.03; 0.97; 0.5387; 0.0433; 0.1836; 0.3460; 0.0709; 0.3008; 3.00; 0.20; 0.84; 0.00; 0.00; 0.00; 6.53; 0.17; 5.37; 5
30; 0.0150; 0.0038; 0.0020; 0.0014; -99.9900; 0.1640; 0.1272; 0.4926; 7.53; 1.10; 4.26; 0.25; 0.03; 1.09; 0.5150; 0.0452; 0.1749; 0.3512; 0.0809; 0.3133; 2.73; 0.18; 0.70; 0.00; 0.00; 0.00; 6.58; 0.17; 5.47; 5
31; 0.0130; 0.0036; 0.0020; 0.0014; -99.9900; 0.1199; 0.1287; 0.4984; 6.85; 1.60; 5.79; 0.23; 0.03; 1.06; 0.5583; 0.0366; 0.1320; 0.4044; 0.0807; 0.2909; 3.00; 0.25; 0.91; 0.00; 0.00; 0.00; 6.63; 0.18; 5.57; 5
32; 0.0110; 0.0033; 0.0010; 0.0010; -99.9900; 0.0864; 0.1405; 0.4868; 7.09; 1.52; 5.05; 0.20; 0.03; 0.95; 0.5691; 0.0403; 0.1337; 0.3450; 0.0624; 0.2069; 3.00; 0.27; 0.89; 0.00; 0.00; 0.00; 6.65; 0.18; 5.62; 5
33; 0.0110; 0.0033; 0.0010; 0.0010; -99.9900; 0.3726; 0.1946; 0.6454; 6.36; 1.05; 3.47; 0.18; 0.03; 0.81; 0.5610; 0.0485; 0.1609; 0.3104; 0.0782; 0.2593; 3.00; 0.23; 0.77; 0.00; 0.00; 0.00; 6.68; 0.18; 5.68; 5
34; 0.0090; 0.0030; 0.0020; 0.0014; -99.9900; 0.0730; 0.1973; 0.5918; 6.89; 1.21; 3.62; 0.17; 0.02; 0.79; 0.4991; 0.0858; 0.2574; 0.3132; 0.1245; 0.3734; 2.89; 0.35; 1.05; 0.00; 0.00; 0.00; 6.74; 0.18; 5.81; 5
35; 0.0080; 0.0028; 0.0000; 0.0000; -99.9900; 0.1180; 0.1695; 0.5085; 8.00; 1.50; 4.24; 0.16; 0.03; 0.85; 0.5698; 0.0757; 0.2142; 0.2178; 0.1075; 0.3042; 3.25; 0.31; 0.89; 0.00; 0.00; 0.00; 6.74; 0.18; 5.81; 5
36; 0.0070; 0.0026; 0.0000; 0.0000; -99.9900; 0.0700; 0.1426; 0.4034; 5.29; 0.87; 2.29; 0.14; 0.02; 0.56; 0.6191; 0.0380; 0.1007; 0.1833; 0.0685; 0.1812; 3.29; 0.29; 0.76; 0.00; 0.00; 0.00; 6.74; 0.18; 5.81; 5
37; 0.0050; 0.0022; 0.0000; 0.0000; -99.9900; -0.1289; 0.2798; 0.6256; 6.40; 2.29; 5.13; 0.13; 0.02; 0.63; 0.6413; 0.0609; 0.1362; 0.1886; 0.1553; 0.3474; 3.60; 0.68; 1.52; 0.00; 0.00; 0.00; 6.74; 0.18; 5.81; 5
38; 0.0060; 0.0024; 0.0000; 0.0000; -99.9900; 0.6010; 0.3049; 0.6098; 8.67; 2.01; 4.93; 0.16; 0.03; 0.81; 0.6366; 0.0627; 0.1537; 0.2529; 0.1212; 0.2969; 3.83; 0.60; 1.47; 0.00; 0.00; 0.00; 6.74; 0.18; 5.81; 5
39; 0.0050; 0.0022; 0.0000; 0.0000; -99.9900; -0.0648; 0.1152; 0.2822; 6.20; 2.31; 5.17; 0.14; 0.02; 0.63; 0.5455; 0.1485; 0.3320; 0.3143; 0.2040; 0.4562; 3.40; 0.87; 1.95; 0.00; 0.00; 0.00; 6.74; 0.18; 5.81; 5
40; 0.0050; 0.0022; 0.0000; 0.0000; -99.9900; 0.6434; 0.4283; 0.8567; 6.60; 1.86; 4.16; 0.16; 0.02; 0.63; 0.5123; 0.1361; 0.3043; 0.3400; 0.1887; 0.4219; 3.00; 0.71; 1.58; 0.00; 0.00; 0.00; 6.74; 0.18; 5.81; 5
41; 0.0070; 0.0026; 0.0000; 0.0000; -99.9900; 0.0993; 0.2802; 0.5603; 5.43; 1.34; 3.55; 0.16; 0.02; 0.63; 0.5153; 0.1004; 0.2656; 0.3857; 0.1335; 0.3532; 2.86; 0.51; 1.35; 0.00; 0.00; 0.00; 6.74; 0.18; 5.81; 5
42; 0.0060; 0.0024; 0.0000; 0.0000; -99.9900; 0.2351; 0.2583; 0.5777; 6.17; 2.24; 5.49; 0.15; 0.02; 0.69; 0.5505; 0.1179; 0.2888; 0.2604; 0.1741; 0.4265; 3.17; 0.60; 1.47; 0.00; 0.00; 0.00; 6.74; 0.18; 5.81; 5
43; 0.0070; 0.0026; 0.0000; 0.0000; -99.9900; 0.4426; 0.3021; 0.6755; 7.29; 2.41; 6.37; 0.17; 0.03; 0.84; 0.5587; 0.0995; 0.2632; 0.4163; 0.1269; 0.3357; 3.14; 0.46; 1.21; 0.00; 0.00; 0.00; 6.74; 0.18; 5.81; 5
44; 0.0060; 0.0024; 0.0000; 0.0000; -99.9900; 0.0535; 0.1680; 0.4116; 6.83; 1.66; 4.07; 0.17; 0.02; 0.69; 0.5430; 0.1144; 0.2803; 0.4213; 0.1421; 0.3480; 3.00; 0.52; 1.26; 0.00; 0.00; 0.00; 6.74; 0.18; 5.81; 5
45; 0.0060; 0.0024; 0.0000; 0.0000; -99.9900; 0.1074; 0.2334; 0.5716; 6.17; 2.12; 5.19; 0.16; 0.02; 0.69; 0.5711; 0.1151; 0.2820; 0.2183; 0.1594; 0.3905; 3.17; 0.48; 1.17; 0.00; 0.00; 0.00; 6.74; 0.18; 5.81; 5
46; 0.0070; 0.0026; 0.0000; 0.0000; -99.9900; 0.2668; 0.1045; 0.2561; 5.43; 2.03; 5.38; 0.14; 0.02; 0.69; 0.5983; 0.0831; 0.2200; 0.1549; 0.1326; 0.3508; 3.43; 0.20; 0.53; 0.00; 0.00; 0.00; 6.74; 0.18; 5.81; 5
47; 0.0090; 0.0030; 0.0000; 0.0000; -99.9900; -0.1033; 0.1874; 0.4958; 2.89; 0.54; 1.62; 0.14; 0.01; 0.45; 0.6419; 0.0245; 0.0734; 0.2037; 0.0823; 0.2469; 3.33; 0.17; 0.50; 0.00; 0.00; 0.00; 6.74; 0.18; 5.81; 5
48; 0.0070; 0.0026; 0.0000; 0.0000; -99.9900; 0.2079; 0.2544; 0.6730; 3.71; 0.99; 2.63; 0.15; 0.02; 0.52; 0.6339; 0.0340; 0.0899; 0.1944; 0.0859; 0.2274; 3.14; 0.26; 0.69; 0.00; 0.00; 0.00; 6.74; 0.18; 5.81; 5
49; 0.0070; 0.0026; 0.0000; 0.0000; -99.9900; 0.4513; 0.3066; 0.7511; 4.86; 0.91; 2.41; 0.15; 0.02; 0.56; 0.5645; 0.0436; 0.1153; 0.3007; 0.0723; 0.1914; 3.00; 0.22; 0.58; 0.00; 0.00; 0.00; 6.74; 0.18; 5.81; 5
50; 0.0070; 0.0026; 0.0000; 0.0000; -99.9900; 0.0129; 0.0866; 0.1937; 4.43; 0.97; 2.57; 0.14; 0.02; 0.53; 0.6274; 0.0443; 0.1172; 0.1786; 0.0899; 0.2378; 3.29; 0.18; 0.49; 0.00; 0.00; 0.00; 6.74; 0.18; 5.81; 5
51; 0.0080; 0.0028; 0.0000; 0.0000; -99.9900; 0.2879; 0.3222; 0.7892; 5.63; 1.68; 4.75; 0.15; 0.02; 0.72; 0.6237; 0.0416; 0.1175; 0.2278; 0.0911; 0.2577; 3.25; 0.16; 0.46; 0.00; 0.00; 0.00; 6.74; 0.18; 5.81; 5
52; 0.0120; 0.0034; 0.0000; 0.0000; -99.9900; 0.3613; 0.1666; 0.4408; 5.17; 1.53; 5.29; 0.17; 0.03; 0.85; 0.6447; 0.0359; 0.1245; 0.2030; 0.0585; 0.2027; 3.58; 0.23; 0.79; 0.00; 0.00; 0.00; 6.74; 0.18; 5.81; 5
53; 0.0090; 0.0030; 0.0000; 0.0000; -99.9900; 0.0106; 0.2305; 0.6519; 5.67; 1.62; 4.87; 0.16; 0.02; 0.76; 0.6467; 0.0377; 0.1132; 0.1665; 0.0681; 0.2043; 3.56; 0.29; 0.88; 0.00; 0.00; 0.00; 6.74; 0.18; 5.81; 5
54; 0.0100; 0.0031; 0.0000; 0.0000; -99.9900; 0.4544; 0.2369; 0.6700; 5.70; 1.76; 5.58; 0.16; 0.03; 0.83; 0.6520; 0.0315; 0.0997; 0.0784; 0.0398; 0.1258; 3.50; 0.27; 0.85; 0.00; 0.00; 0.00; 6.74; 0.18; 5.81; 5
55; 0.0110; 0.0033; 0.0000; 0.0000; -99.9900; 0.0106; 0.2202; 0.6229; 5.55; 1.77; 5.85; 0.16; 0.03; 0.87; 0.6179; 0.0358; 0.1187; 0.1630; 0.0954; 0.3163; 3.09; 0.25; 0.83; 0.00; 0.00; 0.00; 6.74; 0.18; 5.81; 5
56; 0.0100; 0.0031; 0.0000; 0.0000; -99.9900; 0.1677; 0.2212; 0.7338; 4.00; 1.03; 3.27; 0.15; 0.02; 0.59; 0.5903; 0.0402; 0.1271; 0.2583; 0.1086; 0.3435; 2.90; 0.23; 0.74; 0.00; 0.00; 0.00; 6.74; 0.18; 5.81; 5
57; 0.0100; 0.0031; 0.0000; 0.0000; -99.9900; 0.7701; 0.2323; 0.7347; 6.00; 1.01; 3.20; 0.15; 0.02; 0.72; 0.6081; 0.0259; 0.0821; 0.2174; 0.0697; 0.2205; 3.00; 0.26; 0.82; 0.00; 0.00; 0.00; 6.74; 0.18; 5.81; 5
58; 0.0070; 0.0026; 0.0000; 0.0000; -99.9900; 0.1132; 0.2594; 0.7338; 6.57; 1.11; 2.94; 0.14; 0.02; 0.66; 0.6292; 0.0333; 0.0882; 0.2429; 0.0896; 0.2370; 3.29; 0.29; 0.76; 0.00; 0.00; 0.00; 6.74; 0.18; 5.81; 5
59; 0.0100; 0.0031; 0.0000; 0.0000; -99.9900; 0.1192; 0.1152; 0.3049; 5.70; 0.99; 3.13; 0.15; 0.02; 0.70; 0.6296; 0.0251; 0.0793; 0.3000; 0.0608; 0.1922; 3.40; 0.34; 1.07; 0.00; 0.00; 0.00; 6.74; 0.18; 5.81; 5
60; 0.0090; 0.0030; 0.0000; 0.0000; -99.9900; 0.1289; 0.1722; 0.5165; 6.67; 1.70; 5.10; 0.16; 0.03; 0.83; 0.6174; 0.0301; 0.0903; 0.2678; 0.0538; 0.1615; 3.22; 0.22; 0.67; 0.00; 0.00; 0.00; 6.74; 0.18; 5.81; 5
61; 0.0090; 0.0030; 0.0000; 0.0000; -99.9900; 0.4489; 0.1453; 0.4108; 8.78; 2.00; 6.00; 0.18; 0.03; 1.03; 0.5735; 0.0622; 0.1867; 0.2601; 0.0961; 0.2884; 3.22; 0.22; 0.67; 0.00; 0.00; 0.00; 6.74; 0.18; 5.81; 5
62; 0.0070; 0.0026; 0.0000; 0.0000; -99.9900; -0.0283; 0.1929; 0.5102; 7.86; 2.26; 5.98; 0.17; 0.03; 0.86; 0.6339; 0.0399; 0.1055; 0.1894; 0.0795; 0.2102; 3.43; 0.20; 0.53; 0.00; 0.00; 0.00; 6.74; 0.18; 5.81; 5
63; 0.0060; 0.0024; 0.0000; 0.0000; -99.9900; 0.2539; 0.2410; 0.5903; 7.17; 2.74; 6.71; 0.16; 0.03; 0.79; 0.6569; 0.0403; 0.0987; 0.2375; 0.1258; 0.3081; 3.50; 0.22; 0.55; 0.00; 0.00; 0.00; 6.74; 0.18; 5.81; 5
64; 0.0080; 0.0028; 0.0000; 0.0000; -99.9900; -0.1151; 0.2562; 0.5729; 4.25; 1.21; 3.41; 0.14; 0.02; 0.57; 0.6249; 0.0308; 0.0873; 0.2778; 0.0899; 0.2541; 3.25; 0.16; 0.46; 0.00; 0.00; 0.00; 6.74; 0.18; 5.81; 5
65; 0.0090; 0.0030; 0.0000; 0.0000; -99.9900; 0.6757; 0.2823; 0.6313; 7.00; 2.07; 6.22; 0.17; 0.03; 0.91; 0.6259; 0.0426; 0.1279; 0.3184; 0.1261; 0.3782; 3.44; 0.24; 0.73; 0.00; 0.00; 0.00; 6.74; 0.18; 5.81; 5
66; 0.0120; 0.0034; 0.0000; 0.0000; -99.9900; -0.0394; 0.1780; 0.5033; 5.25; 1.46; 5.05; 0.17; 0.03; 0.83; 0.6203; 0.0421; 0.1458; 0.3780; 0.1147; 0.3972; 3.42; 0.23; 0.79; 0.00; 0.00; 0.00; 6.74; 0.18; 5.81; 5
67; 0.0090; 0.0030; 0.0000; 0.0000; -99.9900; 0.3618; 0.2405; 0.7216; 7.33; 1.70; 5.10; 0.17; 0.03; 0.88; 0.6303; 0.0631; 0.1893; 0.2747; 0.1070; 0.3209; 3.67; 0.17; 0.50; 0.00; 0.00; 0.00; 6.74; 0.18; 5.81; 5
68; 0.0070; 0.0026; 0.0000; 0.0000; -99.9900; 0.4024; 0.1731; 0.4895; 9.14; 2.22; 5.87; 0.17; 0.03; 0.94; 0.5897; 0.0652; 0.1726; 0.3180; 0.1278; 0.3380; 3.57; 0.30; 0.79; 0.00; 0.00; 0.00; 6.74; 0.18; 5.81; 5
69; 0.0050; 0.0022; 0.0000; 0.0000; -99.9900; -0.0055; 0.3121; 0.6979; 9.00; 2.98; 6.67; 0.17; 0.03; 0.84; 0.4972; 0.0785; 0.1755; 0.3278; 0.1392; 0.3113; 3.00; 0.32; 0.71; 0.00; 0.00; 0.00; 6.74; 0.18; 5.81; 5
70; 0.0060; 0.0024; 0.0000; 0.0000; -99.9900; 0.4250; 0.2449; 0.5475; 8.33; 2.33; 5.72; 0.17; 0.03; 0.82; 0.4653; 0.1165; 0.2853; 0.3940; 0.1634; 0.4003; 2.83; 0.48; 1.17; 0.00; 0.00; 0.00; 6.74; 0.18; 5.81; 5
71; 0.0040; 0.0020; 0.0000; 0.0000; -99.9900; 0.0719; 0.2281; 0.4561; 4.00; 1.41; 2.83; 0.13; 0.01; 0.45; 0.6953; 0.0322; 0.0644; 0.1875; 0.1197; 0.2394; 3.75; 0.25; 0.50; 0.00; 0.00; 0.00; 6.74; 0.18; 5.81; 5
72; 0.0050; 0.0022; 0.0000; 0.0000; -99.9900; 0.2162; 0.2162; 0.4325; 5.80; 3.32; 7.43; 0.13; 0.02; 0.69; 0.6797; 0.0278; 0.0621; 0.2132; 0.0962; 0.2151; 3.60; 0.24; 0.55; 0.00; 0.00; 0.00; 6.74; 0.18; 5.81; 5
73; 0.0090; 0.0030; 0.0000; 0.0000; -99.9900; 0.7430; 0.3027; 0.6769; 4.67; 0.93; 2.78; 0.13; 0.02; 0.58; 0.6706; 0.0200; 0.0600; 0.2398; 0.0842; 0.2525; 3.56; 0.18; 0.53; 0.00; 0.00; 0.00; 6.74; 0.18; 5.81; 5
74; 0.0070; 0.0026; 0.0000; 0.0000; -99.9900; 0.4807; 0.1838; 0.5199; 7.43; 1.21; 3.21; 0.14; 0.02; 0.72; 0.6432; 0.0226; 0.0597; 0.1750; 0.0760; 0.2012; 3.43; 0.20; 0.53; 0.00; 0.00; 0.00; 6.74; 0.18; 5.81; 5
75; 0.0080; 0.0028; 0.0000; 0.0000; -99.9900; 0.2982; 0.2062; 0.5455; 7.63; 1.08; 3.07; 0.16; 0.02; 0.79; 0.6296; 0.0239; 0.0676; 0.1438; 0.0741; 0.2095; 3.38; 0.18; 0.52; 0.00; 0.00; 0.00; 6.74; 0.18; 5.81; 5
76; 0.0070; 0.0026; 0.0000; 0.0000; -99.9900; -0.0578; 0.2198; 0.6217; 7.29; 1.61; 4.27; 0.15; 0.02; 0.75; 0.6253; 0.0366; 0.0968; 0.2143; 0.0883; 0.2337; 3.57; 0.20; 0.53; 0.00; 0.00; 0.00; 6.74; 0.18; 5.81; 5
77; 0.0100; 0.0031; 0.0000; 0.0000; -99.9900; 0.3655; 0.3128; 0.8276; 5.80; 1.40; 4.42; 0.16; 0.02; 0.77; 0.6210; 0.0393; 0.1244; 0.2821; 0.1041; 0.3293; 3.30; 0.26; 0.82; 0.00; 0.00; 0.00; 6.74; 0.18; 5.81; 5
78; 0.0080; 0.0028; 0.0000; 0.0000; -99.9900; -0.0029; 0.1069; 0.3208; 5.75; 1.42; 4.03; 0.15; 0.02; 0.68; 0.6459; 0.0385; 0.1088; 0.2222; 0.0724; 0.2048; 3.38; 0.38; 1.06; 0.00; 0.00; 0.00; 6.74; 0.18; 5.81; 5
79; 0.0080; 0.0028; 0.0000; 0.0000; -99.9900; 0.4728; 0.2567; 0.6792; 7.63; 2.49; 7.03; 0.17; 0.03; 0.95; 0.6305; 0.0434; 0.1227; 0.1381; 0.0626; 0.1771; 3.38; 0.32; 0.92; 0.00; 0.00; 0.00; 6.74; 0.18; 5.81; 5
80; 0.0070; 0.0026; 0.0000; 0.0000; -99.9900; -0.0972; 0.1773; 0.4692; 4.57; 1.00; 2.64; 0.14; 0.02; 0.53; 0.6259; 0.0329; 0.0871; 0.1998; 0.0675; 0.1787; 3.14; 0.26; 0.69; 0.00; 0.00; 0.00; 6.74; 0.18; 5.81; 5
81; 0.0110; 0.0033; 0.0000; 0.0000; -99.9900; 0.4554; 0.2622; 0.6936; 3.91; 0.76; 2.51; 0.15; 0.02; 0.57; 0.5782; 0.0415; 0.1376; 0.2988; 0.0691; 0.2292; 2.91; 0.21; 0.70; 0.00; 0.00; 0.00; 6.74; 0.18; 5.81; 5
82; 0.0110; 0.0033; 0.0000; 0.0000; -99.9900; 0.3662; 0.2011; 0.6032; 5.00; 1.19; 3.95; 0.15; 0.02; 0.72; 0.6185; 0.0448; 0.1487; 0.1689; 0.0656; 0.2174; 3.27; 0.30; 1.01; 0.00; 0.00; 0.00; 6.74; 0.18; 5.81; 5
83; 0.0120; 0.0034; 0.0000; 0.0000; -99.9900; 0.2633; 0.1898; 0.6293; 5.00; 0.83; 2.86; 0.16; 0.02; 0.68; 0.5926; 0.0402; 0.1392; 0.1889; 0.0612; 0.2119; 3.17; 0.30; 1.03; 0.00; 0.00; 0.00; 6.74; 0.18; 5.81; 5
84; 0.0100; 0.0031; 0.0000; 0.0000; -99.9900; 0.3210; 0.1795; 0.6220; 4.70; 0.68; 2.16; 0.15; 0.02; 0.59; 0.5208; 0.0597; 0.1888; 0.2892; 0.0872; 0.2759; 2.80; 0.25; 0.79; 0.00; 0.00; 0.00; 6.74; 0.18; 5.81; 5
85; 0.0120; 0.0034; 0.0000; 0.0000; -99.9900; 0.5806; 0.1919; 0.6070; 7.00; 1.73; 5.98; 0.18; 0.03; 1.02; 0.4812; 0.0753; 0.2610; 0.3936; 0.1031; 0.3573; 2.75; 0.28; 0.97; 0.00; 0.00; 0.00; 6.74; 0.18; 5.81; 5
86; 0.0120; 0.0034; 0.0000; 0.0000; -99.9900; 0.0902; 0.1535; 0.5092; 6.92; 1.99; 6.91; 0.18; 0.03; 1.08; 0.4692; 0.0751; 0.2602; 0.3962; 0.1029; 0.3565; 2.67; 0.28; 0.98; 0.00; 0.00; 0.00; 6.74; 0.18; 5.81; 5
87; 0.0130; 0.0036; 0.0000; 0.0000; -99.9900; 0.0851; 0.1148; 0.3809; 6.85; 1.72; 6.19; 0.18; 0.03; 1.07; 0.5326; 0.0710; 0.2560; 0.3114; 0.0960; 0.3461; 3.00; 0.30; 1.08; 0.00; 0.00; 0.00; 6.74; 0.18; 5.81; 5
88; 0.0090; 0.0030; 0.0000; 0.0000; -99.9900; -0.0516; 0.1542; 0.4876; 5.89; 1.50; 4.51; 0.15; 0.02; 0.75; 0.4612; 0.0937; 0.2810; 0.3511; 0.1393; 0.4179; 2.56; 0.38; 1.13; 0.00; 0.00; 0.00; 6.74; 0.18; 5.81; 5
89; 0.0120; 0.0034; 0.0000; 0.0000; -99.9900; 0.5460; 0.2427; 0.7280; 6.17; 1.11; 3.83; 0.17; 0.03; 0.83; 0.5295; 0.0789; 0.2732; 0.3172; 0.1086; 0.3761; 2.92; 0.34; 1.16; 0.00; 0.00; 0.00; 6.74; 0.18; 5.81; 5
90; 0.0110; 0.0033; 0.0000; 0.0000; -99.9900; -0.0976; 0.1078; 0.3410; 5.45; 1.05; 3.47; 0.17; 0.02; 0.73; 0.4726; 0.0976; 0.3235; 0.4197; 0.1232; 0.4086; 2.82; 0.42; 1.40; 0.00; 0.00; 0.00; 6.74; 0.18; 5.81; 5
91; 0.0090; 0.0030; 0.0000; 0.0000; -99.9900; 0.2179; 0.2223; 0.6287; 5.78; 1.41; 4.24; 0.17; 0.02; 0.76; 0.4795; 0.0972; 0.2917; 0.4768; 0.1180; 0.3540; 2.78; 0.43; 1.30; 0.00; 0.00; 0.00; 6.74; 0.18; 5.81; 5
92; 0.0080; 0.0028; 0.0000; 0.0000; -99.9900; 0.5949; 0.3082; 0.8716; 8.75; 1.56; 4.40; 0.19; 0.03; 0.93; 0.4712; 0.1042; 0.2946; 0.3317; 0.1525; 0.4312; 2.75; 0.45; 1.28; 0.00; 0.00; 0.00; 6.74; 0.18; 5.81; 5
93; 0.0070; 0.0026; 0.0000; 0.0000; -99.9900; -0.2117; 0.1614; 0.4270; 5.71; 1.29; 3.40; 0.16; 0.02; 0.64; 0.5627; 0.0972; 0.2571; 0.2942; 0.1341; 0.3547; 3.14; 0.46; 1.21; 0.00; 0.00; 0.00; 6.74; 0.18; 5.81; 5
94; 0.0090; 0.0030; 0.0000; 0.0000; -99.9900; 0.2369; 0.2364; 0.6254; 5.89; 2.05; 6.15; 0.16; 0.03; 0.84; 0.5570; 0.0771; 0.2314; 0.3232; 0.1348; 0.4043; 3.00; 0.41; 1.22; 0.00; 0.00; 0.00; 6.74; 0.18; 5.81; 5
95; 0.0070; 0.0026; 0.0000; 0.0000; -99.9900; 0.3570; 0.2141; 0.5663; 4.86; 1.42; 3.76; 0.15; 0.02; 0.60; 0.5902; 0.1005; 0.2659; 0.2403; 0.1447; 0.3827; 3.14; 0.40; 1.07; 0.00; 0.00; 0.00; 6.74; 0.18; 5.81; 5
96; 0.0050; 0.0022; 0.0000; 0.0000; -99.9900; 0.0632; 0.1791; 0.4388; 5.00; 1.84; 4.12; 0.13; 0.02; 0.54; 0.5278; 0.1345; 0.3008; 0.2833; 0.1856; 0.4150; 3.00; 0.55; 1.22; 0.00; 0.00; 0.00; 6.74; 0.18; 5.81; 5
97; 0.0060; 0.0024; 0.0000; 0.0000; -99.9900; 0.5806; 0.2572; 0.5145; 7.17; 3.49; 8.54; 0.15; 0.03; 0.88; 0.5184; 0.1077; 0.2639; 0.3403; 0.1553; 0.3804; 3.00; 0.45; 1.10; 0.00; 0.00; 0.00; 6.74; 0.18; 5.81; 5
98; 0.0050; 0.0022; 0.0000; 0.0000; -99.9900; -0.1855; 0.0836; 0.1671; 6.20; 2.58; 5.76; 0.12; 0.02; 0.64; 0.4758; 0.1198; 0.2679; 0.3875; 0.1858; 0.4155; 2.80; 0.49; 1.10; 0.00; 0.00; 0.00; 6.74; 0.18; 5.81; 5
99; 0.0050; 0.0022; 0.0000; 0.0000; -99.9900; 0.8678; 0.0869; 0.1738; 9.40; 2.44; 5.46; 0.13; 0.03; 0.80; 0.3531; 0.0937; 0.2095; 0.5644; 0.1207; 0.2698; 2.60; 0.51; 1.14; 0.00; 0.00; 0.00; 6.74; 0.18; 5.81; 5
100; 0.0050; 0.0022; 0.0000; 0.0000; -99.9900; 0.1040; 0.2020; 0.4516; 10.20; 2.92; 6.53; 0.15; 0.03; 0.88; 0.3338; 0.1223; 0.2736; 0.5823; 0.1601; 0.3579; 2.60; 0.51; 1.14; 0.00; 0.00; 0.00; 6.74; 0.18; 5.81; 5
Population 6: Pearl_Harbor
0; 1.0000; 0.0000; 0.0000; 0.0000; -99.9900;      0;      0;      0; 32.00; 0.00; 0.00; 32.00; 0.00; 0.00; 0.9844; 0.0000; 0.0000; 0.0000; 0.0000; 0.0000; 64.00; 0.00; 0.00; 0.00; 0.00; 0.00; 0.00; 0.00; 0.00; 0
1; 1.0000; 0.0000; 0.0000; 0.0000; -99.9900; -0.3187; 0.0038; 0.1210; 23.43; 0.09; 2.75; 23.43; 0.09; 2.75; 0.9783; 0.0001; 0.0027; 0.0000; 0.0000; 0.0000; 46.87; 0.17; 5.51; 0.00; 0.00; 0.00; 0.00; 0.00; 0.00; 0
2; 1.0000; 0.0000; 0.0000; 0.0000; -99.9900; 0.6880; 0.0144; 0.4559; 36.00; 0.24; 7.65; 36.00; 0.24; 7.65; 0.9655; 0.0002; 0.0057; 0.0000; 0.0000; 0.0000; 37.96; 0.16; 4.99; 0.00; 0.00; 0.00; 0.00; 0.00; 0.00; 0
3; 1.0000; 0.0000; 0.0000; 0.0000; -99.9900; 0.0163; 0.0128; 0.4036; 33.24; 0.21; 6.55; 33.24; 0.21; 6.55; 0.9581; 0.0002; 0.0077; 0.0000; 0.0000; 0.0000; 32.60; 0.14; 4.54; 0.00; 0.00; 0.00; 0.00; 0.00; 0.00; 0
4; 1.0000; 0.0000; 0.0000; 0.0000; -99.9900; 0.2706; 0.0162; 0.5117; 34.57; 0.23; 7.30; 34.57; 0.23; 7.30; 0.9491; 0.0003; 0.0104; 0.0075; 0.0006; 0.0200; 28.25; 0.13; 4.02; 0.00; 0.00; 0.00; 0.00; 0.00; 0.00; 0
5; 1.0000; 0.0000; 0.0000; 0.0000; -99.9900; 0.1384; 0.0154; 0.4858; 33.71; 0.22; 6.91; 33.71; 0.22; 6.91; 0.9409; 0.0004; 0.0125; 0.0145; 0.0009; 0.0292; 25.02; 0.12; 3.68; 0.00; 0.00; 0.00; 0.00; 0.00; 0.00; 0
6; 1.0000; 0.0000; 0.0000; 0.0000; -99.9900; 0.2175; 0.0159; 0.5030; 34.00; 0.22; 6.88; 34.00; 0.22; 6.88; 0.9324; 0.0005; 0.0143; 0.0219; 0.0011; 0.0351; 22.39; 0.11; 3.32; 0.00; 0.00; 0.00; 0.00; 0.00; 0.00; 0
7; 1.0000; 0.0000; 0.0000; 0.0000; -99.9900; 0.1834; 0.0162; 0.5116; 33.54; 0.22; 6.87; 33.54; 0.22; 6.87; 0.9244; 0.0005; 0.0167; 0.0284; 0.0012; 0.0383; 20.32; 0.10; 3.10; 0.00; 0.00; 0.00; 0.00; 0.00; 0.00; 0
8; 1.0000; 0.0000; 0.0000; 0.0000; -99.9900; 0.2050; 0.0159; 0.5029; 33.69; 0.22; 6.87; 33.69; 0.22; 6.87; 0.9151; 0.0007; 0.0209; 0.0373; 0.0014; 0.0441; 18.57; 0.09; 2.95; 0.00; 0.00; 0.00; 0.00; 0.00; 0.00; 0
9; 1.0000; 0.0000; 0.0000; 0.0000; -99.9900; 0.1863; 0.0158; 0.4990; 33.53; 0.22; 6.83; 33.53; 0.22; 6.83; 0.9077; 0.0007; 0.0235; 0.0444; 0.0015; 0.0486; 17.23; 0.09; 2.82; 0.00; 0.00; 0.00; 0.00; 0.00; 0.00; 0
10; 1.0000; 0.0000; 0.0000; 0.0000; -99.9900; 0.1946; 0.0157; 0.4969; 33.37; 0.22; 6.89; 33.37; 0.22; 6.89; 0.8991; 0.0009; 0.0277; 0.0548; 0.0017; 0.0527; 15.94; 0.09; 2.72; 0.00; 0.00; 0.00; 0.00; 0.00; 0.00; 0
11; 1.0000; 0.0000; 0.0000; 0.0000; -99.9900; 0.1819; 0.0159; 0.5016; 33.04; 0.22; 6.88; 33.04; 0.22; 6.88; 0.8913; 0.0009; 0.0292; 0.0630; 0.0018; 0.0580; 14.92; 0.08; 2.63; 0.00; 0.00; 0.00; 0.00; 0.00; 0.00; 0
12; 0.9990; 0.0010; 0.0010; 0.0010; -99.9900; 0.1865; 0.0167; 0.5292; 32.44; 0.22; 7.02; 32.41; 0.22; 7.07; 0.8828; 0.0010; 0.0309; 0.0692; 0.0020; 0.0617; 13.94; 0.08; 2.50; 0.00; 0.00; 0.00; 12.00; 0.00; 0.00; 0
13; 0.9990; 0.0010; 0.0000; 0.0000; -99.9900; 0.2076; 0.0160; 0.5058; 32.50; 0.22; 6.85; 32.48; 0.22; 6.91; 0.8747; 0.0011; 0.0340; 0.0804; 0.0021; 0.0669; 13.13; 0.08; 2.44; 0.00; 0.00; 0.00; 12.00; 0.00; 0.00; 0
14; 0.9990; 0.0010; 0.0000; 0.0000; -99.9900; 0.1936; 0.0157; 0.4962; 32.48; 0.22; 6.81; 32.45; 0.22; 6.87; 0.8660; 0.0012; 0.0377; 0.0893; 0.0022; 0.0700; 12.31; 0.08; 2.40; 0.00; 0.00; 0.00; 12.00; 0.00; 0.00; 0
15; 0.9990; 0.0010; 0.0000; 0.0000; -99.9900; 0.1608; 0.0158; 0.4984; 32.15; 0.22; 6.94; 32.12; 0.22; 7.01; 0.8574; 0.0013; 0.0406; 0.0961; 0.0023; 0.0736; 11.65; 0.07; 2.32; 0.00; 0.00; 0.00; 12.00; 0.00; 0.00; 0
16; 0.9990; 0.0010; 0.0000; 0.0000; -99.9900; 0.2211; 0.0160; 0.5058; 32.46; 0.21; 6.76; 32.42; 0.22; 6.84; 0.8493; 0.0014; 0.0429; 0.1082; 0.0024; 0.0772; 11.06; 0.07; 2.25; 0.00; 0.00; 0.00; 12.00; 0.00; 0.00; 0
17; 0.9990; 0.0010; 0.0000; 0.0000; -99.9900; 0.1672; 0.0157; 0.4967; 31.92; 0.22; 6.88; 31.89; 0.22; 6.95; 0.8413; 0.0014; 0.0452; 0.1155; 0.0026; 0.0818; 10.55; 0.07; 2.17; 0.00; 0.00; 0.00; 12.00; 0.00; 0.00; 0
18; 0.9990; 0.0010; 0.0000; 0.0000; -99.9900; 0.1976; 0.0163; 0.5149; 31.83; 0.22; 6.84; 31.80; 0.22; 6.91; 0.8334; 0.0016; 0.0491; 0.1229; 0.0026; 0.0837; 10.06; 0.07; 2.14; 0.00; 0.00; 0.00; 12.00; 0.00; 0.00; 0
19; 0.9990; 0.0010; 0.0000; 0.0000; -99.9900; 0.1828; 0.0160; 0.5045; 31.63; 0.21; 6.73; 31.60; 0.21; 6.80; 0.8260; 0.0017; 0.0533; 0.1296; 0.0028; 0.0879; 9.65; 0.07; 2.10; 0.00; 0.00; 0.00; 12.00; 0.00; 0.00; 0
20; 0.9990; 0.0010; 0.0000; 0.0000; -99.9900; 0.1957; 0.0157; 0.4976; 31.87; 0.20; 6.45; 31.84; 0.21; 6.53; 0.8184; 0.0018; 0.0558; 0.1401; 0.0029; 0.0920; 9.26; 0.06; 2.02; 0.00; 0.00; 0.00; 12.00; 0.00; 0.00; 0
21; 0.9990; 0.0010; 0.0000; 0.0000; -99.9900; 0.1979; 0.0165; 0.5214; 31.62; 0.21; 6.55; 31.59; 0.21; 6.62; 0.8100; 0.0019; 0.0601; 0.1479; 0.0030; 0.0937; 8.91; 0.06; 1.99; 0.00; 0.00; 0.00; 12.00; 0.00; 0.00; 0
22; 0.9990; 0.0010; 0.0000; 0.0000; -99.9900; 0.2016; 0.0161; 0.5096; 31.59; 0.21; 6.70; 31.56; 0.21; 6.77; 0.8015; 0.0021; 0.0654; 0.1593; 0.0032; 0.1020; 8.58; 0.06; 1.95; 0.00; 0.00; 0.00; 12.00; 0.00; 0.00; 0
23; 0.9990; 0.0010; 0.0000; 0.0000; -99.9900; 0.1536; 0.0162; 0.5113; 30.77; 0.21; 6.64; 30.74; 0.21; 6.71; 0.7945; 0.0022; 0.0689; 0.1648; 0.0033; 0.1036; 8.27; 0.06; 1.95; 0.00; 0.00; 0.00; 12.00; 0.00; 0.00; 0
24; 0.9990; 0.0010; 0.0000; 0.0000; -99.9900; 0.2031; 0.0161; 0.5085; 30.95; 0.21; 6.70; 30.92; 0.21; 6.77; 0.7867; 0.0023; 0.0721; 0.1714; 0.0034; 0.1077; 7.97; 0.06; 1.89; 0.00; 0.00; 0.00; 12.00; 0.00; 0.00; 0
25; 0.9990; 0.0010; 0.0000; 0.0000; -99.9900; 0.1797; 0.0163; 0.5152; 30.53; 0.20; 6.45; 30.50; 0.21; 6.52; 0.7790; 0.0024; 0.0758; 0.1756; 0.0035; 0.1103; 7.71; 0.06; 1.87; 0.00; 0.00; 0.00; 12.00; 0.00; 0.00; 0
26; 0.9990; 0.0010; 0.0000; 0.0000; -99.9900; 0.2094; 0.0160; 0.5049; 30.77; 0.20; 6.47; 30.74; 0.21; 6.54; 0.7714; 0.0025; 0.0776; 0.1862; 0.0036; 0.1127; 7.48; 0.06; 1.81; 0.00; 0.00; 0.00; 12.00; 0.00; 0.00; 0
27; 0.9990; 0.0010; 0.0000; 0.0000; -99.9900; 0.1594; 0.0158; 0.4999; 30.42; 0.21; 6.53; 30.39; 0.21; 6.60; 0.7622; 0.0026; 0.0825; 0.1968; 0.0038; 0.1188; 7.20; 0.06; 1.77; 0.00; 0.00; 0.00; 12.00; 0.00; 0.00; 0
28; 0.9990; 0.0010; 0.0000; 0.0000; -99.9900; 0.1715; 0.0158; 0.4981; 30.30; 0.21; 6.66; 30.27; 0.21; 6.72; 0.7546; 0.0027; 0.0860; 0.2057; 0.0039; 0.1225; 6.99; 0.06; 1.75; 0.00; 0.00; 0.00; 12.00; 0.00; 0.00; 0
29; 0.9990; 0.0010; 0.0000; 0.0000; -99.9900; 0.1760; 0.0159; 0.5012; 30.00; 0.20; 6.43; 29.97; 0.21; 6.50; 0.7480; 0.0027; 0.0869; 0.2095; 0.0039; 0.1219; 6.77; 0.05; 1.70; 0.00; 0.00; 0.00; 12.00; 0.00; 0.00; 0
30; 0.9990; 0.0010; 0.0000; 0.0000; -99.9900; 0.1860; 0.0157; 0.4973; 29.99; 0.21; 6.51; 29.96; 0.21; 6.58; 0.7420; 0.0028; 0.0896; 0.2128; 0.0039; 0.1225; 6.59; 0.05; 1.67; 0.00; 0.00; 0.00; 12.00; 0.00; 0.00; 0
31; 0.9990; 0.0010; 0.0000; 0.0000; -99.9900; 0.1451; 0.0162; 0.5112; 29.21; 0.22; 6.83; 29.19; 0.22; 6.89; 0.7351; 0.0029; 0.0927; 0.2201; 0.0041; 0.1285; 6.43; 0.05; 1.66; 0.00; 0.00; 0.00; 12.00; 0.00; 0.00; 0
32; 0.9990; 0.0010; 0.0000; 0.0000; -99.9900; 0.2191; 0.0165; 0.5221; 29.69; 0.21; 6.61; 29.66; 0.21; 6.68; 0.7287; 0.0030; 0.0961; 0.2280; 0.0042; 0.1313; 6.27; 0.05; 1.62; 0.00; 0.00; 0.00; 12.00; 0.00; 0.00; 0
33; 0.9990; 0.0010; 0.0000; 0.0000; -99.9900; 0.1576; 0.0156; 0.4942; 29.21; 0.20; 6.42; 29.19; 0.20; 6.48; 0.7215; 0.0031; 0.0980; 0.2394; 0.0043; 0.1344; 6.10; 0.05; 1.59; 0.00; 0.00; 0.00; 12.00; 0.00; 0.00; 0
34; 0.9990; 0.0010; 0.0000; 0.0000; -99.9900; 0.1965; 0.0160; 0.5060; 29.57; 0.21; 6.63; 29.54; 0.21; 6.69; 0.7150; 0.0032; 0.1013; 0.2420; 0.0043; 0.1345; 5.93; 0.05; 1.54; 0.00; 0.00; 0.00; 12.00; 0.00; 0.00; 0
35; 0.9990; 0.0010; 0.0000; 0.0000; -99.9900; 0.1632; 0.0155; 0.4885; 29.16; 0.20; 6.40; 29.13; 0.20; 6.46; 0.7079; 0.0033; 0.1049; 0.2531; 0.0044; 0.1383; 5.83; 0.05; 1.52; 0.00; 0.00; 0.00; 12.00; 0.00; 0.00; 0
36; 0.9980; 0.0014; 0.0010; 0.0010; -99.9900; 0.1762; 0.0160; 0.5051; 28.96; 0.20; 6.40; 28.90; 0.21; 6.52; 0.6997; 0.0034; 0.1089; 0.2605; 0.0045; 0.1429; 5.68; 0.05; 1.50; 0.00; 0.00; 0.00; 24.00; 12.00; 16.97; 0
37; 0.9980; 0.0014; 0.0000; 0.0000; -99.9900; 0.1616; 0.0160; 0.5070; 28.55; 0.20; 6.39; 28.50; 0.21; 6.51; 0.6931; 0.0035; 0.1121; 0.2619; 0.0046; 0.1461; 5.56; 0.05; 1.53; 0.00; 0.00; 0.00; 24.00; 12.00; 16.97; 0
38; 0.9980; 0.0014; 0.0000; 0.0000; -99.9900; 0.1772; 0.0159; 0.5029; 28.52; 0.20; 6.43; 28.46; 0.21; 6.55; 0.6849; 0.0037; 0.1173; 0.2754; 0.0048; 0.1504; 5.43; 0.05; 1.51; 0.00; 0.00; 0.00; 24.00; 12.00; 16.97; 0
39; 0.9980; 0.0014; 0.0000; 0.0000; -99.9900; 0.1886; 0.0161; 0.5092; 28.56; 0.20; 6.47; 28.50; 0.21; 6.59; 0.6780; 0.0037; 0.1182; 0.2793; 0.0048; 0.1516; 5.28; 0.05; 1.46; 0.00; 0.00; 0.00; 24.00; 12.00; 16.97; 0
40; 0.9970; 0.0017; 0.0010; 0.0010; -99.9900; 0.1693; 0.0159; 0.5034; 28.27; 0.20; 6.41; 28.19; 0.21; 6.57; 0.6715; 0.0038; 0.1187; 0.2920; 0.0048; 0.1502; 5.20; 0.05; 1.45; 0.00; 0.00; 0.00; 29.33; 8.74; 15.14; 0
41; 0.9960; 0.0020; 0.0010; 0.0010; -99.9900; 0.1633; 0.0159; 0.5019; 28.07; 0.21; 6.49; 27.97; 0.21; 6.68; 0.6653; 0.0038; 0.1209; 0.2990; 0.0049; 0.1561; 5.09; 0.05; 1.44; 0.00; 0.00; 0.00; 32.25; 6.84; 13.67; 0
42; 0.9960; 0.0020; 0.0000; 0.0000; -99.9900; 0.1587; 0.0158; 0.5002; 27.80; 0.21; 6.50; 27.69; 0.21; 6.70; 0.6573; 0.0040; 0.1249; 0.3067; 0.0051; 0.1617; 5.00; 0.05; 1.43; 0.00; 0.00; 0.00; 32.25; 6.84; 13.67; 0
43; 0.9960; 0.0020; 0.0000; 0.0000; -99.9900; 0.1565; 0.0158; 0.4984; 27.54; 0.20; 6.47; 27.44; 0.21; 6.67; 0.6503; 0.0040; 0.1269; 0.3148; 0.0052; 0.1633; 4.87; 0.04; 1.42; 0.00; 0.00; 0.00; 32.25; 6.84; 13.67; 0
44; 0.9960; 0.0020; 0.0000; 0.0000; -99.9900; 0.2018; 0.0156; 0.4909; 27.82; 0.20; 6.19; 27.71; 0.20; 6.42; 0.6439; 0.0041; 0.1299; 0.3218; 0.0053; 0.1659; 4.77; 0.04; 1.39; 0.00; 0.00; 0.00; 32.25; 6.84; 13.67; 0
45; 0.9960; 0.0020; 0.0000; 0.0000; -99.9900; 0.1529; 0.0156; 0.4930; 27.34; 0.20; 6.22; 27.23; 0.20; 6.44; 0.6359; 0.0042; 0.1332; 0.3231; 0.0054; 0.1700; 4.64; 0.04; 1.37; 0.00; 0.00; 0.00; 32.25; 6.84; 13.67; 0
46; 0.9960; 0.0020; 0.0010; 0.0010; -99.9900; 0.1911; 0.0158; 0.4992; 27.57; 0.20; 6.30; 27.47; 0.21; 6.50; 0.6291; 0.0043; 0.1352; 0.3318; 0.0055; 0.1725; 4.54; 0.04; 1.36; 0.00; 0.00; 0.00; 35.00; 5.97; 13.34; 0
47; 0.9960; 0.0020; 0.0000; 0.0000; -99.9900; 0.1784; 0.0162; 0.5111; 27.22; 0.20; 6.32; 27.11; 0.21; 6.52; 0.6222; 0.0043; 0.1372; 0.3390; 0.0055; 0.1734; 4.46; 0.04; 1.35; 0.00; 0.00; 0.00; 35.00; 5.97; 13.34; 0
48; 0.9950; 0.0022; 0.0010; 0.0010; -99.9900; 0.1551; 0.0158; 0.4985; 26.81; 0.20; 6.35; 26.68; 0.21; 6.59; 0.6141; 0.0045; 0.1415; 0.3451; 0.0057; 0.1806; 4.38; 0.04; 1.35; 0.00; 0.00; 0.00; 37.17; 5.33; 13.06; 0
49; 0.9930; 0.0026; 0.0020; 0.0014; -99.9900; 0.1998; 0.0165; 0.5199; 27.11; 0.20; 6.30; 26.93; 0.21; 6.63; 0.6069; 0.0046; 0.1449; 0.3498; 0.0058; 0.1829; 4.31; 0.04; 1.34; 0.00; 0.00; 0.00; 40.13; 4.36; 12.32; 0
50; 0.9930; 0.0026; 0.0000; 0.0000; -99.9900; 0.1569; 0.0158; 0.4976; 26.73; 0.19; 6.11; 26.55; 0.20; 6.45; 0.6001; 0.0047; 0.1481; 0.3553; 0.0058; 0.1840; 4.25; 0.04; 1.32; 0.00; 0.00; 0.00; 40.13; 4.36; 12.32; 0
51; 0.9920; 0.0028; 0.0010; 0.0010; -99.9900; 0.1923; 0.0164; 0.5159; 26.77; 0.19; 6.00; 26.57; 0.20; 6.38; 0.5932; 0.0047; 0.1484; 0.3643; 0.0059; 0.1862; 4.17; 0.04; 1.30; 0.00; 0.00; 0.00; 41.33; 4.03; 12.08; 0
52; 0.9920; 0.0028; 0.0000; 0.0000; -99.9900; 0.1792; 0.0158; 0.4990; 26.61; 0.19; 6.05; 26.41; 0.20; 6.44; 0.5866; 0.0048; 0.1524; 0.3764; 0.0060; 0.1899; 4.08; 0.04; 1.26; 0.00; 0.00; 0.00; 41.33; 4.03; 12.08; 0
53; 0.9910; 0.0030; 0.0010; 0.0010; -99.9900; 0.1784; 0.0164; 0.5157; 26.42; 0.19; 5.98; 26.19; 0.20; 6.41; 0.5818; 0.0050; 0.1567; 0.3815; 0.0061; 0.1913; 4.03; 0.04; 1.29; 0.00; 0.00; 0.00; 42.50; 3.79; 11.97; 0
54; 0.9910; 0.0030; 0.0000; 0.0000; -99.9900; 0.1683; 0.0163; 0.5132; 25.89; 0.19; 6.13; 25.67; 0.21; 6.55; 0.5752; 0.0051; 0.1592; 0.3867; 0.0061; 0.1934; 3.95; 0.04; 1.26; 0.00; 0.00; 0.00; 42.50; 3.79; 11.97; 0
55; 0.9910; 0.0030; 0.0000; 0.0000; -99.9900; 0.1828; 0.0162; 0.5086; 25.98; 0.20; 6.19; 25.76; 0.21; 6.62; 0.5678; 0.0051; 0.1613; 0.3941; 0.0062; 0.1958; 3.90; 0.04; 1.28; 0.00; 0.00; 0.00; 42.50; 3.79; 11.97; 0
56; 0.9910; 0.0030; 0.0000; 0.0000; -99.9900; 0.1440; 0.0162; 0.5102; 25.42; 0.19; 6.12; 25.19; 0.21; 6.53; 0.5629; 0.0052; 0.1642; 0.3978; 0.0063; 0.1998; 3.86; 0.04; 1.28; 0.00; 0.00; 0.00; 42.50; 3.79; 11.97; 0
57; 0.9900; 0.0031; 0.0010; 0.0010; -99.9900; 0.1676; 0.0157; 0.4937; 25.44; 0.19; 6.05; 25.19; 0.21; 6.51; 0.5566; 0.0053; 0.1672; 0.4077; 0.0064; 0.2011; 3.79; 0.04; 1.25; 0.00; 0.00; 0.00; 43.82; 3.67; 12.17; 0
58; 0.9890; 0.0033; 0.0010; 0.0010; -99.9900; 0.1726; 0.0159; 0.4991; 25.38; 0.19; 5.92; 25.11; 0.20; 6.41; 0.5497; 0.0054; 0.1685; 0.4124; 0.0065; 0.2056; 3.72; 0.04; 1.23; 0.00; 0.00; 0.00; 45.00; 3.55; 12.31; 0
59; 0.9890; 0.0033; 0.0000; 0.0000; -99.9900; 0.1685; 0.0160; 0.5023; 25.21; 0.19; 6.08; 24.94; 0.21; 6.55; 0.5438; 0.0053; 0.1679; 0.4162; 0.0066; 0.2066; 3.69; 0.04; 1.22; 0.00; 0.00; 0.00; 45.00; 3.55; 12.31; 0
60; 0.9870; 0.0036; 0.0020; 0.0014; -99.9900; 0.1626; 0.0163; 0.5109; 24.87; 0.19; 5.93; 24.57; 0.20; 6.45; 0.5373; 0.0054; 0.1704; 0.4241; 0.0066; 0.2088; 3.62; 0.04; 1.22; 0.00; 0.00; 0.00; 47.14; 3.36; 12.56; 0
61; 0.9870; 0.0036; 0.0000; 0.0000; -99.9900; 0.1828; 0.0159; 0.4983; 25.02; 0.19; 5.85; 24.71; 0.20; 6.42; 0.5296; 0.0055; 0.1718; 0.4308; 0.0066; 0.2075; 3.56; 0.04; 1.20; 0.00; 0.00; 0.00; 47.14; 3.36; 12.56; 0
62; 0.9860; 0.0037; 0.0010; 0.0010; -99.9900; 0.1527; 0.0163; 0.5118; 24.49; 0.19; 5.88; 24.16; 0.20; 6.46; 0.5236; 0.0056; 0.1760; 0.4376; 0.0067; 0.2120; 3.52; 0.04; 1.22; 0.00; 0.00; 0.00; 48.13; 3.28; 12.70; 0
63; 0.9860; 0.0037; 0.0000; 0.0000; -99.9900; 0.1415; 0.0162; 0.5081; 23.96; 0.19; 5.87; 23.64; 0.20; 6.43; 0.5184; 0.0057; 0.1791; 0.4434; 0.0069; 0.2158; 3.46; 0.04; 1.23; 0.00; 0.00; 0.00; 48.13; 3.28; 12.70; 0
64; 0.9850; 0.0038; 0.0010; 0.0010; -99.9900; 0.1529; 0.0160; 0.5027; 23.85; 0.19; 6.01; 23.50; 0.21; 6.59; 0.5125; 0.0057; 0.1791; 0.4502; 0.0068; 0.2140; 3.42; 0.04; 1.22; 0.00; 0.00; 0.00; 49.13; 3.22; 12.89; 0
65; 0.9830; 0.0041; 0.0020; 0.0014; -99.9900; 0.1807; 0.0166; 0.5206; 24.13; 0.19; 5.98; 23.75; 0.21; 6.62; 0.5056; 0.0058; 0.1819; 0.4596; 0.0068; 0.2136; 3.34; 0.04; 1.23; 0.00; 0.00; 0.00; 50.89; 3.10; 13.15; 0
66; 0.9810; 0.0043; 0.0020; 0.0014; -99.9900; 0.1552; 0.0161; 0.5052; 23.94; 0.18; 5.69; 23.51; 0.20; 6.43; 0.5000; 0.0058; 0.1823; 0.4595; 0.0069; 0.2166; 3.30; 0.04; 1.19; 0.00; 0.00; 0.00; 52.40; 2.97; 13.28; 0
67; 0.9810; 0.0043; 0.0000; 0.0000; -99.9900; 0.1687; 0.0164; 0.5129; 23.80; 0.18; 5.77; 23.37; 0.21; 6.50; 0.4959; 0.0058; 0.1828; 0.4670; 0.0070; 0.2190; 3.29; 0.04; 1.19; 0.00; 0.00; 0.00; 52.40; 2.97; 13.28; 0
68; 0.9810; 0.0043; 0.0000; 0.0000; -99.9900; 0.1793; 0.0163; 0.5103; 23.88; 0.18; 5.74; 23.44; 0.21; 6.52; 0.4917; 0.0059; 0.1836; 0.4748; 0.0070; 0.2197; 3.26; 0.04; 1.19; 0.00; 0.00; 0.00; 52.40; 2.97; 13.28; 0
69; 0.9800; 0.0044; 0.0010; 0.0010; -99.9900; 0.1606; 0.0161; 0.5039; 23.65; 0.18; 5.52; 23.19; 0.20; 6.35; 0.4855; 0.0059; 0.1848; 0.4839; 0.0070; 0.2196; 3.24; 0.04; 1.19; 0.00; 0.00; 0.00; 53.19; 2.93; 13.44; 0
70; 0.9800; 0.0044; 0.0000; 0.0000; -99.9900; 0.1786; 0.0161; 0.5032; 23.55; 0.18; 5.59; 23.09; 0.20; 6.41; 0.4799; 0.0060; 0.1877; 0.4934; 0.0071; 0.2224; 3.18; 0.04; 1.19; 0.00; 0.00; 0.00; 53.19; 2.93; 13.44; 0
71; 0.9800; 0.0044; 0.0000; 0.0000; -99.9900; 0.1252; 0.0159; 0.4966; 22.89; 0.18; 5.69; 22.44; 0.20; 6.47; 0.4756; 0.0061; 0.1902; 0.4951; 0.0073; 0.2273; 3.15; 0.04; 1.19; 0.00; 0.00; 0.00; 53.19; 2.93; 13.44; 0
72; 0.9790; 0.0045; 0.0010; 0.0010; -99.9900; 0.1758; 0.0165; 0.5173; 22.89; 0.19; 5.85; 22.42; 0.21; 6.65; 0.4673; 0.0062; 0.1932; 0.5014; 0.0073; 0.2298; 3.10; 0.04; 1.16; 0.00; 0.00; 0.00; 54.05; 2.93; 13.72; 0
73; 0.9780; 0.0046; 0.0010; 0.0010; -99.9900; 0.1441; 0.0160; 0.4997; 22.56; 0.18; 5.68; 22.07; 0.21; 6.49; 0.4621; 0.0063; 0.1964; 0.5040; 0.0075; 0.2335; 3.06; 0.04; 1.15; 0.00; 0.00; 0.00; 54.87; 2.91; 13.97; 0
74; 0.9780; 0.0046; 0.0000; 0.0000; -99.9900; 0.1641; 0.0163; 0.5108; 22.42; 0.18; 5.63; 21.94; 0.20; 6.44; 0.4577; 0.0063; 0.1985; 0.5079; 0.0075; 0.2356; 3.02; 0.04; 1.15; 0.00; 0.00; 0.00; 54.87; 2.91; 13.97; 0
75; 0.9770; 0.0047; 0.0010; 0.0010; -99.9900; 0.1534; 0.0163; 0.5102; 22.25; 0.18; 5.73; 21.74; 0.21; 6.54; 0.4535; 0.0064; 0.1994; 0.5134; 0.0076; 0.2388; 3.00; 0.04; 1.16; 0.00; 0.00; 0.00; 55.71; 2.91; 14.27; 0
76; 0.9750; 0.0049; 0.0020; 0.0014; -99.9900; 0.1666; 0.0165; 0.5155; 22.28; 0.18; 5.74; 21.73; 0.21; 6.61; 0.4479; 0.0065; 0.2018; 0.5223; 0.0076; 0.2388; 2.97; 0.04; 1.16; 0.00; 0.00; 0.00; 57.27; 2.89; 14.76; 0
77; 0.9750; 0.0049; 0.0000; 0.0000; -99.9900; 0.1529; 0.0162; 0.5046; 22.08; 0.18; 5.63; 21.53; 0.21; 6.52; 0.4435; 0.0065; 0.2023; 0.5255; 0.0077; 0.2407; 2.93; 0.04; 1.14; 0.00; 0.00; 0.00; 57.27; 2.89; 14.76; 0
78; 0.9750; 0.0049; 0.0000; 0.0000; -99.9900; 0.1783; 0.0163; 0.5099; 22.06; 0.18; 5.65; 21.52; 0.21; 6.54; 0.4380; 0.0065; 0.2037; 0.5300; 0.0078; 0.2425; 2.88; 0.04; 1.11; 0.00; 0.00; 0.00; 57.27; 2.89; 14.76; 0
79; 0.9740; 0.0050; 0.0010; 0.0010; -99.9900; 0.1731; 0.0162; 0.5069; 22.03; 0.17; 5.45; 21.48; 0.20; 6.38; 0.4348; 0.0065; 0.2026; 0.5322; 0.0077; 0.2389; 2.84; 0.03; 1.09; 0.00; 0.00; 0.00; 58.07; 2.90; 15.06; 0
80; 0.9740; 0.0050; 0.0000; 0.0000; -99.9900; 0.1581; 0.0163; 0.5083; 21.67; 0.17; 5.45; 21.12; 0.20; 6.35; 0.4318; 0.0065; 0.2027; 0.5346; 0.0077; 0.2388; 2.82; 0.03; 1.07; 0.00; 0.00; 0.00; 58.07; 2.90; 15.06; 0
81; 0.9730; 0.0051; 0.0010; 0.0010; -99.9900; 0.1708; 0.0165; 0.5153; 21.62; 0.17; 5.43; 21.06; 0.20; 6.36; 0.4251; 0.0066; 0.2063; 0.5399; 0.0078; 0.2444; 2.78; 0.03; 1.08; 0.00; 0.00; 0.00; 58.89; 2.91; 15.40; 0
82; 0.9730; 0.0051; 0.0000; 0.0000; -99.9900; 0.1448; 0.0163; 0.5093; 21.29; 0.18; 5.47; 20.72; 0.20; 6.38; 0.4221; 0.0066; 0.2057; 0.5415; 0.0079; 0.2458; 2.78; 0.03; 1.09; 0.00; 0.00; 0.00; 58.89; 2.91; 15.40; 0
83; 0.9710; 0.0053; 0.0020; 0.0014; -99.9900; 0.1595; 0.0160; 0.4985; 21.12; 0.17; 5.26; 20.53; 0.20; 6.23; 0.4163; 0.0066; 0.2071; 0.5510; 0.0079; 0.2462; 2.75; 0.03; 1.08; 0.00; 0.00; 0.00; 60.50; 2.93; 16.07; 0
84; 0.9710; 0.0053; 0.0000; 0.0000; -99.9900; 0.1751; 0.0162; 0.5035; 21.25; 0.17; 5.36; 20.64; 0.20; 6.33; 0.4116; 0.0068; 0.2110; 0.5594; 0.0080; 0.2485; 2.72; 0.04; 1.09; 0.00; 0.00; 0.00; 60.50; 2.93; 16.07; 0
85; 0.9670; 0.0056; 0.0040; 0.0020; -99.9900; 0.1364; 0.0162; 0.5041; 20.89; 0.18; 5.45; 20.24; 0.20; 6.44; 0.4067; 0.0068; 0.2109; 0.5639; 0.0081; 0.2508; 2.68; 0.03; 1.07; 0.00; 0.00; 0.00; 63.38; 2.93; 17.06; 0
86; 0.9670; 0.0056; 0.0010; 0.0010; -99.9900; 0.1730; 0.0167; 0.5201; 20.89; 0.18; 5.47; 20.23; 0.20; 6.47; 0.4014; 0.0068; 0.2125; 0.5646; 0.0082; 0.2558; 2.65; 0.03; 1.09; 0.00; 0.00; 0.00; 64.03; 2.91; 17.24; 0
87; 0.9660; 0.0057; 0.0000; 0.0000; -99.9900; 0.1456; 0.0163; 0.5059; 20.56; 0.17; 5.28; 19.89; 0.20; 6.32; 0.3980; 0.0069; 0.2129; 0.5691; 0.0083; 0.2567; 2.64; 0.03; 1.07; 0.00; 0.00; 0.00; 64.03; 2.91; 17.24; 0
88; 0.9630; 0.0060; 0.0030; 0.0017; -99.9900; 0.1377; 0.0160; 0.4957; 20.34; 0.17; 5.25; 19.62; 0.20; 6.33; 0.3940; 0.0069; 0.2141; 0.5765; 0.0081; 0.2522; 2.61; 0.03; 1.07; 0.00; 0.00; 0.00; 65.92; 2.88; 17.78; 0
89; 0.9600; 0.0062; 0.0030; 0.0017; -99.9900; 0.1651; 0.0164; 0.5068; 20.33; 0.17; 5.25; 19.57; 0.20; 6.37; 0.3914; 0.0070; 0.2162; 0.5824; 0.0081; 0.2522; 2.59; 0.03; 1.07; 0.00; 0.00; 0.00; 67.61; 2.83; 18.15; 0
90; 0.9590; 0.0063; 0.0010; 0.0010; -99.9900; 0.1519; 0.0162; 0.5004; 20.03; 0.17; 5.22; 19.26; 0.20; 6.36; 0.3858; 0.0070; 0.2160; 0.5859; 0.0082; 0.2553; 2.57; 0.03; 1.06; 0.00; 0.00; 0.00; 68.14; 2.82; 18.26; 0
91; 0.9560; 0.0065; 0.0030; 0.0017; -99.9900; 0.1354; 0.0166; 0.5125; 19.65; 0.17; 5.10; 18.85; 0.20; 6.27; 0.3811; 0.0069; 0.2148; 0.5921; 0.0082; 0.2546; 2.54; 0.03; 1.03; 0.00; 0.00; 0.00; 69.67; 2.76; 18.54; 0
92; 0.9530; 0.0067; 0.0030; 0.0017; -99.9900; 0.1889; 0.0168; 0.5191; 19.88; 0.17; 5.34; 19.02; 0.21; 6.53; 0.3739; 0.0070; 0.2174; 0.5989; 0.0083; 0.2564; 2.52; 0.03; 1.04; 0.00; 0.00; 0.00; 71.06; 2.71; 18.75; 0
93; 0.9530; 0.0067; 0.0000; 0.0000; -99.9900; 0.1383; 0.0169; 0.5205; 19.48; 0.17; 5.21; 18.62; 0.20; 6.42; 0.3701; 0.0070; 0.2174; 0.5996; 0.0083; 0.2574; 2.49; 0.03; 1.04; 0.00; 0.00; 0.00; 71.06; 2.71; 18.75; 0
94; 0.9500; 0.0069; 0.0030; 0.0017; -99.9900; 0.1357; 0.0165; 0.5085; 19.22; 0.17; 5.25; 18.32; 0.20; 6.47; 0.3668; 0.0071; 0.2174; 0.6011; 0.0084; 0.2590; 2.48; 0.03; 1.07; 0.00; 0.00; 0.00; 72.41; 2.66; 18.98; 0
95; 0.9490; 0.0070; 0.0010; 0.0010; -99.9900; 0.1515; 0.0164; 0.5062; 19.06; 0.17; 5.25; 18.15; 0.21; 6.49; 0.3611; 0.0071; 0.2178; 0.6042; 0.0086; 0.2640; 2.46; 0.04; 1.09; 0.00; 0.00; 0.00; 72.85; 2.64; 19.05; 0
96; 0.9470; 0.0071; 0.0030; 0.0017; -99.9900; 0.1217; 0.0161; 0.4952; 18.74; 0.17; 5.12; 17.80; 0.20; 6.40; 0.3553; 0.0071; 0.2187; 0.6104; 0.0086; 0.2641; 2.44; 0.03; 1.06; 0.00; 0.00; 0.00; 74.11; 2.60; 19.26; 0
97; 0.9440; 0.0073; 0.0030; 0.0017; -99.9900; 0.1477; 0.0163; 0.5009; 18.75; 0.17; 5.09; 17.75; 0.20; 6.46; 0.3535; 0.0071; 0.2194; 0.6155; 0.0085; 0.2613; 2.42; 0.03; 1.06; 0.00; 0.00; 0.00; 75.29; 2.55; 19.43; 0
98; 0.9420; 0.0074; 0.0010; 0.0010; -99.9900; 0.1437; 0.0167; 0.5130; 18.63; 0.17; 5.21; 17.59; 0.21; 6.58; 0.3481; 0.0072; 0.2207; 0.6211; 0.0084; 0.2586; 2.39; 0.03; 1.07; 0.00; 0.00; 0.00; 75.68; 2.54; 19.49; 0
99; 0.9360; 0.0077; 0.0060; 0.0024; -99.9900; 0.1418; 0.0168; 0.5149; 18.37; 0.17; 5.16; 17.26; 0.21; 6.56; 0.3429; 0.0072; 0.2191; 0.6267; 0.0084; 0.2564; 2.37; 0.03; 1.04; 0.00; 0.00; 0.00; 77.83; 2.45; 19.76; 0
100; 0.9360; 0.0077; 0.0010; 0.0010; -99.9900; 0.1553; 0.0168; 0.5139; 18.25; 0.16; 5.01; 17.14; 0.20; 6.47; 0.3385; 0.0071; 0.2181; 0.6319; 0.0084; 0.2576; 2.35; 0.03; 1.01; 0.00; 0.00; 0.00; 78.17; 2.44; 19.80; 0
Population 7: Turtle_Bay
0; 1.0000; 0.0000; 0.0000; 0.0000; -99.9900;      0;      0;      0; 30.00; 0.00; 0.00; 30.00; 0.00; 0.00; 0.9833; 0.0000; 0.0000; 0.0000; 0.0000; 0.0000; 60.00; 0.00; 0.00; 0.00; 0.00; 0.00; 0.00; 0.00; 0.00; 0
1; 1.0000; 0.0000; 0.0000; 0.0000; -99.9900; -0.3245; 0.0039; 0.1232; 21.85; 0.08; 2.62; 21.85; 0.08; 2.62; 0.9768; 0.0001; 0.0030; 0.0000; 0.0000; 0.0000; 43.70; 0.17; 5.24; 0.00; 0.00; 0.00; 0.00; 0.00; 0.00; 0
2; 1.0000; 0.0000; 0.0000; 0.0000; -99.9900; 0.6606; 0.0147; 0.4658; 33.57; 0.24; 7.59; 33.57; 0.24; 7.59; 0.9634; 0.0002; 0.0059; 0.0000; 0.0000; 0.0000; 35.57; 0.15; 4.66; 0.00; 0.00; 0.00; 0.00; 0.00; 0.00; 0
3; 1.0000; 0.0000; 0.0000; 0.0000; -99.9900; 0.0365; 0.0131; 0.4147; 31.47; 0.20; 6.27; 31.47; 0.20; 6.27; 0.9557; 0.0003; 0.0083; 0.0000; 0.0000; 0.0000; 30.67; 0.14; 4.36; 0.00; 0.00; 0.00; 0.00; 0.00; 0.00; 0
4; 1.0000; 0.0000; 0.0000; 0.0000; -99.9900; 0.2637; 0.0166; 0.5245; 32.66; 0.23; 7.32; 32.66; 0.23; 7.32; 0.9464; 0.0003; 0.0109; 0.0079; 0.0007; 0.0212; 26.57; 0.12; 3.95; 0.00; 0.00; 0.00; 0.00; 0.00; 0.00; 0
5; 1.0000; 0.0000; 0.0000; 0.0000; -99.9900; 0.1702; 0.0159; 0.5034; 32.39; 0.22; 6.92; 32.39; 0.22; 6.92; 0.9377; 0.0004; 0.0128; 0.0154; 0.0009; 0.0293; 23.50; 0.11; 3.55; 0.00; 0.00; 0.00; 0.00; 0.00; 0.00; 0
6; 1.0000; 0.0000; 0.0000; 0.0000; -99.9900; 0.2132; 0.0163; 0.5162; 32.63; 0.22; 6.84; 32.63; 0.22; 6.84; 0.9284; 0.0005; 0.0154; 0.0223; 0.0010; 0.0328; 21.04; 0.10; 3.20; 0.00; 0.00; 0.00; 0.00; 0.00; 0.00; 0
7; 1.0000; 0.0000; 0.0000; 0.0000; -99.9900; 0.2070; 0.0155; 0.4908; 33.02; 0.21; 6.67; 33.02; 0.21; 6.67; 0.9194; 0.0006; 0.0185; 0.0308; 0.0012; 0.0385; 19.16; 0.09; 2.99; 0.00; 0.00; 0.00; 0.00; 0.00; 0.00; 0
8; 1.0000; 0.0000; 0.0000; 0.0000; -99.9900; 0.1915; 0.0156; 0.4930; 32.64; 0.21; 6.49; 32.64; 0.21; 6.49; 0.9115; 0.0006; 0.0202; 0.0393; 0.0014; 0.0455; 17.60; 0.09; 2.83; 0.00; 0.00; 0.00; 0.00; 0.00; 0.00; 0
9; 1.0000; 0.0000; 0.0000; 0.0000; -99.9900; 0.2146; 0.0161; 0.5103; 32.84; 0.21; 6.80; 32.84; 0.21; 6.80; 0.9032; 0.0007; 0.0223; 0.0484; 0.0016; 0.0501; 16.25; 0.08; 2.59; 0.00; 0.00; 0.00; 0.00; 0.00; 0.00; 0
10; 1.0000; 0.0000; 0.0000; 0.0000; -99.9900; 0.1852; 0.0165; 0.5218; 32.39; 0.22; 7.07; 32.39; 0.22; 7.07; 0.8949; 0.0008; 0.0247; 0.0561; 0.0017; 0.0541; 15.04; 0.08; 2.52; 0.00; 0.00; 0.00; 0.00; 0.00; 0.00; 0
11; 1.0000; 0.0000; 0.0000; 0.0000; -99.9900; 0.1912; 0.0163; 0.5148; 32.41; 0.22; 6.89; 32.41; 0.22; 6.89; 0.8865; 0.0009; 0.0279; 0.0658; 0.0019; 0.0589; 14.09; 0.08; 2.38; 0.00; 0.00; 0.00; 0.00; 0.00; 0.00; 0
12; 1.0000; 0.0000; 0.0000; 0.0000; -99.9900; 0.1959; 0.0157; 0.4977; 32.65; 0.21; 6.73; 32.65; 0.21; 6.73; 0.8782; 0.0010; 0.0301; 0.0751; 0.0020; 0.0629; 13.20; 0.07; 2.31; 0.00; 0.00; 0.00; 0.00; 0.00; 0.00; 0
13; 1.0000; 0.0000; 0.0000; 0.0000; -99.9900; 0.1917; 0.0160; 0.5061; 32.45; 0.22; 6.81; 32.45; 0.22; 6.81; 0.8702; 0.0011; 0.0339; 0.0851; 0.0020; 0.0648; 12.45; 0.07; 2.21; 0.00; 0.00; 0.00; 0.00; 0.00; 0.00; 0
14; 1.0000; 0.0000; 0.0000; 0.0000; -99.9900; 0.1798; 0.0160; 0.5045; 32.20; 0.22; 6.85; 32.20; 0.22; 6.85; 0.8635; 0.0011; 0.0354; 0.0917; 0.0022; 0.0686; 11.81; 0.07; 2.14; 0.00; 0.00; 0.00; 0.00; 0.00; 0.00; 0
15; 1.0000; 0.0000; 0.0000; 0.0000; -99.9900; 0.1855; 0.0161; 0.5077; 32.21; 0.22; 7.04; 32.21; 0.22; 7.04; 0.8548; 0.0012; 0.0394; 0.0990; 0.0023; 0.0716; 11.20; 0.06; 2.05; 0.00; 0.00; 0.00; 0.00; 0.00; 0.00; 0
16; 1.0000; 0.0000; 0.0000; 0.0000; -99.9900; 0.2150; 0.0156; 0.4941; 32.64; 0.22; 6.83; 32.64; 0.22; 6.83; 0.8471; 0.0013; 0.0411; 0.1070; 0.0023; 0.0733; 10.69; 0.06; 2.01; 0.00; 0.00; 0.00; 0.00; 0.00; 0.00; 0
17; 1.0000; 0.0000; 0.0000; 0.0000; -99.9900; 0.1754; 0.0157; 0.4956; 32.54; 0.21; 6.75; 32.54; 0.21; 6.75; 0.8388; 0.0014; 0.0447; 0.1149; 0.0025; 0.0777; 10.19; 0.06; 1.95; 0.00; 0.00; 0.00; 0.00; 0.00; 0.00; 0
18; 1.0000; 0.0000; 0.0000; 0.0000; -99.9900; 0.2092; 0.0163; 0.5152; 32.83; 0.22; 6.96; 32.83; 0.22; 6.96; 0.8300; 0.0015; 0.0479; 0.1290; 0.0026; 0.0817; 9.77; 0.06; 1.92; 0.00; 0.00; 0.00; 0.00; 0.00; 0.00; 0
19; 1.0000; 0.0000; 0.0000; 0.0000; -99.9900; 0.1731; 0.0159; 0.5030; 32.35; 0.22; 6.87; 32.35; 0.22; 6.87; 0.8219; 0.0016; 0.0520; 0.1397; 0.0028; 0.0870; 9.35; 0.06; 1.93; 0.00; 0.00; 0.00; 0.00; 0.00; 0.00; 0
20; 1.0000; 0.0000; 0.0000; 0.0000; -99.9900; 0.2000; 0.0160; 0.5075; 32.51; 0.22; 7.00; 32.51; 0.22; 7.00; 0.8133; 0.0017; 0.0548; 0.1466; 0.0029; 0.0930; 8.94; 0.06; 1.84; 0.00; 0.00; 0.00; 0.00; 0.00; 0.00; 0
21; 1.0000; 0.0000; 0.0000; 0.0000; -99.9900; 0.1873; 0.0159; 0.5038; 32.54; 0.21; 6.79; 32.54; 0.21; 6.79; 0.8060; 0.0018; 0.0575; 0.1528; 0.0029; 0.0924; 8.62; 0.06; 1.78; 0.00; 0.00; 0.00; 0.00; 0.00; 0.00; 0
22; 1.0000; 0.0000; 0.0000; 0.0000; -99.9900; 0.1920; 0.0160; 0.5059; 32.69; 0.22; 7.01; 32.69; 0.22; 7.01; 0.7978; 0.0019; 0.0594; 0.1576; 0.0030; 0.0939; 8.29; 0.06; 1.74; 0.00; 0.00; 0.00; 0.00; 0.00; 0.00; 0
23; 1.0000; 0.0000; 0.0000; 0.0000; -99.9900; 0.1705; 0.0164; 0.5185; 32.20; 0.22; 6.97; 32.20; 0.22; 6.97; 0.7895; 0.0020; 0.0634; 0.1697; 0.0032; 0.1009; 7.98; 0.05; 1.71; 0.00; 0.00; 0.00; 0.00; 0.00; 0.00; 0
24; 1.0000; 0.0000; 0.0000; 0.0000; -99.9900; 0.2088; 0.0161; 0.5096; 32.55; 0.22; 6.83; 32.55; 0.22; 6.83; 0.7815; 0.0021; 0.0669; 0.1743; 0.0033; 0.1030; 7.74; 0.05; 1.67; 0.00; 0.00; 0.00; 0.00; 0.00; 0.00; 0
25; 1.0000; 0.0000; 0.0000; 0.0000; -99.9900; 0.1924; 0.0159; 0.5024; 32.60; 0.22; 6.86; 32.60; 0.22; 6.86; 0.7738; 0.0023; 0.0714; 0.1830; 0.0034; 0.1074; 7.48; 0.05; 1.62; 0.00; 0.00; 0.00; 0.00; 0.00; 0.00; 0
26; 1.0000; 0.0000; 0.0000; 0.0000; -99.9900; 0.1939; 0.0160; 0.5051; 32.67; 0.22; 7.01; 32.67; 0.22; 7.01; 0.7648; 0.0024; 0.0768; 0.1941; 0.0037; 0.1160; 7.23; 0.05; 1.56; 0.00; 0.00; 0.00; 0.00; 0.00; 0.00; 0
27; 1.0000; 0.0000; 0.0000; 0.0000; -99.9900; 0.1849; 0.0159; 0.5038; 32.48; 0.22; 6.88; 32.48; 0.22; 6.88; 0.7588; 0.0025; 0.0786; 0.1986; 0.0037; 0.1169; 7.05; 0.05; 1.56; 0.00; 0.00; 0.00; 0.00; 0.00; 0.00; 0
28; 1.0000; 0.0000; 0.0000; 0.0000; -99.9900; 0.1976; 0.0158; 0.4983; 32.61; 0.22; 6.96; 32.61; 0.22; 6.96; 0.7504; 0.0027; 0.0838; 0.2042; 0.0038; 0.1204; 6.87; 0.05; 1.57; 0.00; 0.00; 0.00; 0.00; 0.00; 0.00; 0
29; 0.9990; 0.0010; 0.0010; 0.0010; -99.9900; 0.1875; 0.0159; 0.5036; 32.56; 0.22; 6.83; 32.53; 0.22; 6.89; 0.7431; 0.0027; 0.0866; 0.2143; 0.0038; 0.1204; 6.67; 0.05; 1.57; 0.00; 0.00; 0.00; 29.00; 0.00; 0.00; 0
30; 0.9990; 0.0010; 0.0000; 0.0000; -99.9900; 0.1891; 0.0158; 0.4983; 32.64; 0.22; 6.82; 32.61; 0.22; 6.89; 0.7354; 0.0028; 0.0885; 0.2224; 0.0038; 0.1208; 6.49; 0.05; 1.53; 0.00; 0.00; 0.00; 29.00; 0.00; 0.00; 0
31; 0.9990; 0.0010; 0.0000; 0.0000; -99.9900; 0.1850; 0.0163; 0.5145; 32.44; 0.22; 7.02; 32.41; 0.22; 7.09; 0.7295; 0.0029; 0.0905; 0.2279; 0.0039; 0.1220; 6.32; 0.05; 1.53; 0.00; 0.00; 0.00; 29.00; 0.00; 0.00; 0
32; 0.9990; 0.0010; 0.0000; 0.0000; -99.9900; 0.1991; 0.0162; 0.5108; 32.61; 0.22; 6.96; 32.58; 0.22; 7.04; 0.7224; 0.0029; 0.0928; 0.2370; 0.0040; 0.1264; 6.16; 0.05; 1.51; 0.00; 0.00; 0.00; 29.00; 0.00; 0.00; 0
33; 0.9990; 0.0010; 0.0000; 0.0000; -99.9900; 0.1935; 0.0160; 0.5051; 32.69; 0.22; 6.90; 32.66; 0.22; 6.97; 0.7154; 0.0030; 0.0958; 0.2431; 0.0041; 0.1287; 5.97; 0.05; 1.49; 0.00; 0.00; 0.00; 29.00; 0.00; 0.00; 0
34; 0.9990; 0.0010; 0.0000; 0.0000; -99.9900; 0.1667; 0.0160; 0.5072; 32.45; 0.22; 6.87; 32.42; 0.22; 6.94; 0.7098; 0.0031; 0.0977; 0.2466; 0.0041; 0.1286; 5.82; 0.05; 1.48; 0.00; 0.00; 0.00; 29.00; 0.00; 0.00; 0
35; 0.9990; 0.0010; 0.0000; 0.0000; -99.9900; 0.2049; 0.0163; 0.5167; 32.45; 0.22; 6.81; 32.41; 0.22; 6.89; 0.7030; 0.0033; 0.1037; 0.2563; 0.0043; 0.1349; 5.69; 0.05; 1.46; 0.00; 0.00; 0.00; 29.00; 0.00; 0.00; 0
36; 0.9990; 0.0010; 0.0000; 0.0000; -99.9900; 0.1930; 0.0159; 0.5011; 32.59; 0.22; 6.93; 32.56; 0.22; 7.01; 0.6948; 0.0034; 0.1082; 0.2640; 0.0044; 0.1382; 5.57; 0.05; 1.44; 0.00; 0.00; 0.00; 29.00; 0.00; 0.00; 0
37; 0.9990; 0.0010; 0.0000; 0.0000; -99.9900; 0.1738; 0.0160; 0.5058; 32.36; 0.22; 6.98; 32.33; 0.22; 7.05; 0.6907; 0.0035; 0.1098; 0.2714; 0.0044; 0.1394; 5.45; 0.04; 1.41; 0.00; 0.00; 0.00; 29.00; 0.00; 0.00; 0
38; 0.9990; 0.0010; 0.0000; 0.0000; -99.9900; 0.1710; 0.0158; 0.4994; 32.19; 0.23; 7.17; 32.16; 0.23; 7.24; 0.6837; 0.0036; 0.1145; 0.2785; 0.0047; 0.1477; 5.36; 0.05; 1.43; 0.00; 0.00; 0.00; 29.00; 0.00; 0.00; 0
39; 0.9990; 0.0010; 0.0000; 0.0000; -99.9900; 0.2033; 0.0158; 0.4983; 32.43; 0.23; 7.20; 32.40; 0.23; 7.27; 0.6788; 0.0036; 0.1135; 0.2863; 0.0047; 0.1480; 5.25; 0.04; 1.40; 0.00; 0.00; 0.00; 29.00; 0.00; 0.00; 0
40; 0.9990; 0.0010; 0.0000; 0.0000; -99.9900; 0.1932; 0.0158; 0.5000; 32.61; 0.22; 6.95; 32.58; 0.22; 7.02; 0.6711; 0.0037; 0.1177; 0.2922; 0.0047; 0.1480; 5.13; 0.04; 1.37; 0.00; 0.00; 0.00; 29.00; 0.00; 0.00; 0
41; 0.9990; 0.0010; 0.0000; 0.0000; -99.9900; 0.1713; 0.0154; 0.4864; 32.37; 0.22; 6.86; 32.34; 0.22; 6.93; 0.6641; 0.0039; 0.1218; 0.2980; 0.0049; 0.1545; 5.03; 0.04; 1.36; 0.00; 0.00; 0.00; 29.00; 0.00; 0.00; 0
42; 0.9990; 0.0010; 0.0000; 0.0000; -99.9900; 0.1894; 0.0161; 0.5098; 32.33; 0.23; 7.21; 32.30; 0.23; 7.28; 0.6593; 0.0039; 0.1240; 0.3035; 0.0049; 0.1564; 4.94; 0.04; 1.34; 0.00; 0.00; 0.00; 29.00; 0.00; 0.00; 0
43; 0.9990; 0.0010; 0.0000; 0.0000; -99.9900; 0.2041; 0.0166; 0.5236; 32.43; 0.23; 7.18; 32.40; 0.23; 7.25; 0.6532; 0.0040; 0.1265; 0.3104; 0.0051; 0.1616; 4.85; 0.04; 1.32; 0.00; 0.00; 0.00; 29.00; 0.00; 0.00; 0
44; 0.9990; 0.0010; 0.0000; 0.0000; -99.9900; 0.2206; 0.0161; 0.5088; 32.71; 0.21; 6.69; 32.68; 0.21; 6.76; 0.6462; 0.0041; 0.1311; 0.3185; 0.0052; 0.1639; 4.75; 0.04; 1.29; 0.00; 0.00; 0.00; 29.00; 0.00; 0.00; 0
45; 0.9990; 0.0010; 0.0000; 0.0000; -99.9900; 0.1843; 0.0159; 0.5020; 32.47; 0.22; 7.03; 32.43; 0.22; 7.11; 0.6407; 0.0042; 0.1328; 0.3310; 0.0052; 0.1653; 4.67; 0.04; 1.30; 0.00; 0.00; 0.00; 29.00; 0.00; 0.00; 0
46; 0.9990; 0.0010; 0.0000; 0.0000; -99.9900; 0.1938; 0.0161; 0.5096; 32.53; 0.22; 7.10; 32.50; 0.23; 7.17; 0.6336; 0.0043; 0.1352; 0.3352; 0.0053; 0.1678; 4.62; 0.04; 1.29; 0.00; 0.00; 0.00; 29.00; 0.00; 0.00; 0
47; 0.9990; 0.0010; 0.0000; 0.0000; -99.9900; 0.2003; 0.0161; 0.5086; 32.57; 0.22; 6.82; 32.54; 0.22; 6.89; 0.6284; 0.0044; 0.1379; 0.3396; 0.0053; 0.1669; 4.55; 0.04; 1.30; 0.00; 0.00; 0.00; 29.00; 0.00; 0.00; 0
48; 0.9990; 0.0010; 0.0000; 0.0000; -99.9900; 0.1653; 0.0157; 0.4959; 32.08; 0.22; 7.05; 32.05; 0.23; 7.12; 0.6228; 0.0044; 0.1395; 0.3445; 0.0054; 0.1717; 4.47; 0.04; 1.30; 0.00; 0.00; 0.00; 29.00; 0.00; 0.00; 0
49; 0.9990; 0.0010; 0.0000; 0.0000; -99.9900; 0.2029; 0.0162; 0.5135; 32.39; 0.22; 7.06; 32.35; 0.23; 7.13; 0.6152; 0.0045; 0.1437; 0.3516; 0.0056; 0.1758; 4.39; 0.04; 1.27; 0.00; 0.00; 0.00; 29.00; 0.00; 0.00; 0
50; 0.9990; 0.0010; 0.0000; 0.0000; -99.9900; 0.1819; 0.0158; 0.4982; 32.29; 0.22; 6.94; 32.25; 0.22; 7.01; 0.6100; 0.0046; 0.1447; 0.3613; 0.0056; 0.1767; 4.31; 0.04; 1.25; 0.00; 0.00; 0.00; 29.00; 0.00; 0.00; 0
51; 0.9990; 0.0010; 0.0000; 0.0000; -99.9900; 0.1908; 0.0158; 0.4991; 32.34; 0.22; 6.89; 32.31; 0.22; 6.96; 0.6047; 0.0046; 0.1456; 0.3663; 0.0057; 0.1786; 4.25; 0.04; 1.25; 0.00; 0.00; 0.00; 29.00; 0.00; 0.00; 0
52; 0.9990; 0.0010; 0.0000; 0.0000; -99.9900; 0.1848; 0.0159; 0.5037; 32.38; 0.22; 6.91; 32.35; 0.22; 6.98; 0.5980; 0.0047; 0.1478; 0.3723; 0.0057; 0.1791; 4.18; 0.04; 1.24; 0.00; 0.00; 0.00; 29.00; 0.00; 0.00; 0
53; 0.9990; 0.0010; 0.0000; 0.0000; -99.9900; 0.1743; 0.0163; 0.5139; 32.21; 0.22; 6.99; 32.18; 0.22; 7.06; 0.5940; 0.0047; 0.1487; 0.3772; 0.0057; 0.1814; 4.13; 0.04; 1.27; 0.00; 0.00; 0.00; 29.00; 0.00; 0.00; 0
54; 0.9990; 0.0010; 0.0000; 0.0000; -99.9900; 0.1867; 0.0159; 0.5012; 32.31; 0.22; 6.90; 32.28; 0.22; 6.97; 0.5888; 0.0047; 0.1499; 0.3819; 0.0058; 0.1821; 4.07; 0.04; 1.25; 0.00; 0.00; 0.00; 29.00; 0.00; 0.00; 0
55; 0.9990; 0.0010; 0.0000; 0.0000; -99.9900; 0.1791; 0.0159; 0.5011; 32.30; 0.22; 6.92; 32.27; 0.22; 6.99; 0.5825; 0.0048; 0.1512; 0.3891; 0.0058; 0.1833; 4.03; 0.04; 1.23; 0.00; 0.00; 0.00; 29.00; 0.00; 0.00; 0
56; 0.9990; 0.0010; 0.0000; 0.0000; -99.9900; 0.1904; 0.0164; 0.5183; 32.29; 0.23; 7.21; 32.26; 0.23; 7.27; 0.5763; 0.0049; 0.1546; 0.3937; 0.0059; 0.1855; 3.98; 0.04; 1.21; 0.00; 0.00; 0.00; 29.00; 0.00; 0.00; 0
57; 0.9990; 0.0010; 0.0000; 0.0000; -99.9900; 0.1804; 0.0157; 0.4973; 32.41; 0.22; 6.97; 32.38; 0.22; 7.04; 0.5719; 0.0049; 0.1546; 0.3966; 0.0058; 0.1841; 3.94; 0.04; 1.24; 0.00; 0.00; 0.00; 29.00; 0.00; 0.00; 0
58; 0.9990; 0.0010; 0.0000; 0.0000; -99.9900; 0.1937; 0.0160; 0.5059; 32.62; 0.22; 6.90; 32.59; 0.22; 6.97; 0.5671; 0.0050; 0.1572; 0.4053; 0.0058; 0.1849; 3.88; 0.04; 1.23; 0.00; 0.00; 0.00; 29.00; 0.00; 0.00; 0
59; 0.9990; 0.0010; 0.0000; 0.0000; -99.9900; 0.2044; 0.0161; 0.5088; 32.66; 0.22; 6.80; 32.63; 0.22; 6.88; 0.5617; 0.0050; 0.1584; 0.4102; 0.0059; 0.1855; 3.84; 0.04; 1.23; 0.00; 0.00; 0.00; 29.00; 0.00; 0.00; 0
60; 0.9990; 0.0010; 0.0000; 0.0000; -99.9900; 0.2017; 0.0165; 0.5202; 32.71; 0.22; 7.02; 32.68; 0.22; 7.09; 0.5577; 0.0051; 0.1600; 0.4142; 0.0059; 0.1878; 3.78; 0.04; 1.21; 0.00; 0.00; 0.00; 29.00; 0.00; 0.00; 0
61; 0.9990; 0.0010; 0.0000; 0.0000; -99.9900; 0.1736; 0.0157; 0.4971; 32.59; 0.22; 6.88; 32.56; 0.22; 6.96; 0.5521; 0.0052; 0.1635; 0.4202; 0.0061; 0.1917; 3.73; 0.04; 1.20; 0.00; 0.00; 0.00; 29.00; 0.00; 0.00; 0
62; 0.9990; 0.0010; 0.0000; 0.0000; -99.9900; 0.1802; 0.0163; 0.5163; 32.47; 0.23; 7.17; 32.44; 0.23; 7.24; 0.5467; 0.0052; 0.1654; 0.4251; 0.0062; 0.1950; 3.68; 0.04; 1.17; 0.00; 0.00; 0.00; 29.00; 0.00; 0.00; 0
63; 0.9990; 0.0010; 0.0000; 0.0000; -99.9900; 0.2054; 0.0163; 0.5139; 32.74; 0.22; 6.93; 32.71; 0.22; 7.00; 0.5410; 0.0053; 0.1684; 0.4314; 0.0063; 0.1982; 3.64; 0.04; 1.19; 0.00; 0.00; 0.00; 29.00; 0.00; 0.00; 0
64; 0.9990; 0.0010; 0.0000; 0.0000; -99.9900; 0.1716; 0.0161; 0.5094; 32.28; 0.22; 6.91; 32.25; 0.22; 6.98; 0.5376; 0.0054; 0.1707; 0.4348; 0.0063; 0.2004; 3.60; 0.04; 1.20; 0.00; 0.00; 0.00; 29.00; 0.00; 0.00; 0
65; 0.9990; 0.0010; 0.0000; 0.0000; -99.9900; 0.1954; 0.0161; 0.5091; 32.38; 0.22; 7.11; 32.34; 0.23; 7.18; 0.5343; 0.0055; 0.1730; 0.4374; 0.0064; 0.2008; 3.56; 0.04; 1.19; 0.00; 0.00; 0.00; 29.00; 0.00; 0.00; 0
66; 0.9990; 0.0010; 0.0000; 0.0000; -99.9900; 0.1860; 0.0158; 0.5004; 32.49; 0.22; 6.91; 32.46; 0.22; 6.98; 0.5313; 0.0055; 0.1729; 0.4401; 0.0064; 0.2022; 3.51; 0.04; 1.18; 0.00; 0.00; 0.00; 29.00; 0.00; 0.00; 0
67; 0.9990; 0.0010; 0.0000; 0.0000; -99.9900; 0.1996; 0.0159; 0.5030; 32.46; 0.22; 6.96; 32.43; 0.22; 7.03; 0.5257; 0.0056; 0.1754; 0.4479; 0.0065; 0.2045; 3.46; 0.04; 1.17; 0.00; 0.00; 0.00; 29.00; 0.00; 0.00; 0
68; 0.9990; 0.0010; 0.0000; 0.0000; -99.9900; 0.2011; 0.0155; 0.4900; 33.02; 0.22; 6.91; 32.98; 0.22; 6.99; 0.5201; 0.0056; 0.1769; 0.4535; 0.0065; 0.2056; 3.43; 0.04; 1.15; 0.00; 0.00; 0.00; 29.00; 0.00; 0.00; 0
69; 0.9990; 0.0010; 0.0000; 0.0000; -99.9900; 0.1740; 0.0158; 0.4978; 32.75; 0.22; 6.84; 32.72; 0.22; 6.92; 0.5154; 0.0057; 0.1788; 0.4553; 0.0066; 0.2075; 3.37; 0.04; 1.13; 0.00; 0.00; 0.00; 29.00; 0.00; 0.00; 0
70; 0.9990; 0.0010; 0.0000; 0.0000; -99.9900; 0.1827; 0.0158; 0.4994; 32.57; 0.21; 6.73; 32.54; 0.22; 6.81; 0.5123; 0.0057; 0.1800; 0.4614; 0.0065; 0.2069; 3.33; 0.04; 1.12; 0.00; 0.00; 0.00; 29.00; 0.00; 0.00; 0
71; 0.9990; 0.0010; 0.0000; 0.0000; -99.9900; 0.1776; 0.0159; 0.5010; 32.52; 0.22; 6.95; 32.49; 0.22; 7.03; 0.5092; 0.0057; 0.1804; 0.4635; 0.0067; 0.2102; 3.29; 0.04; 1.12; 0.00; 0.00; 0.00; 29.00; 0.00; 0.00; 0
72; 0.9980; 0.0014; 0.0010; 0.0010; -99.9900; 0.2100; 0.0163; 0.5146; 32.80; 0.21; 6.61; 32.74; 0.21; 6.74; 0.5059; 0.0058; 0.1818; 0.4658; 0.0067; 0.2106; 3.27; 0.03; 1.10; 0.00; 0.00; 0.00; 50.50; 21.50; 30.41; 0
73; 0.9970; 0.0017; 0.0010; 0.0010; -99.9900; 0.1953; 0.0160; 0.5042; 32.81; 0.22; 6.85; 32.72; 0.22; 7.02; 0.5009; 0.0058; 0.1839; 0.4709; 0.0067; 0.2127; 3.23; 0.04; 1.11; 0.00; 0.00; 0.00; 58.00; 14.50; 25.12; 0
74; 0.9970; 0.0017; 0.0000; 0.0000; -99.9900; 0.1698; 0.0158; 0.4976; 32.44; 0.21; 6.70; 32.35; 0.22; 6.89; 0.4958; 0.0059; 0.1874; 0.4783; 0.0068; 0.2154; 3.21; 0.04; 1.11; 0.00; 0.00; 0.00; 58.00; 14.50; 25.12; 0
75; 0.9960; 0.0020; 0.0010; 0.0010; -99.9900; 0.2146; 0.0163; 0.5146; 32.76; 0.22; 6.85; 32.64; 0.22; 7.10; 0.4931; 0.0060; 0.1884; 0.4832; 0.0069; 0.2173; 3.19; 0.04; 1.12; 0.00; 0.00; 0.00; 62.25; 11.10; 22.20; 0
76; 0.9960; 0.0020; 0.0000; 0.0000; -99.9900; 0.1778; 0.0159; 0.5006; 32.40; 0.22; 6.93; 32.28; 0.23; 7.18; 0.4869; 0.0060; 0.1902; 0.4913; 0.0069; 0.2166; 3.15; 0.04; 1.12; 0.00; 0.00; 0.00; 62.25; 11.10; 22.20; 0
77; 0.9960; 0.0020; 0.0000; 0.0000; -99.9900; 0.2203; 0.0161; 0.5079; 32.95; 0.21; 6.49; 32.82; 0.21; 6.79; 0.4810; 0.0061; 0.1925; 0.4965; 0.0069; 0.2171; 3.12; 0.03; 1.10; 0.00; 0.00; 0.00; 62.25; 11.10; 22.20; 0
78; 0.9960; 0.0020; 0.0000; 0.0000; -99.9900; 0.1643; 0.0154; 0.4852; 32.55; 0.22; 6.92; 32.42; 0.23; 7.20; 0.4756; 0.0061; 0.1926; 0.5026; 0.0069; 0.2181; 3.12; 0.04; 1.11; 0.00; 0.00; 0.00; 62.25; 11.10; 22.20; 0
79; 0.9960; 0.0020; 0.0000; 0.0000; -99.9900; 0.2092; 0.0161; 0.5089; 32.69; 0.22; 6.83; 32.56; 0.22; 7.11; 0.4705; 0.0061; 0.1924; 0.5072; 0.0069; 0.2184; 3.07; 0.03; 1.08; 0.00; 0.00; 0.00; 62.25; 11.10; 22.20; 0
80; 0.9960; 0.0020; 0.0000; 0.0000; -99.9900; 0.1871; 0.0158; 0.4987; 32.40; 0.21; 6.60; 32.27; 0.22; 6.90; 0.4657; 0.0062; 0.1960; 0.5139; 0.0070; 0.2203; 3.07; 0.03; 1.10; 0.00; 0.00; 0.00; 62.25; 11.10; 22.20; 0
81; 0.9960; 0.0020; 0.0000; 0.0000; -99.9900; 0.2032; 0.0158; 0.4997; 32.64; 0.21; 6.76; 32.51; 0.22; 7.05; 0.4621; 0.0062; 0.1956; 0.5149; 0.0071; 0.2230; 3.02; 0.03; 1.08; 0.00; 0.00; 0.00; 62.25; 11.10; 22.20; 0
82; 0.9950; 0.0022; 0.0010; 0.0010; -99.9900; 0.1541; 0.0155; 0.4880; 32.35; 0.22; 7.09; 32.20; 0.23; 7.42; 0.4587; 0.0063; 0.1973; 0.5163; 0.0071; 0.2225; 2.99; 0.03; 1.07; 0.00; 0.00; 0.00; 66.20; 9.46; 21.16; 0
83; 0.9950; 0.0022; 0.0000; 0.0000; -99.9900; 0.1906; 0.0167; 0.5253; 32.46; 0.23; 7.14; 32.30; 0.24; 7.47; 0.4549; 0.0063; 0.1983; 0.5205; 0.0071; 0.2238; 2.98; 0.03; 1.07; 0.00; 0.00; 0.00; 66.20; 9.46; 21.16; 0
84; 0.9950; 0.0022; 0.0000; 0.0000; -99.9900; 0.1847; 0.0159; 0.5025; 32.44; 0.21; 6.72; 32.28; 0.22; 7.07; 0.4529; 0.0063; 0.1979; 0.5242; 0.0072; 0.2256; 2.95; 0.03; 1.06; 0.00; 0.00; 0.00; 66.20; 9.46; 21.16; 0
85; 0.9950; 0.0022; 0.0000; 0.0000; -99.9900; 0.1993; 0.0165; 0.5211; 32.44; 0.23; 7.12; 32.28; 0.24; 7.46; 0.4484; 0.0063; 0.1974; 0.5312; 0.0072; 0.2257; 2.90; 0.03; 1.03; 0.00; 0.00; 0.00; 66.20; 9.46; 21.16; 0
86; 0.9950; 0.0022; 0.0000; 0.0000; -99.9900; 0.1859; 0.0158; 0.4994; 32.36; 0.22; 6.88; 32.20; 0.23; 7.22; 0.4440; 0.0063; 0.1979; 0.5359; 0.0071; 0.2230; 2.87; 0.03; 1.01; 0.00; 0.00; 0.00; 66.20; 9.46; 21.16; 0
87; 0.9950; 0.0022; 0.0000; 0.0000; -99.9900; 0.1804; 0.0161; 0.5086; 32.12; 0.22; 7.10; 31.96; 0.24; 7.43; 0.4403; 0.0063; 0.1998; 0.5388; 0.0072; 0.2258; 2.85; 0.03; 1.01; 0.00; 0.00; 0.00; 66.20; 9.46; 21.16; 0
88; 0.9950; 0.0022; 0.0000; 0.0000; -99.9900; 0.1922; 0.0159; 0.5022; 32.56; 0.22; 6.87; 32.40; 0.23; 7.23; 0.4364; 0.0064; 0.2013; 0.5436; 0.0072; 0.2268; 2.82; 0.03; 1.00; 0.00; 0.00; 0.00; 66.20; 9.46; 21.16; 0
89; 0.9950; 0.0022; 0.0000; 0.0000; -99.9900; 0.1797; 0.0158; 0.4985; 32.49; 0.22; 7.00; 32.32; 0.23; 7.35; 0.4325; 0.0064; 0.2031; 0.5529; 0.0072; 0.2269; 2.80; 0.03; 1.02; 0.00; 0.00; 0.00; 66.20; 9.46; 21.16; 0
90; 0.9950; 0.0022; 0.0000; 0.0000; -99.9900; 0.1931; 0.0162; 0.5106; 32.58; 0.22; 6.95; 32.42; 0.23; 7.30; 0.4269; 0.0065; 0.2057; 0.5563; 0.0073; 0.2300; 2.78; 0.03; 1.01; 0.00; 0.00; 0.00; 66.20; 9.46; 21.16; 0
91; 0.9950; 0.0022; 0.0000; 0.0000; -99.9900; 0.1871; 0.0161; 0.5093; 32.50; 0.22; 6.86; 32.34; 0.23; 7.21; 0.4247; 0.0066; 0.2070; 0.5570; 0.0074; 0.2322; 2.77; 0.03; 1.02; 0.00; 0.00; 0.00; 66.20; 9.46; 21.16; 0
92; 0.9950; 0.0022; 0.0000; 0.0000; -99.9900; 0.2231; 0.0161; 0.5073; 33.06; 0.21; 6.69; 32.90; 0.22; 7.06; 0.4217; 0.0065; 0.2062; 0.5606; 0.0073; 0.2299; 2.75; 0.03; 1.00; 0.00; 0.00; 0.00; 66.20; 9.46; 21.16; 0
93; 0.9950; 0.0022; 0.0000; 0.0000; -99.9900; 0.1770; 0.0159; 0.5004; 32.71; 0.22; 6.84; 32.55; 0.23; 7.20; 0.4189; 0.0066; 0.2088; 0.5620; 0.0074; 0.2335; 2.72; 0.03; 0.98; 0.00; 0.00; 0.00; 66.20; 9.46; 21.16; 0
94; 0.9950; 0.0022; 0.0000; 0.0000; -99.9900; 0.1780; 0.0159; 0.5021; 32.55; 0.22; 6.91; 32.39; 0.23; 7.27; 0.4150; 0.0066; 0.2085; 0.5640; 0.0074; 0.2330; 2.70; 0.03; 0.98; 0.00; 0.00; 0.00; 66.20; 9.46; 21.16; 0
95; 0.9950; 0.0022; 0.0000; 0.0000; -99.9900; 0.2036; 0.0162; 0.5108; 32.77; 0.22; 6.89; 32.61; 0.23; 7.25; 0.4105; 0.0067; 0.2100; 0.5685; 0.0074; 0.2330; 2.68; 0.03; 0.98; 0.00; 0.00; 0.00; 66.20; 9.46; 21.16; 0
96; 0.9950; 0.0022; 0.0000; 0.0000; -99.9900; 0.1455; 0.0160; 0.5034; 31.98; 0.23; 7.11; 31.83; 0.24; 7.44; 0.4050; 0.0067; 0.2105; 0.5741; 0.0075; 0.2356; 2.65; 0.03; 0.99; 0.00; 0.00; 0.00; 66.20; 9.46; 21.16; 0
97; 0.9950; 0.0022; 0.0000; 0.0000; -99.9900; 0.2192; 0.0161; 0.5072; 32.61; 0.22; 7.06; 32.44; 0.23; 7.41; 0.4015; 0.0067; 0.2105; 0.5768; 0.0075; 0.2359; 2.63; 0.03; 1.00; 0.00; 0.00; 0.00; 66.20; 9.46; 21.16; 0
98; 0.9950; 0.0022; 0.0000; 0.0000; -99.9900; 0.1587; 0.0161; 0.5086; 32.12; 0.23; 7.30; 31.96; 0.24; 7.63; 0.3993; 0.0067; 0.2116; 0.5795; 0.0075; 0.2361; 2.63; 0.03; 1.02; 0.00; 0.00; 0.00; 66.20; 9.46; 21.16; 0
99; 0.9950; 0.0022; 0.0000; 0.0000; -99.9900; 0.1849; 0.0162; 0.5099; 32.06; 0.23; 7.12; 31.90; 0.24; 7.46; 0.3967; 0.0068; 0.2135; 0.5833; 0.0076; 0.2394; 2.60; 0.03; 1.02; 0.00; 0.00; 0.00; 66.20; 9.46; 21.16; 0
100; 0.9950; 0.0022; 0.0000; 0.0000; -99.9900; 0.2095; 0.0162; 0.5105; 32.55; 0.22; 6.83; 32.39; 0.23; 7.19; 0.3937; 0.0068; 0.2143; 0.5846; 0.0076; 0.2394; 2.60; 0.03; 1.00; 0.00; 0.00; 0.00; 66.20; 9.46; 21.16; 0
Population 8: Waimea_Valley
0; 1.0000; 0.0000; 0.0000; 0.0000; -99.9900;      0;      0;      0; 21.00; 0.00; 0.00; 21.00; 0.00; 0.00; 0.9762; 0.0000; 0.0000; 0.0000; 0.0000; 0.0000; 42.00; 0.00; 0.00; 0.00; 0.00; 0.00; 0.00; 0.00; 0.00; 0
1; 0.9940; 0.0024; 0.0060; 0.0024; -99.9900; -0.3212; 0.0046; 0.1469; 14.75; 0.09; 2.86; 14.67; 0.10; 3.05; 0.9636; 0.0005; 0.0161; 0.0000; 0.0000; 0.0000; 29.51; 0.18; 5.72; 0.00; 0.00; 0.00; 1.00; 0.00; 0.00; 0
2; 0.9820; 0.0042; 0.0120; 0.0034; -99.9900; 0.5831; 0.0169; 0.5305; 22.44; 0.29; 9.15; 22.06; 0.30; 9.50; 0.9415; 0.0009; 0.0270; 0.0000; 0.0000; 0.0000; 23.48; 0.18; 5.65; 0.00; 0.00; 0.00; 1.67; 0.11; 0.49; 0
3; 0.9700; 0.0054; 0.0120; 0.0034; -99.9900; 0.0266; 0.0139; 0.4343; 20.61; 0.26; 8.25; 20.03; 0.28; 8.79; 0.9269; 0.0011; 0.0339; 0.0000; 0.0000; 0.0000; 19.81; 0.17; 5.22; 0.00; 0.00; 0.00; 2.20; 0.14; 0.76; 0
4; 0.9590; 0.0063; 0.0110; 0.0033; -99.9900; 0.2311; 0.0168; 0.5226; 21.84; 0.30; 9.32; 20.98; 0.32; 10.03; 0.9106; 0.0013; 0.0414; 0.0101; 0.0011; 0.0342; 17.01; 0.15; 4.76; 0.00; 0.00; 0.00; 2.68; 0.16; 1.04; 0
5; 0.9470; 0.0071; 0.0130; 0.0036; -99.9900; 0.1385; 0.0163; 0.5041; 21.45; 0.30; 9.12; 20.38; 0.32; 9.98; 0.8945; 0.0016; 0.0486; 0.0218; 0.0016; 0.0495; 14.86; 0.14; 4.30; 0.00; 0.00; 0.00; 3.24; 0.18; 1.34; 0
6; 0.9300; 0.0081; 0.0170; 0.0041; -99.9900; 0.1830; 0.0165; 0.5040; 21.79; 0.30; 9.11; 20.35; 0.32; 10.24; 0.8801; 0.0018; 0.0542; 0.0352; 0.0021; 0.0638; 13.31; 0.13; 3.87; 0.00; 0.00; 0.00; 3.90; 0.20; 1.67; 0
7; 0.9220; 0.0085; 0.0080; 0.0028; -99.9900; 0.1633; 0.0174; 0.5300; 21.48; 0.30; 8.97; 19.90; 0.32; 10.21; 0.8658; 0.0019; 0.0589; 0.0506; 0.0025; 0.0747; 12.02; 0.12; 3.55; 0.00; 0.00; 0.00; 4.22; 0.21; 1.84; 0
8; 0.9120; 0.0090; 0.0110; 0.0033; -99.9900; 0.2073; 0.0173; 0.5245; 22.38; 0.31; 9.29; 20.47; 0.34; 10.79; 0.8532; 0.0020; 0.0612; 0.0628; 0.0026; 0.0776; 11.04; 0.11; 3.21; 0.00; 0.00; 0.00; 4.68; 0.22; 2.12; 0
9; 0.9000; 0.0095; 0.0120; 0.0034; -99.9900; 0.1491; 0.0170; 0.5134; 22.10; 0.29; 8.75; 19.96; 0.33; 10.50; 0.8390; 0.0023; 0.0682; 0.0814; 0.0030; 0.0913; 10.25; 0.10; 3.06; 0.00; 0.00; 0.00; 5.19; 0.24; 2.44; 0
10; 0.8850; 0.0101; 0.0140; 0.0037; -99.9900; 0.1402; 0.0171; 0.5133; 21.57; 0.30; 8.97; 19.16; 0.34; 10.79; 0.8273; 0.0023; 0.0697; 0.0930; 0.0032; 0.0951; 9.49; 0.10; 2.86; 0.00; 0.00; 0.00; 5.77; 0.26; 2.77; 0
11; 0.8680; 0.0107; 0.0180; 0.0042; -99.9900; 0.1618; 0.0173; 0.5143; 21.30; 0.30; 8.72; 18.57; 0.34; 10.74; 0.8135; 0.0026; 0.0769; 0.1079; 0.0036; 0.1056; 8.86; 0.09; 2.68; 0.00; 0.00; 0.00; 6.47; 0.27; 3.14; 0
12; 0.8560; 0.0111; 0.0120; 0.0034; -99.9900; 0.1606; 0.0172; 0.5066; 21.42; 0.31; 9.17; 18.43; 0.35; 11.20; 0.7975; 0.0029; 0.0863; 0.1234; 0.0040; 0.1159; 8.23; 0.09; 2.55; 0.00; 0.00; 0.00; 6.92; 0.28; 3.37; 0
13; 0.8490; 0.0113; 0.0090; 0.0030; -99.9900; 0.1941; 0.0177; 0.5181; 21.87; 0.31; 8.91; 18.65; 0.35; 11.22; 0.7857; 0.0030; 0.0874; 0.1405; 0.0042; 0.1217; 7.83; 0.08; 2.40; 0.00; 0.00; 0.00; 7.28; 0.29; 3.57; 0
14; 0.8350; 0.0117; 0.0130; 0.0036; -99.9900; 0.1416; 0.0176; 0.5127; 21.88; 0.33; 9.51; 18.36; 0.37; 11.77; 0.7721; 0.0033; 0.0952; 0.1529; 0.0046; 0.1323; 7.39; 0.08; 2.28; 0.00; 0.00; 0.00; 7.80; 0.30; 3.87; 0
15; 0.8270; 0.0120; 0.0080; 0.0028; -99.9900; 0.1385; 0.0176; 0.5092; 21.23; 0.32; 9.27; 17.65; 0.36; 11.52; 0.7561; 0.0035; 0.1011; 0.1642; 0.0048; 0.1374; 6.95; 0.08; 2.21; 0.00; 0.00; 0.00; 8.13; 0.31; 4.07; 0
16; 0.8180; 0.0122; 0.0090; 0.0030; -99.9900; 0.1578; 0.0179; 0.5127; 21.45; 0.31; 8.92; 17.62; 0.36; 11.46; 0.7421; 0.0037; 0.1061; 0.1806; 0.0051; 0.1451; 6.61; 0.07; 2.13; 0.00; 0.00; 0.00; 8.51; 0.32; 4.32; 0
17; 0.8110; 0.0124; 0.0080; 0.0028; -99.9900; 0.1670; 0.0176; 0.5025; 21.79; 0.33; 9.31; 17.73; 0.38; 11.88; 0.7326; 0.0039; 0.1102; 0.1953; 0.0053; 0.1502; 6.34; 0.07; 2.04; 0.00; 0.00; 0.00; 8.86; 0.33; 4.55; 0
18; 0.8040; 0.0126; 0.0080; 0.0028; -99.9900; 0.1697; 0.0180; 0.5109; 21.61; 0.31; 8.80; 17.45; 0.37; 11.55; 0.7190; 0.0041; 0.1176; 0.2098; 0.0056; 0.1597; 6.05; 0.07; 1.95; 0.00; 0.00; 0.00; 9.22; 0.34; 4.81; 0
19; 0.7890; 0.0129; 0.0140; 0.0037; -99.9900; 0.1461; 0.0182; 0.5144; 21.21; 0.32; 8.88; 16.82; 0.37; 11.60; 0.7103; 0.0043; 0.1194; 0.2239; 0.0059; 0.1646; 5.83; 0.07; 1.87; 0.00; 0.00; 0.00; 9.86; 0.36; 5.24; 0
20; 0.7810; 0.0131; 0.0090; 0.0030; -99.9900; 0.1470; 0.0184; 0.5167; 21.24; 0.32; 8.90; 16.68; 0.37; 11.68; 0.6975; 0.0044; 0.1231; 0.2338; 0.0059; 0.1658; 5.60; 0.07; 1.82; 0.00; 0.00; 0.00; 10.27; 0.37; 5.51; 0
21; 0.7760; 0.0132; 0.0100; 0.0031; -99.9900; 0.1622; 0.0187; 0.5208; 21.13; 0.33; 9.16; 16.50; 0.37; 11.82; 0.6874; 0.0045; 0.1264; 0.2441; 0.0059; 0.1653; 5.36; 0.06; 1.74; 0.00; 0.00; 0.00; 10.73; 0.38; 5.81; 0
22; 0.7700; 0.0133; 0.0050; 0.0022; -99.9900; 0.1841; 0.0182; 0.5052; 21.34; 0.32; 8.84; 16.53; 0.37; 11.74; 0.6774; 0.0047; 0.1314; 0.2554; 0.0063; 0.1750; 5.19; 0.06; 1.70; 0.00; 0.00; 0.00; 10.96; 0.39; 5.97; 0
23; 0.7620; 0.0135; 0.0060; 0.0024; -99.9900; 0.1397; 0.0184; 0.5083; 21.02; 0.33; 9.00; 16.11; 0.37; 11.80; 0.6653; 0.0050; 0.1368; 0.2633; 0.0065; 0.1804; 5.00; 0.06; 1.68; 0.00; 0.00; 0.00; 11.26; 0.40; 6.19; 0
24; 0.7540; 0.0136; 0.0080; 0.0028; -99.9900; 0.2085; 0.0195; 0.5392; 21.60; 0.33; 9.00; 16.37; 0.38; 12.04; 0.6550; 0.0052; 0.1424; 0.2778; 0.0068; 0.1867; 4.81; 0.06; 1.62; 0.00; 0.00; 0.00; 11.66; 0.41; 6.48; 0
25; 0.7410; 0.0139; 0.0150; 0.0038; -99.9900; 0.1317; 0.0187; 0.5103; 21.44; 0.35; 9.54; 15.99; 0.39; 12.36; 0.6461; 0.0053; 0.1437; 0.2901; 0.0070; 0.1914; 4.67; 0.06; 1.59; 0.00; 0.00; 0.00; 12.41; 0.43; 7.01; 0
26; 0.7310; 0.0140; 0.0090; 0.0030; -99.9900; 0.1562; 0.0194; 0.5270; 21.46; 0.35; 9.37; 15.80; 0.39; 12.32; 0.6356; 0.0055; 0.1479; 0.3010; 0.0073; 0.1977; 4.54; 0.06; 1.52; 0.00; 0.00; 0.00; 12.85; 0.44; 7.30; 0
27; 0.7200; 0.0142; 0.0090; 0.0030; -99.9900; 0.1666; 0.0195; 0.5266; 21.25; 0.34; 9.01; 15.43; 0.38; 12.09; 0.6277; 0.0056; 0.1507; 0.3124; 0.0074; 0.1981; 4.43; 0.06; 1.48; 0.00; 0.00; 0.00; 13.29; 0.45; 7.60; 0
28; 0.7120; 0.0143; 0.0080; 0.0028; -99.9900; 0.1210; 0.0186; 0.4978; 21.21; 0.34; 9.07; 15.20; 0.38; 12.17; 0.6189; 0.0057; 0.1519; 0.3176; 0.0075; 0.2005; 4.32; 0.05; 1.46; 0.00; 0.00; 0.00; 13.69; 0.46; 7.87; 0
29; 0.7080; 0.0144; 0.0050; 0.0022; -99.9900; 0.1639; 0.0196; 0.5235; 21.16; 0.33; 8.67; 15.06; 0.38; 11.98; 0.6099; 0.0059; 0.1572; 0.3234; 0.0077; 0.2043; 4.21; 0.06; 1.47; 0.00; 0.00; 0.00; 13.95; 0.47; 8.05; 0
30; 0.6950; 0.0146; 0.0140; 0.0037; -99.9900; 0.1539; 0.0191; 0.5075; 21.23; 0.35; 9.25; 14.84; 0.39; 12.36; 0.6006; 0.0060; 0.1572; 0.3352; 0.0077; 0.2032; 4.13; 0.06; 1.46; 0.00; 0.00; 0.00; 14.67; 0.48; 8.54; 0
31; 0.6830; 0.0147; 0.0120; 0.0034; -99.9900; 0.1422; 0.0196; 0.5140; 20.75; 0.35; 9.05; 14.28; 0.38; 12.11; 0.5861; 0.0063; 0.1652; 0.3586; 0.0081; 0.2106; 4.00; 0.05; 1.42; 0.00; 0.00; 0.00; 15.27; 0.50; 8.93; 0
32; 0.6700; 0.0149; 0.0140; 0.0037; -99.9900; 0.1732; 0.0193; 0.5038; 21.22; 0.35; 8.98; 14.31; 0.39; 12.29; 0.5781; 0.0065; 0.1676; 0.3693; 0.0082; 0.2121; 3.92; 0.05; 1.40; 0.00; 0.00; 0.00; 15.96; 0.51; 9.36; 0
33; 0.6630; 0.0149; 0.0090; 0.0030; -99.9900; 0.1257; 0.0186; 0.4815; 21.04; 0.37; 9.45; 14.03; 0.40; 12.49; 0.5662; 0.0066; 0.1694; 0.3794; 0.0083; 0.2141; 3.81; 0.05; 1.38; 0.00; 0.00; 0.00; 16.40; 0.52; 9.62; 0
34; 0.6580; 0.0150; 0.0060; 0.0024; -99.9900; 0.1743; 0.0190; 0.4876; 21.39; 0.38; 9.64; 14.14; 0.40; 12.74; 0.5590; 0.0067; 0.1728; 0.3857; 0.0084; 0.2159; 3.75; 0.05; 1.35; 0.00; 0.00; 0.00; 16.70; 0.52; 9.81; 0
35; 0.6470; 0.0151; 0.0130; 0.0036; -99.9900; 0.1352; 0.0196; 0.5006; 21.08; 0.38; 9.61; 13.71; 0.40; 12.62; 0.5526; 0.0069; 0.1751; 0.3944; 0.0087; 0.2202; 3.74; 0.05; 1.37; 0.00; 0.00; 0.00; 17.35; 0.53; 10.21; 0
36; 0.6420; 0.0152; 0.0030; 0.0017; -99.9900; 0.1676; 0.0202; 0.5124; 20.91; 0.37; 9.39; 13.50; 0.39; 12.46; 0.5443; 0.0070; 0.1766; 0.3952; 0.0089; 0.2249; 3.57; 0.05; 1.27; 0.00; 0.00; 0.00; 17.50; 0.54; 10.31; 0
37; 0.6330; 0.0152; 0.0080; 0.0028; -99.9900; 0.1467; 0.0199; 0.5019; 20.62; 0.36; 9.04; 13.14; 0.39; 12.19; 0.5365; 0.0071; 0.1781; 0.4080; 0.0091; 0.2277; 3.48; 0.05; 1.26; 0.00; 0.00; 0.00; 17.91; 0.54; 10.58; 0
38; 0.6220; 0.0153; 0.0110; 0.0033; -99.9900; 0.1733; 0.0201; 0.5027; 21.20; 0.38; 9.40; 13.31; 0.40; 12.57; 0.5263; 0.0072; 0.1797; 0.4186; 0.0093; 0.2307; 3.43; 0.05; 1.24; 0.00; 0.00; 0.00; 18.48; 0.55; 10.95; 0
39; 0.6170; 0.0154; 0.0090; 0.0030; -99.9900; 0.1910; 0.0210; 0.5199; 21.82; 0.39; 9.70; 13.58; 0.41; 12.96; 0.5199; 0.0073; 0.1816; 0.4302; 0.0094; 0.2335; 3.39; 0.05; 1.25; 0.00; 0.00; 0.00; 18.94; 0.56; 11.24; 0
40; 0.6040; 0.0155; 0.0100; 0.0031; -99.9900; 0.1485; 0.0215; 0.5312; 21.64; 0.37; 9.13; 13.19; 0.40; 12.63; 0.5118; 0.0075; 0.1841; 0.4424; 0.0094; 0.2310; 3.35; 0.05; 1.24; 0.00; 0.00; 0.00; 19.46; 0.57; 11.57; 0
41; 0.6010; 0.0155; 0.0040; 0.0020; -99.9900; 0.1563; 0.0210; 0.5158; 21.46; 0.37; 9.19; 13.01; 0.40; 12.59; 0.5035; 0.0076; 0.1873; 0.4528; 0.0094; 0.2311; 3.31; 0.05; 1.24; 0.00; 0.00; 0.00; 19.67; 0.58; 11.71; 0
42; 0.5910; 0.0155; 0.0090; 0.0030; -99.9900; 0.1505; 0.0205; 0.4998; 21.52; 0.38; 9.31; 12.82; 0.40; 12.67; 0.4949; 0.0077; 0.1877; 0.4596; 0.0095; 0.2316; 3.24; 0.05; 1.20; 0.00; 0.00; 0.00; 20.15; 0.59; 12.03; 0
43; 0.5810; 0.0156; 0.0140; 0.0037; -99.9900; 0.1821; 0.0214; 0.5181; 21.61; 0.39; 9.49; 12.65; 0.40; 12.79; 0.4908; 0.0079; 0.1894; 0.4654; 0.0098; 0.2353; 3.23; 0.05; 1.22; 0.00; 0.00; 0.00; 20.88; 0.60; 12.50; 0
44; 0.5760; 0.0156; 0.0060; 0.0024; -99.9900; 0.1402; 0.0212; 0.5089; 21.38; 0.39; 9.47; 12.41; 0.40; 12.70; 0.4840; 0.0083; 0.1985; 0.4697; 0.0103; 0.2469; 3.17; 0.05; 1.19; 0.00; 0.00; 0.00; 21.20; 0.60; 12.70; 0
45; 0.5740; 0.0156; 0.0020; 0.0014; -99.9900; 0.1714; 0.0211; 0.5048; 21.51; 0.40; 9.51; 12.44; 0.40; 12.76; 0.4782; 0.0082; 0.1964; 0.4731; 0.0102; 0.2443; 3.11; 0.05; 1.21; 0.00; 0.00; 0.00; 21.30; 0.61; 12.77; 0
46; 0.5700; 0.0157; 0.0020; 0.0014; -99.9900; 0.1457; 0.0216; 0.5165; 21.30; 0.38; 9.14; 12.23; 0.40; 12.52; 0.4710; 0.0085; 0.2018; 0.4838; 0.0104; 0.2494; 3.04; 0.05; 1.19; 0.00; 0.00; 0.00; 21.42; 0.61; 12.85; 0
47; 0.5610; 0.0157; 0.0120; 0.0034; -99.9900; 0.1392; 0.0208; 0.4944; 21.36; 0.39; 9.21; 12.09; 0.40; 12.56; 0.4653; 0.0087; 0.2050; 0.4907; 0.0106; 0.2519; 3.02; 0.05; 1.22; 0.00; 0.00; 0.00; 22.09; 0.62; 13.33; 0
48; 0.5550; 0.0157; 0.0070; 0.0026; -99.9900; 0.1513; 0.0220; 0.5202; 21.18; 0.39; 9.24; 11.86; 0.40; 12.49; 0.4574; 0.0088; 0.2068; 0.4994; 0.0106; 0.2507; 2.95; 0.05; 1.19; 0.00; 0.00; 0.00; 22.48; 0.63; 13.60; 0
49; 0.5490; 0.0157; 0.0050; 0.0022; -99.9900; 0.1919; 0.0222; 0.5215; 21.87; 0.41; 9.61; 12.09; 0.41; 12.93; 0.4505; 0.0087; 0.2039; 0.5066; 0.0107; 0.2499; 2.90; 0.05; 1.15; 0.00; 0.00; 0.00; 22.76; 0.64; 13.80; 0
50; 0.5370; 0.0158; 0.0120; 0.0034; -99.9900; 0.1602; 0.0218; 0.5090; 21.80; 0.41; 9.44; 11.79; 0.41; 12.82; 0.4455; 0.0088; 0.2047; 0.5120; 0.0109; 0.2536; 2.89; 0.05; 1.13; 0.00; 0.00; 0.00; 23.44; 0.65; 14.27; 0
51; 0.5340; 0.0158; 0.0070; 0.0026; -99.9900; 0.1631; 0.0226; 0.5222; 21.66; 0.41; 9.54; 11.64; 0.40; 12.80; 0.4379; 0.0090; 0.2082; 0.5225; 0.0112; 0.2592; 2.87; 0.05; 1.16; 0.00; 0.00; 0.00; 23.84; 0.66; 14.54; 0
52; 0.5250; 0.0158; 0.0090; 0.0030; -99.9900; 0.1535; 0.0223; 0.5118; 21.49; 0.39; 9.04; 11.37; 0.40; 12.51; 0.4321; 0.0093; 0.2126; 0.5270; 0.0114; 0.2615; 2.83; 0.05; 1.18; 0.00; 0.00; 0.00; 24.35; 0.67; 14.89; 0
53; 0.5140; 0.0158; 0.0110; 0.0033; -99.9900; 0.1692; 0.0226; 0.5169; 21.83; 0.43; 9.66; 11.33; 0.41; 12.84; 0.4248; 0.0095; 0.2155; 0.5343; 0.0116; 0.2622; 2.77; 0.05; 1.14; 0.00; 0.00; 0.00; 24.97; 0.68; 15.31; 53
54; 0.5130; 0.0158; 0.0040; 0.0020; -99.9900; 0.1664; 0.0224; 0.5071; 21.25; 0.42; 9.62; 11.00; 0.40; 12.59; 0.4206; 0.0095; 0.2144; 0.5353; 0.0114; 0.2593; 2.73; 0.05; 1.11; 0.00; 0.00; 0.00; 25.19; 0.68; 15.46; 53
55; 0.5020; 0.0158; 0.0110; 0.0033; -99.9900; 0.1672; 0.0224; 0.5065; 21.51; 0.40; 8.97; 10.90; 0.39; 12.42; 0.4159; 0.0095; 0.2130; 0.5407; 0.0117; 0.2610; 2.71; 0.05; 1.10; 0.00; 0.00; 0.00; 25.82; 0.69; 15.89; 53
56; 0.4950; 0.0158; 0.0070; 0.0026; -99.9900; 0.1162; 0.0228; 0.5094; 20.85; 0.41; 9.16; 10.43; 0.39; 12.18; 0.4121; 0.0098; 0.2170; 0.5434; 0.0122; 0.2708; 2.70; 0.05; 1.12; 0.00; 0.00; 0.00; 26.22; 0.70; 16.15; 53
57; 0.4930; 0.0158; 0.0050; 0.0022; -99.9900; 0.1832; 0.0235; 0.5208; 21.00; 0.43; 9.66; 10.46; 0.39; 12.43; 0.4099; 0.0097; 0.2160; 0.5487; 0.0120; 0.2663; 2.69; 0.05; 1.07; 0.00; 0.00; 0.00; 26.51; 0.71; 16.35; 53
58; 0.4870; 0.0158; 0.0020; 0.0014; -99.9900; 0.1663; 0.0236; 0.5207; 20.97; 0.42; 9.19; 10.33; 0.39; 12.21; 0.3992; 0.0099; 0.2190; 0.5557; 0.0122; 0.2685; 2.65; 0.05; 1.12; 0.00; 0.00; 0.00; 26.62; 0.71; 16.43; 53
59; 0.4840; 0.0158; 0.0030; 0.0017; -99.9900; 0.2005; 0.0232; 0.5106; 21.66; 0.41; 9.10; 10.60; 0.39; 12.46; 0.3899; 0.0101; 0.2214; 0.5745; 0.0120; 0.2630; 2.61; 0.05; 1.10; 0.00; 0.00; 0.00; 26.80; 0.71; 16.56; 53
60; 0.4780; 0.0158; 0.0080; 0.0028; -99.9900; 0.1135; 0.0222; 0.4885; 21.20; 0.44; 9.58; 10.26; 0.39; 12.40; 0.3882; 0.0101; 0.2207; 0.5753; 0.0122; 0.2662; 2.59; 0.05; 1.12; 0.00; 0.00; 0.00; 27.29; 0.72; 16.92; 53
61; 0.4740; 0.0158; 0.0070; 0.0026; -99.9900; 0.1580; 0.0240; 0.5220; 21.15; 0.44; 9.65; 10.17; 0.39; 12.38; 0.3849; 0.0102; 0.2211; 0.5803; 0.0123; 0.2679; 2.56; 0.05; 1.13; 0.00; 0.00; 0.00; 27.71; 0.73; 17.23; 53
62; 0.4660; 0.0158; 0.0070; 0.0026; -99.9900; 0.1098; 0.0236; 0.5111; 19.95; 0.39; 8.48; 9.44; 0.36; 11.41; 0.3789; 0.0103; 0.2215; 0.5860; 0.0126; 0.2719; 2.52; 0.05; 1.07; 0.00; 0.00; 0.00; 28.14; 0.74; 17.54; 53
63; 0.4630; 0.0158; 0.0050; 0.0022; -99.9900; 0.1901; 0.0241; 0.5184; 20.68; 0.42; 9.01; 9.71; 0.38; 11.90; 0.3758; 0.0104; 0.2234; 0.5815; 0.0129; 0.2768; 2.52; 0.05; 1.09; 0.00; 0.00; 0.00; 28.45; 0.75; 17.76; 53
64; 0.4620; 0.0158; 0.0050; 0.0022; -99.9900; 0.1633; 0.0233; 0.4998; 20.88; 0.44; 9.37; 9.79; 0.38; 12.11; 0.3692; 0.0105; 0.2260; 0.5913; 0.0126; 0.2718; 2.47; 0.05; 1.05; 0.00; 0.00; 0.00; 28.76; 0.75; 17.99; 53
65; 0.4520; 0.0157; 0.0060; 0.0024; -99.9900; 0.1485; 0.0238; 0.5084; 20.56; 0.45; 9.54; 9.43; 0.38; 11.99; 0.3641; 0.0108; 0.2286; 0.5927; 0.0132; 0.2814; 2.47; 0.05; 1.08; 0.00; 0.00; 0.00; 29.13; 0.76; 18.27; 53
66; 0.4460; 0.0157; 0.0060; 0.0024; -99.9900; 0.2126; 0.0245; 0.5206; 21.54; 0.44; 9.31; 9.71; 0.39; 12.31; 0.3627; 0.0107; 0.2268; 0.6036; 0.0127; 0.2688; 2.47; 0.05; 1.10; 0.00; 0.00; 0.00; 29.51; 0.77; 18.55; 53
67; 0.4370; 0.0157; 0.0090; 0.0030; -99.9900; 0.1189; 0.0233; 0.4923; 21.00; 0.46; 9.67; 9.29; 0.38; 12.15; 0.3586; 0.0108; 0.2258; 0.6124; 0.0128; 0.2676; 2.43; 0.05; 1.09; 0.00; 0.00; 0.00; 30.08; 0.78; 18.97; 53
68; 0.4310; 0.0157; 0.0080; 0.0028; -99.9900; 0.1616; 0.0234; 0.4862; 21.13; 0.47; 9.77; 9.22; 0.39; 12.20; 0.3570; 0.0109; 0.2270; 0.6127; 0.0131; 0.2729; 2.43; 0.05; 1.09; 0.00; 0.00; 0.00; 30.59; 0.79; 19.34; 53
69; 0.4270; 0.0156; 0.0040; 0.0020; -99.9900; 0.1802; 0.0250; 0.5178; 21.26; 0.46; 9.52; 9.18; 0.38; 12.15; 0.3555; 0.0109; 0.2250; 0.6116; 0.0131; 0.2712; 2.41; 0.05; 1.07; 0.00; 0.00; 0.00; 30.84; 0.79; 19.53; 53
70; 0.4230; 0.0156; 0.0030; 0.0017; -99.9900; 0.1635; 0.0250; 0.5153; 21.27; 0.48; 9.78; 9.10; 0.39; 12.22; 0.3505; 0.0111; 0.2274; 0.6172; 0.0132; 0.2725; 2.36; 0.05; 1.05; 0.00; 0.00; 0.00; 31.03; 0.80; 19.67; 53
71; 0.4150; 0.0156; 0.0090; 0.0030; -99.9900; 0.1417; 0.0249; 0.5087; 20.99; 0.44; 9.05; 8.84; 0.37; 11.79; 0.3437; 0.0112; 0.2273; 0.6312; 0.0132; 0.2687; 2.32; 0.05; 0.98; 0.00; 0.00; 0.00; 31.62; 0.81; 20.11; 53
72; 0.4120; 0.0156; 0.0050; 0.0022; -99.9900; 0.1841; 0.0251; 0.5106; 21.14; 0.47; 9.45; 8.83; 0.38; 11.96; 0.3395; 0.0114; 0.2317; 0.6382; 0.0134; 0.2714; 2.33; 0.05; 1.03; 0.00; 0.00; 0.00; 31.94; 0.82; 20.35; 53
73; 0.4120; 0.0156; 0.0020; 0.0014; -99.9900; 0.1481; 0.0256; 0.5196; 20.16; 0.45; 9.03; 8.42; 0.36; 11.42; 0.3411; 0.0113; 0.2298; 0.6332; 0.0135; 0.2742; 2.29; 0.05; 0.99; 0.00; 0.00; 0.00; 32.07; 0.82; 20.45; 53
74; 0.4080; 0.0155; 0.0050; 0.0022; -99.9900; 0.1469; 0.0246; 0.4973; 20.45; 0.45; 9.07; 8.45; 0.36; 11.53; 0.3343; 0.0114; 0.2303; 0.6323; 0.0138; 0.2791; 2.26; 0.05; 0.95; 0.00; 0.00; 0.00; 32.41; 0.83; 20.71; 53
75; 0.4030; 0.0155; 0.0060; 0.0024; -99.9900; 0.1825; 0.0243; 0.4888; 20.64; 0.43; 8.55; 8.42; 0.36; 11.42; 0.3311; 0.0115; 0.2315; 0.6331; 0.0142; 0.2841; 2.27; 0.05; 0.98; 0.00; 0.00; 0.00; 32.81; 0.83; 21.02; 53
76; 0.3980; 0.0155; 0.0030; 0.0017; -99.9900; 0.1585; 0.0250; 0.4986; 20.84; 0.45; 8.93; 8.38; 0.37; 11.60; 0.3255; 0.0116; 0.2318; 0.6458; 0.0140; 0.2788; 2.20; 0.05; 0.95; 0.00; 0.00; 0.00; 33.01; 0.84; 21.17; 53
77; 0.3960; 0.0155; 0.0020; 0.0014; -99.9900; 0.1866; 0.0252; 0.5022; 21.20; 0.46; 9.07; 8.47; 0.37; 11.79; 0.3187; 0.0118; 0.2354; 0.6575; 0.0138; 0.2748; 2.22; 0.05; 1.06; 0.00; 0.00; 0.00; 33.15; 0.84; 21.28; 53
78; 0.3840; 0.0154; 0.0110; 0.0033; -99.9900; 0.1556; 0.0245; 0.4848; 21.76; 0.48; 9.45; 8.45; 0.38; 12.04; 0.3156; 0.0122; 0.2387; 0.6650; 0.0142; 0.2776; 2.19; 0.05; 1.05; 0.00; 0.00; 0.00; 33.91; 0.86; 21.88; 53
79; 0.3800; 0.0153; 0.0050; 0.0022; -99.9900; 0.1185; 0.0235; 0.4579; 20.89; 0.46; 9.02; 8.04; 0.36; 11.51; 0.3126; 0.0122; 0.2374; 0.6668; 0.0142; 0.2765; 2.21; 0.06; 1.08; 0.00; 0.00; 0.00; 34.25; 0.86; 22.15; 53
80; 0.3690; 0.0153; 0.0110; 0.0033; -99.9900; 0.1603; 0.0264; 0.5086; 20.94; 0.48; 9.18; 7.85; 0.36; 11.48; 0.3118; 0.0124; 0.2388; 0.6625; 0.0146; 0.2805; 2.19; 0.06; 1.08; 0.00; 0.00; 0.00; 35.01; 0.88; 22.73; 53
81; 0.3670; 0.0152; 0.0020; 0.0014; -99.9900; 0.1940; 0.0263; 0.5052; 21.85; 0.51; 9.69; 8.14; 0.38; 11.99; 0.3081; 0.0124; 0.2368; 0.6727; 0.0140; 0.2676; 2.18; 0.06; 1.07; 0.00; 0.00; 0.00; 35.14; 0.88; 22.83; 53
82; 0.3630; 0.0152; 0.0060; 0.0024; -99.9900; 0.1198; 0.0270; 0.5164; 20.58; 0.49; 9.29; 7.58; 0.36; 11.31; 0.3076; 0.0125; 0.2380; 0.6753; 0.0142; 0.2711; 2.18; 0.06; 1.07; 0.00; 0.00; 0.00; 35.56; 0.89; 23.15; 53
83; 0.3580; 0.0152; 0.0070; 0.0026; -99.9900; 0.1515; 0.0269; 0.5134; 20.58; 0.49; 9.30; 7.46; 0.36; 11.27; 0.3079; 0.0129; 0.2446; 0.6691; 0.0147; 0.2787; 2.16; 0.06; 1.06; 0.00; 0.00; 0.00; 36.05; 0.90; 23.52; 53
84; 0.3540; 0.0151; 0.0030; 0.0017; -99.9900; 0.1844; 0.0271; 0.5107; 20.90; 0.49; 9.17; 7.51; 0.36; 11.33; 0.3077; 0.0130; 0.2446; 0.6649; 0.0152; 0.2861; 2.18; 0.06; 1.06; 0.00; 0.00; 0.00; 36.26; 0.90; 23.68; 53
85; 0.3500; 0.0151; 0.0050; 0.0022; -99.9900; 0.1610; 0.0262; 0.4917; 21.28; 0.49; 9.19; 7.56; 0.36; 11.46; 0.3064; 0.0130; 0.2428; 0.6682; 0.0154; 0.2882; 2.19; 0.06; 1.06; 0.00; 0.00; 0.00; 36.61; 0.91; 23.96; 53
86; 0.3440; 0.0150; 0.0060; 0.0024; -99.9900; 0.1237; 0.0267; 0.4987; 20.97; 0.52; 9.65; 7.32; 0.36; 11.41; 0.3030; 0.0131; 0.2424; 0.6657; 0.0160; 0.2975; 2.18; 0.06; 1.07; 0.00; 0.00; 0.00; 37.04; 0.92; 24.29; 53
87; 0.3420; 0.0150; 0.0040; 0.0020; -99.9900; 0.1942; 0.0291; 0.5362; 21.26; 0.55; 10.25; 7.38; 0.37; 11.68; 0.3015; 0.0132; 0.2438; 0.6714; 0.0157; 0.2903; 2.15; 0.06; 1.04; 0.00; 0.00; 0.00; 37.32; 0.93; 24.51; 53
88; 0.3390; 0.0150; 0.0040; 0.0020; -99.9900; 0.1333; 0.0267; 0.4914; 20.35; 0.52; 9.52; 7.00; 0.35; 11.06; 0.3010; 0.0132; 0.2432; 0.6707; 0.0159; 0.2925; 2.14; 0.06; 1.01; 0.00; 0.00; 0.00; 37.61; 0.93; 24.74; 53
89; 0.3390; 0.0150; 0.0030; 0.0017; -99.9900; 0.1608; 0.0286; 0.5237; 20.42; 0.53; 9.82; 7.02; 0.35; 11.18; 0.2987; 0.0133; 0.2456; 0.6759; 0.0157; 0.2893; 2.14; 0.06; 1.04; 0.00; 0.00; 0.00; 37.83; 0.94; 24.91; 53
90; 0.3320; 0.0149; 0.0060; 0.0024; -99.9900; 0.1661; 0.0285; 0.5215; 20.24; 0.49; 9.00; 6.83; 0.34; 10.80; 0.2950; 0.0134; 0.2447; 0.6789; 0.0158; 0.2877; 2.11; 0.05; 0.99; 0.00; 0.00; 0.00; 38.27; 0.95; 25.26; 53
91; 0.3310; 0.0149; 0.0030; 0.0017; -99.9900; 0.1452; 0.0280; 0.5101; 19.69; 0.53; 9.57; 6.62; 0.34; 10.72; 0.2953; 0.0136; 0.2468; 0.6768; 0.0162; 0.2950; 2.10; 0.06; 1.02; 0.00; 0.00; 0.00; 38.49; 0.95; 25.43; 53
92; 0.3250; 0.0148; 0.0040; 0.0020; -99.9900; 0.1956; 0.0293; 0.5277; 20.17; 0.50; 9.02; 6.67; 0.34; 10.70; 0.2901; 0.0135; 0.2440; 0.6836; 0.0162; 0.2920; 2.11; 0.06; 1.02; 0.00; 0.00; 0.00; 38.78; 0.96; 25.67; 53
93; 0.3230; 0.0148; 0.0020; 0.0014; -99.9900; 0.1792; 0.0282; 0.5069; 20.49; 0.52; 9.38; 6.74; 0.34; 10.90; 0.2879; 0.0135; 0.2423; 0.6810; 0.0162; 0.2915; 2.15; 0.06; 1.04; 0.00; 0.00; 0.00; 38.93; 0.96; 25.80; 53
94; 0.3190; 0.0147; 0.0050; 0.0022; -99.9900; 0.1717; 0.0290; 0.5192; 20.76; 0.51; 9.06; 6.74; 0.34; 10.89; 0.2868; 0.0135; 0.2408; 0.6819; 0.0159; 0.2840; 2.14; 0.06; 1.04; 0.00; 0.00; 0.00; 39.31; 0.97; 26.11; 53
95; 0.3150; 0.0147; 0.0060; 0.0024; -99.9900; 0.1668; 0.0296; 0.5282; 20.43; 0.53; 9.37; 6.54; 0.34; 10.79; 0.2820; 0.0137; 0.2423; 0.6889; 0.0160; 0.2835; 2.11; 0.06; 1.00; 0.00; 0.00; 0.00; 39.77; 0.98; 26.48; 53
96; 0.3110; 0.0146; 0.0030; 0.0017; -99.9900; 0.1585; 0.0295; 0.5225; 20.79; 0.53; 9.33; 6.58; 0.34; 10.88; 0.2759; 0.0137; 0.2412; 0.6936; 0.0161; 0.2837; 2.07; 0.06; 1.02; 0.00; 0.00; 0.00; 40.00; 0.98; 26.67; 53
97; 0.3090; 0.0146; 0.0040; 0.0020; -99.9900; 0.2006; 0.0282; 0.4967; 21.49; 0.53; 9.33; 6.75; 0.35; 11.15; 0.2784; 0.0136; 0.2394; 0.6927; 0.0160; 0.2804; 2.06; 0.06; 1.01; 0.00; 0.00; 0.00; 40.31; 0.99; 26.92; 53
98; 0.3070; 0.0146; 0.0020; 0.0014; -99.9900; 0.1472; 0.0284; 0.4987; 21.10; 0.52; 9.03; 6.58; 0.34; 10.89; 0.2763; 0.0136; 0.2381; 0.6980; 0.0158; 0.2775; 2.06; 0.06; 0.99; 0.00; 0.00; 0.00; 40.46; 0.99; 27.05; 53
99; 0.3070; 0.0146; 0.0000; 0.0000; -99.9900; 0.2028; 0.0282; 0.4939; 21.41; 0.56; 9.79; 6.67; 0.35; 11.22; 0.2646; 0.0135; 0.2374; 0.7077; 0.0159; 0.2791; 2.02; 0.05; 0.96; 0.00; 0.00; 0.00; 40.46; 0.99; 27.05; 53
100; 0.3070; 0.0146; 0.0030; 0.0017; -99.9900; 0.1443; 0.0292; 0.5109; 21.03; 0.54; 9.39; 6.54; 0.35; 10.96; 0.2644; 0.0137; 0.2406; 0.7070; 0.0161; 0.2826; 2.02; 0.06; 0.97; 0.00; 0.00; 0.00; 40.70; 1.00; 27.26; 53
Metapopulation
0; 1.0000; 0.0000; 0.0000; 0.0000; -99.9900;      0;      0;      0; 345.00; 0.00; 0.00; 345.00; 0.00; 0.00; 0.9986; 0.0000; 0.0000; 0.0000; 0.0000; 0.0000; 690.00; 0.00; 0.00; 0.00; 0.00; 0.00; 0.00; 0.00; 0.00; 0
1; 1.0000; 0.0000; 0.0000; 0.0000; -99.9900; -0.3165; 0.0016; 0.0498; 246.48; 0.45; 14.16; 246.48; 0.45; 14.16; 0.9980; 0.0000; 0.0001; 0.0000; 0.0000; 0.0000; 492.95; 0.90; 28.32; 0.00; 0.00; 0.00; 0.00; 0.00; 0.00; 0
2; 1.0000; 0.0000; 0.0000; 0.0000; -99.9900; 0.7673; 0.0091; 0.2891; 387.28; 1.47; 46.59; 387.28; 1.47; 46.59; 0.9966; 0.0000; 0.0003; 0.0000; 0.0000; 0.0000; 396.78; 0.79; 25.12; 0.00; 0.00; 0.00; 0.00; 0.00; 0.00; 0
3; 1.0000; 0.0000; 0.0000; 0.0000; -99.9900; 0.0113; 0.0079; 0.2507; 351.91; 1.38; 43.64; 351.91; 1.38; 43.64; 0.9959; 0.0000; 0.0003; 0.0000; 0.0000; 0.0000; 338.55; 0.69; 21.91; 0.00; 0.00; 0.00; 0.00; 0.00; 0.00; 0
4; 1.0000; 0.0000; 0.0000; 0.0000; -99.9900; 0.3797; 0.0114; 0.3595; 369.57; 1.40; 44.16; 369.57; 1.40; 44.16; 0.9949; 0.0000; 0.0004; 0.0048; 0.0002; 0.0054; 289.00; 0.59; 18.50; 0.00; 0.00; 0.00; 0.00; 0.00; 0.00; 0
5; 1.0000; 0.0000; 0.0000; 0.0000; -99.9900; 0.1780; 0.0108; 0.3406; 355.20; 1.36; 42.89; 355.20; 1.36; 42.89; 0.9940; 0.0000; 0.0005; 0.0086; 0.0002; 0.0072; 254.33; 0.50; 15.86; 0.00; 0.00; 0.00; 0.00; 0.00; 0.00; 0
6; 1.0000; 0.0000; 0.0000; 0.0000; -99.9900; 0.3243; 0.0117; 0.3713; 360.97; 1.33; 42.06; 360.97; 1.33; 42.06; 0.9930; 0.0000; 0.0006; 0.0130; 0.0003; 0.0088; 225.81; 0.45; 14.28; 0.00; 0.00; 0.00; 0.00; 0.00; 0.00; 0
7; 1.0000; 0.0000; 0.0000; 0.0000; -99.9900; 0.2431; 0.0113; 0.3572; 355.25; 1.26; 39.85; 355.25; 1.26; 39.85; 0.9921; 0.0000; 0.0007; 0.0175; 0.0003; 0.0102; 203.95; 0.40; 12.72; 0.00; 0.00; 0.00; 0.00; 0.00; 0.00; 0
8; 1.0000; 0.0000; 0.0000; 0.0000; -99.9900; 0.2744; 0.0113; 0.3561; 354.42; 1.26; 39.95; 354.42; 1.26; 39.95; 0.9912; 0.0000; 0.0008; 0.0218; 0.0004; 0.0117; 185.29; 0.36; 11.51; 0.00; 0.00; 0.00; 0.00; 0.00; 0.00; 0
9; 1.0000; 0.0000; 0.0000; 0.0000; -99.9900; 0.2646; 0.0111; 0.3502; 351.92; 1.23; 38.80; 351.92; 1.23; 38.80; 0.9903; 0.0000; 0.0009; 0.0259; 0.0004; 0.0124; 170.11; 0.34; 10.74; 0.00; 0.00; 0.00; 0.00; 0.00; 0.00; 0
10; 1.0000; 0.0000; 0.0000; 0.0000; -99.9900; 0.2574; 0.0112; 0.3540; 347.95; 1.32; 41.85; 347.95; 1.32; 41.85; 0.9893; 0.0000; 0.0010; 0.0302; 0.0004; 0.0135; 156.34; 0.32; 10.18; 0.00; 0.00; 0.00; 0.00; 0.00; 0.00; 0
11; 1.0000; 0.0000; 0.0000; 0.0000; -99.9900; 0.2600; 0.0117; 0.3700; 345.79; 1.27; 40.05; 345.79; 1.27; 40.05; 0.9884; 0.0000; 0.0011; 0.0343; 0.0005; 0.0143; 145.34; 0.29; 9.28; 0.00; 0.00; 0.00; 0.00; 0.00; 0.00; 0
12; 1.0000; 0.0000; 0.0000; 0.0000; -99.9900; 0.2688; 0.0117; 0.3685; 343.73; 1.27; 40.04; 343.73; 1.27; 40.04; 0.9875; 0.0000; 0.0012; 0.0386; 0.0005; 0.0145; 135.40; 0.28; 8.80; 0.00; 0.00; 0.00; 0.00; 0.00; 0.00; 0
13; 1.0000; 0.0000; 0.0000; 0.0000; -99.9900; 0.2597; 0.0115; 0.3638; 342.66; 1.25; 39.61; 342.66; 1.25; 39.61; 0.9865; 0.0000; 0.0013; 0.0429; 0.0005; 0.0155; 126.91; 0.26; 8.23; 0.00; 0.00; 0.00; 0.00; 0.00; 0.00; 0
14; 1.0000; 0.0000; 0.0000; 0.0000; -99.9900; 0.2583; 0.0115; 0.3645; 341.16; 1.25; 39.65; 341.16; 1.25; 39.65; 0.9856; 0.0000; 0.0015; 0.0468; 0.0005; 0.0164; 119.43; 0.25; 7.84; 0.00; 0.00; 0.00; 0.00; 0.00; 0.00; 0
15; 1.0000; 0.0000; 0.0000; 0.0000; -99.9900; 0.2435; 0.0113; 0.3567; 338.74; 1.25; 39.44; 338.74; 1.25; 39.44; 0.9846; 0.0001; 0.0016; 0.0503; 0.0005; 0.0170; 112.70; 0.24; 7.47; 0.00; 0.00; 0.00; 0.00; 0.00; 0.00; 0
16; 1.0000; 0.0000; 0.0000; 0.0000; -99.9900; 0.2724; 0.0116; 0.3663; 339.61; 1.23; 38.81; 339.61; 1.23; 38.81; 0.9837; 0.0001; 0.0018; 0.0552; 0.0006; 0.0183; 106.69; 0.22; 7.08; 0.00; 0.00; 0.00; 0.00; 0.00; 0.00; 0
17; 1.0000; 0.0000; 0.0000; 0.0000; -99.9900; 0.2661; 0.0115; 0.3627; 338.93; 1.19; 37.74; 338.93; 1.19; 37.74; 0.9828; 0.0001; 0.0019; 0.0590; 0.0006; 0.0190; 101.36; 0.22; 6.90; 0.00; 0.00; 0.00; 0.00; 0.00; 0.00; 0
18; 1.0000; 0.0000; 0.0000; 0.0000; -99.9900; 0.2618; 0.0114; 0.3619; 336.20; 1.22; 38.57; 336.20; 1.22; 38.57; 0.9818; 0.0001; 0.0020; 0.0641; 0.0006; 0.0200; 96.54; 0.21; 6.71; 0.00; 0.00; 0.00; 0.00; 0.00; 0.00; 0
19; 1.0000; 0.0000; 0.0000; 0.0000; -99.9900; 0.2610; 0.0114; 0.3612; 333.46; 1.17; 37.12; 333.46; 1.17; 37.12; 0.9809; 0.0001; 0.0021; 0.0676; 0.0006; 0.0205; 92.07; 0.20; 6.39; 0.00; 0.00; 0.00; 0.00; 0.00; 0.00; 0
20; 1.0000; 0.0000; 0.0000; 0.0000; -99.9900; 0.2770; 0.0116; 0.3671; 334.45; 1.17; 37.12; 334.45; 1.17; 37.12; 0.9800; 0.0001; 0.0022; 0.0707; 0.0007; 0.0210; 88.06; 0.20; 6.29; 0.00; 0.00; 0.00; 0.00; 0.00; 0.00; 0
21; 1.0000; 0.0000; 0.0000; 0.0000; -99.9900; 0.2480; 0.0116; 0.3676; 330.58; 1.18; 37.36; 330.58; 1.18; 37.36; 0.9791; 0.0001; 0.0024; 0.0742; 0.0007; 0.0217; 84.51; 0.19; 6.06; 0.00; 0.00; 0.00; 0.00; 0.00; 0.00; 0
22; 1.0000; 0.0000; 0.0000; 0.0000; -99.9900; 0.2678; 0.0115; 0.3651; 331.53; 1.18; 37.30; 331.53; 1.18; 37.30; 0.9781; 0.0001; 0.0025; 0.0786; 0.0007; 0.0227; 81.13; 0.19; 5.94; 0.00; 0.00; 0.00; 0.00; 0.00; 0.00; 0
23; 1.0000; 0.0000; 0.0000; 0.0000; -99.9900; 0.2476; 0.0121; 0.3813; 327.00; 1.22; 38.46; 327.00; 1.22; 38.46; 0.9772; 0.0001; 0.0027; 0.0818; 0.0007; 0.0234; 77.89; 0.18; 5.81; 0.00; 0.00; 0.00; 0.00; 0.00; 0.00; 0
24; 1.0000; 0.0000; 0.0000; 0.0000; -99.9900; 0.2795; 0.0117; 0.3686; 329.50; 1.19; 37.74; 329.50; 1.19; 37.74; 0.9763; 0.0001; 0.0029; 0.0861; 0.0008; 0.0245; 75.02; 0.18; 5.58; 0.00; 0.00; 0.00; 0.00; 0.00; 0.00; 0
25; 1.0000; 0.0000; 0.0000; 0.0000; -99.9900; 0.2580; 0.0119; 0.3774; 327.84; 1.20; 37.95; 327.84; 1.20; 37.95; 0.9753; 0.0001; 0.0031; 0.0887; 0.0008; 0.0255; 72.35; 0.17; 5.44; 0.00; 0.00; 0.00; 0.00; 0.00; 0.00; 0
26; 1.0000; 0.0000; 0.0000; 0.0000; -99.9900; 0.2536; 0.0118; 0.3740; 325.80; 1.22; 38.43; 325.80; 1.22; 38.43; 0.9744; 0.0001; 0.0031; 0.0926; 0.0008; 0.0254; 69.77; 0.17; 5.34; 0.00; 0.00; 0.00; 0.00; 0.00; 0.00; 0
27; 1.0000; 0.0000; 0.0000; 0.0000; -99.9900; 0.2553; 0.0117; 0.3696; 324.44; 1.17; 37.10; 324.44; 1.17; 37.10; 0.9734; 0.0001; 0.0034; 0.0963; 0.0008; 0.0267; 67.42; 0.16; 5.19; 0.00; 0.00; 0.00; 0.00; 0.00; 0.00; 0
28; 1.0000; 0.0000; 0.0000; 0.0000; -99.9900; 0.2616; 0.0116; 0.3680; 324.63; 1.17; 37.14; 324.63; 1.17; 37.14; 0.9726; 0.0001; 0.0036; 0.0990; 0.0009; 0.0273; 65.24; 0.16; 5.08; 0.00; 0.00; 0.00; 0.00; 0.00; 0.00; 0
29; 1.0000; 0.0000; 0.0000; 0.0000; -99.9900; 0.2503; 0.0117; 0.3686; 322.36; 1.15; 36.30; 322.36; 1.15; 36.30; 0.9716; 0.0001; 0.0037; 0.1027; 0.0009; 0.0273; 63.12; 0.16; 4.99; 0.00; 0.00; 0.00; 0.00; 0.00; 0.00; 0
30; 1.0000; 0.0000; 0.0000; 0.0000; -99.9900; 0.2704; 0.0119; 0.3759; 321.83; 1.18; 37.37; 321.83; 1.18; 37.37; 0.9707; 0.0001; 0.0040; 0.1066; 0.0009; 0.0282; 61.14; 0.15; 4.85; 0.00; 0.00; 0.00; 0.00; 0.00; 0.00; 0
31; 1.0000; 0.0000; 0.0000; 0.0000; -99.9900; 0.2458; 0.0118; 0.3736; 317.91; 1.16; 36.66; 317.91; 1.16; 36.66; 0.9696; 0.0001; 0.0042; 0.1109; 0.0009; 0.0298; 59.23; 0.15; 4.79; 0.00; 0.00; 0.00; 0.00; 0.00; 0.00; 0
32; 1.0000; 0.0000; 0.0000; 0.0000; -99.9900; 0.2665; 0.0111; 0.3525; 318.88; 1.14; 35.93; 318.88; 1.14; 35.93; 0.9686; 0.0001; 0.0045; 0.1147; 0.0010; 0.0309; 57.49; 0.15; 4.75; 0.00; 0.00; 0.00; 0.00; 0.00; 0.00; 0
33; 1.0000; 0.0000; 0.0000; 0.0000; -99.9900; 0.2639; 0.0114; 0.3602; 318.50; 1.14; 35.91; 318.50; 1.14; 35.91; 0.9676; 0.0001; 0.0046; 0.1178; 0.0010; 0.0310; 55.77; 0.15; 4.62; 0.00; 0.00; 0.00; 0.00; 0.00; 0.00; 0
34; 1.0000; 0.0000; 0.0000; 0.0000; -99.9900; 0.2438; 0.0113; 0.3577; 315.44; 1.18; 37.38; 315.44; 1.18; 37.38; 0.9668; 0.0002; 0.0049; 0.1208; 0.0010; 0.0317; 54.26; 0.14; 4.55; 0.00; 0.00; 0.00; 0.00; 0.00; 0.00; 0
35; 1.0000; 0.0000; 0.0000; 0.0000; -99.9900; 0.2675; 0.0116; 0.3669; 315.68; 1.17; 36.97; 315.68; 1.17; 36.97; 0.9657; 0.0002; 0.0052; 0.1245; 0.0010; 0.0323; 52.87; 0.14; 4.49; 0.00; 0.00; 0.00; 0.00; 0.00; 0.00; 0
36; 1.0000; 0.0000; 0.0000; 0.0000; -99.9900; 0.2554; 0.0114; 0.3614; 314.84; 1.16; 36.62; 314.84; 1.16; 36.62; 0.9649; 0.0002; 0.0052; 0.1273; 0.0010; 0.0330; 51.47; 0.14; 4.45; 0.00; 0.00; 0.00; 0.00; 0.00; 0.00; 0
37; 1.0000; 0.0000; 0.0000; 0.0000; -99.9900; 0.2526; 0.0115; 0.3650; 312.05; 1.12; 35.26; 312.05; 1.12; 35.26; 0.9639; 0.0002; 0.0055; 0.1296; 0.0010; 0.0321; 50.13; 0.14; 4.40; 0.00; 0.00; 0.00; 0.00; 0.00; 0.00; 0
38; 1.0000; 0.0000; 0.0000; 0.0000; -99.9900; 0.2734; 0.0119; 0.3751; 311.63; 1.16; 36.60; 311.63; 1.16; 36.60; 0.9630; 0.0002; 0.0058; 0.1344; 0.0011; 0.0338; 48.82; 0.14; 4.34; 0.00; 0.00; 0.00; 0.00; 0.00; 0.00; 0
39; 1.0000; 0.0000; 0.0000; 0.0000; -99.9900; 0.2557; 0.0114; 0.3591; 311.00; 1.13; 35.87; 311.00; 1.13; 35.87; 0.9620; 0.0002; 0.0061; 0.1389; 0.0011; 0.0347; 47.62; 0.14; 4.29; 0.00; 0.00; 0.00; 0.00; 0.00; 0.00; 0
40; 1.0000; 0.0000; 0.0000; 0.0000; -99.9900; 0.2578; 0.0116; 0.3664; 309.59; 1.17; 37.01; 309.59; 1.17; 37.01; 0.9611; 0.0002; 0.0063; 0.1429; 0.0011; 0.0357; 46.46; 0.13; 4.21; 0.00; 0.00; 0.00; 0.00; 0.00; 0.00; 0
41; 1.0000; 0.0000; 0.0000; 0.0000; -99.9900; 0.2495; 0.0113; 0.3584; 307.78; 1.12; 35.55; 307.78; 1.12; 35.55; 0.9601; 0.0002; 0.0066; 0.1460; 0.0012; 0.0366; 45.36; 0.13; 4.18; 0.00; 0.00; 0.00; 0.00; 0.00; 0.00; 0
42; 1.0000; 0.0000; 0.0000; 0.0000; -99.9900; 0.2619; 0.0111; 0.3516; 308.40; 1.17; 36.94; 308.40; 1.17; 36.94; 0.9592; 0.0002; 0.0067; 0.1478; 0.0012; 0.0372; 44.36; 0.13; 4.12; 0.00; 0.00; 0.00; 0.00; 0.00; 0.00; 0
43; 1.0000; 0.0000; 0.0000; 0.0000; -99.9900; 0.2628; 0.0117; 0.3694; 307.73; 1.14; 35.91; 307.73; 1.14; 35.91; 0.9584; 0.0002; 0.0068; 0.1507; 0.0012; 0.0372; 43.37; 0.13; 4.11; 0.00; 0.00; 0.00; 0.00; 0.00; 0.00; 0
44; 1.0000; 0.0000; 0.0000; 0.0000; -99.9900; 0.2530; 0.0116; 0.3679; 305.45; 1.11; 35.24; 305.45; 1.11; 35.24; 0.9573; 0.0002; 0.0071; 0.1555; 0.0012; 0.0380; 42.39; 0.13; 4.03; 0.00; 0.00; 0.00; 0.00; 0.00; 0.00; 0
45; 1.0000; 0.0000; 0.0000; 0.0000; -99.9900; 0.2718; 0.0115; 0.3624; 306.54; 1.13; 35.66; 306.54; 1.13; 35.66; 0.9565; 0.0002; 0.0072; 0.1572; 0.0012; 0.0387; 41.47; 0.13; 4.02; 0.00; 0.00; 0.00; 0.00; 0.00; 0.00; 0
46; 1.0000; 0.0000; 0.0000; 0.0000; -99.9900; 0.2460; 0.0117; 0.3705; 301.92; 1.13; 35.85; 301.92; 1.13; 35.85; 0.9554; 0.0002; 0.0077; 0.1622; 0.0012; 0.0393; 40.59; 0.12; 3.94; 0.00; 0.00; 0.00; 0.00; 0.00; 0.00; 0
47; 1.0000; 0.0000; 0.0000; 0.0000; -99.9900; 0.2780; 0.0117; 0.3694; 304.25; 1.12; 35.37; 304.25; 1.12; 35.37; 0.9545; 0.0002; 0.0077; 0.1634; 0.0012; 0.0393; 39.75; 0.12; 3.88; 0.00; 0.00; 0.00; 0.00; 0.00; 0.00; 0
48; 1.0000; 0.0000; 0.0000; 0.0000; -99.9900; 0.2401; 0.0116; 0.3669; 300.29; 1.11; 35.19; 300.29; 1.11; 35.19; 0.9536; 0.0003; 0.0081; 0.1663; 0.0013; 0.0414; 38.92; 0.12; 3.85; 0.00; 0.00; 0.00; 0.00; 0.00; 0.00; 0
49; 1.0000; 0.0000; 0.0000; 0.0000; -99.9900; 0.2839; 0.0118; 0.3721; 302.71; 1.14; 35.99; 302.71; 1.14; 35.99; 0.9526; 0.0003; 0.0081; 0.1703; 0.0013; 0.0425; 38.15; 0.12; 3.85; 0.00; 0.00; 0.00; 0.00; 0.00; 0.00; 0
50; 1.0000; 0.0000; 0.0000; 0.0000; -99.9900; 0.2406; 0.0116; 0.3677; 299.02; 1.13; 35.75; 299.02; 1.13; 35.75; 0.9518; 0.0003; 0.0084; 0.1737; 0.0013; 0.0425; 37.43; 0.12; 3.78; 0.00; 0.00; 0.00; 0.00; 0.00; 0.00; 0
51; 1.0000; 0.0000; 0.0000; 0.0000; -99.9900; 0.2700; 0.0123; 0.3884; 297.86; 1.14; 36.06; 297.86; 1.14; 36.06; 0.9508; 0.0003; 0.0086; 0.1771; 0.0013; 0.0420; 36.70; 0.12; 3.79; 0.00; 0.00; 0.00; 0.00; 0.00; 0.00; 0
52; 1.0000; 0.0000; 0.0000; 0.0000; -99.9900; 0.2479; 0.0117; 0.3701; 295.67; 1.13; 35.78; 295.67; 1.13; 35.78; 0.9498; 0.0003; 0.0090; 0.1808; 0.0013; 0.0427; 36.00; 0.12; 3.74; 0.00; 0.00; 0.00; 0.00; 0.00; 0.00; 0
53; 1.0000; 0.0000; 0.0000; 0.0000; -99.9900; 0.2594; 0.0115; 0.3651; 296.63; 1.11; 35.04; 296.63; 1.11; 35.04; 0.9487; 0.0003; 0.0091; 0.1830; 0.0014; 0.0431; 35.32; 0.12; 3.66; 0.00; 0.00; 0.00; 0.00; 0.00; 0.00; 0
54; 1.0000; 0.0000; 0.0000; 0.0000; -99.9900; 0.2621; 0.0119; 0.3753; 294.93; 1.11; 35.25; 294.93; 1.11; 35.25; 0.9479; 0.0003; 0.0094; 0.1849; 0.0014; 0.0438; 34.71; 0.11; 3.62; 0.00; 0.00; 0.00; 0.00; 0.00; 0.00; 0
55; 1.0000; 0.0000; 0.0000; 0.0000; -99.9900; 0.2654; 0.0120; 0.3801; 293.90; 1.09; 34.38; 293.90; 1.09; 34.38; 0.9469; 0.0003; 0.0094; 0.1890; 0.0014; 0.0430; 34.05; 0.11; 3.57; 0.00; 0.00; 0.00; 0.00; 0.00; 0.00; 0
56; 1.0000; 0.0000; 0.0000; 0.0000; -99.9900; 0.2603; 0.0120; 0.3796; 292.94; 1.13; 35.60; 292.94; 1.13; 35.60; 0.9458; 0.0003; 0.0102; 0.1919; 0.0014; 0.0439; 33.43; 0.11; 3.55; 0.00; 0.00; 0.00; 0.00; 0.00; 0.00; 0
57; 1.0000; 0.0000; 0.0000; 0.0000; -99.9900; 0.2360; 0.0118; 0.3747; 289.50; 1.12; 35.38; 289.50; 1.12; 35.38; 0.9446; 0.0003; 0.0104; 0.1962; 0.0014; 0.0442; 32.85; 0.11; 3.52; 0.00; 0.00; 0.00; 0.00; 0.00; 0.00; 0
58; 1.0000; 0.0000; 0.0000; 0.0000; -99.9900; 0.2739; 0.0115; 0.3648; 291.92; 1.05; 33.26; 291.92; 1.05; 33.26; 0.9436; 0.0003; 0.0107; 0.1990; 0.0014; 0.0451; 32.29; 0.11; 3.47; 0.00; 0.00; 0.00; 0.00; 0.00; 0.00; 0
59; 1.0000; 0.0000; 0.0000; 0.0000; -99.9900; 0.2526; 0.0119; 0.3776; 289.32; 1.10; 34.75; 289.32; 1.10; 34.75; 0.9427; 0.0003; 0.0107; 0.2033; 0.0014; 0.0455; 31.75; 0.11; 3.43; 0.00; 0.00; 0.00; 0.00; 0.00; 0.00; 0
60; 1.0000; 0.0000; 0.0000; 0.0000; -99.9900; 0.2813; 0.0122; 0.3868; 289.39; 1.09; 34.62; 289.39; 1.09; 34.62; 0.9415; 0.0004; 0.0111; 0.2045; 0.0015; 0.0471; 31.21; 0.11; 3.41; 0.00; 0.00; 0.00; 0.00; 0.00; 0.00; 0
61; 1.0000; 0.0000; 0.0000; 0.0000; -99.9900; 0.2293; 0.0115; 0.3647; 285.98; 1.07; 33.75; 285.98; 1.07; 33.75; 0.9406; 0.0004; 0.0114; 0.2096; 0.0015; 0.0484; 30.68; 0.11; 3.38; 0.00; 0.00; 0.00; 0.00; 0.00; 0.00; 0
62; 1.0000; 0.0000; 0.0000; 0.0000; -99.9900; 0.2613; 0.0119; 0.3772; 284.94; 1.08; 34.30; 284.94; 1.08; 34.30; 0.9395; 0.0004; 0.0120; 0.2095; 0.0015; 0.0482; 30.19; 0.11; 3.33; 0.00; 0.00; 0.00; 0.00; 0.00; 0.00; 0
63; 1.0000; 0.0000; 0.0000; 0.0000; -99.9900; 0.2579; 0.0120; 0.3787; 284.71; 1.08; 34.06; 284.71; 1.08; 34.06; 0.9385; 0.0004; 0.0121; 0.2123; 0.0015; 0.0480; 29.70; 0.10; 3.28; 0.00; 0.00; 0.00; 0.00; 0.00; 0.00; 0
64; 1.0000; 0.0000; 0.0000; 0.0000; -99.9900; 0.2432; 0.0118; 0.3747; 282.91; 1.11; 35.12; 282.91; 1.11; 35.12; 0.9376; 0.0004; 0.0124; 0.2151; 0.0016; 0.0504; 29.22; 0.10; 3.27; 0.00; 0.00; 0.00; 0.00; 0.00; 0.00; 0
65; 1.0000; 0.0000; 0.0000; 0.0000; -99.9900; 0.2592; 0.0122; 0.3846; 282.62; 1.10; 34.68; 282.62; 1.10; 34.68; 0.9367; 0.0004; 0.0130; 0.2180; 0.0016; 0.0491; 28.73; 0.10; 3.22; 0.00; 0.00; 0.00; 0.00; 0.00; 0.00; 0
66; 1.0000; 0.0000; 0.0000; 0.0000; -99.9900; 0.2597; 0.0116; 0.3677; 282.29; 1.05; 33.12; 282.29; 1.05; 33.12; 0.9356; 0.0004; 0.0131; 0.2214; 0.0016; 0.0515; 28.25; 0.10; 3.15; 0.00; 0.00; 0.00; 0.00; 0.00; 0.00; 0
67; 1.0000; 0.0000; 0.0000; 0.0000; -99.9900; 0.2585; 0.0117; 0.3701; 281.43; 1.06; 33.52; 281.43; 1.06; 33.52; 0.9346; 0.0004; 0.0134; 0.2241; 0.0016; 0.0516; 27.80; 0.10; 3.08; 0.00; 0.00; 0.00; 0.00; 0.00; 0.00; 0
68; 1.0000; 0.0000; 0.0000; 0.0000; -99.9900; 0.2522; 0.0116; 0.3667; 279.70; 1.06; 33.60; 279.70; 1.06; 33.60; 0.9338; 0.0004; 0.0132; 0.2283; 0.0016; 0.0510; 27.40; 0.10; 3.05; 0.00; 0.00; 0.00; 0.00; 0.00; 0.00; 0
69; 1.0000; 0.0000; 0.0000; 0.0000; -99.9900; 0.2564; 0.0117; 0.3710; 278.71; 1.06; 33.39; 278.71; 1.06; 33.39; 0.9326; 0.0004; 0.0135; 0.2311; 0.0016; 0.0515; 27.01; 0.09; 3.00; 0.00; 0.00; 0.00; 0.00; 0.00; 0.00; 0
70; 1.0000; 0.0000; 0.0000; 0.0000; -99.9900; 0.2630; 0.0120; 0.3791; 278.30; 1.06; 33.39; 278.30; 1.06; 33.39; 0.9318; 0.0004; 0.0135; 0.2335; 0.0016; 0.0516; 26.62; 0.09; 2.97; 0.00; 0.00; 0.00; 0.00; 0.00; 0.00; 0
71; 1.0000; 0.0000; 0.0000; 0.0000; -99.9900; 0.2308; 0.0116; 0.3657; 274.45; 1.08; 34.18; 274.45; 1.08; 34.18; 0.9309; 0.0004; 0.0138; 0.2354; 0.0016; 0.0522; 26.24; 0.09; 2.98; 0.00; 0.00; 0.00; 0.00; 0.00; 0.00; 0
72; 1.0000; 0.0000; 0.0000; 0.0000; -99.9900; 0.2730; 0.0119; 0.3771; 275.64; 1.07; 33.70; 275.64; 1.07; 33.70; 0.9297; 0.0004; 0.0139; 0.2377; 0.0017; 0.0523; 25.86; 0.09; 2.98; 0.00; 0.00; 0.00; 0.00; 0.00; 0.00; 0
73; 1.0000; 0.0000; 0.0000; 0.0000; -99.9900; 0.2441; 0.0119; 0.3748; 273.88; 1.08; 34.24; 273.88; 1.08; 34.24; 0.9287; 0.0004; 0.0141; 0.2396; 0.0017; 0.0531; 25.51; 0.09; 2.96; 0.00; 0.00; 0.00; 0.00; 0.00; 0.00; 0
74; 1.0000; 0.0000; 0.0000; 0.0000; -99.9900; 0.2468; 0.0119; 0.3750; 272.21; 1.04; 32.90; 272.21; 1.04; 32.90; 0.9278; 0.0005; 0.0145; 0.2413; 0.0017; 0.0547; 25.17; 0.09; 2.96; 0.00; 0.00; 0.00; 0.00; 0.00; 0.00; 0
75; 1.0000; 0.0000; 0.0000; 0.0000; -99.9900; 0.2612; 0.0118; 0.3735; 272.09; 1.04; 32.90; 272.09; 1.04; 32.90; 0.9266; 0.0005; 0.0152; 0.2452; 0.0018; 0.0572; 24.81; 0.09; 2.92; 0.00; 0.00; 0.00; 0.00; 0.00; 0.00; 0
76; 1.0000; 0.0000; 0.0000; 0.0000; -99.9900; 0.2511; 0.0119; 0.3779; 270.33; 1.08; 34.09; 270.33; 1.08; 34.09; 0.9256; 0.0005; 0.0155; 0.2499; 0.0018; 0.0570; 24.48; 0.09; 2.93; 0.00; 0.00; 0.00; 0.00; 0.00; 0.00; 0
77; 1.0000; 0.0000; 0.0000; 0.0000; -99.9900; 0.2702; 0.0116; 0.3670; 271.89; 1.02; 32.15; 271.89; 1.02; 32.15; 0.9240; 0.0005; 0.0158; 0.2522; 0.0018; 0.0575; 24.16; 0.09; 2.91; 0.00; 0.00; 0.00; 0.00; 0.00; 0.00; 0
78; 1.0000; 0.0000; 0.0000; 0.0000; -99.9900; 0.2380; 0.0116; 0.3683; 267.90; 1.04; 32.85; 267.90; 1.04; 32.85; 0.9230; 0.0005; 0.0159; 0.2568; 0.0018; 0.0569; 23.80; 0.09; 2.88; 0.00; 0.00; 0.00; 0.00; 0.00; 0.00; 0
79; 1.0000; 0.0000; 0.0000; 0.0000; -99.9900; 0.2694; 0.0119; 0.3775; 268.67; 1.01; 31.80; 268.67; 1.01; 31.80; 0.9221; 0.0005; 0.0163; 0.2587; 0.0018; 0.0568; 23.46; 0.09; 2.85; 0.00; 0.00; 0.00; 0.00; 0.00; 0.00; 0
80; 1.0000; 0.0000; 0.0000; 0.0000; -99.9900; 0.2411; 0.0122; 0.3855; 265.16; 1.03; 32.43; 265.16; 1.03; 32.43; 0.9210; 0.0005; 0.0168; 0.2602; 0.0018; 0.0571; 23.19; 0.09; 2.82; 0.00; 0.00; 0.00; 0.00; 0.00; 0.00; 0
81; 1.0000; 0.0000; 0.0000; 0.0000; -99.9900; 0.2744; 0.0123; 0.3874; 266.67; 1.03; 32.54; 266.67; 1.03; 32.54; 0.9202; 0.0005; 0.0174; 0.2624; 0.0018; 0.0567; 22.88; 0.09; 2.82; 0.00; 0.00; 0.00; 0.00; 0.00; 0.00; 0
82; 1.0000; 0.0000; 0.0000; 0.0000; -99.9900; 0.2192; 0.0118; 0.3724; 262.68; 1.07; 33.77; 262.68; 1.07; 33.77; 0.9191; 0.0006; 0.0175; 0.2641; 0.0018; 0.0567; 22.59; 0.09; 2.81; 0.00; 0.00; 0.00; 0.00; 0.00; 0.00; 0
83; 1.0000; 0.0000; 0.0000; 0.0000; -99.9900; 0.2588; 0.0123; 0.3880; 262.38; 1.04; 32.97; 262.38; 1.04; 32.97; 0.9182; 0.0006; 0.0177; 0.2652; 0.0018; 0.0577; 22.32; 0.09; 2.78; 0.00; 0.00; 0.00; 0.00; 0.00; 0.00; 0
84; 1.0000; 0.0000; 0.0000; 0.0000; -99.9900; 0.2567; 0.0120; 0.3799; 262.71; 0.99; 31.32; 262.71; 0.99; 31.32; 0.9172; 0.0006; 0.0178; 0.2689; 0.0019; 0.0586; 22.04; 0.09; 2.75; 0.00; 0.00; 0.00; 0.00; 0.00; 0.00; 0
85; 1.0000; 0.0000; 0.0000; 0.0000; -99.9900; 0.2437; 0.0120; 0.3795; 261.41; 1.01; 31.84; 261.41; 1.01; 31.84; 0.9156; 0.0006; 0.0185; 0.2726; 0.0019; 0.0592; 21.77; 0.09; 2.74; 0.00; 0.00; 0.00; 0.00; 0.00; 0.00; 0
86; 1.0000; 0.0000; 0.0000; 0.0000; -99.9900; 0.2525; 0.0120; 0.3800; 259.84; 1.01; 31.83; 259.84; 1.01; 31.83; 0.9145; 0.0006; 0.0189; 0.2764; 0.0019; 0.0608; 21.49; 0.09; 2.70; 0.00; 0.00; 0.00; 0.00; 0.00; 0.00; 0
87; 1.0000; 0.0000; 0.0000; 0.0000; -99.9900; 0.2549; 0.0123; 0.3904; 258.93; 1.05; 33.20; 258.93; 1.05; 33.20; 0.9133; 0.0006; 0.0193; 0.2773; 0.0019; 0.0614; 21.23; 0.08; 2.69; 0.00; 0.00; 0.00; 0.00; 0.00; 0.00; 0
88; 1.0000; 0.0000; 0.0000; 0.0000; -99.9900; 0.2200; 0.0115; 0.3646; 256.56; 0.99; 31.44; 256.56; 0.99; 31.44; 0.9121; 0.0006; 0.0202; 0.2802; 0.0020; 0.0620; 20.98; 0.08; 2.67; 0.00; 0.00; 0.00; 0.00; 0.00; 0.00; 0
89; 1.0000; 0.0000; 0.0000; 0.0000; -99.9900; 0.2702; 0.0124; 0.3915; 257.20; 1.06; 33.56; 257.20; 1.06; 33.56; 0.9111; 0.0006; 0.0201; 0.2844; 0.0020; 0.0624; 20.75; 0.08; 2.64; 0.00; 0.00; 0.00; 0.00; 0.00; 0.00; 0
90; 1.0000; 0.0000; 0.0000; 0.0000; -99.9900; 0.2437; 0.0120; 0.3803; 256.40; 0.98; 30.88; 256.40; 0.98; 30.88; 0.9099; 0.0007; 0.0209; 0.2850; 0.0020; 0.0632; 20.52; 0.08; 2.62; 0.00; 0.00; 0.00; 0.00; 0.00; 0.00; 0
91; 1.0000; 0.0000; 0.0000; 0.0000; -99.9900; 0.2594; 0.0122; 0.3844; 254.60; 1.00; 31.72; 254.60; 1.00; 31.72; 0.9087; 0.0007; 0.0208; 0.2869; 0.0019; 0.0613; 20.24; 0.08; 2.60; 0.00; 0.00; 0.00; 0.00; 0.00; 0.00; 0
92; 1.0000; 0.0000; 0.0000; 0.0000; -99.9900; 0.2711; 0.0123; 0.3876; 254.93; 0.95; 30.14; 254.93; 0.95; 30.14; 0.9079; 0.0007; 0.0212; 0.2896; 0.0019; 0.0617; 20.02; 0.08; 2.59; 0.00; 0.00; 0.00; 0.00; 0.00; 0.00; 0
93; 1.0000; 0.0000; 0.0000; 0.0000; -99.9900; 0.2538; 0.0122; 0.3847; 253.08; 0.96; 30.38; 253.08; 0.96; 30.38; 0.9072; 0.0007; 0.0211; 0.2905; 0.0020; 0.0630; 19.77; 0.08; 2.57; 0.00; 0.00; 0.00; 0.00; 0.00; 0.00; 0
94; 1.0000; 0.0000; 0.0000; 0.0000; -99.9900; 0.2530; 0.0120; 0.3805; 252.51; 0.99; 31.29; 252.51; 0.99; 31.29; 0.9057; 0.0007; 0.0218; 0.2910; 0.0020; 0.0630; 19.53; 0.08; 2.54; 0.00; 0.00; 0.00; 0.00; 0.00; 0.00; 0
95; 1.0000; 0.0000; 0.0000; 0.0000; -99.9900; 0.2456; 0.0121; 0.3823; 250.34; 0.99; 31.38; 250.34; 0.99; 31.38; 0.9045; 0.0007; 0.0226; 0.2932; 0.0020; 0.0628; 19.30; 0.08; 2.51; 0.00; 0.00; 0.00; 0.00; 0.00; 0.00; 0
96; 1.0000; 0.0000; 0.0000; 0.0000; -99.9900; 0.2331; 0.0123; 0.3902; 247.38; 1.03; 32.43; 247.38; 1.03; 32.43; 0.9029; 0.0007; 0.0235; 0.2971; 0.0020; 0.0630; 19.06; 0.08; 2.49; 0.00; 0.00; 0.00; 0.00; 0.00; 0.00; 0
97; 1.0000; 0.0000; 0.0000; 0.0000; -99.9900; 0.2769; 0.0126; 0.3982; 249.18; 0.99; 31.42; 249.18; 0.99; 31.42; 0.9019; 0.0007; 0.0230; 0.3006; 0.0020; 0.0640; 18.85; 0.08; 2.47; 0.00; 0.00; 0.00; 0.00; 0.00; 0.00; 0
98; 1.0000; 0.0000; 0.0000; 0.0000; -99.9900; 0.2215; 0.0121; 0.3834; 246.27; 1.04; 32.74; 246.27; 1.04; 32.74; 0.9009; 0.0007; 0.0233; 0.3032; 0.0020; 0.0641; 18.63; 0.08; 2.47; 0.00; 0.00; 0.00; 0.00; 0.00; 0.00; 0
99; 1.0000; 0.0000; 0.0000; 0.0000; -99.9900; 0.2589; 0.0125; 0.3954; 245.81; 0.98; 30.99; 245.81; 0.98; 30.99; 0.8991; 0.0008; 0.0240; 0.3065; 0.0021; 0.0662; 18.43; 0.08; 2.44; 0.00; 0.00; 0.00; 0.00; 0.00; 0.00; 0
100; 1.0000; 0.0000; 0.0000; 0.0000; -99.9900; 0.2504; 0.0121; 0.3824; 246.02; 0.97; 30.60; 246.02; 0.97; 30.60; 0.8983; 0.0008; 0.0244; 0.3088; 0.0021; 0.0657; 18.21; 0.08; 2.43; 0.00; 0.00; 0.00; 0.00; 0.00; 0.00; 0
