# Supplementary material for: Predicted effects of landscape change, sea level rise, and habitat management on the extirpation risk of the Hawaiian common gallinule (Gallinula galeata sandvicensis) on the island of O‘ahu
Source: PeerJ. 2018 Jun 22;6:e4990. doi: 10.7717/peerj.4990 (PMC6016525; doi:10.7717/peerj.4990)
Supplement: Supplemental Information 2 — A zipped folder containing raw data, Excel spreadsheet calculations, R code, and Vortex outputs used in preparing input data and analyzing outputs of Hawaiian gallinule population viability model implemented in Vortex. [file peerj-06-4990-s007.zip › HAGA_PVA_RawDataandCodeFor_PeerJ/Vortex Outputs - Open with Excel (Semicolon delimited)/HAGASLR_12-5-17_SLR_160yr.out]

Results from VORTEX 10.2.11.0
Project: HAGABaseline_12-5-17
Scenario: SLR_200yr

Population 1: Windward_Complex

Year 0
     N[Extinct] =    0, P[E] =  0.000
     N[Surviving] =  1000, P[S] =  1.000
     Mean size (all populations) = 148.00 (0.00 SE; 0.00 SD)
  Means across extant populations only:
     Population size =          148.00 (0.00 SE; 0.00 SD)
     Expected heterozygosity =  0.9966 (0.0000 SE; 0.0000 SD)
     Observed heterozygosity =  1.0000 (0.0000 SE; 0.0000 SD)
     Number of extant alleles = 296.00 (0.00 SE; 0.00 SD)
     Number of mt haplotypes =  148.00 (0.00 SE; 0.00 SD)

Year 1
     N[Extinct] =    0, P[E] =  0.000
     N[Surviving] =  1000, P[S] =  1.000
     Mean size (all populations) = 108.00 (0.23 SE; 7.39 SD)
  Means across extant populations only:
     Population size =          108.00 (0.23 SE; 7.39 SD)
     Expected heterozygosity =  0.9953 (0.0000 SE; 0.0003 SD)
     Observed heterozygosity =  1.0000 (0.0000 SE; 0.0000 SD)
     Number of extant alleles = 216.00 (0.47 SE; 14.79 SD)
     Number of mt haplotypes =  108.00 (0.23 SE; 7.39 SD)

Year 2
     N[Extinct] =    0, P[E] =  0.000
     N[Surviving] =  1000, P[S] =  1.000
     Mean size (all populations) = 174.84 (0.79 SE; 24.86 SD)
  Means across extant populations only:
     Population size =          174.84 (0.79 SE; 24.86 SD)
     Expected heterozygosity =  0.9926 (0.0000 SE; 0.0006 SD)
     Observed heterozygosity =  1.0000 (0.0000 SE; 0.0000 SD)
     Number of extant alleles = 177.23 (0.41 SE; 13.10 SD)
     Number of mt haplotypes =  78.00 (0.26 SE; 8.32 SD)

Year 3
     N[Extinct] =    0, P[E] =  0.000
     N[Surviving] =  1000, P[S] =  1.000
     Mean size (all populations) = 160.95 (0.75 SE; 23.65 SD)
  Means across extant populations only:
     Population size =          160.95 (0.75 SE; 23.65 SD)
     Expected heterozygosity =  0.9911 (0.0000 SE; 0.0009 SD)
     Observed heterozygosity =  1.0000 (0.0000 SE; 0.0000 SD)
     Number of extant alleles = 153.83 (0.37 SE; 11.58 SD)
     Number of mt haplotypes =  64.53 (0.22 SE; 6.86 SD)

Year 4
     N[Extinct] =    0, P[E] =  0.000
     N[Surviving] =  1000, P[S] =  1.000
     Mean size (all populations) = 171.90 (0.72 SE; 22.86 SD)
  Means across extant populations only:
     Population size =          171.90 (0.72 SE; 22.86 SD)
     Expected heterozygosity =  0.9890 (0.0000 SE; 0.0011 SD)
     Observed heterozygosity =  0.9981 (0.0001 SE; 0.0044 SD)
     Number of extant alleles = 132.51 (0.32 SE; 10.05 SD)
     Number of mt haplotypes =  50.96 (0.20 SE; 6.23 SD)

Year 5
     N[Extinct] =    0, P[E] =  0.000
     N[Surviving] =  1000, P[S] =  1.000
     Mean size (all populations) = 163.11 (0.74 SE; 23.54 SD)
  Means across extant populations only:
     Population size =          163.11 (0.74 SE; 23.54 SD)
     Expected heterozygosity =  0.9873 (0.0000 SE; 0.0013 SD)
     Observed heterozygosity =  0.9969 (0.0002 SE; 0.0057 SD)
     Number of extant alleles = 117.52 (0.28 SE; 8.84 SD)
     Number of mt haplotypes =  43.31 (0.16 SE; 5.07 SD)

Year 6
     N[Extinct] =    0, P[E] =  0.000
     N[Surviving] =  1000, P[S] =  1.000
     Mean size (all populations) = 167.83 (0.76 SE; 24.00 SD)
  Means across extant populations only:
     Population size =          167.83 (0.76 SE; 24.00 SD)
     Expected heterozygosity =  0.9853 (0.0000 SE; 0.0016 SD)
     Observed heterozygosity =  0.9948 (0.0002 SE; 0.0072 SD)
     Number of extant alleles = 104.76 (0.25 SE; 7.89 SD)
     Number of mt haplotypes =  36.93 (0.14 SE; 4.46 SD)

Year 7
     N[Extinct] =    0, P[E] =  0.000
     N[Surviving] =  1000, P[S] =  1.000
     Mean size (all populations) = 164.18 (0.75 SE; 23.85 SD)
  Means across extant populations only:
     Population size =          164.18 (0.75 SE; 23.85 SD)
     Expected heterozygosity =  0.9835 (0.0001 SE; 0.0018 SD)
     Observed heterozygosity =  0.9930 (0.0003 SE; 0.0082 SD)
     Number of extant alleles = 94.90 (0.23 SE; 7.17 SD)
     Number of mt haplotypes =  32.26 (0.12 SE; 3.92 SD)

Year 8
     N[Extinct] =    0, P[E] =  0.000
     N[Surviving] =  1000, P[S] =  1.000
     Mean size (all populations) = 165.62 (0.75 SE; 23.79 SD)
  Means across extant populations only:
     Population size =          165.62 (0.75 SE; 23.79 SD)
     Expected heterozygosity =  0.9815 (0.0001 SE; 0.0021 SD)
     Observed heterozygosity =  0.9909 (0.0003 SE; 0.0095 SD)
     Number of extant alleles = 86.53 (0.21 SE; 6.61 SD)
     Number of mt haplotypes =  28.51 (0.11 SE; 3.44 SD)

Year 9
     N[Extinct] =    0, P[E] =  0.000
     N[Surviving] =  1000, P[S] =  1.000
     Mean size (all populations) = 163.70 (0.73 SE; 23.08 SD)
  Means across extant populations only:
     Population size =          163.70 (0.73 SE; 23.08 SD)
     Expected heterozygosity =  0.9797 (0.0001 SE; 0.0023 SD)
     Observed heterozygosity =  0.9891 (0.0003 SE; 0.0106 SD)
     Number of extant alleles = 79.75 (0.20 SE; 6.17 SD)
     Number of mt haplotypes =  25.65 (0.10 SE; 3.15 SD)

Year 10
     N[Extinct] =    0, P[E] =  0.000
     N[Surviving] =  1000, P[S] =  1.000
     Mean size (all populations) = 165.40 (0.75 SE; 23.87 SD)
  Means across extant populations only:
     Population size =          165.40 (0.75 SE; 23.87 SD)
     Expected heterozygosity =  0.9777 (0.0001 SE; 0.0027 SD)
     Observed heterozygosity =  0.9864 (0.0004 SE; 0.0117 SD)
     Number of extant alleles = 73.50 (0.18 SE; 5.80 SD)
     Number of mt haplotypes =  22.83 (0.09 SE; 2.83 SD)

Year 11
     N[Extinct] =    0, P[E] =  0.000
     N[Surviving] =  1000, P[S] =  1.000
     Mean size (all populations) = 163.74 (0.74 SE; 23.45 SD)
  Means across extant populations only:
     Population size =          163.74 (0.74 SE; 23.45 SD)
     Expected heterozygosity =  0.9758 (0.0001 SE; 0.0030 SD)
     Observed heterozygosity =  0.9850 (0.0004 SE; 0.0119 SD)
     Number of extant alleles = 68.58 (0.17 SE; 5.39 SD)
     Number of mt haplotypes =  21.09 (0.09 SE; 2.76 SD)

Year 12
     N[Extinct] =    0, P[E] =  0.000
     N[Surviving] =  1000, P[S] =  1.000
     Mean size (all populations) = 163.37 (0.76 SE; 23.97 SD)
  Means across extant populations only:
     Population size =          163.37 (0.76 SE; 23.97 SD)
     Expected heterozygosity =  0.9739 (0.0001 SE; 0.0033 SD)
     Observed heterozygosity =  0.9830 (0.0004 SE; 0.0131 SD)
     Number of extant alleles = 63.96 (0.16 SE; 5.16 SD)
     Number of mt haplotypes =  19.36 (0.08 SE; 2.59 SD)

Year 13
     N[Extinct] =    0, P[E] =  0.000
     N[Surviving] =  1000, P[S] =  1.000
     Mean size (all populations) = 163.86 (0.73 SE; 22.96 SD)
  Means across extant populations only:
     Population size =          163.86 (0.73 SE; 22.96 SD)
     Expected heterozygosity =  0.9720 (0.0001 SE; 0.0037 SD)
     Observed heterozygosity =  0.9810 (0.0005 SE; 0.0143 SD)
     Number of extant alleles = 60.07 (0.16 SE; 5.04 SD)
     Number of mt haplotypes =  18.05 (0.08 SE; 2.49 SD)

Year 14
     N[Extinct] =    0, P[E] =  0.000
     N[Surviving] =  1000, P[S] =  1.000
     Mean size (all populations) = 161.67 (0.75 SE; 23.85 SD)
  Means across extant populations only:
     Population size =          161.67 (0.75 SE; 23.85 SD)
     Expected heterozygosity =  0.9701 (0.0001 SE; 0.0042 SD)
     Observed heterozygosity =  0.9796 (0.0005 SE; 0.0149 SD)
     Number of extant alleles = 56.53 (0.15 SE; 4.80 SD)
     Number of mt haplotypes =  16.84 (0.07 SE; 2.36 SD)

Year 15
     N[Extinct] =    0, P[E] =  0.000
     N[Surviving] =  1000, P[S] =  1.000
     Mean size (all populations) = 162.81 (0.71 SE; 22.42 SD)
  Means across extant populations only:
     Population size =          162.81 (0.71 SE; 22.42 SD)
     Expected heterozygosity =  0.9681 (0.0001 SE; 0.0046 SD)
     Observed heterozygosity =  0.9782 (0.0005 SE; 0.0143 SD)
     Number of extant alleles = 53.57 (0.14 SE; 4.59 SD)
     Number of mt haplotypes =  15.79 (0.07 SE; 2.32 SD)

Year 16
     N[Extinct] =    0, P[E] =  0.000
     N[Surviving] =  1000, P[S] =  1.000
     Mean size (all populations) = 162.07 (0.72 SE; 22.77 SD)
  Means across extant populations only:
     Population size =          162.07 (0.72 SE; 22.77 SD)
     Expected heterozygosity =  0.9661 (0.0002 SE; 0.0050 SD)
     Observed heterozygosity =  0.9758 (0.0005 SE; 0.0161 SD)
     Number of extant alleles = 50.83 (0.14 SE; 4.48 SD)
     Number of mt haplotypes =  14.84 (0.07 SE; 2.24 SD)

Year 17
     N[Extinct] =    0, P[E] =  0.000
     N[Surviving] =  1000, P[S] =  1.000
     Mean size (all populations) = 162.73 (0.71 SE; 22.50 SD)
  Means across extant populations only:
     Population size =          162.73 (0.71 SE; 22.50 SD)
     Expected heterozygosity =  0.9642 (0.0002 SE; 0.0053 SD)
     Observed heterozygosity =  0.9738 (0.0005 SE; 0.0170 SD)
     Number of extant alleles = 48.40 (0.13 SE; 4.24 SD)
     Number of mt haplotypes =  14.00 (0.07 SE; 2.16 SD)

Year 18
     N[Extinct] =    0, P[E] =  0.000
     N[Surviving] =  1000, P[S] =  1.000
     Mean size (all populations) = 160.96 (0.71 SE; 22.44 SD)
  Means across extant populations only:
     Population size =          160.96 (0.71 SE; 22.44 SD)
     Expected heterozygosity =  0.9624 (0.0002 SE; 0.0057 SD)
     Observed heterozygosity =  0.9724 (0.0006 SE; 0.0176 SD)
     Number of extant alleles = 46.11 (0.13 SE; 4.19 SD)
     Number of mt haplotypes =  13.24 (0.07 SE; 2.10 SD)

Year 19
     N[Extinct] =    0, P[E] =  0.000
     N[Surviving] =  1000, P[S] =  1.000
     Mean size (all populations) = 159.54 (0.74 SE; 23.52 SD)
  Means across extant populations only:
     Population size =          159.54 (0.74 SE; 23.52 SD)
     Expected heterozygosity =  0.9604 (0.0002 SE; 0.0062 SD)
     Observed heterozygosity =  0.9704 (0.0006 SE; 0.0182 SD)
     Number of extant alleles = 44.02 (0.13 SE; 3.97 SD)
     Number of mt haplotypes =  12.56 (0.06 SE; 2.01 SD)

Year 20
     N[Extinct] =    0, P[E] =  0.000
     N[Surviving] =  1000, P[S] =  1.000
     Mean size (all populations) = 159.84 (0.71 SE; 22.45 SD)
  Means across extant populations only:
     Population size =          159.84 (0.71 SE; 22.45 SD)
     Expected heterozygosity =  0.9585 (0.0002 SE; 0.0066 SD)
     Observed heterozygosity =  0.9682 (0.0006 SE; 0.0190 SD)
     Number of extant alleles = 42.17 (0.12 SE; 3.82 SD)
     Number of mt haplotypes =  11.94 (0.06 SE; 1.97 SD)

Year 21
     N[Extinct] =    0, P[E] =  0.000
     N[Surviving] =  1000, P[S] =  1.000
     Mean size (all populations) = 158.85 (0.75 SE; 23.61 SD)
  Means across extant populations only:
     Population size =          158.85 (0.75 SE; 23.61 SD)
     Expected heterozygosity =  0.9564 (0.0002 SE; 0.0072 SD)
     Observed heterozygosity =  0.9664 (0.0006 SE; 0.0193 SD)
     Number of extant alleles = 40.36 (0.12 SE; 3.74 SD)
     Number of mt haplotypes =  11.42 (0.06 SE; 1.93 SD)

Year 22
     N[Extinct] =    0, P[E] =  0.000
     N[Surviving] =  1000, P[S] =  1.000
     Mean size (all populations) = 160.24 (0.69 SE; 21.76 SD)
  Means across extant populations only:
     Population size =          160.24 (0.69 SE; 21.76 SD)
     Expected heterozygosity =  0.9545 (0.0002 SE; 0.0076 SD)
     Observed heterozygosity =  0.9643 (0.0006 SE; 0.0188 SD)
     Number of extant alleles = 38.72 (0.12 SE; 3.71 SD)
     Number of mt haplotypes =  10.93 (0.06 SE; 1.90 SD)

Year 23
     N[Extinct] =    0, P[E] =  0.000
     N[Surviving] =  1000, P[S] =  1.000
     Mean size (all populations) = 158.43 (0.72 SE; 22.66 SD)
  Means across extant populations only:
     Population size =          158.43 (0.72 SE; 22.66 SD)
     Expected heterozygosity =  0.9526 (0.0003 SE; 0.0081 SD)
     Observed heterozygosity =  0.9628 (0.0006 SE; 0.0194 SD)
     Number of extant alleles = 37.26 (0.11 SE; 3.59 SD)
     Number of mt haplotypes =  10.49 (0.06 SE; 1.86 SD)

Year 24
     N[Extinct] =    0, P[E] =  0.000
     N[Surviving] =  1000, P[S] =  1.000
     Mean size (all populations) = 158.25 (0.71 SE; 22.48 SD)
  Means across extant populations only:
     Population size =          158.25 (0.71 SE; 22.48 SD)
     Expected heterozygosity =  0.9506 (0.0003 SE; 0.0086 SD)
     Observed heterozygosity =  0.9611 (0.0007 SE; 0.0211 SD)
     Number of extant alleles = 35.95 (0.11 SE; 3.60 SD)
     Number of mt haplotypes =  10.09 (0.06 SE; 1.80 SD)

Year 25
     N[Extinct] =    0, P[E] =  0.000
     N[Surviving] =  1000, P[S] =  1.000
     Mean size (all populations) = 158.36 (0.70 SE; 22.19 SD)
  Means across extant populations only:
     Population size =          158.36 (0.70 SE; 22.19 SD)
     Expected heterozygosity =  0.9487 (0.0003 SE; 0.0092 SD)
     Observed heterozygosity =  0.9590 (0.0007 SE; 0.0210 SD)
     Number of extant alleles = 34.68 (0.11 SE; 3.52 SD)
     Number of mt haplotypes =  9.72 (0.06 SE; 1.79 SD)

Year 26
     N[Extinct] =    0, P[E] =  0.000
     N[Surviving] =  1000, P[S] =  1.000
     Mean size (all populations) = 156.91 (0.73 SE; 23.21 SD)
  Means across extant populations only:
     Population size =          156.91 (0.73 SE; 23.21 SD)
     Expected heterozygosity =  0.9468 (0.0003 SE; 0.0095 SD)
     Observed heterozygosity =  0.9570 (0.0007 SE; 0.0208 SD)
     Number of extant alleles = 33.45 (0.11 SE; 3.42 SD)
     Number of mt haplotypes =  9.34 (0.06 SE; 1.75 SD)

Year 27
     N[Extinct] =    0, P[E] =  0.000
     N[Surviving] =  1000, P[S] =  1.000
     Mean size (all populations) = 155.45 (0.73 SE; 22.99 SD)
  Means across extant populations only:
     Population size =          155.45 (0.73 SE; 22.99 SD)
     Expected heterozygosity =  0.9449 (0.0003 SE; 0.0097 SD)
     Observed heterozygosity =  0.9552 (0.0007 SE; 0.0224 SD)
     Number of extant alleles = 32.36 (0.11 SE; 3.33 SD)
     Number of mt haplotypes =  9.02 (0.05 SE; 1.71 SD)

Year 28
     N[Extinct] =    0, P[E] =  0.000
     N[Surviving] =  1000, P[S] =  1.000
     Mean size (all populations) = 158.08 (0.68 SE; 21.37 SD)
  Means across extant populations only:
     Population size =          158.08 (0.68 SE; 21.37 SD)
     Expected heterozygosity =  0.9429 (0.0003 SE; 0.0103 SD)
     Observed heterozygosity =  0.9531 (0.0007 SE; 0.0228 SD)
     Number of extant alleles = 31.32 (0.10 SE; 3.28 SD)
     Number of mt haplotypes =  8.71 (0.05 SE; 1.69 SD)

Year 29
     N[Extinct] =    0, P[E] =  0.000
     N[Surviving] =  1000, P[S] =  1.000
     Mean size (all populations) = 154.31 (0.73 SE; 23.05 SD)
  Means across extant populations only:
     Population size =          154.31 (0.73 SE; 23.05 SD)
     Expected heterozygosity =  0.9413 (0.0003 SE; 0.0108 SD)
     Observed heterozygosity =  0.9510 (0.0008 SE; 0.0239 SD)
     Number of extant alleles = 30.43 (0.10 SE; 3.22 SD)
     Number of mt haplotypes =  8.46 (0.05 SE; 1.67 SD)

Year 30
     N[Extinct] =    0, P[E] =  0.000
     N[Surviving] =  1000, P[S] =  1.000
     Mean size (all populations) = 156.35 (0.70 SE; 22.28 SD)
  Means across extant populations only:
     Population size =          156.35 (0.70 SE; 22.28 SD)
     Expected heterozygosity =  0.9392 (0.0004 SE; 0.0114 SD)
     Observed heterozygosity =  0.9486 (0.0008 SE; 0.0241 SD)
     Number of extant alleles = 29.50 (0.10 SE; 3.16 SD)
     Number of mt haplotypes =  8.18 (0.05 SE; 1.61 SD)

Year 31
     N[Extinct] =    0, P[E] =  0.000
     N[Surviving] =  1000, P[S] =  1.000
     Mean size (all populations) = 154.99 (0.69 SE; 21.95 SD)
  Means across extant populations only:
     Population size =          154.99 (0.69 SE; 21.95 SD)
     Expected heterozygosity =  0.9375 (0.0004 SE; 0.0117 SD)
     Observed heterozygosity =  0.9475 (0.0008 SE; 0.0241 SD)
     Number of extant alleles = 28.62 (0.10 SE; 3.12 SD)
     Number of mt haplotypes =  7.95 (0.05 SE; 1.58 SD)

Year 32
     N[Extinct] =    0, P[E] =  0.000
     N[Surviving] =  1000, P[S] =  1.000
     Mean size (all populations) = 154.43 (0.70 SE; 22.10 SD)
  Means across extant populations only:
     Population size =          154.43 (0.70 SE; 22.10 SD)
     Expected heterozygosity =  0.9355 (0.0004 SE; 0.0123 SD)
     Observed heterozygosity =  0.9449 (0.0008 SE; 0.0252 SD)
     Number of extant alleles = 27.80 (0.10 SE; 3.06 SD)
     Number of mt haplotypes =  7.72 (0.05 SE; 1.53 SD)

Year 33
     N[Extinct] =    0, P[E] =  0.000
     N[Surviving] =  1000, P[S] =  1.000
     Mean size (all populations) = 152.89 (0.69 SE; 21.68 SD)
  Means across extant populations only:
     Population size =          152.89 (0.69 SE; 21.68 SD)
     Expected heterozygosity =  0.9334 (0.0004 SE; 0.0132 SD)
     Observed heterozygosity =  0.9433 (0.0008 SE; 0.0264 SD)
     Number of extant alleles = 27.00 (0.10 SE; 3.06 SD)
     Number of mt haplotypes =  7.51 (0.05 SE; 1.51 SD)

Year 34
     N[Extinct] =    0, P[E] =  0.000
     N[Surviving] =  1000, P[S] =  1.000
     Mean size (all populations) = 154.22 (0.69 SE; 21.76 SD)
  Means across extant populations only:
     Population size =          154.22 (0.69 SE; 21.76 SD)
     Expected heterozygosity =  0.9315 (0.0004 SE; 0.0138 SD)
     Observed heterozygosity =  0.9418 (0.0009 SE; 0.0277 SD)
     Number of extant alleles = 26.29 (0.09 SE; 2.99 SD)
     Number of mt haplotypes =  7.31 (0.05 SE; 1.50 SD)

Year 35
     N[Extinct] =    0, P[E] =  0.000
     N[Surviving] =  1000, P[S] =  1.000
     Mean size (all populations) = 151.88 (0.68 SE; 21.51 SD)
  Means across extant populations only:
     Population size =          151.88 (0.68 SE; 21.51 SD)
     Expected heterozygosity =  0.9295 (0.0004 SE; 0.0140 SD)
     Observed heterozygosity =  0.9397 (0.0009 SE; 0.0273 SD)
     Number of extant alleles = 25.52 (0.09 SE; 2.90 SD)
     Number of mt haplotypes =  7.09 (0.05 SE; 1.44 SD)

Year 36
     N[Extinct] =    0, P[E] =  0.000
     N[Surviving] =  1000, P[S] =  1.000
     Mean size (all populations) = 153.49 (0.68 SE; 21.47 SD)
  Means across extant populations only:
     Population size =          153.49 (0.68 SE; 21.47 SD)
     Expected heterozygosity =  0.9273 (0.0005 SE; 0.0148 SD)
     Observed heterozygosity =  0.9384 (0.0009 SE; 0.0285 SD)
     Number of extant alleles = 24.87 (0.09 SE; 2.84 SD)
     Number of mt haplotypes =  6.89 (0.05 SE; 1.43 SD)

Year 37
     N[Extinct] =    0, P[E] =  0.000
     N[Surviving] =  1000, P[S] =  1.000
     Mean size (all populations) = 151.17 (0.70 SE; 22.16 SD)
  Means across extant populations only:
     Population size =          151.17 (0.70 SE; 22.16 SD)
     Expected heterozygosity =  0.9252 (0.0005 SE; 0.0151 SD)
     Observed heterozygosity =  0.9369 (0.0009 SE; 0.0300 SD)
     Number of extant alleles = 24.27 (0.09 SE; 2.81 SD)
     Number of mt haplotypes =  6.74 (0.04 SE; 1.42 SD)

Year 38
     N[Extinct] =    0, P[E] =  0.000
     N[Surviving] =  1000, P[S] =  1.000
     Mean size (all populations) = 151.75 (0.70 SE; 22.15 SD)
  Means across extant populations only:
     Population size =          151.75 (0.70 SE; 22.15 SD)
     Expected heterozygosity =  0.9230 (0.0005 SE; 0.0157 SD)
     Observed heterozygosity =  0.9333 (0.0010 SE; 0.0303 SD)
     Number of extant alleles = 23.68 (0.09 SE; 2.77 SD)
     Number of mt haplotypes =  6.54 (0.04 SE; 1.42 SD)

Year 39
     N[Extinct] =    0, P[E] =  0.000
     N[Surviving] =  1000, P[S] =  1.000
     Mean size (all populations) = 151.20 (0.68 SE; 21.60 SD)
  Means across extant populations only:
     Population size =          151.20 (0.68 SE; 21.60 SD)
     Expected heterozygosity =  0.9210 (0.0005 SE; 0.0165 SD)
     Observed heterozygosity =  0.9313 (0.0010 SE; 0.0302 SD)
     Number of extant alleles = 23.13 (0.09 SE; 2.74 SD)
     Number of mt haplotypes =  6.41 (0.04 SE; 1.42 SD)

Year 40
     N[Extinct] =    0, P[E] =  0.000
     N[Surviving] =  1000, P[S] =  1.000
     Mean size (all populations) = 150.48 (0.68 SE; 21.56 SD)
  Means across extant populations only:
     Population size =          150.48 (0.68 SE; 21.56 SD)
     Expected heterozygosity =  0.9192 (0.0005 SE; 0.0168 SD)
     Observed heterozygosity =  0.9283 (0.0010 SE; 0.0306 SD)
     Number of extant alleles = 22.61 (0.09 SE; 2.73 SD)
     Number of mt haplotypes =  6.26 (0.04 SE; 1.40 SD)

Year 41
     N[Extinct] =    0, P[E] =  0.000
     N[Surviving] =  1000, P[S] =  1.000
     Mean size (all populations) = 149.70 (0.70 SE; 22.09 SD)
  Means across extant populations only:
     Population size =          149.70 (0.70 SE; 22.09 SD)
     Expected heterozygosity =  0.9171 (0.0005 SE; 0.0173 SD)
     Observed heterozygosity =  0.9266 (0.0009 SE; 0.0293 SD)
     Number of extant alleles = 22.12 (0.08 SE; 2.68 SD)
     Number of mt haplotypes =  6.11 (0.04 SE; 1.38 SD)

Year 42
     N[Extinct] =    0, P[E] =  0.000
     N[Surviving] =  1000, P[S] =  1.000
     Mean size (all populations) = 149.85 (0.68 SE; 21.49 SD)
  Means across extant populations only:
     Population size =          149.85 (0.68 SE; 21.49 SD)
     Expected heterozygosity =  0.9153 (0.0006 SE; 0.0180 SD)
     Observed heterozygosity =  0.9253 (0.0010 SE; 0.0319 SD)
     Number of extant alleles = 21.67 (0.09 SE; 2.70 SD)
     Number of mt haplotypes =  5.97 (0.04 SE; 1.37 SD)

Year 43
     N[Extinct] =    0, P[E] =  0.000
     N[Surviving] =  1000, P[S] =  1.000
     Mean size (all populations) = 149.23 (0.66 SE; 20.82 SD)
  Means across extant populations only:
     Population size =          149.23 (0.66 SE; 20.82 SD)
     Expected heterozygosity =  0.9134 (0.0006 SE; 0.0184 SD)
     Observed heterozygosity =  0.9233 (0.0010 SE; 0.0313 SD)
     Number of extant alleles = 21.18 (0.08 SE; 2.65 SD)
     Number of mt haplotypes =  5.83 (0.04 SE; 1.37 SD)

Year 44
     N[Extinct] =    0, P[E] =  0.000
     N[Surviving] =  1000, P[S] =  1.000
     Mean size (all populations) = 148.11 (0.69 SE; 21.72 SD)
  Means across extant populations only:
     Population size =          148.11 (0.69 SE; 21.72 SD)
     Expected heterozygosity =  0.9112 (0.0006 SE; 0.0191 SD)
     Observed heterozygosity =  0.9206 (0.0011 SE; 0.0334 SD)
     Number of extant alleles = 20.71 (0.08 SE; 2.65 SD)
     Number of mt haplotypes =  5.71 (0.04 SE; 1.35 SD)

Year 45
     N[Extinct] =    0, P[E] =  0.000
     N[Surviving] =  1000, P[S] =  1.000
     Mean size (all populations) = 148.00 (0.69 SE; 21.73 SD)
  Means across extant populations only:
     Population size =          148.00 (0.69 SE; 21.73 SD)
     Expected heterozygosity =  0.9095 (0.0006 SE; 0.0193 SD)
     Observed heterozygosity =  0.9192 (0.0010 SE; 0.0323 SD)
     Number of extant alleles = 20.29 (0.08 SE; 2.63 SD)
     Number of mt haplotypes =  5.61 (0.04 SE; 1.34 SD)

Year 46
     N[Extinct] =    0, P[E] =  0.000
     N[Surviving] =  1000, P[S] =  1.000
     Mean size (all populations) = 147.27 (0.69 SE; 21.91 SD)
  Means across extant populations only:
     Population size =          147.27 (0.69 SE; 21.91 SD)
     Expected heterozygosity =  0.9074 (0.0006 SE; 0.0199 SD)
     Observed heterozygosity =  0.9171 (0.0011 SE; 0.0339 SD)
     Number of extant alleles = 19.88 (0.08 SE; 2.59 SD)
     Number of mt haplotypes =  5.49 (0.04 SE; 1.34 SD)

Year 47
     N[Extinct] =    0, P[E] =  0.000
     N[Surviving] =  1000, P[S] =  1.000
     Mean size (all populations) = 147.85 (0.68 SE; 21.38 SD)
  Means across extant populations only:
     Population size =          147.85 (0.68 SE; 21.38 SD)
     Expected heterozygosity =  0.9054 (0.0006 SE; 0.0205 SD)
     Observed heterozygosity =  0.9143 (0.0011 SE; 0.0350 SD)
     Number of extant alleles = 19.50 (0.08 SE; 2.60 SD)
     Number of mt haplotypes =  5.38 (0.04 SE; 1.33 SD)

Year 48
     N[Extinct] =    0, P[E] =  0.000
     N[Surviving] =  1000, P[S] =  1.000
     Mean size (all populations) = 146.91 (0.66 SE; 20.85 SD)
  Means across extant populations only:
     Population size =          146.91 (0.66 SE; 20.85 SD)
     Expected heterozygosity =  0.9036 (0.0007 SE; 0.0215 SD)
     Observed heterozygosity =  0.9133 (0.0011 SE; 0.0351 SD)
     Number of extant alleles = 19.12 (0.08 SE; 2.59 SD)
     Number of mt haplotypes =  5.28 (0.04 SE; 1.32 SD)

Year 49
     N[Extinct] =    0, P[E] =  0.000
     N[Surviving] =  1000, P[S] =  1.000
     Mean size (all populations) = 147.02 (0.65 SE; 20.62 SD)
  Means across extant populations only:
     Population size =          147.02 (0.65 SE; 20.62 SD)
     Expected heterozygosity =  0.9016 (0.0007 SE; 0.0221 SD)
     Observed heterozygosity =  0.9110 (0.0011 SE; 0.0350 SD)
     Number of extant alleles = 18.73 (0.08 SE; 2.60 SD)
     Number of mt haplotypes =  5.19 (0.04 SE; 1.30 SD)

Year 50
     N[Extinct] =    0, P[E] =  0.000
     N[Surviving] =  1000, P[S] =  1.000
     Mean size (all populations) = 146.34 (0.66 SE; 20.99 SD)
  Means across extant populations only:
     Population size =          146.34 (0.66 SE; 20.99 SD)
     Expected heterozygosity =  0.8993 (0.0007 SE; 0.0232 SD)
     Observed heterozygosity =  0.9085 (0.0012 SE; 0.0372 SD)
     Number of extant alleles = 18.40 (0.08 SE; 2.54 SD)
     Number of mt haplotypes =  5.10 (0.04 SE; 1.27 SD)

Year 51
     N[Extinct] =    0, P[E] =  0.000
     N[Surviving] =  1000, P[S] =  1.000
     Mean size (all populations) = 145.96 (0.66 SE; 20.86 SD)
  Means across extant populations only:
     Population size =          145.96 (0.66 SE; 20.86 SD)
     Expected heterozygosity =  0.8975 (0.0008 SE; 0.0238 SD)
     Observed heterozygosity =  0.9059 (0.0012 SE; 0.0375 SD)
     Number of extant alleles = 18.07 (0.08 SE; 2.51 SD)
     Number of mt haplotypes =  5.01 (0.04 SE; 1.26 SD)

Year 52
     N[Extinct] =    0, P[E] =  0.000
     N[Surviving] =  1000, P[S] =  1.000
     Mean size (all populations) = 144.92 (0.69 SE; 21.76 SD)
  Means across extant populations only:
     Population size =          144.92 (0.69 SE; 21.76 SD)
     Expected heterozygosity =  0.8957 (0.0008 SE; 0.0243 SD)
     Observed heterozygosity =  0.9053 (0.0012 SE; 0.0388 SD)
     Number of extant alleles = 17.74 (0.08 SE; 2.53 SD)
     Number of mt haplotypes =  4.91 (0.04 SE; 1.24 SD)

Year 53
     N[Extinct] =    0, P[E] =  0.000
     N[Surviving] =  1000, P[S] =  1.000
     Mean size (all populations) = 143.20 (0.68 SE; 21.45 SD)
  Means across extant populations only:
     Population size =          143.20 (0.68 SE; 21.45 SD)
     Expected heterozygosity =  0.8941 (0.0008 SE; 0.0251 SD)
     Observed heterozygosity =  0.9044 (0.0012 SE; 0.0390 SD)
     Number of extant alleles = 17.43 (0.08 SE; 2.53 SD)
     Number of mt haplotypes =  4.83 (0.04 SE; 1.24 SD)

Year 54
     N[Extinct] =    0, P[E] =  0.000
     N[Surviving] =  1000, P[S] =  1.000
     Mean size (all populations) = 144.71 (0.65 SE; 20.46 SD)
  Means across extant populations only:
     Population size =          144.71 (0.65 SE; 20.46 SD)
     Expected heterozygosity =  0.8920 (0.0008 SE; 0.0259 SD)
     Observed heterozygosity =  0.9013 (0.0013 SE; 0.0407 SD)
     Number of extant alleles = 17.13 (0.08 SE; 2.49 SD)
     Number of mt haplotypes =  4.75 (0.04 SE; 1.25 SD)

Year 55
     N[Extinct] =    0, P[E] =  0.000
     N[Surviving] =  1000, P[S] =  1.000
     Mean size (all populations) = 142.55 (0.66 SE; 20.94 SD)
  Means across extant populations only:
     Population size =          142.55 (0.66 SE; 20.94 SD)
     Expected heterozygosity =  0.8897 (0.0008 SE; 0.0268 SD)
     Observed heterozygosity =  0.8992 (0.0013 SE; 0.0407 SD)
     Number of extant alleles = 16.83 (0.08 SE; 2.50 SD)
     Number of mt haplotypes =  4.67 (0.04 SE; 1.23 SD)

Year 56
     N[Extinct] =    0, P[E] =  0.000
     N[Surviving] =  1000, P[S] =  1.000
     Mean size (all populations) = 142.89 (0.66 SE; 20.83 SD)
  Means across extant populations only:
     Population size =          142.89 (0.66 SE; 20.83 SD)
     Expected heterozygosity =  0.8877 (0.0009 SE; 0.0278 SD)
     Observed heterozygosity =  0.8971 (0.0013 SE; 0.0407 SD)
     Number of extant alleles = 16.52 (0.08 SE; 2.47 SD)
     Number of mt haplotypes =  4.58 (0.04 SE; 1.21 SD)

Year 57
     N[Extinct] =    0, P[E] =  0.000
     N[Surviving] =  1000, P[S] =  1.000
     Mean size (all populations) = 144.59 (0.61 SE; 19.37 SD)
  Means across extant populations only:
     Population size =          144.59 (0.61 SE; 19.37 SD)
     Expected heterozygosity =  0.8858 (0.0009 SE; 0.0284 SD)
     Observed heterozygosity =  0.8946 (0.0013 SE; 0.0415 SD)
     Number of extant alleles = 16.23 (0.08 SE; 2.48 SD)
     Number of mt haplotypes =  4.50 (0.04 SE; 1.17 SD)

Year 58
     N[Extinct] =    0, P[E] =  0.000
     N[Surviving] =  1000, P[S] =  1.000
     Mean size (all populations) = 141.19 (0.66 SE; 20.94 SD)
  Means across extant populations only:
     Population size =          141.19 (0.66 SE; 20.94 SD)
     Expected heterozygosity =  0.8838 (0.0009 SE; 0.0291 SD)
     Observed heterozygosity =  0.8930 (0.0014 SE; 0.0436 SD)
     Number of extant alleles = 15.91 (0.08 SE; 2.42 SD)
     Number of mt haplotypes =  4.41 (0.04 SE; 1.13 SD)

Year 59
     N[Extinct] =    0, P[E] =  0.000
     N[Surviving] =  1000, P[S] =  1.000
     Mean size (all populations) = 142.18 (0.65 SE; 20.48 SD)
  Means across extant populations only:
     Population size =          142.18 (0.65 SE; 20.48 SD)
     Expected heterozygosity =  0.8821 (0.0009 SE; 0.0299 SD)
     Observed heterozygosity =  0.8913 (0.0014 SE; 0.0437 SD)
     Number of extant alleles = 15.63 (0.08 SE; 2.37 SD)
     Number of mt haplotypes =  4.33 (0.04 SE; 1.13 SD)

Year 60
     N[Extinct] =    0, P[E] =  0.000
     N[Surviving] =  1000, P[S] =  1.000
     Mean size (all populations) = 141.78 (0.65 SE; 20.47 SD)
  Means across extant populations only:
     Population size =          141.78 (0.65 SE; 20.47 SD)
     Expected heterozygosity =  0.8804 (0.0009 SE; 0.0300 SD)
     Observed heterozygosity =  0.8894 (0.0014 SE; 0.0436 SD)
     Number of extant alleles = 15.36 (0.07 SE; 2.37 SD)
     Number of mt haplotypes =  4.26 (0.04 SE; 1.13 SD)

Year 61
     N[Extinct] =    0, P[E] =  0.000
     N[Surviving] =  1000, P[S] =  1.000
     Mean size (all populations) = 140.58 (0.64 SE; 20.24 SD)
  Means across extant populations only:
     Population size =          140.58 (0.64 SE; 20.24 SD)
     Expected heterozygosity =  0.8784 (0.0010 SE; 0.0308 SD)
     Observed heterozygosity =  0.8875 (0.0014 SE; 0.0447 SD)
     Number of extant alleles = 15.10 (0.08 SE; 2.37 SD)
     Number of mt haplotypes =  4.21 (0.04 SE; 1.13 SD)

Year 62
     N[Extinct] =    0, P[E] =  0.000
     N[Surviving] =  1000, P[S] =  1.000
     Mean size (all populations) = 140.21 (0.63 SE; 20.00 SD)
  Means across extant populations only:
     Population size =          140.21 (0.63 SE; 20.00 SD)
     Expected heterozygosity =  0.8766 (0.0010 SE; 0.0314 SD)
     Observed heterozygosity =  0.8862 (0.0014 SE; 0.0447 SD)
     Number of extant alleles = 14.86 (0.07 SE; 2.34 SD)
     Number of mt haplotypes =  4.15 (0.04 SE; 1.13 SD)

Year 63
     N[Extinct] =    0, P[E] =  0.000
     N[Surviving] =  1000, P[S] =  1.000
     Mean size (all populations) = 139.78 (0.64 SE; 20.09 SD)
  Means across extant populations only:
     Population size =          139.78 (0.64 SE; 20.09 SD)
     Expected heterozygosity =  0.8744 (0.0010 SE; 0.0318 SD)
     Observed heterozygosity =  0.8855 (0.0014 SE; 0.0455 SD)
     Number of extant alleles = 14.62 (0.07 SE; 2.31 SD)
     Number of mt haplotypes =  4.09 (0.04 SE; 1.11 SD)

Year 64
     N[Extinct] =    0, P[E] =  0.000
     N[Surviving] =  1000, P[S] =  1.000
     Mean size (all populations) = 139.77 (0.62 SE; 19.64 SD)
  Means across extant populations only:
     Population size =          139.77 (0.62 SE; 19.64 SD)
     Expected heterozygosity =  0.8722 (0.0011 SE; 0.0336 SD)
     Observed heterozygosity =  0.8831 (0.0015 SE; 0.0464 SD)
     Number of extant alleles = 14.36 (0.07 SE; 2.29 SD)
     Number of mt haplotypes =  4.02 (0.03 SE; 1.10 SD)

Year 65
     N[Extinct] =    0, P[E] =  0.000
     N[Surviving] =  1000, P[S] =  1.000
     Mean size (all populations) = 139.06 (0.64 SE; 20.34 SD)
  Means across extant populations only:
     Population size =          139.06 (0.64 SE; 20.34 SD)
     Expected heterozygosity =  0.8704 (0.0011 SE; 0.0348 SD)
     Observed heterozygosity =  0.8820 (0.0015 SE; 0.0482 SD)
     Number of extant alleles = 14.15 (0.07 SE; 2.28 SD)
     Number of mt haplotypes =  3.96 (0.03 SE; 1.08 SD)

Year 66
     N[Extinct] =    0, P[E] =  0.000
     N[Surviving] =  1000, P[S] =  1.000
     Mean size (all populations) = 137.68 (0.66 SE; 20.79 SD)
  Means across extant populations only:
     Population size =          137.68 (0.66 SE; 20.79 SD)
     Expected heterozygosity =  0.8683 (0.0011 SE; 0.0349 SD)
     Observed heterozygosity =  0.8802 (0.0015 SE; 0.0479 SD)
     Number of extant alleles = 13.92 (0.07 SE; 2.24 SD)
     Number of mt haplotypes =  3.90 (0.03 SE; 1.08 SD)

Year 67
     N[Extinct] =    0, P[E] =  0.000
     N[Surviving] =  1000, P[S] =  1.000
     Mean size (all populations) = 138.16 (0.63 SE; 19.85 SD)
  Means across extant populations only:
     Population size =          138.16 (0.63 SE; 19.85 SD)
     Expected heterozygosity =  0.8661 (0.0011 SE; 0.0362 SD)
     Observed heterozygosity =  0.8779 (0.0016 SE; 0.0496 SD)
     Number of extant alleles = 13.70 (0.07 SE; 2.22 SD)
     Number of mt haplotypes =  3.85 (0.03 SE; 1.07 SD)

Year 68
     N[Extinct] =    0, P[E] =  0.000
     N[Surviving] =  1000, P[S] =  1.000
     Mean size (all populations) = 137.74 (0.62 SE; 19.67 SD)
  Means across extant populations only:
     Population size =          137.74 (0.62 SE; 19.67 SD)
     Expected heterozygosity =  0.8646 (0.0012 SE; 0.0367 SD)
     Observed heterozygosity =  0.8760 (0.0015 SE; 0.0481 SD)
     Number of extant alleles = 13.49 (0.07 SE; 2.20 SD)
     Number of mt haplotypes =  3.79 (0.03 SE; 1.08 SD)

Year 69
     N[Extinct] =    0, P[E] =  0.000
     N[Surviving] =  1000, P[S] =  1.000
     Mean size (all populations) = 137.20 (0.62 SE; 19.50 SD)
  Means across extant populations only:
     Population size =          137.20 (0.62 SE; 19.50 SD)
     Expected heterozygosity =  0.8622 (0.0012 SE; 0.0377 SD)
     Observed heterozygosity =  0.8733 (0.0015 SE; 0.0489 SD)
     Number of extant alleles = 13.31 (0.07 SE; 2.20 SD)
     Number of mt haplotypes =  3.74 (0.03 SE; 1.06 SD)

Year 70
     N[Extinct] =    0, P[E] =  0.000
     N[Surviving] =  1000, P[S] =  1.000
     Mean size (all populations) = 137.16 (0.61 SE; 19.23 SD)
  Means across extant populations only:
     Population size =          137.16 (0.61 SE; 19.23 SD)
     Expected heterozygosity =  0.8600 (0.0012 SE; 0.0385 SD)
     Observed heterozygosity =  0.8701 (0.0016 SE; 0.0503 SD)
     Number of extant alleles = 13.14 (0.07 SE; 2.18 SD)
     Number of mt haplotypes =  3.69 (0.03 SE; 1.05 SD)

Year 71
     N[Extinct] =    0, P[E] =  0.000
     N[Surviving] =  1000, P[S] =  1.000
     Mean size (all populations) = 136.01 (0.62 SE; 19.59 SD)
  Means across extant populations only:
     Population size =          136.01 (0.62 SE; 19.59 SD)
     Expected heterozygosity =  0.8580 (0.0012 SE; 0.0393 SD)
     Observed heterozygosity =  0.8682 (0.0016 SE; 0.0520 SD)
     Number of extant alleles = 12.95 (0.07 SE; 2.15 SD)
     Number of mt haplotypes =  3.64 (0.03 SE; 1.05 SD)

Year 72
     N[Extinct] =    0, P[E] =  0.000
     N[Surviving] =  1000, P[S] =  1.000
     Mean size (all populations) = 135.44 (0.63 SE; 19.79 SD)
  Means across extant populations only:
     Population size =          135.44 (0.63 SE; 19.79 SD)
     Expected heterozygosity =  0.8556 (0.0013 SE; 0.0401 SD)
     Observed heterozygosity =  0.8661 (0.0017 SE; 0.0547 SD)
     Number of extant alleles = 12.77 (0.07 SE; 2.11 SD)
     Number of mt haplotypes =  3.59 (0.03 SE; 1.04 SD)

Year 73
     N[Extinct] =    0, P[E] =  0.000
     N[Surviving] =  1000, P[S] =  1.000
     Mean size (all populations) = 135.56 (0.64 SE; 20.27 SD)
  Means across extant populations only:
     Population size =          135.56 (0.64 SE; 20.27 SD)
     Expected heterozygosity =  0.8534 (0.0013 SE; 0.0415 SD)
     Observed heterozygosity =  0.8635 (0.0018 SE; 0.0559 SD)
     Number of extant alleles = 12.58 (0.07 SE; 2.08 SD)
     Number of mt haplotypes =  3.54 (0.03 SE; 1.03 SD)

Year 74
     N[Extinct] =    0, P[E] =  0.000
     N[Surviving] =  1000, P[S] =  1.000
     Mean size (all populations) = 134.12 (0.62 SE; 19.63 SD)
  Means across extant populations only:
     Population size =          134.12 (0.62 SE; 19.63 SD)
     Expected heterozygosity =  0.8520 (0.0013 SE; 0.0423 SD)
     Observed heterozygosity =  0.8641 (0.0017 SE; 0.0546 SD)
     Number of extant alleles = 12.40 (0.07 SE; 2.08 SD)
     Number of mt haplotypes =  3.49 (0.03 SE; 1.03 SD)

Year 75
     N[Extinct] =    0, P[E] =  0.000
     N[Surviving] =  1000, P[S] =  1.000
     Mean size (all populations) = 135.97 (0.60 SE; 18.99 SD)
  Means across extant populations only:
     Population size =          135.97 (0.60 SE; 18.99 SD)
     Expected heterozygosity =  0.8502 (0.0013 SE; 0.0425 SD)
     Observed heterozygosity =  0.8620 (0.0017 SE; 0.0552 SD)
     Number of extant alleles = 12.23 (0.07 SE; 2.07 SD)
     Number of mt haplotypes =  3.45 (0.03 SE; 1.03 SD)

Year 76
     N[Extinct] =    0, P[E] =  0.000
     N[Surviving] =  1000, P[S] =  1.000
     Mean size (all populations) = 132.38 (0.62 SE; 19.51 SD)
  Means across extant populations only:
     Population size =          132.38 (0.62 SE; 19.51 SD)
     Expected heterozygosity =  0.8479 (0.0014 SE; 0.0433 SD)
     Observed heterozygosity =  0.8596 (0.0018 SE; 0.0556 SD)
     Number of extant alleles = 12.06 (0.07 SE; 2.06 SD)
     Number of mt haplotypes =  3.41 (0.03 SE; 1.02 SD)

Year 77
     N[Extinct] =    0, P[E] =  0.000
     N[Surviving] =  1000, P[S] =  1.000
     Mean size (all populations) = 134.02 (0.62 SE; 19.59 SD)
  Means across extant populations only:
     Population size =          134.02 (0.62 SE; 19.59 SD)
     Expected heterozygosity =  0.8467 (0.0014 SE; 0.0440 SD)
     Observed heterozygosity =  0.8582 (0.0018 SE; 0.0567 SD)
     Number of extant alleles = 11.90 (0.06 SE; 2.03 SD)
     Number of mt haplotypes =  3.38 (0.03 SE; 1.02 SD)

Year 78
     N[Extinct] =    0, P[E] =  0.000
     N[Surviving] =  1000, P[S] =  1.000
     Mean size (all populations) = 132.34 (0.63 SE; 19.93 SD)
  Means across extant populations only:
     Population size =          132.34 (0.63 SE; 19.93 SD)
     Expected heterozygosity =  0.8446 (0.0014 SE; 0.0443 SD)
     Observed heterozygosity =  0.8560 (0.0018 SE; 0.0568 SD)
     Number of extant alleles = 11.76 (0.06 SE; 2.02 SD)
     Number of mt haplotypes =  3.33 (0.03 SE; 1.02 SD)

Year 79
     N[Extinct] =    0, P[E] =  0.000
     N[Surviving] =  1000, P[S] =  1.000
     Mean size (all populations) = 132.92 (0.62 SE; 19.48 SD)
  Means across extant populations only:
     Population size =          132.92 (0.62 SE; 19.48 SD)
     Expected heterozygosity =  0.8428 (0.0014 SE; 0.0446 SD)
     Observed heterozygosity =  0.8541 (0.0017 SE; 0.0551 SD)
     Number of extant alleles = 11.58 (0.06 SE; 2.01 SD)
     Number of mt haplotypes =  3.27 (0.03 SE; 0.98 SD)

Year 80
     N[Extinct] =    0, P[E] =  0.000
     N[Surviving] =  1000, P[S] =  1.000
     Mean size (all populations) = 130.96 (0.64 SE; 20.24 SD)
  Means across extant populations only:
     Population size =          130.96 (0.64 SE; 20.24 SD)
     Expected heterozygosity =  0.8408 (0.0014 SE; 0.0454 SD)
     Observed heterozygosity =  0.8500 (0.0018 SE; 0.0570 SD)
     Number of extant alleles = 11.42 (0.06 SE; 2.01 SD)
     Number of mt haplotypes =  3.24 (0.03 SE; 0.97 SD)

Year 81
     N[Extinct] =    0, P[E] =  0.000
     N[Surviving] =  1000, P[S] =  1.000
     Mean size (all populations) = 131.87 (0.62 SE; 19.66 SD)
  Means across extant populations only:
     Population size =          131.87 (0.62 SE; 19.66 SD)
     Expected heterozygosity =  0.8392 (0.0014 SE; 0.0455 SD)
     Observed heterozygosity =  0.8483 (0.0018 SE; 0.0573 SD)
     Number of extant alleles = 11.29 (0.06 SE; 2.01 SD)
     Number of mt haplotypes =  3.21 (0.03 SE; 0.96 SD)

Year 82
     N[Extinct] =    0, P[E] =  0.000
     N[Surviving] =  1000, P[S] =  1.000
     Mean size (all populations) = 130.85 (0.62 SE; 19.51 SD)
  Means across extant populations only:
     Population size =          130.85 (0.62 SE; 19.51 SD)
     Expected heterozygosity =  0.8370 (0.0015 SE; 0.0471 SD)
     Observed heterozygosity =  0.8458 (0.0019 SE; 0.0587 SD)
     Number of extant alleles = 11.15 (0.06 SE; 2.02 SD)
     Number of mt haplotypes =  3.19 (0.03 SE; 0.96 SD)

Year 83
     N[Extinct] =    0, P[E] =  0.000
     N[Surviving] =  1000, P[S] =  1.000
     Mean size (all populations) = 130.63 (0.59 SE; 18.77 SD)
  Means across extant populations only:
     Population size =          130.63 (0.59 SE; 18.77 SD)
     Expected heterozygosity =  0.8350 (0.0015 SE; 0.0480 SD)
     Observed heterozygosity =  0.8448 (0.0019 SE; 0.0594 SD)
     Number of extant alleles = 11.00 (0.06 SE; 2.00 SD)
     Number of mt haplotypes =  3.15 (0.03 SE; 0.97 SD)

Year 84
     N[Extinct] =    0, P[E] =  0.000
     N[Surviving] =  1000, P[S] =  1.000
     Mean size (all populations) = 130.49 (0.60 SE; 18.93 SD)
  Means across extant populations only:
     Population size =          130.49 (0.60 SE; 18.93 SD)
     Expected heterozygosity =  0.8329 (0.0015 SE; 0.0488 SD)
     Observed heterozygosity =  0.8418 (0.0019 SE; 0.0608 SD)
     Number of extant alleles = 10.86 (0.06 SE; 1.94 SD)
     Number of mt haplotypes =  3.09 (0.03 SE; 0.95 SD)

Year 85
     N[Extinct] =    0, P[E] =  0.000
     N[Surviving] =  1000, P[S] =  1.000
     Mean size (all populations) = 128.86 (0.61 SE; 19.32 SD)
  Means across extant populations only:
     Population size =          128.86 (0.61 SE; 19.32 SD)
     Expected heterozygosity =  0.8306 (0.0016 SE; 0.0500 SD)
     Observed heterozygosity =  0.8378 (0.0020 SE; 0.0637 SD)
     Number of extant alleles = 10.73 (0.06 SE; 1.96 SD)
     Number of mt haplotypes =  3.05 (0.03 SE; 0.94 SD)

Year 86
     N[Extinct] =    0, P[E] =  0.000
     N[Surviving] =  1000, P[S] =  1.000
     Mean size (all populations) = 130.45 (0.59 SE; 18.71 SD)
  Means across extant populations only:
     Population size =          130.45 (0.59 SE; 18.71 SD)
     Expected heterozygosity =  0.8288 (0.0016 SE; 0.0502 SD)
     Observed heterozygosity =  0.8381 (0.0019 SE; 0.0613 SD)
     Number of extant alleles = 10.60 (0.06 SE; 1.94 SD)
     Number of mt haplotypes =  3.02 (0.03 SE; 0.93 SD)

Year 87
     N[Extinct] =    0, P[E] =  0.000
     N[Surviving] =  1000, P[S] =  1.000
     Mean size (all populations) = 128.25 (0.60 SE; 18.84 SD)
  Means across extant populations only:
     Population size =          128.25 (0.60 SE; 18.84 SD)
     Expected heterozygosity =  0.8266 (0.0016 SE; 0.0509 SD)
     Observed heterozygosity =  0.8370 (0.0019 SE; 0.0616 SD)
     Number of extant alleles = 10.48 (0.06 SE; 1.95 SD)
     Number of mt haplotypes =  2.99 (0.03 SE; 0.94 SD)

Year 88
     N[Extinct] =    0, P[E] =  0.000
     N[Surviving] =  1000, P[S] =  1.000
     Mean size (all populations) = 128.53 (0.59 SE; 18.73 SD)
  Means across extant populations only:
     Population size =          128.53 (0.59 SE; 18.73 SD)
     Expected heterozygosity =  0.8245 (0.0016 SE; 0.0512 SD)
     Observed heterozygosity =  0.8361 (0.0020 SE; 0.0635 SD)
     Number of extant alleles = 10.37 (0.06 SE; 1.94 SD)
     Number of mt haplotypes =  2.98 (0.03 SE; 0.95 SD)

Year 89
     N[Extinct] =    0, P[E] =  0.000
     N[Surviving] =  1000, P[S] =  1.000
     Mean size (all populations) = 126.58 (0.61 SE; 19.43 SD)
  Means across extant populations only:
     Population size =          126.58 (0.61 SE; 19.43 SD)
     Expected heterozygosity =  0.8219 (0.0017 SE; 0.0527 SD)
     Observed heterozygosity =  0.8325 (0.0020 SE; 0.0635 SD)
     Number of extant alleles = 10.24 (0.06 SE; 1.93 SD)
     Number of mt haplotypes =  2.94 (0.03 SE; 0.94 SD)

Year 90
     N[Extinct] =    0, P[E] =  0.000
     N[Surviving] =  1000, P[S] =  1.000
     Mean size (all populations) = 127.90 (0.57 SE; 18.13 SD)
  Means across extant populations only:
     Population size =          127.90 (0.57 SE; 18.13 SD)
     Expected heterozygosity =  0.8195 (0.0017 SE; 0.0536 SD)
     Observed heterozygosity =  0.8296 (0.0020 SE; 0.0637 SD)
     Number of extant alleles = 10.08 (0.06 SE; 1.91 SD)
     Number of mt haplotypes =  2.89 (0.03 SE; 0.94 SD)

Year 91
     N[Extinct] =    0, P[E] =  0.000
     N[Surviving] =  1000, P[S] =  1.000
     Mean size (all populations) = 126.41 (0.58 SE; 18.35 SD)
  Means across extant populations only:
     Population size =          126.41 (0.58 SE; 18.35 SD)
     Expected heterozygosity =  0.8168 (0.0017 SE; 0.0553 SD)
     Observed heterozygosity =  0.8257 (0.0021 SE; 0.0665 SD)
     Number of extant alleles = 9.97 (0.06 SE; 1.89 SD)
     Number of mt haplotypes =  2.85 (0.03 SE; 0.92 SD)

Year 92
     N[Extinct] =    0, P[E] =  0.000
     N[Surviving] =  1000, P[S] =  1.000
     Mean size (all populations) = 126.31 (0.58 SE; 18.31 SD)
  Means across extant populations only:
     Population size =          126.31 (0.58 SE; 18.31 SD)
     Expected heterozygosity =  0.8147 (0.0018 SE; 0.0554 SD)
     Observed heterozygosity =  0.8242 (0.0022 SE; 0.0681 SD)
     Number of extant alleles = 9.87 (0.06 SE; 1.91 SD)
     Number of mt haplotypes =  2.83 (0.03 SE; 0.93 SD)

Year 93
     N[Extinct] =    0, P[E] =  0.000
     N[Surviving] =  1000, P[S] =  1.000
     Mean size (all populations) = 126.16 (0.58 SE; 18.49 SD)
  Means across extant populations only:
     Population size =          126.16 (0.58 SE; 18.49 SD)
     Expected heterozygosity =  0.8123 (0.0018 SE; 0.0562 SD)
     Observed heterozygosity =  0.8217 (0.0022 SE; 0.0690 SD)
     Number of extant alleles = 9.75 (0.06 SE; 1.88 SD)
     Number of mt haplotypes =  2.80 (0.03 SE; 0.91 SD)

Year 94
     N[Extinct] =    0, P[E] =  0.000
     N[Surviving] =  1000, P[S] =  1.000
     Mean size (all populations) = 126.31 (0.56 SE; 17.85 SD)
  Means across extant populations only:
     Population size =          126.31 (0.56 SE; 17.85 SD)
     Expected heterozygosity =  0.8104 (0.0018 SE; 0.0574 SD)
     Observed heterozygosity =  0.8202 (0.0022 SE; 0.0701 SD)
     Number of extant alleles = 9.65 (0.06 SE; 1.87 SD)
     Number of mt haplotypes =  2.78 (0.03 SE; 0.91 SD)

Year 95
     N[Extinct] =    0, P[E] =  0.000
     N[Surviving] =  1000, P[S] =  1.000
     Mean size (all populations) = 125.71 (0.58 SE; 18.22 SD)
  Means across extant populations only:
     Population size =          125.71 (0.58 SE; 18.22 SD)
     Expected heterozygosity =  0.8087 (0.0018 SE; 0.0574 SD)
     Observed heterozygosity =  0.8177 (0.0022 SE; 0.0708 SD)
     Number of extant alleles = 9.54 (0.06 SE; 1.86 SD)
     Number of mt haplotypes =  2.75 (0.03 SE; 0.92 SD)

Year 96
     N[Extinct] =    0, P[E] =  0.000
     N[Surviving] =  1000, P[S] =  1.000
     Mean size (all populations) = 125.07 (0.58 SE; 18.21 SD)
  Means across extant populations only:
     Population size =          125.07 (0.58 SE; 18.21 SD)
     Expected heterozygosity =  0.8070 (0.0018 SE; 0.0581 SD)
     Observed heterozygosity =  0.8167 (0.0023 SE; 0.0718 SD)
     Number of extant alleles = 9.42 (0.06 SE; 1.83 SD)
     Number of mt haplotypes =  2.73 (0.03 SE; 0.91 SD)

Year 97
     N[Extinct] =    0, P[E] =  0.000
     N[Surviving] =  1000, P[S] =  1.000
     Mean size (all populations) = 123.61 (0.59 SE; 18.51 SD)
  Means across extant populations only:
     Population size =          123.61 (0.59 SE; 18.51 SD)
     Expected heterozygosity =  0.8053 (0.0019 SE; 0.0593 SD)
     Observed heterozygosity =  0.8158 (0.0023 SE; 0.0721 SD)
     Number of extant alleles = 9.33 (0.06 SE; 1.82 SD)
     Number of mt haplotypes =  2.70 (0.03 SE; 0.91 SD)

Year 98
     N[Extinct] =    0, P[E] =  0.000
     N[Surviving] =  1000, P[S] =  1.000
     Mean size (all populations) = 123.35 (0.58 SE; 18.23 SD)
  Means across extant populations only:
     Population size =          123.35 (0.58 SE; 18.23 SD)
     Expected heterozygosity =  0.8025 (0.0020 SE; 0.0617 SD)
     Observed heterozygosity =  0.8130 (0.0023 SE; 0.0743 SD)
     Number of extant alleles = 9.23 (0.06 SE; 1.82 SD)
     Number of mt haplotypes =  2.68 (0.03 SE; 0.91 SD)

Year 99
     N[Extinct] =    0, P[E] =  0.000
     N[Surviving] =  1000, P[S] =  1.000
     Mean size (all populations) = 123.23 (0.58 SE; 18.26 SD)
  Means across extant populations only:
     Population size =          123.23 (0.58 SE; 18.26 SD)
     Expected heterozygosity =  0.8006 (0.0020 SE; 0.0624 SD)
     Observed heterozygosity =  0.8086 (0.0024 SE; 0.0759 SD)
     Number of extant alleles = 9.14 (0.06 SE; 1.82 SD)
     Number of mt haplotypes =  2.65 (0.03 SE; 0.90 SD)

Year 100
     N[Extinct] =    0, P[E] =  0.000
     N[Surviving] =  1000, P[S] =  1.000
     Mean size (all populations) = 122.89 (0.58 SE; 18.50 SD)
  Means across extant populations only:
     Population size =          122.89 (0.58 SE; 18.50 SD)
     Expected heterozygosity =  0.7987 (0.0020 SE; 0.0636 SD)
     Observed heterozygosity =  0.8090 (0.0024 SE; 0.0771 SD)
     Number of extant alleles = 9.05 (0.06 SE; 1.81 SD)
     Number of mt haplotypes =  2.63 (0.03 SE; 0.90 SD)

Year 101
     N[Extinct] =    0, P[E] =  0.000
     N[Surviving] =  1000, P[S] =  1.000
     Mean size (all populations) = 121.43 (0.58 SE; 18.42 SD)
  Means across extant populations only:
     Population size =          121.43 (0.58 SE; 18.42 SD)
     Expected heterozygosity =  0.7971 (0.0020 SE; 0.0646 SD)
     Observed heterozygosity =  0.8069 (0.0024 SE; 0.0769 SD)
     Number of extant alleles = 8.96 (0.06 SE; 1.81 SD)
     Number of mt haplotypes =  2.61 (0.03 SE; 0.88 SD)

Year 102
     N[Extinct] =    0, P[E] =  0.000
     N[Surviving] =  1000, P[S] =  1.000
     Mean size (all populations) = 121.62 (0.59 SE; 18.56 SD)
  Means across extant populations only:
     Population size =          121.62 (0.59 SE; 18.56 SD)
     Expected heterozygosity =  0.7956 (0.0020 SE; 0.0645 SD)
     Observed heterozygosity =  0.8061 (0.0025 SE; 0.0781 SD)
     Number of extant alleles = 8.87 (0.06 SE; 1.82 SD)
     Number of mt haplotypes =  2.59 (0.03 SE; 0.88 SD)

Year 103
     N[Extinct] =    0, P[E] =  0.000
     N[Surviving] =  1000, P[S] =  1.000
     Mean size (all populations) = 120.52 (0.57 SE; 18.12 SD)
  Means across extant populations only:
     Population size =          120.52 (0.57 SE; 18.12 SD)
     Expected heterozygosity =  0.7939 (0.0020 SE; 0.0643 SD)
     Observed heterozygosity =  0.8056 (0.0024 SE; 0.0775 SD)
     Number of extant alleles = 8.76 (0.06 SE; 1.80 SD)
     Number of mt haplotypes =  2.55 (0.03 SE; 0.88 SD)

Year 104
     N[Extinct] =    0, P[E] =  0.000
     N[Surviving] =  1000, P[S] =  1.000
     Mean size (all populations) = 121.85 (0.56 SE; 17.85 SD)
  Means across extant populations only:
     Population size =          121.85 (0.56 SE; 17.85 SD)
     Expected heterozygosity =  0.7916 (0.0021 SE; 0.0653 SD)
     Observed heterozygosity =  0.8032 (0.0025 SE; 0.0794 SD)
     Number of extant alleles = 8.69 (0.06 SE; 1.78 SD)
     Number of mt haplotypes =  2.53 (0.03 SE; 0.88 SD)

Year 105
     N[Extinct] =    0, P[E] =  0.000
     N[Surviving] =  1000, P[S] =  1.000
     Mean size (all populations) = 120.32 (0.55 SE; 17.52 SD)
  Means across extant populations only:
     Population size =          120.32 (0.55 SE; 17.52 SD)
     Expected heterozygosity =  0.7896 (0.0021 SE; 0.0656 SD)
     Observed heterozygosity =  0.8001 (0.0025 SE; 0.0800 SD)
     Number of extant alleles = 8.59 (0.06 SE; 1.74 SD)
     Number of mt haplotypes =  2.51 (0.03 SE; 0.86 SD)

Year 106
     N[Extinct] =    0, P[E] =  0.000
     N[Surviving] =  1000, P[S] =  1.000
     Mean size (all populations) = 119.31 (0.57 SE; 17.87 SD)
  Means across extant populations only:
     Population size =          119.31 (0.57 SE; 17.87 SD)
     Expected heterozygosity =  0.7874 (0.0021 SE; 0.0672 SD)
     Observed heterozygosity =  0.8003 (0.0026 SE; 0.0816 SD)
     Number of extant alleles = 8.50 (0.05 SE; 1.73 SD)
     Number of mt haplotypes =  2.48 (0.03 SE; 0.86 SD)

Year 107
     N[Extinct] =    0, P[E] =  0.000
     N[Surviving] =  1000, P[S] =  1.000
     Mean size (all populations) = 119.68 (0.56 SE; 17.61 SD)
  Means across extant populations only:
     Population size =          119.68 (0.56 SE; 17.61 SD)
     Expected heterozygosity =  0.7853 (0.0022 SE; 0.0690 SD)
     Observed heterozygosity =  0.7986 (0.0026 SE; 0.0825 SD)
     Number of extant alleles = 8.39 (0.05 SE; 1.72 SD)
     Number of mt haplotypes =  2.45 (0.03 SE; 0.85 SD)

Year 108
     N[Extinct] =    0, P[E] =  0.000
     N[Surviving] =  1000, P[S] =  1.000
     Mean size (all populations) = 119.90 (0.55 SE; 17.45 SD)
  Means across extant populations only:
     Population size =          119.90 (0.55 SE; 17.45 SD)
     Expected heterozygosity =  0.7835 (0.0022 SE; 0.0702 SD)
     Observed heterozygosity =  0.7956 (0.0026 SE; 0.0825 SD)
     Number of extant alleles = 8.32 (0.05 SE; 1.70 SD)
     Number of mt haplotypes =  2.43 (0.03 SE; 0.84 SD)

Year 109
     N[Extinct] =    0, P[E] =  0.000
     N[Surviving] =  1000, P[S] =  1.000
     Mean size (all populations) = 117.57 (0.55 SE; 17.38 SD)
  Means across extant populations only:
     Population size =          117.57 (0.55 SE; 17.38 SD)
     Expected heterozygosity =  0.7810 (0.0023 SE; 0.0714 SD)
     Observed heterozygosity =  0.7921 (0.0026 SE; 0.0826 SD)
     Number of extant alleles = 8.25 (0.05 SE; 1.69 SD)
     Number of mt haplotypes =  2.41 (0.03 SE; 0.85 SD)

Year 110
     N[Extinct] =    0, P[E] =  0.000
     N[Surviving] =  1000, P[S] =  1.000
     Mean size (all populations) = 119.31 (0.54 SE; 17.17 SD)
  Means across extant populations only:
     Population size =          119.31 (0.54 SE; 17.17 SD)
     Expected heterozygosity =  0.7786 (0.0023 SE; 0.0737 SD)
     Observed heterozygosity =  0.7897 (0.0026 SE; 0.0834 SD)
     Number of extant alleles = 8.17 (0.05 SE; 1.68 SD)
     Number of mt haplotypes =  2.39 (0.03 SE; 0.84 SD)

Year 111
     N[Extinct] =    0, P[E] =  0.000
     N[Surviving] =  1000, P[S] =  1.000
     Mean size (all populations) = 116.63 (0.55 SE; 17.43 SD)
  Means across extant populations only:
     Population size =          116.63 (0.55 SE; 17.43 SD)
     Expected heterozygosity =  0.7775 (0.0024 SE; 0.0753 SD)
     Observed heterozygosity =  0.7890 (0.0027 SE; 0.0860 SD)
     Number of extant alleles = 8.08 (0.05 SE; 1.68 SD)
     Number of mt haplotypes =  2.37 (0.03 SE; 0.84 SD)

Year 112
     N[Extinct] =    0, P[E] =  0.000
     N[Surviving] =  1000, P[S] =  1.000
     Mean size (all populations) = 117.62 (0.54 SE; 17.13 SD)
  Means across extant populations only:
     Population size =          117.62 (0.54 SE; 17.13 SD)
     Expected heterozygosity =  0.7752 (0.0024 SE; 0.0760 SD)
     Observed heterozygosity =  0.7858 (0.0027 SE; 0.0859 SD)
     Number of extant alleles = 7.99 (0.05 SE; 1.68 SD)
     Number of mt haplotypes =  2.34 (0.03 SE; 0.83 SD)

Year 113
     N[Extinct] =    0, P[E] =  0.000
     N[Surviving] =  1000, P[S] =  1.000
     Mean size (all populations) = 115.87 (0.54 SE; 17.00 SD)
  Means across extant populations only:
     Population size =          115.87 (0.54 SE; 17.00 SD)
     Expected heterozygosity =  0.7734 (0.0024 SE; 0.0765 SD)
     Observed heterozygosity =  0.7851 (0.0028 SE; 0.0880 SD)
     Number of extant alleles = 7.91 (0.05 SE; 1.67 SD)
     Number of mt haplotypes =  2.32 (0.03 SE; 0.83 SD)

Year 114
     N[Extinct] =    0, P[E] =  0.000
     N[Surviving] =  1000, P[S] =  1.000
     Mean size (all populations) = 116.38 (0.55 SE; 17.54 SD)
  Means across extant populations only:
     Population size =          116.38 (0.55 SE; 17.54 SD)
     Expected heterozygosity =  0.7718 (0.0024 SE; 0.0757 SD)
     Observed heterozygosity =  0.7826 (0.0028 SE; 0.0873 SD)
     Number of extant alleles = 7.83 (0.05 SE; 1.64 SD)
     Number of mt haplotypes =  2.29 (0.03 SE; 0.84 SD)

Year 115
     N[Extinct] =    0, P[E] =  0.000
     N[Surviving] =  1000, P[S] =  1.000
     Mean size (all populations) = 115.70 (0.54 SE; 17.03 SD)
  Means across extant populations only:
     Population size =          115.70 (0.54 SE; 17.03 SD)
     Expected heterozygosity =  0.7701 (0.0024 SE; 0.0766 SD)
     Observed heterozygosity =  0.7786 (0.0028 SE; 0.0890 SD)
     Number of extant alleles = 7.76 (0.05 SE; 1.64 SD)
     Number of mt haplotypes =  2.27 (0.03 SE; 0.85 SD)

Year 116
     N[Extinct] =    0, P[E] =  0.000
     N[Surviving] =  1000, P[S] =  1.000
     Mean size (all populations) = 114.73 (0.54 SE; 16.96 SD)
  Means across extant populations only:
     Population size =          114.73 (0.54 SE; 16.96 SD)
     Expected heterozygosity =  0.7688 (0.0024 SE; 0.0763 SD)
     Observed heterozygosity =  0.7770 (0.0028 SE; 0.0879 SD)
     Number of extant alleles = 7.70 (0.05 SE; 1.62 SD)
     Number of mt haplotypes =  2.26 (0.03 SE; 0.84 SD)

Year 117
     N[Extinct] =    0, P[E] =  0.000
     N[Surviving] =  1000, P[S] =  1.000
     Mean size (all populations) = 115.16 (0.53 SE; 16.63 SD)
  Means across extant populations only:
     Population size =          115.16 (0.53 SE; 16.63 SD)
     Expected heterozygosity =  0.7668 (0.0024 SE; 0.0770 SD)
     Observed heterozygosity =  0.7756 (0.0028 SE; 0.0882 SD)
     Number of extant alleles = 7.62 (0.05 SE; 1.62 SD)
     Number of mt haplotypes =  2.25 (0.03 SE; 0.83 SD)

Year 118
     N[Extinct] =    0, P[E] =  0.000
     N[Surviving] =  1000, P[S] =  1.000
     Mean size (all populations) = 114.14 (0.54 SE; 16.97 SD)
  Means across extant populations only:
     Population size =          114.14 (0.54 SE; 16.97 SD)
     Expected heterozygosity =  0.7650 (0.0024 SE; 0.0769 SD)
     Observed heterozygosity =  0.7750 (0.0028 SE; 0.0881 SD)
     Number of extant alleles = 7.55 (0.05 SE; 1.61 SD)
     Number of mt haplotypes =  2.23 (0.03 SE; 0.82 SD)

Year 119
     N[Extinct] =    0, P[E] =  0.000
     N[Surviving] =  1000, P[S] =  1.000
     Mean size (all populations) = 114.66 (0.53 SE; 16.77 SD)
  Means across extant populations only:
     Population size =          114.66 (0.53 SE; 16.77 SD)
     Expected heterozygosity =  0.7627 (0.0025 SE; 0.0777 SD)
     Observed heterozygosity =  0.7720 (0.0028 SE; 0.0896 SD)
     Number of extant alleles = 7.48 (0.05 SE; 1.59 SD)
     Number of mt haplotypes =  2.20 (0.03 SE; 0.81 SD)

Year 120
     N[Extinct] =    0, P[E] =  0.000
     N[Surviving] =  1000, P[S] =  1.000
     Mean size (all populations) = 113.45 (0.52 SE; 16.52 SD)
  Means across extant populations only:
     Population size =          113.45 (0.52 SE; 16.52 SD)
     Expected heterozygosity =  0.7603 (0.0025 SE; 0.0796 SD)
     Observed heterozygosity =  0.7719 (0.0029 SE; 0.0907 SD)
     Number of extant alleles = 7.41 (0.05 SE; 1.59 SD)
     Number of mt haplotypes =  2.17 (0.03 SE; 0.81 SD)

Year 121
     N[Extinct] =    0, P[E] =  0.000
     N[Surviving] =  1000, P[S] =  1.000
     Mean size (all populations) = 113.46 (0.54 SE; 16.97 SD)
  Means across extant populations only:
     Population size =          113.46 (0.54 SE; 16.97 SD)
     Expected heterozygosity =  0.7581 (0.0025 SE; 0.0805 SD)
     Observed heterozygosity =  0.7694 (0.0029 SE; 0.0927 SD)
     Number of extant alleles = 7.33 (0.05 SE; 1.59 SD)
     Number of mt haplotypes =  2.16 (0.03 SE; 0.80 SD)

Year 122
     N[Extinct] =    0, P[E] =  0.000
     N[Surviving] =  1000, P[S] =  1.000
     Mean size (all populations) = 111.29 (0.55 SE; 17.42 SD)
  Means across extant populations only:
     Population size =          111.29 (0.55 SE; 17.42 SD)
     Expected heterozygosity =  0.7563 (0.0026 SE; 0.0825 SD)
     Observed heterozygosity =  0.7693 (0.0030 SE; 0.0947 SD)
     Number of extant alleles = 7.26 (0.05 SE; 1.58 SD)
     Number of mt haplotypes =  2.14 (0.03 SE; 0.80 SD)

Year 123
     N[Extinct] =    0, P[E] =  0.000
     N[Surviving] =  1000, P[S] =  1.000
     Mean size (all populations) = 113.40 (0.50 SE; 15.89 SD)
  Means across extant populations only:
     Population size =          113.40 (0.50 SE; 15.89 SD)
     Expected heterozygosity =  0.7552 (0.0026 SE; 0.0822 SD)
     Observed heterozygosity =  0.7670 (0.0030 SE; 0.0937 SD)
     Number of extant alleles = 7.20 (0.05 SE; 1.55 SD)
     Number of mt haplotypes =  2.12 (0.03 SE; 0.80 SD)

Year 124
     N[Extinct] =    0, P[E] =  0.000
     N[Surviving] =  1000, P[S] =  1.000
     Mean size (all populations) = 111.65 (0.52 SE; 16.54 SD)
  Means across extant populations only:
     Population size =          111.65 (0.52 SE; 16.54 SD)
     Expected heterozygosity =  0.7535 (0.0026 SE; 0.0823 SD)
     Observed heterozygosity =  0.7641 (0.0030 SE; 0.0953 SD)
     Number of extant alleles = 7.12 (0.05 SE; 1.55 SD)
     Number of mt haplotypes =  2.10 (0.03 SE; 0.79 SD)

Year 125
     N[Extinct] =    0, P[E] =  0.000
     N[Surviving] =  1000, P[S] =  1.000
     Mean size (all populations) = 111.24 (0.53 SE; 16.66 SD)
  Means across extant populations only:
     Population size =          111.24 (0.53 SE; 16.66 SD)
     Expected heterozygosity =  0.7514 (0.0026 SE; 0.0828 SD)
     Observed heterozygosity =  0.7612 (0.0030 SE; 0.0959 SD)
     Number of extant alleles = 7.04 (0.05 SE; 1.53 SD)
     Number of mt haplotypes =  2.08 (0.02 SE; 0.78 SD)

Year 126
     N[Extinct] =    0, P[E] =  0.000
     N[Surviving] =  1000, P[S] =  1.000
     Mean size (all populations) = 111.80 (0.49 SE; 15.65 SD)
  Means across extant populations only:
     Population size =          111.80 (0.49 SE; 15.65 SD)
     Expected heterozygosity =  0.7485 (0.0027 SE; 0.0850 SD)
     Observed heterozygosity =  0.7584 (0.0030 SE; 0.0961 SD)
     Number of extant alleles = 6.98 (0.05 SE; 1.53 SD)
     Number of mt haplotypes =  2.06 (0.02 SE; 0.78 SD)

Year 127
     N[Extinct] =    0, P[E] =  0.000
     N[Surviving] =  1000, P[S] =  1.000
     Mean size (all populations) = 110.36 (0.52 SE; 16.46 SD)
  Means across extant populations only:
     Population size =          110.36 (0.52 SE; 16.46 SD)
     Expected heterozygosity =  0.7475 (0.0027 SE; 0.0846 SD)
     Observed heterozygosity =  0.7595 (0.0030 SE; 0.0955 SD)
     Number of extant alleles = 6.93 (0.05 SE; 1.54 SD)
     Number of mt haplotypes =  2.05 (0.02 SE; 0.78 SD)

Year 128
     N[Extinct] =    0, P[E] =  0.000
     N[Surviving] =  1000, P[S] =  1.000
     Mean size (all populations) = 109.87 (0.52 SE; 16.50 SD)
  Means across extant populations only:
     Population size =          109.87 (0.52 SE; 16.50 SD)
     Expected heterozygosity =  0.7451 (0.0027 SE; 0.0853 SD)
     Observed heterozygosity =  0.7570 (0.0030 SE; 0.0951 SD)
     Number of extant alleles = 6.86 (0.05 SE; 1.53 SD)
     Number of mt haplotypes =  2.03 (0.02 SE; 0.78 SD)

Year 129
     N[Extinct] =    0, P[E] =  0.000
     N[Surviving] =  1000, P[S] =  1.000
     Mean size (all populations) = 109.52 (0.50 SE; 15.74 SD)
  Means across extant populations only:
     Population size =          109.52 (0.50 SE; 15.74 SD)
     Expected heterozygosity =  0.7431 (0.0027 SE; 0.0856 SD)
     Observed heterozygosity =  0.7547 (0.0030 SE; 0.0960 SD)
     Number of extant alleles = 6.80 (0.05 SE; 1.52 SD)
     Number of mt haplotypes =  2.02 (0.02 SE; 0.78 SD)

Year 130
     N[Extinct] =    0, P[E] =  0.000
     N[Surviving] =  1000, P[S] =  1.000
     Mean size (all populations) = 109.52 (0.51 SE; 15.99 SD)
  Means across extant populations only:
     Population size =          109.52 (0.51 SE; 15.99 SD)
     Expected heterozygosity =  0.7408 (0.0027 SE; 0.0860 SD)
     Observed heterozygosity =  0.7502 (0.0030 SE; 0.0962 SD)
     Number of extant alleles = 6.75 (0.05 SE; 1.52 SD)
     Number of mt haplotypes =  2.00 (0.02 SE; 0.77 SD)

Year 131
     N[Extinct] =    0, P[E] =  0.000
     N[Surviving] =  1000, P[S] =  1.000
     Mean size (all populations) = 107.82 (0.53 SE; 16.75 SD)
  Means across extant populations only:
     Population size =          107.82 (0.53 SE; 16.75 SD)
     Expected heterozygosity =  0.7387 (0.0028 SE; 0.0874 SD)
     Observed heterozygosity =  0.7478 (0.0032 SE; 0.1004 SD)
     Number of extant alleles = 6.68 (0.05 SE; 1.52 SD)
     Number of mt haplotypes =  1.99 (0.02 SE; 0.76 SD)

Year 132
     N[Extinct] =    0, P[E] =  0.000
     N[Surviving] =  1000, P[S] =  1.000
     Mean size (all populations) = 107.85 (0.53 SE; 16.86 SD)
  Means across extant populations only:
     Population size =          107.85 (0.53 SE; 16.86 SD)
     Expected heterozygosity =  0.7363 (0.0028 SE; 0.0874 SD)
     Observed heterozygosity =  0.7465 (0.0032 SE; 0.1000 SD)
     Number of extant alleles = 6.63 (0.05 SE; 1.50 SD)
     Number of mt haplotypes =  1.98 (0.02 SE; 0.76 SD)

Year 133
     N[Extinct] =    0, P[E] =  0.000
     N[Surviving] =  1000, P[S] =  1.000
     Mean size (all populations) = 107.45 (0.51 SE; 16.03 SD)
  Means across extant populations only:
     Population size =          107.45 (0.51 SE; 16.03 SD)
     Expected heterozygosity =  0.7343 (0.0028 SE; 0.0887 SD)
     Observed heterozygosity =  0.7434 (0.0032 SE; 0.1011 SD)
     Number of extant alleles = 6.58 (0.05 SE; 1.51 SD)
     Number of mt haplotypes =  1.96 (0.02 SE; 0.74 SD)

Year 134
     N[Extinct] =    0, P[E] =  0.000
     N[Surviving] =  1000, P[S] =  1.000
     Mean size (all populations) = 107.59 (0.49 SE; 15.59 SD)
  Means across extant populations only:
     Population size =          107.59 (0.49 SE; 15.59 SD)
     Expected heterozygosity =  0.7318 (0.0028 SE; 0.0892 SD)
     Observed heterozygosity =  0.7421 (0.0032 SE; 0.1017 SD)
     Number of extant alleles = 6.51 (0.05 SE; 1.49 SD)
     Number of mt haplotypes =  1.95 (0.02 SE; 0.74 SD)

Year 135
     N[Extinct] =    0, P[E] =  0.000
     N[Surviving] =  1000, P[S] =  1.000
     Mean size (all populations) = 106.60 (0.49 SE; 15.63 SD)
  Means across extant populations only:
     Population size =          106.60 (0.49 SE; 15.63 SD)
     Expected heterozygosity =  0.7295 (0.0028 SE; 0.0896 SD)
     Observed heterozygosity =  0.7390 (0.0032 SE; 0.1009 SD)
     Number of extant alleles = 6.47 (0.05 SE; 1.47 SD)
     Number of mt haplotypes =  1.94 (0.02 SE; 0.74 SD)

Year 136
     N[Extinct] =    0, P[E] =  0.000
     N[Surviving] =  1000, P[S] =  1.000
     Mean size (all populations) = 106.30 (0.51 SE; 16.17 SD)
  Means across extant populations only:
     Population size =          106.30 (0.51 SE; 16.17 SD)
     Expected heterozygosity =  0.7277 (0.0028 SE; 0.0896 SD)
     Observed heterozygosity =  0.7371 (0.0032 SE; 0.1014 SD)
     Number of extant alleles = 6.43 (0.05 SE; 1.46 SD)
     Number of mt haplotypes =  1.93 (0.02 SE; 0.74 SD)

Year 137
     N[Extinct] =    0, P[E] =  0.000
     N[Surviving] =  1000, P[S] =  1.000
     Mean size (all populations) = 105.31 (0.49 SE; 15.53 SD)
  Means across extant populations only:
     Population size =          105.31 (0.49 SE; 15.53 SD)
     Expected heterozygosity =  0.7253 (0.0029 SE; 0.0905 SD)
     Observed heterozygosity =  0.7345 (0.0032 SE; 0.1023 SD)
     Number of extant alleles = 6.38 (0.05 SE; 1.46 SD)
     Number of mt haplotypes =  1.92 (0.02 SE; 0.73 SD)

Year 138
     N[Extinct] =    0, P[E] =  0.000
     N[Surviving] =  1000, P[S] =  1.000
     Mean size (all populations) = 105.00 (0.50 SE; 15.81 SD)
  Means across extant populations only:
     Population size =          105.00 (0.50 SE; 15.81 SD)
     Expected heterozygosity =  0.7231 (0.0029 SE; 0.0929 SD)
     Observed heterozygosity =  0.7307 (0.0034 SE; 0.1067 SD)
     Number of extant alleles = 6.32 (0.05 SE; 1.46 SD)
     Number of mt haplotypes =  1.90 (0.02 SE; 0.73 SD)

Year 139
     N[Extinct] =    0, P[E] =  0.000
     N[Surviving] =  1000, P[S] =  1.000
     Mean size (all populations) = 104.74 (0.50 SE; 15.69 SD)
  Means across extant populations only:
     Population size =          104.74 (0.50 SE; 15.69 SD)
     Expected heterozygosity =  0.7211 (0.0030 SE; 0.0943 SD)
     Observed heterozygosity =  0.7309 (0.0034 SE; 0.1069 SD)
     Number of extant alleles = 6.28 (0.05 SE; 1.46 SD)
     Number of mt haplotypes =  1.88 (0.02 SE; 0.73 SD)

Year 140
     N[Extinct] =    0, P[E] =  0.000
     N[Surviving] =  1000, P[S] =  1.000
     Mean size (all populations) = 104.92 (0.48 SE; 15.25 SD)
  Means across extant populations only:
     Population size =          104.92 (0.48 SE; 15.25 SD)
     Expected heterozygosity =  0.7197 (0.0030 SE; 0.0937 SD)
     Observed heterozygosity =  0.7285 (0.0034 SE; 0.1078 SD)
     Number of extant alleles = 6.22 (0.05 SE; 1.44 SD)
     Number of mt haplotypes =  1.87 (0.02 SE; 0.71 SD)

Year 141
     N[Extinct] =    0, P[E] =  0.000
     N[Surviving] =  1000, P[S] =  1.000
     Mean size (all populations) = 103.55 (0.49 SE; 15.60 SD)
  Means across extant populations only:
     Population size =          103.55 (0.49 SE; 15.60 SD)
     Expected heterozygosity =  0.7176 (0.0030 SE; 0.0943 SD)
     Observed heterozygosity =  0.7272 (0.0034 SE; 0.1069 SD)
     Number of extant alleles = 6.18 (0.05 SE; 1.42 SD)
     Number of mt haplotypes =  1.86 (0.02 SE; 0.71 SD)

Year 142
     N[Extinct] =    0, P[E] =  0.000
     N[Surviving] =  1000, P[S] =  1.000
     Mean size (all populations) = 104.33 (0.48 SE; 15.05 SD)
  Means across extant populations only:
     Population size =          104.33 (0.48 SE; 15.05 SD)
     Expected heterozygosity =  0.7166 (0.0030 SE; 0.0937 SD)
     Observed heterozygosity =  0.7290 (0.0034 SE; 0.1065 SD)
     Number of extant alleles = 6.13 (0.04 SE; 1.42 SD)
     Number of mt haplotypes =  1.85 (0.02 SE; 0.71 SD)

Year 143
     N[Extinct] =    0, P[E] =  0.000
     N[Surviving] =  1000, P[S] =  1.000
     Mean size (all populations) = 102.17 (0.49 SE; 15.37 SD)
  Means across extant populations only:
     Population size =          102.17 (0.49 SE; 15.37 SD)
     Expected heterozygosity =  0.7140 (0.0030 SE; 0.0942 SD)
     Observed heterozygosity =  0.7257 (0.0034 SE; 0.1084 SD)
     Number of extant alleles = 6.08 (0.05 SE; 1.43 SD)
     Number of mt haplotypes =  1.84 (0.02 SE; 0.71 SD)

Year 144
     N[Extinct] =    0, P[E] =  0.000
     N[Surviving] =  1000, P[S] =  1.000
     Mean size (all populations) = 102.17 (0.49 SE; 15.61 SD)
  Means across extant populations only:
     Population size =          102.17 (0.49 SE; 15.61 SD)
     Expected heterozygosity =  0.7124 (0.0030 SE; 0.0949 SD)
     Observed heterozygosity =  0.7236 (0.0034 SE; 0.1078 SD)
     Number of extant alleles = 6.03 (0.05 SE; 1.43 SD)
     Number of mt haplotypes =  1.83 (0.02 SE; 0.70 SD)

Year 145
     N[Extinct] =    0, P[E] =  0.000
     N[Surviving] =  1000, P[S] =  1.000
     Mean size (all populations) = 102.21 (0.48 SE; 15.25 SD)
  Means across extant populations only:
     Population size =          102.21 (0.48 SE; 15.25 SD)
     Expected heterozygosity =  0.7112 (0.0030 SE; 0.0951 SD)
     Observed heterozygosity =  0.7212 (0.0034 SE; 0.1082 SD)
     Number of extant alleles = 5.99 (0.05 SE; 1.43 SD)
     Number of mt haplotypes =  1.82 (0.02 SE; 0.71 SD)

Year 146
     N[Extinct] =    0, P[E] =  0.000
     N[Surviving] =  1000, P[S] =  1.000
     Mean size (all populations) = 101.05 (0.48 SE; 15.15 SD)
  Means across extant populations only:
     Population size =          101.05 (0.48 SE; 15.15 SD)
     Expected heterozygosity =  0.7091 (0.0030 SE; 0.0954 SD)
     Observed heterozygosity =  0.7205 (0.0035 SE; 0.1105 SD)
     Number of extant alleles = 5.94 (0.04 SE; 1.42 SD)
     Number of mt haplotypes =  1.81 (0.02 SE; 0.71 SD)

Year 147
     N[Extinct] =    0, P[E] =  0.000
     N[Surviving] =  1000, P[S] =  1.000
     Mean size (all populations) = 99.97 (0.50 SE; 15.75 SD)
  Means across extant populations only:
     Population size =          99.97 (0.50 SE; 15.75 SD)
     Expected heterozygosity =  0.7068 (0.0031 SE; 0.0967 SD)
     Observed heterozygosity =  0.7189 (0.0034 SE; 0.1080 SD)
     Number of extant alleles = 5.89 (0.04 SE; 1.41 SD)
     Number of mt haplotypes =  1.80 (0.02 SE; 0.70 SD)

Year 148
     N[Extinct] =    0, P[E] =  0.000
     N[Surviving] =  1000, P[S] =  1.000
     Mean size (all populations) = 100.69 (0.48 SE; 15.04 SD)
  Means across extant populations only:
     Population size =          100.69 (0.48 SE; 15.04 SD)
     Expected heterozygosity =  0.7045 (0.0031 SE; 0.0988 SD)
     Observed heterozygosity =  0.7162 (0.0035 SE; 0.1111 SD)
     Number of extant alleles = 5.85 (0.04 SE; 1.41 SD)
     Number of mt haplotypes =  1.80 (0.02 SE; 0.69 SD)

Year 149
     N[Extinct] =    0, P[E] =  0.000
     N[Surviving] =  1000, P[S] =  1.000
     Mean size (all populations) = 100.53 (0.48 SE; 15.18 SD)
  Means across extant populations only:
     Population size =          100.53 (0.48 SE; 15.18 SD)
     Expected heterozygosity =  0.7018 (0.0032 SE; 0.1004 SD)
     Observed heterozygosity =  0.7143 (0.0035 SE; 0.1119 SD)
     Number of extant alleles = 5.81 (0.04 SE; 1.42 SD)
     Number of mt haplotypes =  1.79 (0.02 SE; 0.69 SD)

Year 150
     N[Extinct] =    0, P[E] =  0.000
     N[Surviving] =  1000, P[S] =  1.000
     Mean size (all populations) = 98.82 (0.49 SE; 15.49 SD)
  Means across extant populations only:
     Population size =          98.82 (0.49 SE; 15.49 SD)
     Expected heterozygosity =  0.7000 (0.0032 SE; 0.1014 SD)
     Observed heterozygosity =  0.7146 (0.0036 SE; 0.1126 SD)
     Number of extant alleles = 5.76 (0.04 SE; 1.41 SD)
     Number of mt haplotypes =  1.77 (0.02 SE; 0.69 SD)

Year 151
     N[Extinct] =    0, P[E] =  0.000
     N[Surviving] =  1000, P[S] =  1.000
     Mean size (all populations) = 99.14 (0.46 SE; 14.67 SD)
  Means across extant populations only:
     Population size =          99.14 (0.46 SE; 14.67 SD)
     Expected heterozygosity =  0.6974 (0.0032 SE; 0.1017 SD)
     Observed heterozygosity =  0.7110 (0.0036 SE; 0.1126 SD)
     Number of extant alleles = 5.72 (0.05 SE; 1.42 SD)
     Number of mt haplotypes =  1.76 (0.02 SE; 0.69 SD)

Year 152
     N[Extinct] =    0, P[E] =  0.000
     N[Surviving] =  1000, P[S] =  1.000
     Mean size (all populations) = 98.73 (0.46 SE; 14.54 SD)
  Means across extant populations only:
     Population size =          98.73 (0.46 SE; 14.54 SD)
     Expected heterozygosity =  0.6956 (0.0033 SE; 0.1030 SD)
     Observed heterozygosity =  0.7086 (0.0036 SE; 0.1131 SD)
     Number of extant alleles = 5.68 (0.04 SE; 1.40 SD)
     Number of mt haplotypes =  1.75 (0.02 SE; 0.68 SD)

Year 153
     N[Extinct] =    0, P[E] =  0.000
     N[Surviving] =  1000, P[S] =  1.000
     Mean size (all populations) = 98.83 (0.46 SE; 14.52 SD)
  Means across extant populations only:
     Population size =          98.83 (0.46 SE; 14.52 SD)
     Expected heterozygosity =  0.6934 (0.0033 SE; 0.1049 SD)
     Observed heterozygosity =  0.7069 (0.0037 SE; 0.1157 SD)
     Number of extant alleles = 5.64 (0.04 SE; 1.41 SD)
     Number of mt haplotypes =  1.73 (0.02 SE; 0.67 SD)

Year 154
     N[Extinct] =    0, P[E] =  0.000
     N[Surviving] =  1000, P[S] =  1.000
     Mean size (all populations) = 97.41 (0.49 SE; 15.41 SD)
  Means across extant populations only:
     Population size =          97.41 (0.49 SE; 15.41 SD)
     Expected heterozygosity =  0.6915 (0.0033 SE; 0.1052 SD)
     Observed heterozygosity =  0.7042 (0.0037 SE; 0.1164 SD)
     Number of extant alleles = 5.60 (0.04 SE; 1.40 SD)
     Number of mt haplotypes =  1.73 (0.02 SE; 0.68 SD)

Year 155
     N[Extinct] =    0, P[E] =  0.000
     N[Surviving] =  1000, P[S] =  1.000
     Mean size (all populations) = 97.07 (0.46 SE; 14.48 SD)
  Means across extant populations only:
     Population size =          97.07 (0.46 SE; 14.48 SD)
     Expected heterozygosity =  0.6891 (0.0033 SE; 0.1059 SD)
     Observed heterozygosity =  0.7028 (0.0037 SE; 0.1183 SD)
     Number of extant alleles = 5.56 (0.04 SE; 1.39 SD)
     Number of mt haplotypes =  1.72 (0.02 SE; 0.68 SD)

Year 156
     N[Extinct] =    0, P[E] =  0.000
     N[Surviving] =  1000, P[S] =  1.000
     Mean size (all populations) = 96.47 (0.47 SE; 14.83 SD)
  Means across extant populations only:
     Population size =          96.47 (0.47 SE; 14.83 SD)
     Expected heterozygosity =  0.6865 (0.0033 SE; 0.1059 SD)
     Observed heterozygosity =  0.6990 (0.0038 SE; 0.1193 SD)
     Number of extant alleles = 5.51 (0.04 SE; 1.38 SD)
     Number of mt haplotypes =  1.71 (0.02 SE; 0.67 SD)

Year 157
     N[Extinct] =    0, P[E] =  0.000
     N[Surviving] =  1000, P[S] =  1.000
     Mean size (all populations) = 96.44 (0.48 SE; 15.20 SD)
  Means across extant populations only:
     Population size =          96.44 (0.48 SE; 15.20 SD)
     Expected heterozygosity =  0.6843 (0.0034 SE; 0.1071 SD)
     Observed heterozygosity =  0.6948 (0.0038 SE; 0.1187 SD)
     Number of extant alleles = 5.46 (0.04 SE; 1.37 SD)
     Number of mt haplotypes =  1.70 (0.02 SE; 0.67 SD)

Year 158
     N[Extinct] =    0, P[E] =  0.000
     N[Surviving] =  1000, P[S] =  1.000
     Mean size (all populations) = 95.54 (0.46 SE; 14.66 SD)
  Means across extant populations only:
     Population size =          95.54 (0.46 SE; 14.66 SD)
     Expected heterozygosity =  0.6821 (0.0034 SE; 0.1090 SD)
     Observed heterozygosity =  0.6949 (0.0038 SE; 0.1216 SD)
     Number of extant alleles = 5.41 (0.04 SE; 1.37 SD)
     Number of mt haplotypes =  1.68 (0.02 SE; 0.65 SD)

Year 159
     N[Extinct] =    0, P[E] =  0.000
     N[Surviving] =  1000, P[S] =  1.000
     Mean size (all populations) = 95.86 (0.45 SE; 14.32 SD)
  Means across extant populations only:
     Population size =          95.86 (0.45 SE; 14.32 SD)
     Expected heterozygosity =  0.6803 (0.0035 SE; 0.1099 SD)
     Observed heterozygosity =  0.6935 (0.0039 SE; 0.1236 SD)
     Number of extant alleles = 5.37 (0.04 SE; 1.36 SD)
     Number of mt haplotypes =  1.67 (0.02 SE; 0.65 SD)

Year 160
     N[Extinct] =    0, P[E] =  0.000
     N[Surviving] =  1000, P[S] =  1.000
     Mean size (all populations) = 94.77 (0.45 SE; 14.33 SD)
  Means across extant populations only:
     Population size =          94.77 (0.45 SE; 14.33 SD)
     Expected heterozygosity =  0.6792 (0.0035 SE; 0.1093 SD)
     Observed heterozygosity =  0.6913 (0.0039 SE; 0.1226 SD)
     Number of extant alleles = 5.33 (0.04 SE; 1.36 SD)
     Number of mt haplotypes =  1.66 (0.02 SE; 0.64 SD)

Year 161
     N[Extinct] =    0, P[E] =  0.000
     N[Surviving] =  1000, P[S] =  1.000
     Mean size (all populations) = 94.24 (0.46 SE; 14.45 SD)
  Means across extant populations only:
     Population size =          94.24 (0.46 SE; 14.45 SD)
     Expected heterozygosity =  0.6764 (0.0035 SE; 0.1108 SD)
     Observed heterozygosity =  0.6881 (0.0039 SE; 0.1231 SD)
     Number of extant alleles = 5.29 (0.04 SE; 1.37 SD)
     Number of mt haplotypes =  1.65 (0.02 SE; 0.64 SD)

Year 162
     N[Extinct] =    0, P[E] =  0.000
     N[Surviving] =  1000, P[S] =  1.000
     Mean size (all populations) = 94.36 (0.45 SE; 14.10 SD)
  Means across extant populations only:
     Population size =          94.36 (0.45 SE; 14.10 SD)
     Expected heterozygosity =  0.6739 (0.0036 SE; 0.1124 SD)
     Observed heterozygosity =  0.6864 (0.0040 SE; 0.1253 SD)
     Number of extant alleles = 5.26 (0.04 SE; 1.36 SD)
     Number of mt haplotypes =  1.64 (0.02 SE; 0.64 SD)

Year 163
     N[Extinct] =    0, P[E] =  0.000
     N[Surviving] =  1000, P[S] =  1.000
     Mean size (all populations) = 93.08 (0.45 SE; 14.31 SD)
  Means across extant populations only:
     Population size =          93.08 (0.45 SE; 14.31 SD)
     Expected heterozygosity =  0.6705 (0.0036 SE; 0.1131 SD)
     Observed heterozygosity =  0.6807 (0.0040 SE; 0.1280 SD)
     Number of extant alleles = 5.22 (0.04 SE; 1.35 SD)
     Number of mt haplotypes =  1.62 (0.02 SE; 0.64 SD)

Year 164
     N[Extinct] =    0, P[E] =  0.000
     N[Surviving] =  1000, P[S] =  1.000
     Mean size (all populations) = 93.71 (0.43 SE; 13.65 SD)
  Means across extant populations only:
     Population size =          93.71 (0.43 SE; 13.65 SD)
     Expected heterozygosity =  0.6688 (0.0036 SE; 0.1141 SD)
     Observed heterozygosity =  0.6816 (0.0040 SE; 0.1267 SD)
     Number of extant alleles = 5.18 (0.04 SE; 1.34 SD)
     Number of mt haplotypes =  1.62 (0.02 SE; 0.64 SD)

Year 165
     N[Extinct] =    0, P[E] =  0.000
     N[Surviving] =  1000, P[S] =  1.000
     Mean size (all populations) = 93.08 (0.43 SE; 13.64 SD)
  Means across extant populations only:
     Population size =          93.08 (0.43 SE; 13.64 SD)
     Expected heterozygosity =  0.6651 (0.0037 SE; 0.1169 SD)
     Observed heterozygosity =  0.6782 (0.0041 SE; 0.1286 SD)
     Number of extant alleles = 5.15 (0.04 SE; 1.34 SD)
     Number of mt haplotypes =  1.61 (0.02 SE; 0.64 SD)

Year 166
     N[Extinct] =    0, P[E] =  0.000
     N[Surviving] =  1000, P[S] =  1.000
     Mean size (all populations) = 91.83 (0.44 SE; 13.99 SD)
  Means across extant populations only:
     Population size =          91.83 (0.44 SE; 13.99 SD)
     Expected heterozygosity =  0.6622 (0.0038 SE; 0.1187 SD)
     Observed heterozygosity =  0.6753 (0.0041 SE; 0.1309 SD)
     Number of extant alleles = 5.11 (0.04 SE; 1.34 SD)
     Number of mt haplotypes =  1.60 (0.02 SE; 0.63 SD)

Year 167
     N[Extinct] =    0, P[E] =  0.000
     N[Surviving] =  1000, P[S] =  1.000
     Mean size (all populations) = 91.26 (0.46 SE; 14.48 SD)
  Means across extant populations only:
     Population size =          91.26 (0.46 SE; 14.48 SD)
     Expected heterozygosity =  0.6600 (0.0038 SE; 0.1188 SD)
     Observed heterozygosity =  0.6707 (0.0041 SE; 0.1301 SD)
     Number of extant alleles = 5.08 (0.04 SE; 1.33 SD)
     Number of mt haplotypes =  1.59 (0.02 SE; 0.62 SD)

Year 168
     N[Extinct] =    0, P[E] =  0.000
     N[Surviving] =  1000, P[S] =  1.000
     Mean size (all populations) = 91.13 (0.46 SE; 14.50 SD)
  Means across extant populations only:
     Population size =          91.13 (0.46 SE; 14.50 SD)
     Expected heterozygosity =  0.6584 (0.0038 SE; 0.1199 SD)
     Observed heterozygosity =  0.6694 (0.0041 SE; 0.1309 SD)
     Number of extant alleles = 5.05 (0.04 SE; 1.32 SD)
     Number of mt haplotypes =  1.58 (0.02 SE; 0.62 SD)

Year 169
     N[Extinct] =    0, P[E] =  0.000
     N[Surviving] =  1000, P[S] =  1.000
     Mean size (all populations) = 90.80 (0.45 SE; 14.26 SD)
  Means across extant populations only:
     Population size =          90.80 (0.45 SE; 14.26 SD)
     Expected heterozygosity =  0.6560 (0.0038 SE; 0.1208 SD)
     Observed heterozygosity =  0.6674 (0.0042 SE; 0.1327 SD)
     Number of extant alleles = 5.00 (0.04 SE; 1.31 SD)
     Number of mt haplotypes =  1.56 (0.02 SE; 0.61 SD)

Year 170
     N[Extinct] =    0, P[E] =  0.000
     N[Surviving] =  1000, P[S] =  1.000
     Mean size (all populations) = 89.96 (0.44 SE; 14.00 SD)
  Means across extant populations only:
     Population size =          89.96 (0.44 SE; 14.00 SD)
     Expected heterozygosity =  0.6537 (0.0039 SE; 0.1223 SD)
     Observed heterozygosity =  0.6642 (0.0042 SE; 0.1341 SD)
     Number of extant alleles = 4.96 (0.04 SE; 1.30 SD)
     Number of mt haplotypes =  1.56 (0.02 SE; 0.61 SD)

Year 171
     N[Extinct] =    0, P[E] =  0.000
     N[Surviving] =  1000, P[S] =  1.000
     Mean size (all populations) = 89.99 (0.43 SE; 13.52 SD)
  Means across extant populations only:
     Population size =          89.99 (0.43 SE; 13.52 SD)
     Expected heterozygosity =  0.6517 (0.0038 SE; 0.1208 SD)
     Observed heterozygosity =  0.6621 (0.0042 SE; 0.1318 SD)
     Number of extant alleles = 4.94 (0.04 SE; 1.30 SD)
     Number of mt haplotypes =  1.55 (0.02 SE; 0.60 SD)

Year 172
     N[Extinct] =    0, P[E] =  0.000
     N[Surviving] =  1000, P[S] =  1.000
     Mean size (all populations) = 89.37 (0.44 SE; 14.05 SD)
  Means across extant populations only:
     Population size =          89.37 (0.44 SE; 14.05 SD)
     Expected heterozygosity =  0.6498 (0.0038 SE; 0.1213 SD)
     Observed heterozygosity =  0.6589 (0.0042 SE; 0.1334 SD)
     Number of extant alleles = 4.91 (0.04 SE; 1.31 SD)
     Number of mt haplotypes =  1.54 (0.02 SE; 0.59 SD)

Year 173
     N[Extinct] =    0, P[E] =  0.000
     N[Surviving] =  1000, P[S] =  1.000
     Mean size (all populations) = 89.29 (0.43 SE; 13.61 SD)
  Means across extant populations only:
     Population size =          89.29 (0.43 SE; 13.61 SD)
     Expected heterozygosity =  0.6470 (0.0039 SE; 0.1228 SD)
     Observed heterozygosity =  0.6595 (0.0043 SE; 0.1367 SD)
     Number of extant alleles = 4.87 (0.04 SE; 1.30 SD)
     Number of mt haplotypes =  1.53 (0.02 SE; 0.59 SD)

Year 174
     N[Extinct] =    0, P[E] =  0.000
     N[Surviving] =  1000, P[S] =  1.000
     Mean size (all populations) = 89.07 (0.43 SE; 13.47 SD)
  Means across extant populations only:
     Population size =          89.07 (0.43 SE; 13.47 SD)
     Expected heterozygosity =  0.6445 (0.0039 SE; 0.1243 SD)
     Observed heterozygosity =  0.6580 (0.0044 SE; 0.1389 SD)
     Number of extant alleles = 4.84 (0.04 SE; 1.29 SD)
     Number of mt haplotypes =  1.52 (0.02 SE; 0.58 SD)

Year 175
     N[Extinct] =    0, P[E] =  0.000
     N[Surviving] =  1000, P[S] =  1.000
     Mean size (all populations) = 87.84 (0.43 SE; 13.73 SD)
  Means across extant populations only:
     Population size =          87.84 (0.43 SE; 13.73 SD)
     Expected heterozygosity =  0.6419 (0.0040 SE; 0.1255 SD)
     Observed heterozygosity =  0.6536 (0.0044 SE; 0.1377 SD)
     Number of extant alleles = 4.78 (0.04 SE; 1.28 SD)
     Number of mt haplotypes =  1.51 (0.02 SE; 0.58 SD)

Year 176
     N[Extinct] =    0, P[E] =  0.000
     N[Surviving] =  1000, P[S] =  1.000
     Mean size (all populations) = 87.08 (0.43 SE; 13.70 SD)
  Means across extant populations only:
     Population size =          87.08 (0.43 SE; 13.70 SD)
     Expected heterozygosity =  0.6394 (0.0040 SE; 0.1254 SD)
     Observed heterozygosity =  0.6509 (0.0043 SE; 0.1375 SD)
     Number of extant alleles = 4.75 (0.04 SE; 1.27 SD)
     Number of mt haplotypes =  1.50 (0.02 SE; 0.58 SD)

Year 177
     N[Extinct] =    0, P[E] =  0.000
     N[Surviving] =  1000, P[S] =  1.000
     Mean size (all populations) = 86.87 (0.43 SE; 13.44 SD)
  Means across extant populations only:
     Population size =          86.87 (0.43 SE; 13.44 SD)
     Expected heterozygosity =  0.6372 (0.0040 SE; 0.1268 SD)
     Observed heterozygosity =  0.6511 (0.0044 SE; 0.1390 SD)
     Number of extant alleles = 4.71 (0.04 SE; 1.26 SD)
     Number of mt haplotypes =  1.50 (0.02 SE; 0.58 SD)

Year 178
     N[Extinct] =    0, P[E] =  0.000
     N[Surviving] =  1000, P[S] =  1.000
     Mean size (all populations) = 86.53 (0.43 SE; 13.52 SD)
  Means across extant populations only:
     Population size =          86.53 (0.43 SE; 13.52 SD)
     Expected heterozygosity =  0.6333 (0.0041 SE; 0.1286 SD)
     Observed heterozygosity =  0.6461 (0.0044 SE; 0.1387 SD)
     Number of extant alleles = 4.67 (0.04 SE; 1.27 SD)
     Number of mt haplotypes =  1.49 (0.02 SE; 0.58 SD)

Year 179
     N[Extinct] =    0, P[E] =  0.000
     N[Surviving] =  1000, P[S] =  1.000
     Mean size (all populations) = 86.23 (0.42 SE; 13.40 SD)
  Means across extant populations only:
     Population size =          86.23 (0.42 SE; 13.40 SD)
     Expected heterozygosity =  0.6314 (0.0041 SE; 0.1289 SD)
     Observed heterozygosity =  0.6447 (0.0044 SE; 0.1390 SD)
     Number of extant alleles = 4.64 (0.04 SE; 1.26 SD)
     Number of mt haplotypes =  1.48 (0.02 SE; 0.57 SD)

Year 180
     N[Extinct] =    0, P[E] =  0.000
     N[Surviving] =  1000, P[S] =  1.000
     Mean size (all populations) = 85.89 (0.42 SE; 13.43 SD)
  Means across extant populations only:
     Population size =          85.89 (0.42 SE; 13.43 SD)
     Expected heterozygosity =  0.6289 (0.0041 SE; 0.1303 SD)
     Observed heterozygosity =  0.6418 (0.0045 SE; 0.1408 SD)
     Number of extant alleles = 4.61 (0.04 SE; 1.26 SD)
     Number of mt haplotypes =  1.47 (0.02 SE; 0.57 SD)

Year 181
     N[Extinct] =    0, P[E] =  0.000
     N[Surviving] =  1000, P[S] =  1.000
     Mean size (all populations) = 85.40 (0.42 SE; 13.39 SD)
  Means across extant populations only:
     Population size =          85.40 (0.42 SE; 13.39 SD)
     Expected heterozygosity =  0.6271 (0.0041 SE; 0.1311 SD)
     Observed heterozygosity =  0.6407 (0.0045 SE; 0.1416 SD)
     Number of extant alleles = 4.58 (0.04 SE; 1.25 SD)
     Number of mt haplotypes =  1.47 (0.02 SE; 0.57 SD)

Year 182
     N[Extinct] =    0, P[E] =  0.000
     N[Surviving] =  1000, P[S] =  1.000
     Mean size (all populations) = 84.63 (0.42 SE; 13.28 SD)
  Means across extant populations only:
     Population size =          84.63 (0.42 SE; 13.28 SD)
     Expected heterozygosity =  0.6242 (0.0042 SE; 0.1317 SD)
     Observed heterozygosity =  0.6387 (0.0045 SE; 0.1431 SD)
     Number of extant alleles = 4.55 (0.04 SE; 1.25 SD)
     Number of mt haplotypes =  1.46 (0.02 SE; 0.56 SD)

Year 183
     N[Extinct] =    0, P[E] =  0.000
     N[Surviving] =  1000, P[S] =  1.000
     Mean size (all populations) = 85.34 (0.42 SE; 13.19 SD)
  Means across extant populations only:
     Population size =          85.34 (0.42 SE; 13.19 SD)
     Expected heterozygosity =  0.6216 (0.0042 SE; 0.1329 SD)
     Observed heterozygosity =  0.6332 (0.0046 SE; 0.1439 SD)
     Number of extant alleles = 4.53 (0.04 SE; 1.24 SD)
     Number of mt haplotypes =  1.45 (0.02 SE; 0.55 SD)

Year 184
     N[Extinct] =    0, P[E] =  0.000
     N[Surviving] =  1000, P[S] =  1.000
     Mean size (all populations) = 83.49 (0.41 SE; 12.81 SD)
  Means across extant populations only:
     Population size =          83.49 (0.41 SE; 12.81 SD)
     Expected heterozygosity =  0.6191 (0.0042 SE; 0.1337 SD)
     Observed heterozygosity =  0.6321 (0.0046 SE; 0.1458 SD)
     Number of extant alleles = 4.50 (0.04 SE; 1.24 SD)
     Number of mt haplotypes =  1.45 (0.02 SE; 0.56 SD)

Year 185
     N[Extinct] =    0, P[E] =  0.000
     N[Surviving] =  1000, P[S] =  1.000
     Mean size (all populations) = 84.02 (0.41 SE; 13.07 SD)
  Means across extant populations only:
     Population size =          84.02 (0.41 SE; 13.07 SD)
     Expected heterozygosity =  0.6173 (0.0043 SE; 0.1347 SD)
     Observed heterozygosity =  0.6307 (0.0047 SE; 0.1481 SD)
     Number of extant alleles = 4.45 (0.04 SE; 1.24 SD)
     Number of mt haplotypes =  1.44 (0.02 SE; 0.55 SD)

Year 186
     N[Extinct] =    0, P[E] =  0.000
     N[Surviving] =  1000, P[S] =  1.000
     Mean size (all populations) = 82.46 (0.41 SE; 12.81 SD)
  Means across extant populations only:
     Population size =          82.46 (0.41 SE; 12.81 SD)
     Expected heterozygosity =  0.6141 (0.0043 SE; 0.1358 SD)
     Observed heterozygosity =  0.6296 (0.0047 SE; 0.1490 SD)
     Number of extant alleles = 4.41 (0.04 SE; 1.24 SD)
     Number of mt haplotypes =  1.42 (0.02 SE; 0.55 SD)

Year 187
     N[Extinct] =    0, P[E] =  0.000
     N[Surviving] =  1000, P[S] =  1.000
     Mean size (all populations) = 82.21 (0.42 SE; 13.23 SD)
  Means across extant populations only:
     Population size =          82.21 (0.42 SE; 13.23 SD)
     Expected heterozygosity =  0.6116 (0.0043 SE; 0.1374 SD)
     Observed heterozygosity =  0.6263 (0.0047 SE; 0.1501 SD)
     Number of extant alleles = 4.39 (0.04 SE; 1.22 SD)
     Number of mt haplotypes =  1.42 (0.02 SE; 0.55 SD)

Year 188
     N[Extinct] =    0, P[E] =  0.000
     N[Surviving] =  1000, P[S] =  1.000
     Mean size (all populations) = 81.71 (0.41 SE; 12.94 SD)
  Means across extant populations only:
     Population size =          81.71 (0.41 SE; 12.94 SD)
     Expected heterozygosity =  0.6096 (0.0044 SE; 0.1378 SD)
     Observed heterozygosity =  0.6240 (0.0047 SE; 0.1495 SD)
     Number of extant alleles = 4.35 (0.04 SE; 1.22 SD)
     Number of mt haplotypes =  1.41 (0.02 SE; 0.54 SD)

Year 189
     N[Extinct] =    0, P[E] =  0.000
     N[Surviving] =  1000, P[S] =  1.000
     Mean size (all populations) = 81.71 (0.41 SE; 12.86 SD)
  Means across extant populations only:
     Population size =          81.71 (0.41 SE; 12.86 SD)
     Expected heterozygosity =  0.6078 (0.0044 SE; 0.1381 SD)
     Observed heterozygosity =  0.6216 (0.0048 SE; 0.1513 SD)
     Number of extant alleles = 4.33 (0.04 SE; 1.22 SD)
     Number of mt haplotypes =  1.40 (0.02 SE; 0.54 SD)

Year 190
     N[Extinct] =    0, P[E] =  0.000
     N[Surviving] =  1000, P[S] =  1.000
     Mean size (all populations) = 81.43 (0.41 SE; 12.91 SD)
  Means across extant populations only:
     Population size =          81.43 (0.41 SE; 12.91 SD)
     Expected heterozygosity =  0.6053 (0.0044 SE; 0.1385 SD)
     Observed heterozygosity =  0.6194 (0.0048 SE; 0.1509 SD)
     Number of extant alleles = 4.29 (0.04 SE; 1.20 SD)
     Number of mt haplotypes =  1.40 (0.02 SE; 0.53 SD)

Year 191
     N[Extinct] =    0, P[E] =  0.000
     N[Surviving] =  1000, P[S] =  1.000
     Mean size (all populations) = 79.94 (0.39 SE; 12.40 SD)
  Means across extant populations only:
     Population size =          79.94 (0.39 SE; 12.40 SD)
     Expected heterozygosity =  0.6031 (0.0044 SE; 0.1395 SD)
     Observed heterozygosity =  0.6138 (0.0048 SE; 0.1532 SD)
     Number of extant alleles = 4.25 (0.04 SE; 1.18 SD)
     Number of mt haplotypes =  1.40 (0.02 SE; 0.53 SD)

Year 192
     N[Extinct] =    0, P[E] =  0.000
     N[Surviving] =  1000, P[S] =  1.000
     Mean size (all populations) = 79.77 (0.41 SE; 13.06 SD)
  Means across extant populations only:
     Population size =          79.77 (0.41 SE; 13.06 SD)
     Expected heterozygosity =  0.6012 (0.0044 SE; 0.1394 SD)
     Observed heterozygosity =  0.6135 (0.0048 SE; 0.1526 SD)
     Number of extant alleles = 4.22 (0.04 SE; 1.17 SD)
     Number of mt haplotypes =  1.39 (0.02 SE; 0.53 SD)

Year 193
     N[Extinct] =    0, P[E] =  0.000
     N[Surviving] =  1000, P[S] =  1.000
     Mean size (all populations) = 79.69 (0.41 SE; 12.91 SD)
  Means across extant populations only:
     Population size =          79.69 (0.41 SE; 12.91 SD)
     Expected heterozygosity =  0.5988 (0.0044 SE; 0.1403 SD)
     Observed heterozygosity =  0.6108 (0.0049 SE; 0.1541 SD)
     Number of extant alleles = 4.19 (0.04 SE; 1.16 SD)
     Number of mt haplotypes =  1.38 (0.02 SE; 0.53 SD)

Year 194
     N[Extinct] =    0, P[E] =  0.000
     N[Surviving] =  1000, P[S] =  1.000
     Mean size (all populations) = 78.73 (0.40 SE; 12.69 SD)
  Means across extant populations only:
     Population size =          78.73 (0.40 SE; 12.69 SD)
     Expected heterozygosity =  0.5976 (0.0045 SE; 0.1407 SD)
     Observed heterozygosity =  0.6098 (0.0049 SE; 0.1540 SD)
     Number of extant alleles = 4.16 (0.04 SE; 1.16 SD)
     Number of mt haplotypes =  1.38 (0.02 SE; 0.53 SD)

Year 195
     N[Extinct] =    0, P[E] =  0.000
     N[Surviving] =  1000, P[S] =  1.000
     Mean size (all populations) = 78.68 (0.40 SE; 12.63 SD)
  Means across extant populations only:
     Population size =          78.68 (0.40 SE; 12.63 SD)
     Expected heterozygosity =  0.5963 (0.0045 SE; 0.1409 SD)
     Observed heterozygosity =  0.6072 (0.0049 SE; 0.1559 SD)
     Number of extant alleles = 4.13 (0.04 SE; 1.14 SD)
     Number of mt haplotypes =  1.37 (0.02 SE; 0.52 SD)

Year 196
     N[Extinct] =    0, P[E] =  0.000
     N[Surviving] =  1000, P[S] =  1.000
     Mean size (all populations) = 77.17 (0.42 SE; 13.18 SD)
  Means across extant populations only:
     Population size =          77.17 (0.42 SE; 13.18 SD)
     Expected heterozygosity =  0.5929 (0.0045 SE; 0.1430 SD)
     Observed heterozygosity =  0.6052 (0.0050 SE; 0.1588 SD)
     Number of extant alleles = 4.10 (0.04 SE; 1.13 SD)
     Number of mt haplotypes =  1.37 (0.02 SE; 0.52 SD)

Year 197
     N[Extinct] =    0, P[E] =  0.000
     N[Surviving] =  1000, P[S] =  1.000
     Mean size (all populations) = 78.26 (0.39 SE; 12.37 SD)
  Means across extant populations only:
     Population size =          78.26 (0.39 SE; 12.37 SD)
     Expected heterozygosity =  0.5914 (0.0045 SE; 0.1434 SD)
     Observed heterozygosity =  0.6049 (0.0050 SE; 0.1583 SD)
     Number of extant alleles = 4.07 (0.04 SE; 1.13 SD)
     Number of mt haplotypes =  1.36 (0.02 SE; 0.52 SD)

Year 198
     N[Extinct] =    0, P[E] =  0.000
     N[Surviving] =  1000, P[S] =  1.000
     Mean size (all populations) = 77.18 (0.38 SE; 12.09 SD)
  Means across extant populations only:
     Population size =          77.18 (0.38 SE; 12.09 SD)
     Expected heterozygosity =  0.5886 (0.0046 SE; 0.1455 SD)
     Observed heterozygosity =  0.6019 (0.0050 SE; 0.1583 SD)
     Number of extant alleles = 4.04 (0.04 SE; 1.13 SD)
     Number of mt haplotypes =  1.36 (0.02 SE; 0.52 SD)

Year 199
     N[Extinct] =    0, P[E] =  0.000
     N[Surviving] =  1000, P[S] =  1.000
     Mean size (all populations) = 77.36 (0.38 SE; 12.16 SD)
  Means across extant populations only:
     Population size =          77.36 (0.38 SE; 12.16 SD)
     Expected heterozygosity =  0.5867 (0.0046 SE; 0.1456 SD)
     Observed heterozygosity =  0.5990 (0.0049 SE; 0.1565 SD)
     Number of extant alleles = 4.02 (0.04 SE; 1.13 SD)
     Number of mt haplotypes =  1.34 (0.02 SE; 0.51 SD)

Year 200
     N[Extinct] =    0, P[E] =  0.000
     N[Surviving] =  1000, P[S] =  1.000
     Mean size (all populations) = 75.80 (0.39 SE; 12.35 SD)
  Means across extant populations only:
     Population size =          75.80 (0.39 SE; 12.35 SD)
     Expected heterozygosity =  0.5837 (0.0046 SE; 0.1464 SD)
     Observed heterozygosity =  0.5945 (0.0049 SE; 0.1558 SD)
     Number of extant alleles = 3.99 (0.04 SE; 1.12 SD)
     Number of mt haplotypes =  1.34 (0.02 SE; 0.51 SD)


In 1000 simulations of SLR_200yr for 200 years:
  0 went extinct and 1000 survived.

This gives a probability of extinction of 0.00000 (0.00000 SE),
  or a probability of success of          1.00000 (0.00000 SE).

Means across all populations (extant and extinct) ...
Mean final population was 75.80 (0.39 SE; 12.35 SD).
   Age 0       1   Adults    Total
    0.00   14.54   23.33     37.87 Males
    0.00   14.37   23.56     37.93 Females

Across all years, prior to carrying capacity truncation,
  mean growth rate (r) was 0.2393 (0.0011 SE, 0.5073 SD)

Final expected heterozygosity was     0.5837 (0.0046 SE; 0.1464 SD)
Final observed heterozygosity was     0.5945 (0.0049 SE; 0.1558 SD)
Final number of alleles was           3.99 (0.04 SE; 1.12 SD)
Final number of mt haplotypes was     1.34 (0.02 SE; 0.51 SD)
Mean Ne calculated from loss of heterozygosity in extant populations: Infinity
*************************************************************************


Population 2: Kahuku_Complex

Year 0
     N[Extinct] =    0, P[E] =  0.000
     N[Surviving] =  1000, P[S] =  1.000
     Mean size (all populations) = 84.00 (0.00 SE; 0.00 SD)
  Means across extant populations only:
     Population size =          84.00 (0.00 SE; 0.00 SD)
     Expected heterozygosity =  0.9940 (0.0000 SE; 0.0000 SD)
     Observed heterozygosity =  1.0000 (0.0000 SE; 0.0000 SD)
     Number of extant alleles = 168.00 (0.00 SE; 0.00 SD)
     Number of mt haplotypes =  84.00 (0.00 SE; 0.00 SD)

Year 1
     N[Extinct] =    0, P[E] =  0.000
     N[Surviving] =  1000, P[S] =  1.000
     Mean size (all populations) = 61.17 (0.15 SE; 4.84 SD)
  Means across extant populations only:
     Population size =          61.17 (0.15 SE; 4.84 SD)
     Expected heterozygosity =  0.9918 (0.0000 SE; 0.0007 SD)
     Observed heterozygosity =  1.0000 (0.0000 SE; 0.0000 SD)
     Number of extant alleles = 122.34 (0.31 SE; 9.67 SD)
     Number of mt haplotypes =  61.17 (0.15 SE; 4.84 SD)

Year 2
     N[Extinct] =    0, P[E] =  0.000
     N[Surviving] =  1000, P[S] =  1.000
     Mean size (all populations) = 98.80 (0.47 SE; 14.79 SD)
  Means across extant populations only:
     Population size =          98.80 (0.47 SE; 14.79 SD)
     Expected heterozygosity =  0.9868 (0.0000 SE; 0.0014 SD)
     Observed heterozygosity =  1.0000 (0.0000 SE; 0.0000 SD)
     Number of extant alleles = 100.13 (0.28 SE; 8.93 SD)
     Number of mt haplotypes =  43.96 (0.17 SE; 5.33 SD)

Year 3
     N[Extinct] =    0, P[E] =  0.000
     N[Surviving] =  1000, P[S] =  1.000
     Mean size (all populations) = 88.92 (0.43 SE; 13.67 SD)
  Means across extant populations only:
     Population size =          88.92 (0.43 SE; 13.67 SD)
     Expected heterozygosity =  0.9842 (0.0001 SE; 0.0020 SD)
     Observed heterozygosity =  1.0000 (0.0000 SE; 0.0000 SD)
     Number of extant alleles = 86.61 (0.26 SE; 8.08 SD)
     Number of mt haplotypes =  36.38 (0.15 SE; 4.68 SD)

Year 4
     N[Extinct] =    0, P[E] =  0.000
     N[Surviving] =  1000, P[S] =  1.000
     Mean size (all populations) = 95.91 (0.44 SE; 13.98 SD)
  Means across extant populations only:
     Population size =          95.91 (0.44 SE; 13.98 SD)
     Expected heterozygosity =  0.9805 (0.0001 SE; 0.0024 SD)
     Observed heterozygosity =  0.9966 (0.0003 SE; 0.0082 SD)
     Number of extant alleles = 74.33 (0.21 SE; 6.79 SD)
     Number of mt haplotypes =  28.69 (0.13 SE; 4.04 SD)

Year 5
     N[Extinct] =    0, P[E] =  0.000
     N[Surviving] =  1000, P[S] =  1.000
     Mean size (all populations) = 91.34 (0.45 SE; 14.26 SD)
  Means across extant populations only:
     Population size =          91.34 (0.45 SE; 14.26 SD)
     Expected heterozygosity =  0.9774 (0.0001 SE; 0.0029 SD)
     Observed heterozygosity =  0.9943 (0.0003 SE; 0.0108 SD)
     Number of extant alleles = 65.94 (0.19 SE; 5.96 SD)
     Number of mt haplotypes =  24.26 (0.10 SE; 3.28 SD)

Year 6
     N[Extinct] =    0, P[E] =  0.000
     N[Surviving] =  1000, P[S] =  1.000
     Mean size (all populations) = 94.71 (0.42 SE; 13.20 SD)
  Means across extant populations only:
     Population size =          94.71 (0.42 SE; 13.20 SD)
     Expected heterozygosity =  0.9739 (0.0001 SE; 0.0035 SD)
     Observed heterozygosity =  0.9911 (0.0004 SE; 0.0130 SD)
     Number of extant alleles = 58.72 (0.17 SE; 5.34 SD)
     Number of mt haplotypes =  20.61 (0.09 SE; 2.94 SD)

Year 7
     N[Extinct] =    0, P[E] =  0.000
     N[Surviving] =  1000, P[S] =  1.000
     Mean size (all populations) = 91.35 (0.44 SE; 14.02 SD)
  Means across extant populations only:
     Population size =          91.35 (0.44 SE; 14.02 SD)
     Expected heterozygosity =  0.9708 (0.0001 SE; 0.0039 SD)
     Observed heterozygosity =  0.9884 (0.0005 SE; 0.0153 SD)
     Number of extant alleles = 53.24 (0.15 SE; 4.84 SD)
     Number of mt haplotypes =  18.16 (0.08 SE; 2.62 SD)

Year 8
     N[Extinct] =    0, P[E] =  0.000
     N[Surviving] =  1000, P[S] =  1.000
     Mean size (all populations) = 91.76 (0.44 SE; 13.81 SD)
  Means across extant populations only:
     Population size =          91.76 (0.44 SE; 13.81 SD)
     Expected heterozygosity =  0.9674 (0.0001 SE; 0.0045 SD)
     Observed heterozygosity =  0.9850 (0.0005 SE; 0.0172 SD)
     Number of extant alleles = 48.54 (0.15 SE; 4.63 SD)
     Number of mt haplotypes =  16.06 (0.08 SE; 2.47 SD)

Year 9
     N[Extinct] =    0, P[E] =  0.000
     N[Surviving] =  1000, P[S] =  1.000
     Mean size (all populations) = 90.68 (0.45 SE; 14.25 SD)
  Means across extant populations only:
     Population size =          90.68 (0.45 SE; 14.25 SD)
     Expected heterozygosity =  0.9642 (0.0002 SE; 0.0052 SD)
     Observed heterozygosity =  0.9821 (0.0006 SE; 0.0186 SD)
     Number of extant alleles = 44.63 (0.14 SE; 4.49 SD)
     Number of mt haplotypes =  14.48 (0.07 SE; 2.36 SD)

Year 10
     N[Extinct] =    0, P[E] =  0.000
     N[Surviving] =  1000, P[S] =  1.000
     Mean size (all populations) = 90.58 (0.44 SE; 13.88 SD)
  Means across extant populations only:
     Population size =          90.58 (0.44 SE; 13.88 SD)
     Expected heterozygosity =  0.9607 (0.0002 SE; 0.0059 SD)
     Observed heterozygosity =  0.9794 (0.0006 SE; 0.0189 SD)
     Number of extant alleles = 41.22 (0.13 SE; 4.20 SD)
     Number of mt haplotypes =  12.92 (0.07 SE; 2.10 SD)

Year 11
     N[Extinct] =    0, P[E] =  0.000
     N[Surviving] =  1000, P[S] =  1.000
     Mean size (all populations) = 90.36 (0.44 SE; 13.83 SD)
  Means across extant populations only:
     Population size =          90.36 (0.44 SE; 13.83 SD)
     Expected heterozygosity =  0.9572 (0.0002 SE; 0.0066 SD)
     Observed heterozygosity =  0.9756 (0.0007 SE; 0.0214 SD)
     Number of extant alleles = 38.36 (0.13 SE; 3.97 SD)
     Number of mt haplotypes =  11.90 (0.06 SE; 1.98 SD)

Year 12
     N[Extinct] =    0, P[E] =  0.000
     N[Surviving] =  1000, P[S] =  1.000
     Mean size (all populations) = 88.90 (0.44 SE; 13.94 SD)
  Means across extant populations only:
     Population size =          88.90 (0.44 SE; 13.94 SD)
     Expected heterozygosity =  0.9536 (0.0002 SE; 0.0075 SD)
     Observed heterozygosity =  0.9718 (0.0007 SE; 0.0229 SD)
     Number of extant alleles = 35.88 (0.12 SE; 3.88 SD)
     Number of mt haplotypes =  10.92 (0.06 SE; 1.80 SD)

Year 13
     N[Extinct] =    0, P[E] =  0.000
     N[Surviving] =  1000, P[S] =  1.000
     Mean size (all populations) = 89.83 (0.43 SE; 13.74 SD)
  Means across extant populations only:
     Population size =          89.83 (0.43 SE; 13.74 SD)
     Expected heterozygosity =  0.9502 (0.0003 SE; 0.0085 SD)
     Observed heterozygosity =  0.9681 (0.0008 SE; 0.0251 SD)
     Number of extant alleles = 33.70 (0.12 SE; 3.68 SD)
     Number of mt haplotypes =  10.16 (0.06 SE; 1.77 SD)

Year 14
     N[Extinct] =    0, P[E] =  0.000
     N[Surviving] =  1000, P[S] =  1.000
     Mean size (all populations) = 88.27 (0.44 SE; 13.91 SD)
  Means across extant populations only:
     Population size =          88.27 (0.44 SE; 13.91 SD)
     Expected heterozygosity =  0.9469 (0.0003 SE; 0.0093 SD)
     Observed heterozygosity =  0.9645 (0.0009 SE; 0.0269 SD)
     Number of extant alleles = 31.77 (0.11 SE; 3.57 SD)
     Number of mt haplotypes =  9.48 (0.05 SE; 1.70 SD)

Year 15
     N[Extinct] =    0, P[E] =  0.000
     N[Surviving] =  1000, P[S] =  1.000
     Mean size (all populations) = 88.57 (0.43 SE; 13.70 SD)
  Means across extant populations only:
     Population size =          88.57 (0.43 SE; 13.70 SD)
     Expected heterozygosity =  0.9434 (0.0003 SE; 0.0103 SD)
     Observed heterozygosity =  0.9605 (0.0009 SE; 0.0290 SD)
     Number of extant alleles = 29.96 (0.11 SE; 3.42 SD)
     Number of mt haplotypes =  8.93 (0.05 SE; 1.65 SD)

Year 16
     N[Extinct] =    0, P[E] =  0.000
     N[Surviving] =  1000, P[S] =  1.000
     Mean size (all populations) = 87.25 (0.44 SE; 13.83 SD)
  Means across extant populations only:
     Population size =          87.25 (0.44 SE; 13.83 SD)
     Expected heterozygosity =  0.9399 (0.0003 SE; 0.0110 SD)
     Observed heterozygosity =  0.9570 (0.0010 SE; 0.0301 SD)
     Number of extant alleles = 28.41 (0.10 SE; 3.29 SD)
     Number of mt haplotypes =  8.42 (0.05 SE; 1.62 SD)

Year 17
     N[Extinct] =    0, P[E] =  0.000
     N[Surviving] =  1000, P[S] =  1.000
     Mean size (all populations) = 87.89 (0.42 SE; 13.28 SD)
  Means across extant populations only:
     Population size =          87.89 (0.42 SE; 13.28 SD)
     Expected heterozygosity =  0.9365 (0.0004 SE; 0.0123 SD)
     Observed heterozygosity =  0.9542 (0.0010 SE; 0.0309 SD)
     Number of extant alleles = 27.02 (0.10 SE; 3.25 SD)
     Number of mt haplotypes =  7.96 (0.05 SE; 1.57 SD)

Year 18
     N[Extinct] =    0, P[E] =  0.000
     N[Surviving] =  1000, P[S] =  1.000
     Mean size (all populations) = 87.55 (0.43 SE; 13.73 SD)
  Means across extant populations only:
     Population size =          87.55 (0.43 SE; 13.73 SD)
     Expected heterozygosity =  0.9327 (0.0004 SE; 0.0136 SD)
     Observed heterozygosity =  0.9499 (0.0010 SE; 0.0330 SD)
     Number of extant alleles = 25.79 (0.10 SE; 3.16 SD)
     Number of mt haplotypes =  7.57 (0.05 SE; 1.52 SD)

Year 19
     N[Extinct] =    0, P[E] =  0.000
     N[Surviving] =  1000, P[S] =  1.000
     Mean size (all populations) = 86.36 (0.43 SE; 13.59 SD)
  Means across extant populations only:
     Population size =          86.36 (0.43 SE; 13.59 SD)
     Expected heterozygosity =  0.9293 (0.0005 SE; 0.0145 SD)
     Observed heterozygosity =  0.9462 (0.0011 SE; 0.0339 SD)
     Number of extant alleles = 24.65 (0.10 SE; 3.05 SD)
     Number of mt haplotypes =  7.21 (0.05 SE; 1.52 SD)

Year 20
     N[Extinct] =    0, P[E] =  0.000
     N[Surviving] =  1000, P[S] =  1.000
     Mean size (all populations) = 86.06 (0.42 SE; 13.42 SD)
  Means across extant populations only:
     Population size =          86.06 (0.42 SE; 13.42 SD)
     Expected heterozygosity =  0.9259 (0.0005 SE; 0.0155 SD)
     Observed heterozygosity =  0.9438 (0.0011 SE; 0.0354 SD)
     Number of extant alleles = 23.60 (0.10 SE; 3.05 SD)
     Number of mt haplotypes =  6.89 (0.05 SE; 1.51 SD)

Year 21
     N[Extinct] =    0, P[E] =  0.000
     N[Surviving] =  1000, P[S] =  1.000
     Mean size (all populations) = 85.33 (0.44 SE; 13.82 SD)
  Means across extant populations only:
     Population size =          85.33 (0.44 SE; 13.82 SD)
     Expected heterozygosity =  0.9227 (0.0005 SE; 0.0162 SD)
     Observed heterozygosity =  0.9399 (0.0011 SE; 0.0359 SD)
     Number of extant alleles = 22.70 (0.09 SE; 2.97 SD)
     Number of mt haplotypes =  6.58 (0.05 SE; 1.45 SD)

Year 22
     N[Extinct] =    0, P[E] =  0.000
     N[Surviving] =  1000, P[S] =  1.000
     Mean size (all populations) = 85.40 (0.41 SE; 12.96 SD)
  Means across extant populations only:
     Population size =          85.40 (0.41 SE; 12.96 SD)
     Expected heterozygosity =  0.9190 (0.0006 SE; 0.0175 SD)
     Observed heterozygosity =  0.9374 (0.0012 SE; 0.0370 SD)
     Number of extant alleles = 21.81 (0.09 SE; 2.90 SD)
     Number of mt haplotypes =  6.34 (0.05 SE; 1.43 SD)

Year 23
     N[Extinct] =    0, P[E] =  0.000
     N[Surviving] =  1000, P[S] =  1.000
     Mean size (all populations) = 84.77 (0.41 SE; 13.09 SD)
  Means across extant populations only:
     Population size =          84.77 (0.41 SE; 13.09 SD)
     Expected heterozygosity =  0.9155 (0.0006 SE; 0.0185 SD)
     Observed heterozygosity =  0.9337 (0.0012 SE; 0.0375 SD)
     Number of extant alleles = 20.96 (0.09 SE; 2.87 SD)
     Number of mt haplotypes =  6.12 (0.04 SE; 1.41 SD)

Year 24
     N[Extinct] =    0, P[E] =  0.000
     N[Surviving] =  1000, P[S] =  1.000
     Mean size (all populations) = 84.67 (0.42 SE; 13.21 SD)
  Means across extant populations only:
     Population size =          84.67 (0.42 SE; 13.21 SD)
     Expected heterozygosity =  0.9119 (0.0006 SE; 0.0195 SD)
     Observed heterozygosity =  0.9301 (0.0012 SE; 0.0379 SD)
     Number of extant alleles = 20.17 (0.09 SE; 2.82 SD)
     Number of mt haplotypes =  5.88 (0.04 SE; 1.40 SD)

Year 25
     N[Extinct] =    0, P[E] =  0.000
     N[Surviving] =  1000, P[S] =  1.000
     Mean size (all populations) = 83.67 (0.42 SE; 13.19 SD)
  Means across extant populations only:
     Population size =          83.67 (0.42 SE; 13.19 SD)
     Expected heterozygosity =  0.9087 (0.0007 SE; 0.0207 SD)
     Observed heterozygosity =  0.9268 (0.0012 SE; 0.0394 SD)
     Number of extant alleles = 19.45 (0.09 SE; 2.82 SD)
     Number of mt haplotypes =  5.67 (0.04 SE; 1.40 SD)

Year 26
     N[Extinct] =    0, P[E] =  0.000
     N[Surviving] =  1000, P[S] =  1.000
     Mean size (all populations) = 84.42 (0.40 SE; 12.77 SD)
  Means across extant populations only:
     Population size =          84.42 (0.40 SE; 12.77 SD)
     Expected heterozygosity =  0.9052 (0.0007 SE; 0.0220 SD)
     Observed heterozygosity =  0.9225 (0.0013 SE; 0.0415 SD)
     Number of extant alleles = 18.77 (0.09 SE; 2.74 SD)
     Number of mt haplotypes =  5.48 (0.04 SE; 1.36 SD)

Year 27
     N[Extinct] =    0, P[E] =  0.000
     N[Surviving] =  1000, P[S] =  1.000
     Mean size (all populations) = 82.95 (0.42 SE; 13.20 SD)
  Means across extant populations only:
     Population size =          82.95 (0.42 SE; 13.20 SD)
     Expected heterozygosity =  0.9016 (0.0007 SE; 0.0236 SD)
     Observed heterozygosity =  0.9198 (0.0013 SE; 0.0411 SD)
     Number of extant alleles = 18.16 (0.08 SE; 2.67 SD)
     Number of mt haplotypes =  5.28 (0.04 SE; 1.35 SD)

Year 28
     N[Extinct] =    0, P[E] =  0.000
     N[Surviving] =  1000, P[S] =  1.000
     Mean size (all populations) = 82.65 (0.42 SE; 13.21 SD)
  Means across extant populations only:
     Population size =          82.65 (0.42 SE; 13.21 SD)
     Expected heterozygosity =  0.8979 (0.0008 SE; 0.0249 SD)
     Observed heterozygosity =  0.9158 (0.0013 SE; 0.0424 SD)
     Number of extant alleles = 17.55 (0.08 SE; 2.64 SD)
     Number of mt haplotypes =  5.10 (0.04 SE; 1.33 SD)

Year 29
     N[Extinct] =    0, P[E] =  0.000
     N[Surviving] =  1000, P[S] =  1.000
     Mean size (all populations) = 81.98 (0.41 SE; 12.93 SD)
  Means across extant populations only:
     Population size =          81.98 (0.41 SE; 12.93 SD)
     Expected heterozygosity =  0.8942 (0.0008 SE; 0.0266 SD)
     Observed heterozygosity =  0.9122 (0.0014 SE; 0.0444 SD)
     Number of extant alleles = 16.98 (0.08 SE; 2.63 SD)
     Number of mt haplotypes =  4.93 (0.04 SE; 1.30 SD)

Year 30
     N[Extinct] =    0, P[E] =  0.000
     N[Surviving] =  1000, P[S] =  1.000
     Mean size (all populations) = 82.41 (0.39 SE; 12.49 SD)
  Means across extant populations only:
     Population size =          82.41 (0.39 SE; 12.49 SD)
     Expected heterozygosity =  0.8905 (0.0009 SE; 0.0283 SD)
     Observed heterozygosity =  0.9072 (0.0015 SE; 0.0465 SD)
     Number of extant alleles = 16.47 (0.08 SE; 2.61 SD)
     Number of mt haplotypes =  4.77 (0.04 SE; 1.28 SD)

Year 31
     N[Extinct] =    0, P[E] =  0.000
     N[Surviving] =  1000, P[S] =  1.000
     Mean size (all populations) = 81.68 (0.41 SE; 13.03 SD)
  Means across extant populations only:
     Population size =          81.68 (0.41 SE; 13.03 SD)
     Expected heterozygosity =  0.8869 (0.0009 SE; 0.0297 SD)
     Observed heterozygosity =  0.9047 (0.0015 SE; 0.0471 SD)
     Number of extant alleles = 16.00 (0.08 SE; 2.60 SD)
     Number of mt haplotypes =  4.63 (0.04 SE; 1.27 SD)

Year 32
     N[Extinct] =    0, P[E] =  0.000
     N[Surviving] =  1000, P[S] =  1.000
     Mean size (all populations) = 81.46 (0.40 SE; 12.57 SD)
  Means across extant populations only:
     Population size =          81.46 (0.40 SE; 12.57 SD)
     Expected heterozygosity =  0.8832 (0.0010 SE; 0.0316 SD)
     Observed heterozygosity =  0.9005 (0.0016 SE; 0.0499 SD)
     Number of extant alleles = 15.53 (0.08 SE; 2.56 SD)
     Number of mt haplotypes =  4.48 (0.04 SE; 1.25 SD)

Year 33
     N[Extinct] =    0, P[E] =  0.000
     N[Surviving] =  1000, P[S] =  1.000
     Mean size (all populations) = 80.64 (0.39 SE; 12.24 SD)
  Means across extant populations only:
     Population size =          80.64 (0.39 SE; 12.24 SD)
     Expected heterozygosity =  0.8796 (0.0010 SE; 0.0325 SD)
     Observed heterozygosity =  0.8977 (0.0016 SE; 0.0513 SD)
     Number of extant alleles = 15.08 (0.08 SE; 2.48 SD)
     Number of mt haplotypes =  4.37 (0.04 SE; 1.23 SD)

Year 34
     N[Extinct] =    0, P[E] =  0.000
     N[Surviving] =  1000, P[S] =  1.000
     Mean size (all populations) = 79.66 (0.41 SE; 13.03 SD)
  Means across extant populations only:
     Population size =          79.66 (0.41 SE; 13.03 SD)
     Expected heterozygosity =  0.8754 (0.0011 SE; 0.0355 SD)
     Observed heterozygosity =  0.8932 (0.0017 SE; 0.0534 SD)
     Number of extant alleles = 14.70 (0.08 SE; 2.42 SD)
     Number of mt haplotypes =  4.25 (0.04 SE; 1.23 SD)

Year 35
     N[Extinct] =    0, P[E] =  0.000
     N[Surviving] =  1000, P[S] =  1.000
     Mean size (all populations) = 79.72 (0.40 SE; 12.57 SD)
  Means across extant populations only:
     Population size =          79.72 (0.40 SE; 12.57 SD)
     Expected heterozygosity =  0.8714 (0.0012 SE; 0.0373 SD)
     Observed heterozygosity =  0.8871 (0.0017 SE; 0.0551 SD)
     Number of extant alleles = 14.29 (0.08 SE; 2.38 SD)
     Number of mt haplotypes =  4.12 (0.04 SE; 1.21 SD)

Year 36
     N[Extinct] =    0, P[E] =  0.000
     N[Surviving] =  1000, P[S] =  1.000
     Mean size (all populations) = 79.37 (0.39 SE; 12.48 SD)
  Means across extant populations only:
     Population size =          79.37 (0.39 SE; 12.48 SD)
     Expected heterozygosity =  0.8682 (0.0012 SE; 0.0393 SD)
     Observed heterozygosity =  0.8842 (0.0018 SE; 0.0565 SD)
     Number of extant alleles = 13.89 (0.07 SE; 2.37 SD)
     Number of mt haplotypes =  4.00 (0.04 SE; 1.19 SD)

Year 37
     N[Extinct] =    0, P[E] =  0.000
     N[Surviving] =  1000, P[S] =  1.000
     Mean size (all populations) = 78.13 (0.40 SE; 12.72 SD)
  Means across extant populations only:
     Population size =          78.13 (0.40 SE; 12.72 SD)
     Expected heterozygosity =  0.8644 (0.0013 SE; 0.0416 SD)
     Observed heterozygosity =  0.8799 (0.0019 SE; 0.0600 SD)
     Number of extant alleles = 13.54 (0.07 SE; 2.33 SD)
     Number of mt haplotypes =  3.91 (0.04 SE; 1.17 SD)

Year 38
     N[Extinct] =    0, P[E] =  0.000
     N[Surviving] =  1000, P[S] =  1.000
     Mean size (all populations) = 78.84 (0.39 SE; 12.36 SD)
  Means across extant populations only:
     Population size =          78.84 (0.39 SE; 12.36 SD)
     Expected heterozygosity =  0.8605 (0.0014 SE; 0.0429 SD)
     Observed heterozygosity =  0.8762 (0.0019 SE; 0.0609 SD)
     Number of extant alleles = 13.20 (0.07 SE; 2.31 SD)
     Number of mt haplotypes =  3.82 (0.04 SE; 1.17 SD)

Year 39
     N[Extinct] =    0, P[E] =  0.000
     N[Surviving] =  1000, P[S] =  1.000
     Mean size (all populations) = 77.24 (0.40 SE; 12.56 SD)
  Means across extant populations only:
     Population size =          77.24 (0.40 SE; 12.56 SD)
     Expected heterozygosity =  0.8569 (0.0014 SE; 0.0442 SD)
     Observed heterozygosity =  0.8752 (0.0019 SE; 0.0615 SD)
     Number of extant alleles = 12.86 (0.07 SE; 2.29 SD)
     Number of mt haplotypes =  3.72 (0.04 SE; 1.15 SD)

Year 40
     N[Extinct] =    0, P[E] =  0.000
     N[Surviving] =  1000, P[S] =  1.000
     Mean size (all populations) = 77.92 (0.39 SE; 12.40 SD)
  Means across extant populations only:
     Population size =          77.92 (0.39 SE; 12.40 SD)
     Expected heterozygosity =  0.8533 (0.0014 SE; 0.0455 SD)
     Observed heterozygosity =  0.8704 (0.0021 SE; 0.0650 SD)
     Number of extant alleles = 12.57 (0.07 SE; 2.28 SD)
     Number of mt haplotypes =  3.63 (0.04 SE; 1.12 SD)

Year 41
     N[Extinct] =    0, P[E] =  0.000
     N[Surviving] =  1000, P[S] =  1.000
     Mean size (all populations) = 76.86 (0.39 SE; 12.28 SD)
  Means across extant populations only:
     Population size =          76.86 (0.39 SE; 12.28 SD)
     Expected heterozygosity =  0.8501 (0.0015 SE; 0.0469 SD)
     Observed heterozygosity =  0.8661 (0.0021 SE; 0.0672 SD)
     Number of extant alleles = 12.28 (0.07 SE; 2.23 SD)
     Number of mt haplotypes =  3.54 (0.04 SE; 1.12 SD)

Year 42
     N[Extinct] =    0, P[E] =  0.000
     N[Surviving] =  1000, P[S] =  1.000
     Mean size (all populations) = 77.22 (0.39 SE; 12.44 SD)
  Means across extant populations only:
     Population size =          77.22 (0.39 SE; 12.44 SD)
     Expected heterozygosity =  0.8461 (0.0016 SE; 0.0496 SD)
     Observed heterozygosity =  0.8621 (0.0022 SE; 0.0684 SD)
     Number of extant alleles = 11.94 (0.07 SE; 2.18 SD)
     Number of mt haplotypes =  3.46 (0.03 SE; 1.11 SD)

Year 43
     N[Extinct] =    0, P[E] =  0.000
     N[Surviving] =  1000, P[S] =  1.000
     Mean size (all populations) = 76.00 (0.40 SE; 12.57 SD)
  Means across extant populations only:
     Population size =          76.00 (0.40 SE; 12.57 SD)
     Expected heterozygosity =  0.8429 (0.0016 SE; 0.0519 SD)
     Observed heterozygosity =  0.8575 (0.0023 SE; 0.0712 SD)
     Number of extant alleles = 11.66 (0.07 SE; 2.14 SD)
     Number of mt haplotypes =  3.39 (0.03 SE; 1.10 SD)

Year 44
     N[Extinct] =    0, P[E] =  0.000
     N[Surviving] =  1000, P[S] =  1.000
     Mean size (all populations) = 75.62 (0.37 SE; 11.76 SD)
  Means across extant populations only:
     Population size =          75.62 (0.37 SE; 11.76 SD)
     Expected heterozygosity =  0.8398 (0.0016 SE; 0.0520 SD)
     Observed heterozygosity =  0.8551 (0.0023 SE; 0.0723 SD)
     Number of extant alleles = 11.42 (0.07 SE; 2.10 SD)
     Number of mt haplotypes =  3.32 (0.03 SE; 1.06 SD)

Year 45
     N[Extinct] =    0, P[E] =  0.000
     N[Surviving] =  1000, P[S] =  1.000
     Mean size (all populations) = 75.18 (0.39 SE; 12.18 SD)
  Means across extant populations only:
     Population size =          75.18 (0.39 SE; 12.18 SD)
     Expected heterozygosity =  0.8358 (0.0017 SE; 0.0549 SD)
     Observed heterozygosity =  0.8537 (0.0023 SE; 0.0735 SD)
     Number of extant alleles = 11.20 (0.07 SE; 2.10 SD)
     Number of mt haplotypes =  3.26 (0.03 SE; 1.05 SD)

Year 46
     N[Extinct] =    0, P[E] =  0.000
     N[Surviving] =  1000, P[S] =  1.000
     Mean size (all populations) = 75.49 (0.38 SE; 12.00 SD)
  Means across extant populations only:
     Population size =          75.49 (0.38 SE; 12.00 SD)
     Expected heterozygosity =  0.8321 (0.0018 SE; 0.0563 SD)
     Observed heterozygosity =  0.8495 (0.0024 SE; 0.0754 SD)
     Number of extant alleles = 10.94 (0.06 SE; 2.05 SD)
     Number of mt haplotypes =  3.19 (0.03 SE; 1.04 SD)

Year 47
     N[Extinct] =    0, P[E] =  0.000
     N[Surviving] =  1000, P[S] =  1.000
     Mean size (all populations) = 74.27 (0.38 SE; 12.04 SD)
  Means across extant populations only:
     Population size =          74.27 (0.38 SE; 12.04 SD)
     Expected heterozygosity =  0.8281 (0.0018 SE; 0.0572 SD)
     Observed heterozygosity =  0.8452 (0.0024 SE; 0.0753 SD)
     Number of extant alleles = 10.72 (0.06 SE; 2.03 SD)
     Number of mt haplotypes =  3.12 (0.03 SE; 1.02 SD)

Year 48
     N[Extinct] =    0, P[E] =  0.000
     N[Surviving] =  1000, P[S] =  1.000
     Mean size (all populations) = 74.20 (0.39 SE; 12.24 SD)
  Means across extant populations only:
     Population size =          74.20 (0.39 SE; 12.24 SD)
     Expected heterozygosity =  0.8248 (0.0019 SE; 0.0591 SD)
     Observed heterozygosity =  0.8438 (0.0024 SE; 0.0766 SD)
     Number of extant alleles = 10.54 (0.06 SE; 2.05 SD)
     Number of mt haplotypes =  3.09 (0.03 SE; 1.01 SD)

Year 49
     N[Extinct] =    0, P[E] =  0.000
     N[Surviving] =  1000, P[S] =  1.000
     Mean size (all populations) = 74.28 (0.37 SE; 11.61 SD)
  Means across extant populations only:
     Population size =          74.28 (0.37 SE; 11.61 SD)
     Expected heterozygosity =  0.8207 (0.0019 SE; 0.0603 SD)
     Observed heterozygosity =  0.8397 (0.0024 SE; 0.0769 SD)
     Number of extant alleles = 10.31 (0.06 SE; 2.02 SD)
     Number of mt haplotypes =  3.03 (0.03 SE; 1.00 SD)

Year 50
     N[Extinct] =    0, P[E] =  0.000
     N[Surviving] =  1000, P[S] =  1.000
     Mean size (all populations) = 73.17 (0.37 SE; 11.64 SD)
  Means across extant populations only:
     Population size =          73.17 (0.37 SE; 11.64 SD)
     Expected heterozygosity =  0.8165 (0.0020 SE; 0.0618 SD)
     Observed heterozygosity =  0.8364 (0.0025 SE; 0.0786 SD)
     Number of extant alleles = 10.14 (0.06 SE; 2.02 SD)
     Number of mt haplotypes =  2.99 (0.03 SE; 1.00 SD)

Year 51
     N[Extinct] =    0, P[E] =  0.000
     N[Surviving] =  1000, P[S] =  1.000
     Mean size (all populations) = 72.76 (0.38 SE; 12.09 SD)
  Means across extant populations only:
     Population size =          72.76 (0.38 SE; 12.09 SD)
     Expected heterozygosity =  0.8129 (0.0020 SE; 0.0638 SD)
     Observed heterozygosity =  0.8308 (0.0026 SE; 0.0814 SD)
     Number of extant alleles = 9.92 (0.06 SE; 1.99 SD)
     Number of mt haplotypes =  2.94 (0.03 SE; 0.98 SD)

Year 52
     N[Extinct] =    0, P[E] =  0.000
     N[Surviving] =  1000, P[S] =  1.000
     Mean size (all populations) = 72.92 (0.37 SE; 11.82 SD)
  Means across extant populations only:
     Population size =          72.92 (0.37 SE; 11.82 SD)
     Expected heterozygosity =  0.8095 (0.0021 SE; 0.0651 SD)
     Observed heterozygosity =  0.8263 (0.0026 SE; 0.0814 SD)
     Number of extant alleles = 9.73 (0.06 SE; 1.97 SD)
     Number of mt haplotypes =  2.88 (0.03 SE; 0.98 SD)

Year 53
     N[Extinct] =    0, P[E] =  0.000
     N[Surviving] =  1000, P[S] =  1.000
     Mean size (all populations) = 71.46 (0.37 SE; 11.77 SD)
  Means across extant populations only:
     Population size =          71.46 (0.37 SE; 11.77 SD)
     Expected heterozygosity =  0.8050 (0.0021 SE; 0.0666 SD)
     Observed heterozygosity =  0.8205 (0.0026 SE; 0.0836 SD)
     Number of extant alleles = 9.51 (0.06 SE; 1.92 SD)
     Number of mt haplotypes =  2.81 (0.03 SE; 0.97 SD)

Year 54
     N[Extinct] =    0, P[E] =  0.000
     N[Surviving] =  1000, P[S] =  1.000
     Mean size (all populations) = 71.62 (0.37 SE; 11.66 SD)
  Means across extant populations only:
     Population size =          71.62 (0.37 SE; 11.66 SD)
     Expected heterozygosity =  0.8024 (0.0021 SE; 0.0678 SD)
     Observed heterozygosity =  0.8196 (0.0027 SE; 0.0857 SD)
     Number of extant alleles = 9.34 (0.06 SE; 1.94 SD)
     Number of mt haplotypes =  2.75 (0.03 SE; 0.96 SD)

Year 55
     N[Extinct] =    0, P[E] =  0.000
     N[Surviving] =  1000, P[S] =  1.000
     Mean size (all populations) = 70.97 (0.37 SE; 11.61 SD)
  Means across extant populations only:
     Population size =          70.97 (0.37 SE; 11.61 SD)
     Expected heterozygosity =  0.7990 (0.0022 SE; 0.0693 SD)
     Observed heterozygosity =  0.8152 (0.0028 SE; 0.0891 SD)
     Number of extant alleles = 9.20 (0.06 SE; 1.95 SD)
     Number of mt haplotypes =  2.72 (0.03 SE; 0.96 SD)

Year 56
     N[Extinct] =    0, P[E] =  0.000
     N[Surviving] =  1000, P[S] =  1.000
     Mean size (all populations) = 70.44 (0.35 SE; 11.10 SD)
  Means across extant populations only:
     Population size =          70.44 (0.35 SE; 11.10 SD)
     Expected heterozygosity =  0.7961 (0.0022 SE; 0.0701 SD)
     Observed heterozygosity =  0.8096 (0.0028 SE; 0.0895 SD)
     Number of extant alleles = 9.03 (0.06 SE; 1.95 SD)
     Number of mt haplotypes =  2.67 (0.03 SE; 0.94 SD)

Year 57
     N[Extinct] =    0, P[E] =  0.000
     N[Surviving] =  1000, P[S] =  1.000
     Mean size (all populations) = 70.54 (0.36 SE; 11.49 SD)
  Means across extant populations only:
     Population size =          70.54 (0.36 SE; 11.49 SD)
     Expected heterozygosity =  0.7925 (0.0023 SE; 0.0732 SD)
     Observed heterozygosity =  0.8066 (0.0029 SE; 0.0929 SD)
     Number of extant alleles = 8.86 (0.06 SE; 1.93 SD)
     Number of mt haplotypes =  2.62 (0.03 SE; 0.94 SD)

Year 58
     N[Extinct] =    0, P[E] =  0.000
     N[Surviving] =  1000, P[S] =  1.000
     Mean size (all populations) = 69.08 (0.35 SE; 11.08 SD)
  Means across extant populations only:
     Population size =          69.08 (0.35 SE; 11.08 SD)
     Expected heterozygosity =  0.7893 (0.0024 SE; 0.0751 SD)
     Observed heterozygosity =  0.8061 (0.0030 SE; 0.0945 SD)
     Number of extant alleles = 8.75 (0.06 SE; 1.93 SD)
     Number of mt haplotypes =  2.60 (0.03 SE; 0.95 SD)

Year 59
     N[Extinct] =    0, P[E] =  0.000
     N[Surviving] =  1000, P[S] =  1.000
     Mean size (all populations) = 69.26 (0.36 SE; 11.42 SD)
  Means across extant populations only:
     Population size =          69.26 (0.36 SE; 11.42 SD)
     Expected heterozygosity =  0.7852 (0.0024 SE; 0.0763 SD)
     Observed heterozygosity =  0.8010 (0.0030 SE; 0.0954 SD)
     Number of extant alleles = 8.61 (0.06 SE; 1.91 SD)
     Number of mt haplotypes =  2.55 (0.03 SE; 0.93 SD)

Year 60
     N[Extinct] =    0, P[E] =  0.000
     N[Surviving] =  1000, P[S] =  1.000
     Mean size (all populations) = 68.98 (0.35 SE; 11.09 SD)
  Means across extant populations only:
     Population size =          68.98 (0.35 SE; 11.09 SD)
     Expected heterozygosity =  0.7815 (0.0024 SE; 0.0772 SD)
     Observed heterozygosity =  0.7994 (0.0030 SE; 0.0945 SD)
     Number of extant alleles = 8.45 (0.06 SE; 1.86 SD)
     Number of mt haplotypes =  2.51 (0.03 SE; 0.92 SD)

Year 61
     N[Extinct] =    0, P[E] =  0.000
     N[Surviving] =  1000, P[S] =  1.000
     Mean size (all populations) = 68.25 (0.36 SE; 11.28 SD)
  Means across extant populations only:
     Population size =          68.25 (0.36 SE; 11.28 SD)
     Expected heterozygosity =  0.7782 (0.0024 SE; 0.0768 SD)
     Observed heterozygosity =  0.7949 (0.0030 SE; 0.0949 SD)
     Number of extant alleles = 8.30 (0.06 SE; 1.81 SD)
     Number of mt haplotypes =  2.47 (0.03 SE; 0.91 SD)

Year 62
     N[Extinct] =    0, P[E] =  0.000
     N[Surviving] =  1000, P[S] =  1.000
     Mean size (all populations) = 68.18 (0.34 SE; 10.89 SD)
  Means across extant populations only:
     Population size =          68.18 (0.34 SE; 10.89 SD)
     Expected heterozygosity =  0.7746 (0.0025 SE; 0.0789 SD)
     Observed heterozygosity =  0.7933 (0.0030 SE; 0.0951 SD)
     Number of extant alleles = 8.19 (0.06 SE; 1.82 SD)
     Number of mt haplotypes =  2.44 (0.03 SE; 0.90 SD)

Year 63
     N[Extinct] =    0, P[E] =  0.000
     N[Surviving] =  1000, P[S] =  1.000
     Mean size (all populations) = 67.31 (0.35 SE; 11.21 SD)
  Means across extant populations only:
     Population size =          67.31 (0.35 SE; 11.21 SD)
     Expected heterozygosity =  0.7715 (0.0026 SE; 0.0807 SD)
     Observed heterozygosity =  0.7891 (0.0031 SE; 0.0974 SD)
     Number of extant alleles = 8.04 (0.06 SE; 1.83 SD)
     Number of mt haplotypes =  2.40 (0.03 SE; 0.88 SD)

Year 64
     N[Extinct] =    0, P[E] =  0.000
     N[Surviving] =  1000, P[S] =  1.000
     Mean size (all populations) = 66.94 (0.35 SE; 11.03 SD)
  Means across extant populations only:
     Population size =          66.94 (0.35 SE; 11.03 SD)
     Expected heterozygosity =  0.7682 (0.0026 SE; 0.0810 SD)
     Observed heterozygosity =  0.7864 (0.0031 SE; 0.0975 SD)
     Number of extant alleles = 7.92 (0.06 SE; 1.78 SD)
     Number of mt haplotypes =  2.37 (0.03 SE; 0.89 SD)

Year 65
     N[Extinct] =    0, P[E] =  0.000
     N[Surviving] =  1000, P[S] =  1.000
     Mean size (all populations) = 66.82 (0.35 SE; 10.99 SD)
  Means across extant populations only:
     Population size =          66.82 (0.35 SE; 10.99 SD)
     Expected heterozygosity =  0.7652 (0.0026 SE; 0.0814 SD)
     Observed heterozygosity =  0.7832 (0.0031 SE; 0.0977 SD)
     Number of extant alleles = 7.79 (0.06 SE; 1.75 SD)
     Number of mt haplotypes =  2.35 (0.03 SE; 0.88 SD)

Year 66
     N[Extinct] =    0, P[E] =  0.000
     N[Surviving] =  1000, P[S] =  1.000
     Mean size (all populations) = 65.77 (0.35 SE; 11.18 SD)
  Means across extant populations only:
     Population size =          65.77 (0.35 SE; 11.18 SD)
     Expected heterozygosity =  0.7617 (0.0026 SE; 0.0830 SD)
     Observed heterozygosity =  0.7816 (0.0032 SE; 0.1005 SD)
     Number of extant alleles = 7.65 (0.06 SE; 1.76 SD)
     Number of mt haplotypes =  2.31 (0.03 SE; 0.87 SD)

Year 67
     N[Extinct] =    0, P[E] =  0.000
     N[Surviving] =  1000, P[S] =  1.000
     Mean size (all populations) = 66.22 (0.35 SE; 10.95 SD)
  Means across extant populations only:
     Population size =          66.22 (0.35 SE; 10.95 SD)
     Expected heterozygosity =  0.7577 (0.0026 SE; 0.0834 SD)
     Observed heterozygosity =  0.7756 (0.0032 SE; 0.1019 SD)
     Number of extant alleles = 7.52 (0.05 SE; 1.72 SD)
     Number of mt haplotypes =  2.26 (0.03 SE; 0.87 SD)

Year 68
     N[Extinct] =    0, P[E] =  0.000
     N[Surviving] =  1000, P[S] =  1.000
     Mean size (all populations) = 65.83 (0.33 SE; 10.49 SD)
  Means across extant populations only:
     Population size =          65.83 (0.33 SE; 10.49 SD)
     Expected heterozygosity =  0.7546 (0.0027 SE; 0.0844 SD)
     Observed heterozygosity =  0.7736 (0.0032 SE; 0.1027 SD)
     Number of extant alleles = 7.44 (0.06 SE; 1.74 SD)
     Number of mt haplotypes =  2.23 (0.03 SE; 0.87 SD)

Year 69
     N[Extinct] =    0, P[E] =  0.000
     N[Surviving] =  1000, P[S] =  1.000
     Mean size (all populations) = 64.78 (0.33 SE; 10.54 SD)
  Means across extant populations only:
     Population size =          64.78 (0.33 SE; 10.54 SD)
     Expected heterozygosity =  0.7498 (0.0028 SE; 0.0878 SD)
     Observed heterozygosity =  0.7673 (0.0033 SE; 0.1056 SD)
     Number of extant alleles = 7.32 (0.05 SE; 1.70 SD)
     Number of mt haplotypes =  2.20 (0.03 SE; 0.85 SD)

Year 70
     N[Extinct] =    0, P[E] =  0.000
     N[Surviving] =  1000, P[S] =  1.000
     Mean size (all populations) = 64.85 (0.34 SE; 10.66 SD)
  Means across extant populations only:
     Population size =          64.85 (0.34 SE; 10.66 SD)
     Expected heterozygosity =  0.7476 (0.0028 SE; 0.0887 SD)
     Observed heterozygosity =  0.7674 (0.0033 SE; 0.1049 SD)
     Number of extant alleles = 7.19 (0.05 SE; 1.70 SD)
     Number of mt haplotypes =  2.17 (0.03 SE; 0.87 SD)

Year 71
     N[Extinct] =    0, P[E] =  0.000
     N[Surviving] =  1000, P[S] =  1.000
     Mean size (all populations) = 64.08 (0.34 SE; 10.60 SD)
  Means across extant populations only:
     Population size =          64.08 (0.34 SE; 10.60 SD)
     Expected heterozygosity =  0.7440 (0.0029 SE; 0.0907 SD)
     Observed heterozygosity =  0.7641 (0.0034 SE; 0.1088 SD)
     Number of extant alleles = 7.07 (0.05 SE; 1.69 SD)
     Number of mt haplotypes =  2.13 (0.03 SE; 0.85 SD)

Year 72
     N[Extinct] =    0, P[E] =  0.000
     N[Surviving] =  1000, P[S] =  1.000
     Mean size (all populations) = 64.01 (0.34 SE; 10.90 SD)
  Means across extant populations only:
     Population size =          64.01 (0.34 SE; 10.90 SD)
     Expected heterozygosity =  0.7395 (0.0029 SE; 0.0923 SD)
     Observed heterozygosity =  0.7598 (0.0035 SE; 0.1096 SD)
     Number of extant alleles = 6.96 (0.05 SE; 1.66 SD)
     Number of mt haplotypes =  2.13 (0.03 SE; 0.85 SD)

Year 73
     N[Extinct] =    0, P[E] =  0.000
     N[Surviving] =  1000, P[S] =  1.000
     Mean size (all populations) = 63.07 (0.33 SE; 10.57 SD)
  Means across extant populations only:
     Population size =          63.07 (0.33 SE; 10.57 SD)
     Expected heterozygosity =  0.7367 (0.0029 SE; 0.0929 SD)
     Observed heterozygosity =  0.7550 (0.0035 SE; 0.1107 SD)
     Number of extant alleles = 6.83 (0.05 SE; 1.62 SD)
     Number of mt haplotypes =  2.08 (0.03 SE; 0.83 SD)

Year 74
     N[Extinct] =    0, P[E] =  0.000
     N[Surviving] =  1000, P[S] =  1.000
     Mean size (all populations) = 62.57 (0.34 SE; 10.60 SD)
  Means across extant populations only:
     Population size =          62.57 (0.34 SE; 10.60 SD)
     Expected heterozygosity =  0.7330 (0.0030 SE; 0.0941 SD)
     Observed heterozygosity =  0.7520 (0.0036 SE; 0.1127 SD)
     Number of extant alleles = 6.75 (0.05 SE; 1.61 SD)
     Number of mt haplotypes =  2.06 (0.03 SE; 0.83 SD)

Year 75
     N[Extinct] =    0, P[E] =  0.000
     N[Surviving] =  1000, P[S] =  1.000
     Mean size (all populations) = 62.49 (0.33 SE; 10.34 SD)
  Means across extant populations only:
     Population size =          62.49 (0.33 SE; 10.34 SD)
     Expected heterozygosity =  0.7306 (0.0030 SE; 0.0945 SD)
     Observed heterozygosity =  0.7487 (0.0036 SE; 0.1128 SD)
     Number of extant alleles = 6.65 (0.05 SE; 1.60 SD)
     Number of mt haplotypes =  2.04 (0.03 SE; 0.83 SD)

Year 76
     N[Extinct] =    0, P[E] =  0.000
     N[Surviving] =  1000, P[S] =  1.000
     Mean size (all populations) = 61.96 (0.33 SE; 10.44 SD)
  Means across extant populations only:
     Population size =          61.96 (0.33 SE; 10.44 SD)
     Expected heterozygosity =  0.7266 (0.0031 SE; 0.0979 SD)
     Observed heterozygosity =  0.7461 (0.0037 SE; 0.1164 SD)
     Number of extant alleles = 6.58 (0.05 SE; 1.58 SD)
     Number of mt haplotypes =  2.01 (0.03 SE; 0.82 SD)

Year 77
     N[Extinct] =    0, P[E] =  0.000
     N[Surviving] =  1000, P[S] =  1.000
     Mean size (all populations) = 61.55 (0.32 SE; 10.24 SD)
  Means across extant populations only:
     Population size =          61.55 (0.32 SE; 10.24 SD)
     Expected heterozygosity =  0.7245 (0.0031 SE; 0.0993 SD)
     Observed heterozygosity =  0.7404 (0.0037 SE; 0.1170 SD)
     Number of extant alleles = 6.48 (0.05 SE; 1.58 SD)
     Number of mt haplotypes =  1.99 (0.03 SE; 0.79 SD)

Year 78
     N[Extinct] =    0, P[E] =  0.000
     N[Surviving] =  1000, P[S] =  1.000
     Mean size (all populations) = 61.42 (0.32 SE; 10.03 SD)
  Means across extant populations only:
     Population size =          61.42 (0.32 SE; 10.03 SD)
     Expected heterozygosity =  0.7205 (0.0032 SE; 0.1012 SD)
     Observed heterozygosity =  0.7372 (0.0038 SE; 0.1189 SD)
     Number of extant alleles = 6.39 (0.05 SE; 1.56 SD)
     Number of mt haplotypes =  1.95 (0.02 SE; 0.79 SD)

Year 79
     N[Extinct] =    0, P[E] =  0.000
     N[Surviving] =  1000, P[S] =  1.000
     Mean size (all populations) = 60.36 (0.32 SE; 10.13 SD)
  Means across extant populations only:
     Population size =          60.36 (0.32 SE; 10.13 SD)
     Expected heterozygosity =  0.7158 (0.0033 SE; 0.1033 SD)
     Observed heterozygosity =  0.7331 (0.0038 SE; 0.1213 SD)
     Number of extant alleles = 6.29 (0.05 SE; 1.55 SD)
     Number of mt haplotypes =  1.94 (0.02 SE; 0.78 SD)

Year 80
     N[Extinct] =    0, P[E] =  0.000
     N[Surviving] =  1000, P[S] =  1.000
     Mean size (all populations) = 60.17 (0.33 SE; 10.53 SD)
  Means across extant populations only:
     Population size =          60.17 (0.33 SE; 10.53 SD)
     Expected heterozygosity =  0.7126 (0.0033 SE; 0.1040 SD)
     Observed heterozygosity =  0.7287 (0.0039 SE; 0.1222 SD)
     Number of extant alleles = 6.21 (0.05 SE; 1.53 SD)
     Number of mt haplotypes =  1.92 (0.02 SE; 0.77 SD)

Year 81
     N[Extinct] =    0, P[E] =  0.000
     N[Surviving] =  1000, P[S] =  1.000
     Mean size (all populations) = 59.63 (0.33 SE; 10.28 SD)
  Means across extant populations only:
     Population size =          59.63 (0.33 SE; 10.28 SD)
     Expected heterozygosity =  0.7097 (0.0033 SE; 0.1059 SD)
     Observed heterozygosity =  0.7282 (0.0039 SE; 0.1237 SD)
     Number of extant alleles = 6.11 (0.05 SE; 1.52 SD)
     Number of mt haplotypes =  1.90 (0.02 SE; 0.76 SD)

Year 82
     N[Extinct] =    0, P[E] =  0.000
     N[Surviving] =  1000, P[S] =  1.000
     Mean size (all populations) = 59.46 (0.32 SE; 10.17 SD)
  Means across extant populations only:
     Population size =          59.46 (0.32 SE; 10.17 SD)
     Expected heterozygosity =  0.7071 (0.0034 SE; 0.1067 SD)
     Observed heterozygosity =  0.7270 (0.0040 SE; 0.1257 SD)
     Number of extant alleles = 6.06 (0.05 SE; 1.55 SD)
     Number of mt haplotypes =  1.88 (0.02 SE; 0.77 SD)

Year 83
     N[Extinct] =    0, P[E] =  0.000
     N[Surviving] =  1000, P[S] =  1.000
     Mean size (all populations) = 58.90 (0.31 SE; 9.73 SD)
  Means across extant populations only:
     Population size =          58.90 (0.31 SE; 9.73 SD)
     Expected heterozygosity =  0.7035 (0.0034 SE; 0.1066 SD)
     Observed heterozygosity =  0.7210 (0.0040 SE; 0.1254 SD)
     Number of extant alleles = 6.00 (0.05 SE; 1.56 SD)
     Number of mt haplotypes =  1.86 (0.02 SE; 0.76 SD)

Year 84
     N[Extinct] =    0, P[E] =  0.000
     N[Surviving] =  1000, P[S] =  1.000
     Mean size (all populations) = 58.62 (0.32 SE; 10.24 SD)
  Means across extant populations only:
     Population size =          58.62 (0.32 SE; 10.24 SD)
     Expected heterozygosity =  0.7007 (0.0034 SE; 0.1080 SD)
     Observed heterozygosity =  0.7192 (0.0040 SE; 0.1261 SD)
     Number of extant alleles = 5.92 (0.05 SE; 1.56 SD)
     Number of mt haplotypes =  1.83 (0.02 SE; 0.75 SD)

Year 85
     N[Extinct] =    0, P[E] =  0.000
     N[Surviving] =  1000, P[S] =  1.000
     Mean size (all populations) = 58.02 (0.32 SE; 10.08 SD)
  Means across extant populations only:
     Population size =          58.02 (0.32 SE; 10.08 SD)
     Expected heterozygosity =  0.6971 (0.0034 SE; 0.1085 SD)
     Observed heterozygosity =  0.7140 (0.0040 SE; 0.1280 SD)
     Number of extant alleles = 5.87 (0.05 SE; 1.55 SD)
     Number of mt haplotypes =  1.82 (0.02 SE; 0.76 SD)

Year 86
     N[Extinct] =    0, P[E] =  0.000
     N[Surviving] =  1000, P[S] =  1.000
     Mean size (all populations) = 57.92 (0.31 SE; 9.83 SD)
  Means across extant populations only:
     Population size =          57.92 (0.31 SE; 9.83 SD)
     Expected heterozygosity =  0.6935 (0.0035 SE; 0.1103 SD)
     Observed heterozygosity =  0.7128 (0.0041 SE; 0.1294 SD)
     Number of extant alleles = 5.79 (0.05 SE; 1.54 SD)
     Number of mt haplotypes =  1.80 (0.02 SE; 0.75 SD)

Year 87
     N[Extinct] =    0, P[E] =  0.000
     N[Surviving] =  1000, P[S] =  1.000
     Mean size (all populations) = 56.97 (0.31 SE; 9.89 SD)
  Means across extant populations only:
     Population size =          56.97 (0.31 SE; 9.89 SD)
     Expected heterozygosity =  0.6894 (0.0036 SE; 0.1125 SD)
     Observed heterozygosity =  0.7076 (0.0042 SE; 0.1317 SD)
     Number of extant alleles = 5.70 (0.05 SE; 1.51 SD)
     Number of mt haplotypes =  1.80 (0.02 SE; 0.75 SD)

Year 88
     N[Extinct] =    0, P[E] =  0.000
     N[Surviving] =  1000, P[S] =  1.000
     Mean size (all populations) = 57.05 (0.31 SE; 9.71 SD)
  Means across extant populations only:
     Population size =          57.05 (0.31 SE; 9.71 SD)
     Expected heterozygosity =  0.6855 (0.0036 SE; 0.1127 SD)
     Observed heterozygosity =  0.7040 (0.0042 SE; 0.1326 SD)
     Number of extant alleles = 5.60 (0.05 SE; 1.49 SD)
     Number of mt haplotypes =  1.78 (0.02 SE; 0.74 SD)

Year 89
     N[Extinct] =    0, P[E] =  0.000
     N[Surviving] =  1000, P[S] =  1.000
     Mean size (all populations) = 56.01 (0.30 SE; 9.39 SD)
  Means across extant populations only:
     Population size =          56.01 (0.30 SE; 9.39 SD)
     Expected heterozygosity =  0.6803 (0.0037 SE; 0.1166 SD)
     Observed heterozygosity =  0.7014 (0.0043 SE; 0.1373 SD)
     Number of extant alleles = 5.53 (0.05 SE; 1.47 SD)
     Number of mt haplotypes =  1.75 (0.02 SE; 0.73 SD)

Year 90
     N[Extinct] =    0, P[E] =  0.000
     N[Surviving] =  1000, P[S] =  1.000
     Mean size (all populations) = 55.88 (0.31 SE; 9.71 SD)
  Means across extant populations only:
     Population size =          55.88 (0.31 SE; 9.71 SD)
     Expected heterozygosity =  0.6765 (0.0038 SE; 0.1188 SD)
     Observed heterozygosity =  0.6973 (0.0044 SE; 0.1377 SD)
     Number of extant alleles = 5.48 (0.05 SE; 1.47 SD)
     Number of mt haplotypes =  1.74 (0.02 SE; 0.75 SD)

Year 91
     N[Extinct] =    0, P[E] =  0.000
     N[Surviving] =  1000, P[S] =  1.000
     Mean size (all populations) = 55.60 (0.30 SE; 9.45 SD)
  Means across extant populations only:
     Population size =          55.60 (0.30 SE; 9.45 SD)
     Expected heterozygosity =  0.6730 (0.0038 SE; 0.1190 SD)
     Observed heterozygosity =  0.6931 (0.0044 SE; 0.1390 SD)
     Number of extant alleles = 5.42 (0.05 SE; 1.46 SD)
     Number of mt haplotypes =  1.73 (0.02 SE; 0.73 SD)

Year 92
     N[Extinct] =    0, P[E] =  0.000
     N[Surviving] =  1000, P[S] =  1.000
     Mean size (all populations) = 54.95 (0.30 SE; 9.49 SD)
  Means across extant populations only:
     Population size =          54.95 (0.30 SE; 9.49 SD)
     Expected heterozygosity =  0.6687 (0.0038 SE; 0.1215 SD)
     Observed heterozygosity =  0.6921 (0.0045 SE; 0.1417 SD)
     Number of extant alleles = 5.34 (0.05 SE; 1.45 SD)
     Number of mt haplotypes =  1.72 (0.02 SE; 0.73 SD)

Year 93
     N[Extinct] =    0, P[E] =  0.000
     N[Surviving] =  1000, P[S] =  1.000
     Mean size (all populations) = 54.86 (0.29 SE; 9.23 SD)
  Means across extant populations only:
     Population size =          54.86 (0.29 SE; 9.23 SD)
     Expected heterozygosity =  0.6638 (0.0040 SE; 0.1252 SD)
     Observed heterozygosity =  0.6839 (0.0045 SE; 0.1439 SD)
     Number of extant alleles = 5.28 (0.04 SE; 1.41 SD)
     Number of mt haplotypes =  1.70 (0.02 SE; 0.72 SD)

Year 94
     N[Extinct] =    0, P[E] =  0.000
     N[Surviving] =  1000, P[S] =  1.000
     Mean size (all populations) = 54.42 (0.29 SE; 9.26 SD)
  Means across extant populations only:
     Population size =          54.42 (0.29 SE; 9.26 SD)
     Expected heterozygosity =  0.6613 (0.0040 SE; 0.1257 SD)
     Observed heterozygosity =  0.6819 (0.0045 SE; 0.1432 SD)
     Number of extant alleles = 5.24 (0.04 SE; 1.42 SD)
     Number of mt haplotypes =  1.69 (0.02 SE; 0.71 SD)

Year 95
     N[Extinct] =    0, P[E] =  0.000
     N[Surviving] =  1000, P[S] =  1.000
     Mean size (all populations) = 53.79 (0.29 SE; 9.07 SD)
  Means across extant populations only:
     Population size =          53.79 (0.29 SE; 9.07 SD)
     Expected heterozygosity =  0.6574 (0.0040 SE; 0.1262 SD)
     Observed heterozygosity =  0.6767 (0.0046 SE; 0.1450 SD)
     Number of extant alleles = 5.18 (0.04 SE; 1.39 SD)
     Number of mt haplotypes =  1.67 (0.02 SE; 0.70 SD)

Year 96
     N[Extinct] =    0, P[E] =  0.000
     N[Surviving] =  1000, P[S] =  1.000
     Mean size (all populations) = 53.25 (0.29 SE; 9.32 SD)
  Means across extant populations only:
     Population size =          53.25 (0.29 SE; 9.32 SD)
     Expected heterozygosity =  0.6543 (0.0041 SE; 0.1287 SD)
     Observed heterozygosity =  0.6768 (0.0047 SE; 0.1485 SD)
     Number of extant alleles = 5.12 (0.04 SE; 1.39 SD)
     Number of mt haplotypes =  1.66 (0.02 SE; 0.70 SD)

Year 97
     N[Extinct] =    0, P[E] =  0.000
     N[Surviving] =  1000, P[S] =  1.000
     Mean size (all populations) = 52.66 (0.29 SE; 9.27 SD)
  Means across extant populations only:
     Population size =          52.66 (0.29 SE; 9.27 SD)
     Expected heterozygosity =  0.6497 (0.0041 SE; 0.1311 SD)
     Observed heterozygosity =  0.6713 (0.0047 SE; 0.1487 SD)
     Number of extant alleles = 5.03 (0.04 SE; 1.41 SD)
     Number of mt haplotypes =  1.63 (0.02 SE; 0.69 SD)

Year 98
     N[Extinct] =    0, P[E] =  0.000
     N[Surviving] =  1000, P[S] =  1.000
     Mean size (all populations) = 51.98 (0.30 SE; 9.41 SD)
  Means across extant populations only:
     Population size =          51.98 (0.30 SE; 9.41 SD)
     Expected heterozygosity =  0.6466 (0.0041 SE; 0.1311 SD)
     Observed heterozygosity =  0.6670 (0.0047 SE; 0.1500 SD)
     Number of extant alleles = 4.98 (0.04 SE; 1.39 SD)
     Number of mt haplotypes =  1.63 (0.02 SE; 0.69 SD)

Year 99
     N[Extinct] =    0, P[E] =  0.000
     N[Surviving] =  1000, P[S] =  1.000
     Mean size (all populations) = 52.44 (0.28 SE; 8.86 SD)
  Means across extant populations only:
     Population size =          52.44 (0.28 SE; 8.86 SD)
     Expected heterozygosity =  0.6430 (0.0042 SE; 0.1332 SD)
     Observed heterozygosity =  0.6648 (0.0048 SE; 0.1526 SD)
     Number of extant alleles = 4.92 (0.04 SE; 1.40 SD)
     Number of mt haplotypes =  1.62 (0.02 SE; 0.68 SD)

Year 100
     N[Extinct] =    0, P[E] =  0.000
     N[Surviving] =  1000, P[S] =  1.000
     Mean size (all populations) = 50.87 (0.29 SE; 9.26 SD)
  Means across extant populations only:
     Population size =          50.87 (0.29 SE; 9.26 SD)
     Expected heterozygosity =  0.6403 (0.0042 SE; 0.1341 SD)
     Observed heterozygosity =  0.6639 (0.0049 SE; 0.1547 SD)
     Number of extant alleles = 4.86 (0.04 SE; 1.38 SD)
     Number of mt haplotypes =  1.59 (0.02 SE; 0.66 SD)

Year 101
     N[Extinct] =    0, P[E] =  0.000
     N[Surviving] =  1000, P[S] =  1.000
     Mean size (all populations) = 51.49 (0.30 SE; 9.34 SD)
  Means across extant populations only:
     Population size =          51.49 (0.30 SE; 9.34 SD)
     Expected heterozygosity =  0.6359 (0.0044 SE; 0.1376 SD)
     Observed heterozygosity =  0.6576 (0.0050 SE; 0.1566 SD)
     Number of extant alleles = 4.81 (0.04 SE; 1.38 SD)
     Number of mt haplotypes =  1.58 (0.02 SE; 0.66 SD)

Year 102
     N[Extinct] =    0, P[E] =  0.000
     N[Surviving] =  1000, P[S] =  1.000
     Mean size (all populations) = 50.31 (0.28 SE; 8.82 SD)
  Means across extant populations only:
     Population size =          50.31 (0.28 SE; 8.82 SD)
     Expected heterozygosity =  0.6329 (0.0043 SE; 0.1368 SD)
     Observed heterozygosity =  0.6550 (0.0050 SE; 0.1582 SD)
     Number of extant alleles = 4.77 (0.04 SE; 1.34 SD)
     Number of mt haplotypes =  1.58 (0.02 SE; 0.66 SD)

Year 103
     N[Extinct] =    0, P[E] =  0.000
     N[Surviving] =  1000, P[S] =  1.000
     Mean size (all populations) = 49.73 (0.29 SE; 9.17 SD)
  Means across extant populations only:
     Population size =          49.73 (0.29 SE; 9.17 SD)
     Expected heterozygosity =  0.6297 (0.0043 SE; 0.1362 SD)
     Observed heterozygosity =  0.6506 (0.0050 SE; 0.1567 SD)
     Number of extant alleles = 4.70 (0.04 SE; 1.31 SD)
     Number of mt haplotypes =  1.55 (0.02 SE; 0.63 SD)

Year 104
     N[Extinct] =    0, P[E] =  0.000
     N[Surviving] =  1000, P[S] =  1.000
     Mean size (all populations) = 50.06 (0.29 SE; 9.02 SD)
  Means across extant populations only:
     Population size =          50.06 (0.29 SE; 9.02 SD)
     Expected heterozygosity =  0.6264 (0.0043 SE; 0.1373 SD)
     Observed heterozygosity =  0.6458 (0.0050 SE; 0.1585 SD)
     Number of extant alleles = 4.66 (0.04 SE; 1.31 SD)
     Number of mt haplotypes =  1.55 (0.02 SE; 0.64 SD)

Year 105
     N[Extinct] =    0, P[E] =  0.000
     N[Surviving] =  1000, P[S] =  1.000
     Mean size (all populations) = 49.73 (0.28 SE; 8.81 SD)
  Means across extant populations only:
     Population size =          49.73 (0.28 SE; 8.81 SD)
     Expected heterozygosity =  0.6223 (0.0044 SE; 0.1398 SD)
     Observed heterozygosity =  0.6425 (0.0051 SE; 0.1621 SD)
     Number of extant alleles = 4.61 (0.04 SE; 1.33 SD)
     Number of mt haplotypes =  1.55 (0.02 SE; 0.64 SD)

Year 106
     N[Extinct] =    0, P[E] =  0.000
     N[Surviving] =  1000, P[S] =  1.000
     Mean size (all populations) = 48.70 (0.28 SE; 8.71 SD)
  Means across extant populations only:
     Population size =          48.70 (0.28 SE; 8.71 SD)
     Expected heterozygosity =  0.6185 (0.0045 SE; 0.1409 SD)
     Observed heterozygosity =  0.6384 (0.0052 SE; 0.1647 SD)
     Number of extant alleles = 4.57 (0.04 SE; 1.36 SD)
     Number of mt haplotypes =  1.54 (0.02 SE; 0.64 SD)

Year 107
     N[Extinct] =    0, P[E] =  0.000
     N[Surviving] =  1000, P[S] =  1.000
     Mean size (all populations) = 48.40 (0.28 SE; 8.79 SD)
  Means across extant populations only:
     Population size =          48.40 (0.28 SE; 8.79 SD)
     Expected heterozygosity =  0.6145 (0.0045 SE; 0.1439 SD)
     Observed heterozygosity =  0.6341 (0.0053 SE; 0.1670 SD)
     Number of extant alleles = 4.54 (0.04 SE; 1.37 SD)
     Number of mt haplotypes =  1.54 (0.02 SE; 0.64 SD)

Year 108
     N[Extinct] =    0, P[E] =  0.000
     N[Surviving] =  1000, P[S] =  1.000
     Mean size (all populations) = 48.05 (0.28 SE; 8.85 SD)
  Means across extant populations only:
     Population size =          48.05 (0.28 SE; 8.85 SD)
     Expected heterozygosity =  0.6115 (0.0045 SE; 0.1433 SD)
     Observed heterozygosity =  0.6290 (0.0053 SE; 0.1668 SD)
     Number of extant alleles = 4.50 (0.04 SE; 1.37 SD)
     Number of mt haplotypes =  1.52 (0.02 SE; 0.63 SD)

Year 109
     N[Extinct] =    0, P[E] =  0.000
     N[Surviving] =  1000, P[S] =  1.000
     Mean size (all populations) = 47.85 (0.27 SE; 8.54 SD)
  Means across extant populations only:
     Population size =          47.85 (0.27 SE; 8.54 SD)
     Expected heterozygosity =  0.6077 (0.0046 SE; 0.1446 SD)
     Observed heterozygosity =  0.6254 (0.0053 SE; 0.1662 SD)
     Number of extant alleles = 4.45 (0.04 SE; 1.35 SD)
     Number of mt haplotypes =  1.51 (0.02 SE; 0.63 SD)

Year 110
     N[Extinct] =    0, P[E] =  0.000
     N[Surviving] =  1000, P[S] =  1.000
     Mean size (all populations) = 46.97 (0.27 SE; 8.52 SD)
  Means across extant populations only:
     Population size =          46.97 (0.27 SE; 8.52 SD)
     Expected heterozygosity =  0.6023 (0.0047 SE; 0.1475 SD)
     Observed heterozygosity =  0.6210 (0.0053 SE; 0.1687 SD)
     Number of extant alleles = 4.39 (0.04 SE; 1.34 SD)
     Number of mt haplotypes =  1.51 (0.02 SE; 0.61 SD)

Year 111
     N[Extinct] =    0, P[E] =  0.000
     N[Surviving] =  1000, P[S] =  1.000
     Mean size (all populations) = 46.82 (0.27 SE; 8.50 SD)
  Means across extant populations only:
     Population size =          46.82 (0.27 SE; 8.50 SD)
     Expected heterozygosity =  0.5985 (0.0047 SE; 0.1485 SD)
     Observed heterozygosity =  0.6178 (0.0054 SE; 0.1716 SD)
     Number of extant alleles = 4.34 (0.04 SE; 1.33 SD)
     Number of mt haplotypes =  1.49 (0.02 SE; 0.60 SD)

Year 112
     N[Extinct] =    0, P[E] =  0.000
     N[Surviving] =  1000, P[S] =  1.000
     Mean size (all populations) = 46.31 (0.28 SE; 8.88 SD)
  Means across extant populations only:
     Population size =          46.31 (0.28 SE; 8.88 SD)
     Expected heterozygosity =  0.5938 (0.0047 SE; 0.1495 SD)
     Observed heterozygosity =  0.6162 (0.0054 SE; 0.1717 SD)
     Number of extant alleles = 4.30 (0.04 SE; 1.33 SD)
     Number of mt haplotypes =  1.48 (0.02 SE; 0.59 SD)

Year 113
     N[Extinct] =    0, P[E] =  0.000
     N[Surviving] =  1000, P[S] =  1.000
     Mean size (all populations) = 45.66 (0.27 SE; 8.68 SD)
  Means across extant populations only:
     Population size =          45.66 (0.27 SE; 8.68 SD)
     Expected heterozygosity =  0.5898 (0.0048 SE; 0.1514 SD)
     Observed heterozygosity =  0.6101 (0.0055 SE; 0.1738 SD)
     Number of extant alleles = 4.24 (0.04 SE; 1.31 SD)
     Number of mt haplotypes =  1.46 (0.02 SE; 0.58 SD)

Year 114
     N[Extinct] =    0, P[E] =  0.000
     N[Surviving] =  1000, P[S] =  1.000
     Mean size (all populations) = 45.40 (0.27 SE; 8.65 SD)
  Means across extant populations only:
     Population size =          45.40 (0.27 SE; 8.65 SD)
     Expected heterozygosity =  0.5869 (0.0048 SE; 0.1527 SD)
     Observed heterozygosity =  0.6064 (0.0055 SE; 0.1751 SD)
     Number of extant alleles = 4.21 (0.04 SE; 1.31 SD)
     Number of mt haplotypes =  1.45 (0.02 SE; 0.59 SD)

Year 115
     N[Extinct] =    0, P[E] =  0.000
     N[Surviving] =  1000, P[S] =  1.000
     Mean size (all populations) = 44.73 (0.26 SE; 8.34 SD)
  Means across extant populations only:
     Population size =          44.73 (0.26 SE; 8.34 SD)
     Expected heterozygosity =  0.5848 (0.0049 SE; 0.1540 SD)
     Observed heterozygosity =  0.6064 (0.0055 SE; 0.1743 SD)
     Number of extant alleles = 4.14 (0.04 SE; 1.29 SD)
     Number of mt haplotypes =  1.44 (0.02 SE; 0.57 SD)

Year 116
     N[Extinct] =    0, P[E] =  0.000
     N[Surviving] =  1000, P[S] =  1.000
     Mean size (all populations) = 44.33 (0.27 SE; 8.48 SD)
  Means across extant populations only:
     Population size =          44.33 (0.27 SE; 8.48 SD)
     Expected heterozygosity =  0.5810 (0.0049 SE; 0.1550 SD)
     Observed heterozygosity =  0.6050 (0.0055 SE; 0.1739 SD)
     Number of extant alleles = 4.10 (0.04 SE; 1.26 SD)
     Number of mt haplotypes =  1.43 (0.02 SE; 0.57 SD)

Year 117
     N[Extinct] =    0, P[E] =  0.000
     N[Surviving] =  1000, P[S] =  1.000
     Mean size (all populations) = 43.52 (0.27 SE; 8.42 SD)
  Means across extant populations only:
     Population size =          43.52 (0.27 SE; 8.42 SD)
     Expected heterozygosity =  0.5777 (0.0049 SE; 0.1561 SD)
     Observed heterozygosity =  0.6001 (0.0056 SE; 0.1767 SD)
     Number of extant alleles = 4.05 (0.04 SE; 1.26 SD)
     Number of mt haplotypes =  1.42 (0.02 SE; 0.56 SD)

Year 118
     N[Extinct] =    0, P[E] =  0.000
     N[Surviving] =  1000, P[S] =  1.000
     Mean size (all populations) = 43.85 (0.26 SE; 8.32 SD)
  Means across extant populations only:
     Population size =          43.85 (0.26 SE; 8.32 SD)
     Expected heterozygosity =  0.5736 (0.0049 SE; 0.1565 SD)
     Observed heterozygosity =  0.5963 (0.0057 SE; 0.1804 SD)
     Number of extant alleles = 4.00 (0.04 SE; 1.25 SD)
     Number of mt haplotypes =  1.41 (0.02 SE; 0.56 SD)

Year 119
     N[Extinct] =    0, P[E] =  0.000
     N[Surviving] =  1000, P[S] =  1.000
     Mean size (all populations) = 43.41 (0.24 SE; 7.66 SD)
  Means across extant populations only:
     Population size =          43.41 (0.24 SE; 7.66 SD)
     Expected heterozygosity =  0.5712 (0.0050 SE; 0.1573 SD)
     Observed heterozygosity =  0.5940 (0.0057 SE; 0.1790 SD)
     Number of extant alleles = 3.96 (0.04 SE; 1.23 SD)
     Number of mt haplotypes =  1.39 (0.02 SE; 0.56 SD)

Year 120
     N[Extinct] =    0, P[E] =  0.000
     N[Surviving] =  1000, P[S] =  1.000
     Mean size (all populations) = 42.63 (0.25 SE; 7.86 SD)
  Means across extant populations only:
     Population size =          42.63 (0.25 SE; 7.86 SD)
     Expected heterozygosity =  0.5669 (0.0050 SE; 0.1578 SD)
     Observed heterozygosity =  0.5874 (0.0056 SE; 0.1773 SD)
     Number of extant alleles = 3.91 (0.04 SE; 1.24 SD)
     Number of mt haplotypes =  1.38 (0.02 SE; 0.55 SD)

Year 121
     N[Extinct] =    0, P[E] =  0.000
     N[Surviving] =  1000, P[S] =  1.000
     Mean size (all populations) = 42.69 (0.25 SE; 7.93 SD)
  Means across extant populations only:
     Population size =          42.69 (0.25 SE; 7.93 SD)
     Expected heterozygosity =  0.5635 (0.0050 SE; 0.1594 SD)
     Observed heterozygosity =  0.5834 (0.0056 SE; 0.1773 SD)
     Number of extant alleles = 3.87 (0.04 SE; 1.21 SD)
     Number of mt haplotypes =  1.37 (0.02 SE; 0.55 SD)

Year 122
     N[Extinct] =    0, P[E] =  0.000
     N[Surviving] =  1000, P[S] =  1.000
     Mean size (all populations) = 41.80 (0.24 SE; 7.73 SD)
  Means across extant populations only:
     Population size =          41.80 (0.24 SE; 7.73 SD)
     Expected heterozygosity =  0.5594 (0.0051 SE; 0.1604 SD)
     Observed heterozygosity =  0.5808 (0.0057 SE; 0.1812 SD)
     Number of extant alleles = 3.84 (0.04 SE; 1.20 SD)
     Number of mt haplotypes =  1.36 (0.02 SE; 0.55 SD)

Year 123
     N[Extinct] =    0, P[E] =  0.000
     N[Surviving] =  1000, P[S] =  1.000
     Mean size (all populations) = 41.66 (0.25 SE; 7.78 SD)
  Means across extant populations only:
     Population size =          41.66 (0.25 SE; 7.78 SD)
     Expected heterozygosity =  0.5560 (0.0051 SE; 0.1617 SD)
     Observed heterozygosity =  0.5785 (0.0058 SE; 0.1833 SD)
     Number of extant alleles = 3.81 (0.04 SE; 1.20 SD)
     Number of mt haplotypes =  1.36 (0.02 SE; 0.55 SD)

Year 124
     N[Extinct] =    0, P[E] =  0.000
     N[Surviving] =  1000, P[S] =  1.000
     Mean size (all populations) = 41.44 (0.24 SE; 7.63 SD)
  Means across extant populations only:
     Population size =          41.44 (0.24 SE; 7.63 SD)
     Expected heterozygosity =  0.5529 (0.0051 SE; 0.1627 SD)
     Observed heterozygosity =  0.5753 (0.0059 SE; 0.1869 SD)
     Number of extant alleles = 3.77 (0.04 SE; 1.18 SD)
     Number of mt haplotypes =  1.35 (0.02 SE; 0.55 SD)

Year 125
     N[Extinct] =    0, P[E] =  0.000
     N[Surviving] =  1000, P[S] =  1.000
     Mean size (all populations) = 40.30 (0.24 SE; 7.72 SD)
  Means across extant populations only:
     Population size =          40.30 (0.24 SE; 7.72 SD)
     Expected heterozygosity =  0.5487 (0.0052 SE; 0.1634 SD)
     Observed heterozygosity =  0.5731 (0.0059 SE; 0.1879 SD)
     Number of extant alleles = 3.74 (0.04 SE; 1.18 SD)
     Number of mt haplotypes =  1.34 (0.02 SE; 0.53 SD)

Year 126
     N[Extinct] =    0, P[E] =  0.000
     N[Surviving] =  1000, P[S] =  1.000
     Mean size (all populations) = 39.81 (0.25 SE; 7.86 SD)
  Means across extant populations only:
     Population size =          39.81 (0.25 SE; 7.86 SD)
     Expected heterozygosity =  0.5444 (0.0052 SE; 0.1643 SD)
     Observed heterozygosity =  0.5679 (0.0060 SE; 0.1894 SD)
     Number of extant alleles = 3.70 (0.04 SE; 1.17 SD)
     Number of mt haplotypes =  1.33 (0.02 SE; 0.53 SD)

Year 127
     N[Extinct] =    0, P[E] =  0.000
     N[Surviving] =  1000, P[S] =  1.000
     Mean size (all populations) = 39.69 (0.25 SE; 7.87 SD)
  Means across extant populations only:
     Population size =          39.69 (0.25 SE; 7.87 SD)
     Expected heterozygosity =  0.5416 (0.0052 SE; 0.1653 SD)
     Observed heterozygosity =  0.5625 (0.0060 SE; 0.1909 SD)
     Number of extant alleles = 3.65 (0.04 SE; 1.15 SD)
     Number of mt haplotypes =  1.32 (0.02 SE; 0.51 SD)

Year 128
     N[Extinct] =    0, P[E] =  0.000
     N[Surviving] =  1000, P[S] =  1.000
     Mean size (all populations) = 38.91 (0.25 SE; 7.79 SD)
  Means across extant populations only:
     Population size =          38.91 (0.25 SE; 7.79 SD)
     Expected heterozygosity =  0.5389 (0.0053 SE; 0.1672 SD)
     Observed heterozygosity =  0.5614 (0.0062 SE; 0.1946 SD)
     Number of extant alleles = 3.63 (0.04 SE; 1.16 SD)
     Number of mt haplotypes =  1.33 (0.02 SE; 0.53 SD)

Year 129
     N[Extinct] =    0, P[E] =  0.000
     N[Surviving] =  1000, P[S] =  1.000
     Mean size (all populations) = 38.53 (0.24 SE; 7.70 SD)
  Means across extant populations only:
     Population size =          38.53 (0.24 SE; 7.70 SD)
     Expected heterozygosity =  0.5346 (0.0053 SE; 0.1681 SD)
     Observed heterozygosity =  0.5598 (0.0061 SE; 0.1944 SD)
     Number of extant alleles = 3.58 (0.04 SE; 1.15 SD)
     Number of mt haplotypes =  1.33 (0.02 SE; 0.51 SD)

Year 130
     N[Extinct] =    0, P[E] =  0.000
     N[Surviving] =  1000, P[S] =  1.000
     Mean size (all populations) = 38.95 (0.23 SE; 7.36 SD)
  Means across extant populations only:
     Population size =          38.95 (0.23 SE; 7.36 SD)
     Expected heterozygosity =  0.5306 (0.0053 SE; 0.1686 SD)
     Observed heterozygosity =  0.5550 (0.0061 SE; 0.1942 SD)
     Number of extant alleles = 3.56 (0.04 SE; 1.13 SD)
     Number of mt haplotypes =  1.32 (0.02 SE; 0.50 SD)

Year 131
     N[Extinct] =    0, P[E] =  0.000
     N[Surviving] =  1000, P[S] =  1.000
     Mean size (all populations) = 37.53 (0.23 SE; 7.26 SD)
  Means across extant populations only:
     Population size =          37.53 (0.23 SE; 7.26 SD)
     Expected heterozygosity =  0.5274 (0.0054 SE; 0.1710 SD)
     Observed heterozygosity =  0.5482 (0.0062 SE; 0.1959 SD)
     Number of extant alleles = 3.52 (0.04 SE; 1.15 SD)
     Number of mt haplotypes =  1.31 (0.02 SE; 0.49 SD)

Year 132
     N[Extinct] =    0, P[E] =  0.000
     N[Surviving] =  1000, P[S] =  1.000
     Mean size (all populations) = 37.39 (0.23 SE; 7.42 SD)
  Means across extant populations only:
     Population size =          37.39 (0.23 SE; 7.42 SD)
     Expected heterozygosity =  0.5248 (0.0055 SE; 0.1735 SD)
     Observed heterozygosity =  0.5424 (0.0063 SE; 0.1986 SD)
     Number of extant alleles = 3.51 (0.04 SE; 1.15 SD)
     Number of mt haplotypes =  1.31 (0.02 SE; 0.50 SD)

Year 133
     N[Extinct] =    0, P[E] =  0.000
     N[Surviving] =  1000, P[S] =  1.000
     Mean size (all populations) = 37.29 (0.23 SE; 7.33 SD)
  Means across extant populations only:
     Population size =          37.29 (0.23 SE; 7.33 SD)
     Expected heterozygosity =  0.5201 (0.0055 SE; 0.1750 SD)
     Observed heterozygosity =  0.5386 (0.0063 SE; 0.1978 SD)
     Number of extant alleles = 3.47 (0.04 SE; 1.13 SD)
     Number of mt haplotypes =  1.30 (0.02 SE; 0.49 SD)

Year 134
     N[Extinct] =    0, P[E] =  0.000
     N[Surviving] =  1000, P[S] =  1.000
     Mean size (all populations) = 36.76 (0.23 SE; 7.35 SD)
  Means across extant populations only:
     Population size =          36.76 (0.23 SE; 7.35 SD)
     Expected heterozygosity =  0.5167 (0.0056 SE; 0.1780 SD)
     Observed heterozygosity =  0.5381 (0.0064 SE; 0.2010 SD)
     Number of extant alleles = 3.44 (0.04 SE; 1.15 SD)
     Number of mt haplotypes =  1.30 (0.02 SE; 0.48 SD)

Year 135
     N[Extinct] =    0, P[E] =  0.000
     N[Surviving] =  1000, P[S] =  1.000
     Mean size (all populations) = 36.38 (0.22 SE; 7.01 SD)
  Means across extant populations only:
     Population size =          36.38 (0.22 SE; 7.01 SD)
     Expected heterozygosity =  0.5126 (0.0057 SE; 0.1807 SD)
     Observed heterozygosity =  0.5368 (0.0065 SE; 0.2063 SD)
     Number of extant alleles = 3.40 (0.04 SE; 1.12 SD)
     Number of mt haplotypes =  1.28 (0.02 SE; 0.48 SD)

Year 136
     N[Extinct] =    0, P[E] =  0.000
     N[Surviving] =  1000, P[S] =  1.000
     Mean size (all populations) = 35.56 (0.23 SE; 7.20 SD)
  Means across extant populations only:
     Population size =          35.56 (0.23 SE; 7.20 SD)
     Expected heterozygosity =  0.5085 (0.0058 SE; 0.1826 SD)
     Observed heterozygosity =  0.5354 (0.0066 SE; 0.2084 SD)
     Number of extant alleles = 3.36 (0.03 SE; 1.10 SD)
     Number of mt haplotypes =  1.27 (0.01 SE; 0.47 SD)

Year 137
     N[Extinct] =    0, P[E] =  0.000
     N[Surviving] =  1000, P[S] =  1.000
     Mean size (all populations) = 35.38 (0.23 SE; 7.28 SD)
  Means across extant populations only:
     Population size =          35.38 (0.23 SE; 7.28 SD)
     Expected heterozygosity =  0.5052 (0.0059 SE; 0.1860 SD)
     Observed heterozygosity =  0.5324 (0.0067 SE; 0.2132 SD)
     Number of extant alleles = 3.33 (0.04 SE; 1.11 SD)
     Number of mt haplotypes =  1.27 (0.01 SE; 0.47 SD)

Year 138
     N[Extinct] =    0, P[E] =  0.000
     N[Surviving] =  1000, P[S] =  1.000
     Mean size (all populations) = 35.01 (0.22 SE; 7.07 SD)
  Means across extant populations only:
     Population size =          35.01 (0.22 SE; 7.07 SD)
     Expected heterozygosity =  0.5025 (0.0059 SE; 0.1860 SD)
     Observed heterozygosity =  0.5258 (0.0067 SE; 0.2118 SD)
     Number of extant alleles = 3.29 (0.03 SE; 1.10 SD)
     Number of mt haplotypes =  1.25 (0.01 SE; 0.46 SD)

Year 139
     N[Extinct] =    0, P[E] =  0.000
     N[Surviving] =  1000, P[S] =  1.000
     Mean size (all populations) = 34.71 (0.22 SE; 6.96 SD)
  Means across extant populations only:
     Population size =          34.71 (0.22 SE; 6.96 SD)
     Expected heterozygosity =  0.4981 (0.0059 SE; 0.1868 SD)
     Observed heterozygosity =  0.5216 (0.0067 SE; 0.2127 SD)
     Number of extant alleles = 3.26 (0.03 SE; 1.08 SD)
     Number of mt haplotypes =  1.24 (0.01 SE; 0.46 SD)

Year 140
     N[Extinct] =    0, P[E] =  0.000
     N[Surviving] =  1000, P[S] =  1.000
     Mean size (all populations) = 34.03 (0.22 SE; 7.06 SD)
  Means across extant populations only:
     Population size =          34.03 (0.22 SE; 7.06 SD)
     Expected heterozygosity =  0.4957 (0.0059 SE; 0.1877 SD)
     Observed heterozygosity =  0.5179 (0.0067 SE; 0.2132 SD)
     Number of extant alleles = 3.21 (0.03 SE; 1.08 SD)
     Number of mt haplotypes =  1.23 (0.01 SE; 0.45 SD)

Year 141
     N[Extinct] =    0, P[E] =  0.000
     N[Surviving] =  1000, P[S] =  1.000
     Mean size (all populations) = 33.46 (0.23 SE; 7.16 SD)
  Means across extant populations only:
     Population size =          33.46 (0.23 SE; 7.16 SD)
     Expected heterozygosity =  0.4909 (0.0059 SE; 0.1875 SD)
     Observed heterozygosity =  0.5136 (0.0067 SE; 0.2124 SD)
     Number of extant alleles = 3.18 (0.03 SE; 1.06 SD)
     Number of mt haplotypes =  1.23 (0.01 SE; 0.46 SD)

Year 142
     N[Extinct] =    0, P[E] =  0.000
     N[Surviving] =  1000, P[S] =  1.000
     Mean size (all populations) = 33.02 (0.22 SE; 7.09 SD)
  Means across extant populations only:
     Population size =          33.02 (0.22 SE; 7.09 SD)
     Expected heterozygosity =  0.4855 (0.0060 SE; 0.1892 SD)
     Observed heterozygosity =  0.5111 (0.0068 SE; 0.2150 SD)
     Number of extant alleles = 3.15 (0.03 SE; 1.07 SD)
     Number of mt haplotypes =  1.22 (0.01 SE; 0.45 SD)

Year 143
     N[Extinct] =    0, P[E] =  0.000
     N[Surviving] =  1000, P[S] =  1.000
     Mean size (all populations) = 32.60 (0.22 SE; 6.98 SD)
  Means across extant populations only:
     Population size =          32.60 (0.22 SE; 6.98 SD)
     Expected heterozygosity =  0.4814 (0.0060 SE; 0.1890 SD)
     Observed heterozygosity =  0.5059 (0.0068 SE; 0.2142 SD)
     Number of extant alleles = 3.11 (0.03 SE; 1.05 SD)
     Number of mt haplotypes =  1.21 (0.01 SE; 0.43 SD)

Year 144
     N[Extinct] =    0, P[E] =  0.000
     N[Surviving] =  1000, P[S] =  1.000
     Mean size (all populations) = 32.07 (0.22 SE; 6.86 SD)
  Means across extant populations only:
     Population size =          32.07 (0.22 SE; 6.86 SD)
     Expected heterozygosity =  0.4779 (0.0060 SE; 0.1904 SD)
     Observed heterozygosity =  0.5007 (0.0069 SE; 0.2170 SD)
     Number of extant alleles = 3.08 (0.03 SE; 1.05 SD)
     Number of mt haplotypes =  1.22 (0.01 SE; 0.45 SD)

Year 145
     N[Extinct] =    0, P[E] =  0.000
     N[Surviving] =  1000, P[S] =  1.000
     Mean size (all populations) = 31.85 (0.21 SE; 6.70 SD)
  Means across extant populations only:
     Population size =          31.85 (0.21 SE; 6.70 SD)
     Expected heterozygosity =  0.4769 (0.0060 SE; 0.1893 SD)
     Observed heterozygosity =  0.5003 (0.0068 SE; 0.2152 SD)
     Number of extant alleles = 3.06 (0.03 SE; 1.06 SD)
     Number of mt haplotypes =  1.22 (0.01 SE; 0.45 SD)

Year 146
     N[Extinct] =    1, P[E] =  0.001
     N[Surviving] =  999, P[S] =  0.999
     Mean size (all populations) = 31.40 (0.21 SE; 6.57 SD)
  Means across extant populations only:
     Population size =          31.42 (0.21 SE; 6.52 SD)
     Expected heterozygosity =  0.4700 (0.0061 SE; 0.1921 SD)
     Observed heterozygosity =  0.4951 (0.0070 SE; 0.2199 SD)
     Number of extant alleles = 3.05 (0.03 SE; 1.06 SD)
     Number of mt haplotypes =  1.23 (0.01 SE; 0.46 SD)

Year 147
     N[Extinct] =    1, P[E] =  0.001
     N[Surviving] =  999, P[S] =  0.999
     Mean size (all populations) = 30.85 (0.21 SE; 6.66 SD)
  Means across extant populations only:
     Population size =          30.88 (0.21 SE; 6.61 SD)
     Expected heterozygosity =  0.4667 (0.0061 SE; 0.1941 SD)
     Observed heterozygosity =  0.4909 (0.0070 SE; 0.2212 SD)
     Number of extant alleles = 3.02 (0.03 SE; 1.06 SD)
     Number of mt haplotypes =  1.22 (0.01 SE; 0.45 SD)

Year 148
     N[Extinct] =    1, P[E] =  0.001
     N[Surviving] =  999, P[S] =  0.999
     Mean size (all populations) = 30.38 (0.21 SE; 6.71 SD)
  Means across extant populations only:
     Population size =          30.40 (0.21 SE; 6.67 SD)
     Expected heterozygosity =  0.4619 (0.0061 SE; 0.1936 SD)
     Observed heterozygosity =  0.4847 (0.0069 SE; 0.2190 SD)
     Number of extant alleles = 2.98 (0.03 SE; 1.04 SD)
     Number of mt haplotypes =  1.20 (0.01 SE; 0.42 SD)

Year 149
     N[Extinct] =    1, P[E] =  0.001
     N[Surviving] =  999, P[S] =  0.999
     Mean size (all populations) = 30.05 (0.21 SE; 6.73 SD)
  Means across extant populations only:
     Population size =          30.07 (0.21 SE; 6.69 SD)
     Expected heterozygosity =  0.4587 (0.0061 SE; 0.1943 SD)
     Observed heterozygosity =  0.4861 (0.0071 SE; 0.2252 SD)
     Number of extant alleles = 2.94 (0.03 SE; 1.01 SD)
     Number of mt haplotypes =  1.19 (0.01 SE; 0.41 SD)

Year 150
     N[Extinct] =    1, P[E] =  0.001
     N[Surviving] =  999, P[S] =  0.999
     Mean size (all populations) = 29.61 (0.21 SE; 6.70 SD)
  Means across extant populations only:
     Population size =          29.64 (0.21 SE; 6.65 SD)
     Expected heterozygosity =  0.4527 (0.0062 SE; 0.1964 SD)
     Observed heterozygosity =  0.4760 (0.0071 SE; 0.2246 SD)
     Number of extant alleles = 2.90 (0.03 SE; 1.01 SD)
     Number of mt haplotypes =  1.18 (0.01 SE; 0.40 SD)

Year 151
     N[Extinct] =    2, P[E] =  0.002
     N[Surviving] =  998, P[S] =  0.998
     Mean size (all populations) = 29.31 (0.21 SE; 6.48 SD)
  Means across extant populations only:
     Population size =          29.36 (0.20 SE; 6.40 SD)
     Expected heterozygosity =  0.4470 (0.0063 SE; 0.1998 SD)
     Observed heterozygosity =  0.4734 (0.0073 SE; 0.2298 SD)
     Number of extant alleles = 2.85 (0.03 SE; 1.01 SD)
     Number of mt haplotypes =  1.17 (0.01 SE; 0.39 SD)

Year 152
     N[Extinct] =    3, P[E] =  0.003
     N[Surviving] =  997, P[S] =  0.997
     Mean size (all populations) = 28.68 (0.21 SE; 6.57 SD)
  Means across extant populations only:
     Population size =          28.75 (0.20 SE; 6.46 SD)
     Expected heterozygosity =  0.4428 (0.0063 SE; 0.1992 SD)
     Observed heterozygosity =  0.4711 (0.0073 SE; 0.2305 SD)
     Number of extant alleles = 2.84 (0.03 SE; 1.03 SD)
     Number of mt haplotypes =  1.16 (0.01 SE; 0.38 SD)

Year 153
     N[Extinct] =    2, P[E] =  0.002
     N[Surviving] =  998, P[S] =  0.998
     Mean size (all populations) = 28.53 (0.20 SE; 6.38 SD)
  Means across extant populations only:
     Population size =          28.58 (0.20 SE; 6.28 SD)
     Expected heterozygosity =  0.4375 (0.0064 SE; 0.2009 SD)
     Observed heterozygosity =  0.4664 (0.0073 SE; 0.2313 SD)
     Number of extant alleles = 2.82 (0.03 SE; 1.02 SD)
     Number of mt haplotypes =  1.16 (0.01 SE; 0.38 SD)

Year 154
     N[Extinct] =    2, P[E] =  0.002
     N[Surviving] =  998, P[S] =  0.998
     Mean size (all populations) = 27.96 (0.20 SE; 6.36 SD)
  Means across extant populations only:
     Population size =          28.02 (0.20 SE; 6.25 SD)
     Expected heterozygosity =  0.4359 (0.0064 SE; 0.2019 SD)
     Observed heterozygosity =  0.4611 (0.0073 SE; 0.2312 SD)
     Number of extant alleles = 2.80 (0.03 SE; 1.03 SD)
     Number of mt haplotypes =  1.17 (0.01 SE; 0.40 SD)

Year 155
     N[Extinct] =    2, P[E] =  0.002
     N[Surviving] =  998, P[S] =  0.998
     Mean size (all populations) = 27.26 (0.20 SE; 6.28 SD)
  Means across extant populations only:
     Population size =          27.32 (0.20 SE; 6.17 SD)
     Expected heterozygosity =  0.4304 (0.0064 SE; 0.2037 SD)
     Observed heterozygosity =  0.4534 (0.0074 SE; 0.2324 SD)
     Number of extant alleles = 2.78 (0.03 SE; 1.02 SD)
     Number of mt haplotypes =  1.17 (0.01 SE; 0.39 SD)

Year 156
     N[Extinct] =    2, P[E] =  0.002
     N[Surviving] =  998, P[S] =  0.998
     Mean size (all populations) = 26.68 (0.20 SE; 6.31 SD)
  Means across extant populations only:
     Population size =          26.74 (0.20 SE; 6.20 SD)
     Expected heterozygosity =  0.4238 (0.0065 SE; 0.2048 SD)
     Observed heterozygosity =  0.4452 (0.0073 SE; 0.2321 SD)
     Number of extant alleles = 2.76 (0.03 SE; 1.02 SD)
     Number of mt haplotypes =  1.17 (0.01 SE; 0.40 SD)

Year 157
     N[Extinct] =    2, P[E] =  0.002
     N[Surviving] =  998, P[S] =  0.998
     Mean size (all populations) = 26.62 (0.20 SE; 6.35 SD)
  Means across extant populations only:
     Population size =          26.67 (0.20 SE; 6.24 SD)
     Expected heterozygosity =  0.4170 (0.0065 SE; 0.2058 SD)
     Observed heterozygosity =  0.4348 (0.0073 SE; 0.2316 SD)
     Number of extant alleles = 2.73 (0.03 SE; 1.01 SD)
     Number of mt haplotypes =  1.17 (0.01 SE; 0.40 SD)

Year 158
     N[Extinct] =    2, P[E] =  0.002
     N[Surviving] =  998, P[S] =  0.998
     Mean size (all populations) = 25.90 (0.20 SE; 6.23 SD)
  Means across extant populations only:
     Population size =          25.95 (0.19 SE; 6.13 SD)
     Expected heterozygosity =  0.4139 (0.0066 SE; 0.2078 SD)
     Observed heterozygosity =  0.4346 (0.0075 SE; 0.2384 SD)
     Number of extant alleles = 2.70 (0.03 SE; 1.00 SD)
     Number of mt haplotypes =  1.17 (0.01 SE; 0.40 SD)

Year 159
     N[Extinct] =    2, P[E] =  0.002
     N[Surviving] =  998, P[S] =  0.998
     Mean size (all populations) = 25.49 (0.19 SE; 6.13 SD)
  Means across extant populations only:
     Population size =          25.54 (0.19 SE; 6.02 SD)
     Expected heterozygosity =  0.4069 (0.0066 SE; 0.2084 SD)
     Observed heterozygosity =  0.4272 (0.0076 SE; 0.2394 SD)
     Number of extant alleles = 2.67 (0.03 SE; 0.99 SD)
     Number of mt haplotypes =  1.17 (0.01 SE; 0.40 SD)

Year 160
     N[Extinct] =    2, P[E] =  0.002
     N[Surviving] =  998, P[S] =  0.998
     Mean size (all populations) = 25.53 (0.19 SE; 5.93 SD)
  Means across extant populations only:
     Population size =          25.58 (0.18 SE; 5.82 SD)
     Expected heterozygosity =  0.4002 (0.0066 SE; 0.2093 SD)
     Observed heterozygosity =  0.4187 (0.0076 SE; 0.2391 SD)
     Number of extant alleles = 2.64 (0.03 SE; 0.97 SD)
     Number of mt haplotypes =  1.16 (0.01 SE; 0.39 SD)

Year 161
     N[Extinct] =    2, P[E] =  0.002
     N[Surviving] =  998, P[S] =  0.998
     Mean size (all populations) = 24.59 (0.18 SE; 5.78 SD)
  Means across extant populations only:
     Population size =          24.64 (0.18 SE; 5.68 SD)
     Expected heterozygosity =  0.3974 (0.0067 SE; 0.2121 SD)
     Observed heterozygosity =  0.4144 (0.0076 SE; 0.2397 SD)
     Number of extant alleles = 2.60 (0.03 SE; 0.97 SD)
     Number of mt haplotypes =  1.16 (0.01 SE; 0.39 SD)

Year 162
     N[Extinct] =    3, P[E] =  0.003
     N[Surviving] =  997, P[S] =  0.997
     Mean size (all populations) = 24.15 (0.19 SE; 5.87 SD)
  Means across extant populations only:
     Population size =          24.21 (0.18 SE; 5.76 SD)
     Expected heterozygosity =  0.3933 (0.0067 SE; 0.2120 SD)
     Observed heterozygosity =  0.4162 (0.0077 SE; 0.2421 SD)
     Number of extant alleles = 2.57 (0.03 SE; 0.96 SD)
     Number of mt haplotypes =  1.15 (0.01 SE; 0.38 SD)

Year 163
     N[Extinct] =    3, P[E] =  0.003
     N[Surviving] =  997, P[S] =  0.997
     Mean size (all populations) = 23.83 (0.19 SE; 6.06 SD)
  Means across extant populations only:
     Population size =          23.89 (0.19 SE; 5.96 SD)
     Expected heterozygosity =  0.3882 (0.0068 SE; 0.2138 SD)
     Observed heterozygosity =  0.4159 (0.0079 SE; 0.2479 SD)
     Number of extant alleles = 2.54 (0.03 SE; 0.97 SD)
     Number of mt haplotypes =  1.14 (0.01 SE; 0.37 SD)

Year 164
     N[Extinct] =    3, P[E] =  0.003
     N[Surviving] =  997, P[S] =  0.997
     Mean size (all populations) = 23.32 (0.18 SE; 5.79 SD)
  Means across extant populations only:
     Population size =          23.38 (0.18 SE; 5.68 SD)
     Expected heterozygosity =  0.3818 (0.0068 SE; 0.2163 SD)
     Observed heterozygosity =  0.4103 (0.0081 SE; 0.2548 SD)
     Number of extant alleles = 2.51 (0.03 SE; 0.98 SD)
     Number of mt haplotypes =  1.15 (0.01 SE; 0.37 SD)

Year 165
     N[Extinct] =    6, P[E] =  0.006
     N[Surviving] =  994, P[S] =  0.994
     Mean size (all populations) = 22.95 (0.18 SE; 5.78 SD)
  Means across extant populations only:
     Population size =          23.06 (0.18 SE; 5.61 SD)
     Expected heterozygosity =  0.3778 (0.0069 SE; 0.2190 SD)
     Observed heterozygosity =  0.4039 (0.0080 SE; 0.2532 SD)
     Number of extant alleles = 2.48 (0.03 SE; 0.97 SD)
     Number of mt haplotypes =  1.14 (0.01 SE; 0.36 SD)

Year 166
     N[Extinct] =    7, P[E] =  0.007
     N[Surviving] =  993, P[S] =  0.993
     Mean size (all populations) = 22.32 (0.18 SE; 5.81 SD)
  Means across extant populations only:
     Population size =          22.45 (0.18 SE; 5.62 SD)
     Expected heterozygosity =  0.3734 (0.0069 SE; 0.2188 SD)
     Observed heterozygosity =  0.3998 (0.0080 SE; 0.2521 SD)
     Number of extant alleles = 2.45 (0.03 SE; 0.95 SD)
     Number of mt haplotypes =  1.14 (0.01 SE; 0.36 SD)

Year 167
     N[Extinct] =    7, P[E] =  0.007
     N[Surviving] =  993, P[S] =  0.993
     Mean size (all populations) = 21.93 (0.18 SE; 5.68 SD)
  Means across extant populations only:
     Population size =          22.06 (0.17 SE; 5.47 SD)
     Expected heterozygosity =  0.3669 (0.0070 SE; 0.2201 SD)
     Observed heterozygosity =  0.3907 (0.0080 SE; 0.2535 SD)
     Number of extant alleles = 2.42 (0.03 SE; 0.95 SD)
     Number of mt haplotypes =  1.14 (0.01 SE; 0.36 SD)

Year 168
     N[Extinct] =    7, P[E] =  0.007
     N[Surviving] =  993, P[S] =  0.993
     Mean size (all populations) = 21.69 (0.18 SE; 5.66 SD)
  Means across extant populations only:
     Population size =          21.83 (0.17 SE; 5.44 SD)
     Expected heterozygosity =  0.3624 (0.0070 SE; 0.2215 SD)
     Observed heterozygosity =  0.3883 (0.0081 SE; 0.2543 SD)
     Number of extant alleles = 2.40 (0.03 SE; 0.96 SD)
     Number of mt haplotypes =  1.13 (0.01 SE; 0.35 SD)

Year 169
     N[Extinct] =    8, P[E] =  0.008
     N[Surviving] =  992, P[S] =  0.992
     Mean size (all populations) = 21.12 (0.17 SE; 5.52 SD)
  Means across extant populations only:
     Population size =          21.27 (0.17 SE; 5.27 SD)
     Expected heterozygosity =  0.3591 (0.0070 SE; 0.2216 SD)
     Observed heterozygosity =  0.3910 (0.0082 SE; 0.2594 SD)
     Number of extant alleles = 2.38 (0.03 SE; 0.95 SD)
     Number of mt haplotypes =  1.14 (0.01 SE; 0.36 SD)

Year 170
     N[Extinct] =    9, P[E] =  0.009
     N[Surviving] =  991, P[S] =  0.991
     Mean size (all populations) = 20.81 (0.17 SE; 5.53 SD)
  Means across extant populations only:
     Population size =          20.98 (0.17 SE; 5.24 SD)
     Expected heterozygosity =  0.3540 (0.0071 SE; 0.2229 SD)
     Observed heterozygosity =  0.3834 (0.0082 SE; 0.2591 SD)
     Number of extant alleles = 2.35 (0.03 SE; 0.94 SD)
     Number of mt haplotypes =  1.13 (0.01 SE; 0.34 SD)

Year 171
     N[Extinct] =    9, P[E] =  0.009
     N[Surviving] =  991, P[S] =  0.991
     Mean size (all populations) = 20.39 (0.17 SE; 5.53 SD)
  Means across extant populations only:
     Population size =          20.57 (0.17 SE; 5.23 SD)
     Expected heterozygosity =  0.3513 (0.0070 SE; 0.2210 SD)
     Observed heterozygosity =  0.3765 (0.0082 SE; 0.2567 SD)
     Number of extant alleles = 2.34 (0.03 SE; 0.94 SD)
     Number of mt haplotypes =  1.12 (0.01 SE; 0.34 SD)

Year 172
     N[Extinct] =    10, P[E] =  0.010
     N[Surviving] =  990, P[S] =  0.990
     Mean size (all populations) = 20.00 (0.17 SE; 5.40 SD)
  Means across extant populations only:
     Population size =          20.19 (0.16 SE; 5.07 SD)
     Expected heterozygosity =  0.3456 (0.0071 SE; 0.2229 SD)
     Observed heterozygosity =  0.3722 (0.0083 SE; 0.2615 SD)
     Number of extant alleles = 2.30 (0.03 SE; 0.93 SD)
     Number of mt haplotypes =  1.12 (0.01 SE; 0.34 SD)

Year 173
     N[Extinct] =    11, P[E] =  0.011
     N[Surviving] =  989, P[S] =  0.989
     Mean size (all populations) = 19.27 (0.17 SE; 5.46 SD)
  Means across extant populations only:
     Population size =          19.47 (0.16 SE; 5.13 SD)
     Expected heterozygosity =  0.3391 (0.0072 SE; 0.2251 SD)
     Observed heterozygosity =  0.3658 (0.0084 SE; 0.2644 SD)
     Number of extant alleles = 2.27 (0.03 SE; 0.91 SD)
     Number of mt haplotypes =  1.12 (0.01 SE; 0.33 SD)

Year 174
     N[Extinct] =    11, P[E] =  0.011
     N[Surviving] =  989, P[S] =  0.989
     Mean size (all populations) = 18.70 (0.17 SE; 5.39 SD)
  Means across extant populations only:
     Population size =          18.90 (0.16 SE; 5.07 SD)
     Expected heterozygosity =  0.3345 (0.0072 SE; 0.2249 SD)
     Observed heterozygosity =  0.3631 (0.0085 SE; 0.2666 SD)
     Number of extant alleles = 2.26 (0.03 SE; 0.90 SD)
     Number of mt haplotypes =  1.11 (0.01 SE; 0.32 SD)

Year 175
     N[Extinct] =    12, P[E] =  0.012
     N[Surviving] =  988, P[S] =  0.988
     Mean size (all populations) = 18.64 (0.17 SE; 5.23 SD)
  Means across extant populations only:
     Population size =          18.86 (0.16 SE; 4.88 SD)
     Expected heterozygosity =  0.3301 (0.0071 SE; 0.2240 SD)
     Observed heterozygosity =  0.3531 (0.0083 SE; 0.2609 SD)
     Number of extant alleles = 2.24 (0.03 SE; 0.91 SD)
     Number of mt haplotypes =  1.10 (0.01 SE; 0.30 SD)

Year 176
     N[Extinct] =    15, P[E] =  0.015
     N[Surviving] =  985, P[S] =  0.985
     Mean size (all populations) = 17.87 (0.16 SE; 5.22 SD)
  Means across extant populations only:
     Population size =          18.12 (0.15 SE; 4.84 SD)
     Expected heterozygosity =  0.3235 (0.0071 SE; 0.2229 SD)
     Observed heterozygosity =  0.3456 (0.0083 SE; 0.2592 SD)
     Number of extant alleles = 2.21 (0.03 SE; 0.90 SD)
     Number of mt haplotypes =  1.10 (0.01 SE; 0.30 SD)

Year 177
     N[Extinct] =    15, P[E] =  0.015
     N[Surviving] =  985, P[S] =  0.985
     Mean size (all populations) = 17.69 (0.17 SE; 5.23 SD)
  Means across extant populations only:
     Population size =          17.94 (0.15 SE; 4.85 SD)
     Expected heterozygosity =  0.3212 (0.0071 SE; 0.2224 SD)
     Observed heterozygosity =  0.3431 (0.0081 SE; 0.2550 SD)
     Number of extant alleles = 2.19 (0.03 SE; 0.89 SD)
     Number of mt haplotypes =  1.10 (0.01 SE; 0.29 SD)

Year 178
     N[Extinct] =    18, P[E] =  0.018
     N[Surviving] =  982, P[S] =  0.982
     Mean size (all populations) = 17.07 (0.17 SE; 5.27 SD)
  Means across extant populations only:
     Population size =          17.36 (0.16 SE; 4.87 SD)
     Expected heterozygosity =  0.3145 (0.0071 SE; 0.2217 SD)
     Observed heterozygosity =  0.3396 (0.0083 SE; 0.2590 SD)
     Number of extant alleles = 2.17 (0.03 SE; 0.91 SD)
     Number of mt haplotypes =  1.10 (0.01 SE; 0.31 SD)

Year 179
     N[Extinct] =    20, P[E] =  0.020
     N[Surviving] =  980, P[S] =  0.980
     Mean size (all populations) = 16.43 (0.16 SE; 5.18 SD)
  Means across extant populations only:
     Population size =          16.73 (0.15 SE; 4.78 SD)
     Expected heterozygosity =  0.3119 (0.0071 SE; 0.2238 SD)
     Observed heterozygosity =  0.3429 (0.0085 SE; 0.2653 SD)
     Number of extant alleles = 2.14 (0.03 SE; 0.89 SD)
     Number of mt haplotypes =  1.09 (0.01 SE; 0.29 SD)

Year 180
     N[Extinct] =    25, P[E] =  0.025
     N[Surviving] =  975, P[S] =  0.975
     Mean size (all populations) = 16.17 (0.17 SE; 5.22 SD)
  Means across extant populations only:
     Population size =          16.54 (0.15 SE; 4.75 SD)
     Expected heterozygosity =  0.3062 (0.0071 SE; 0.2232 SD)
     Observed heterozygosity =  0.3366 (0.0085 SE; 0.2655 SD)
     Number of extant alleles = 2.13 (0.03 SE; 0.90 SD)
     Number of mt haplotypes =  1.09 (0.01 SE; 0.28 SD)

Year 181
     N[Extinct] =    27, P[E] =  0.027
     N[Surviving] =  973, P[S] =  0.973
     Mean size (all populations) = 15.40 (0.16 SE; 5.05 SD)
  Means across extant populations only:
     Population size =          15.78 (0.15 SE; 4.55 SD)
     Expected heterozygosity =  0.3021 (0.0071 SE; 0.2227 SD)
     Observed heterozygosity =  0.3276 (0.0084 SE; 0.2617 SD)
     Number of extant alleles = 2.11 (0.03 SE; 0.89 SD)
     Number of mt haplotypes =  1.09 (0.01 SE; 0.29 SD)

Year 182
     N[Extinct] =    28, P[E] =  0.028
     N[Surviving] =  972, P[S] =  0.972
     Mean size (all populations) = 15.10 (0.16 SE; 5.11 SD)
  Means across extant populations only:
     Population size =          15.51 (0.15 SE; 4.57 SD)
     Expected heterozygosity =  0.2975 (0.0072 SE; 0.2233 SD)
     Observed heterozygosity =  0.3228 (0.0084 SE; 0.2633 SD)
     Number of extant alleles = 2.09 (0.03 SE; 0.88 SD)
     Number of mt haplotypes =  1.09 (0.01 SE; 0.28 SD)

Year 183
     N[Extinct] =    29, P[E] =  0.029
     N[Surviving] =  971, P[S] =  0.971
     Mean size (all populations) = 14.48 (0.16 SE; 5.06 SD)
  Means across extant populations only:
     Population size =          14.89 (0.15 SE; 4.54 SD)
     Expected heterozygosity =  0.2924 (0.0072 SE; 0.2239 SD)
     Observed heterozygosity =  0.3200 (0.0086 SE; 0.2669 SD)
     Number of extant alleles = 2.05 (0.03 SE; 0.85 SD)
     Number of mt haplotypes =  1.08 (0.01 SE; 0.27 SD)

Year 184
     N[Extinct] =    38, P[E] =  0.038
     N[Surviving] =  962, P[S] =  0.962
     Mean size (all populations) = 14.07 (0.16 SE; 5.05 SD)
  Means across extant populations only:
     Population size =          14.55 (0.14 SE; 4.47 SD)
     Expected heterozygosity =  0.2846 (0.0073 SE; 0.2252 SD)
     Observed heterozygosity =  0.3120 (0.0087 SE; 0.2689 SD)
     Number of extant alleles = 2.03 (0.03 SE; 0.86 SD)
     Number of mt haplotypes =  1.08 (0.01 SE; 0.27 SD)

Year 185
     N[Extinct] =    44, P[E] =  0.044
     N[Surviving] =  956, P[S] =  0.956
     Mean size (all populations) = 13.98 (0.16 SE; 5.01 SD)
  Means across extant populations only:
     Population size =          14.54 (0.14 SE; 4.34 SD)
     Expected heterozygosity =  0.2817 (0.0073 SE; 0.2257 SD)
     Observed heterozygosity =  0.3124 (0.0089 SE; 0.2743 SD)
     Number of extant alleles = 2.02 (0.03 SE; 0.86 SD)
     Number of mt haplotypes =  1.08 (0.01 SE; 0.27 SD)

Year 186
     N[Extinct] =    50, P[E] =  0.050
     N[Surviving] =  950, P[S] =  0.950
     Mean size (all populations) = 13.28 (0.15 SE; 4.84 SD)
  Means across extant populations only:
     Population size =          13.88 (0.13 SE; 4.14 SD)
     Expected heterozygosity =  0.2758 (0.0074 SE; 0.2275 SD)
     Observed heterozygosity =  0.3064 (0.0089 SE; 0.2736 SD)
     Number of extant alleles = 1.99 (0.03 SE; 0.85 SD)
     Number of mt haplotypes =  1.07 (0.01 SE; 0.26 SD)

Year 187
     N[Extinct] =    57, P[E] =  0.057
     N[Surviving] =  943, P[S] =  0.943
     Mean size (all populations) = 12.80 (0.16 SE; 4.90 SD)
  Means across extant populations only:
     Population size =          13.47 (0.14 SE; 4.15 SD)
     Expected heterozygosity =  0.2722 (0.0074 SE; 0.2279 SD)
     Observed heterozygosity =  0.3070 (0.0091 SE; 0.2790 SD)
     Number of extant alleles = 1.96 (0.03 SE; 0.86 SD)
     Number of mt haplotypes =  1.07 (0.01 SE; 0.25 SD)

Year 188
     N[Extinct] =    68, P[E] =  0.068
     N[Surviving] =  932, P[S] =  0.932
     Mean size (all populations) = 12.44 (0.15 SE; 4.85 SD)
  Means across extant populations only:
     Population size =          13.22 (0.13 SE; 3.98 SD)
     Expected heterozygosity =  0.2662 (0.0075 SE; 0.2278 SD)
     Observed heterozygosity =  0.3011 (0.0093 SE; 0.2830 SD)
     Number of extant alleles = 1.92 (0.03 SE; 0.83 SD)
     Number of mt haplotypes =  1.07 (0.01 SE; 0.25 SD)

Year 189
     N[Extinct] =    79, P[E] =  0.079
     N[Surviving] =  921, P[S] =  0.921
     Mean size (all populations) = 11.85 (0.15 SE; 4.79 SD)
  Means across extant populations only:
     Population size =          12.70 (0.13 SE; 3.90 SD)
     Expected heterozygosity =  0.2616 (0.0075 SE; 0.2266 SD)
     Observed heterozygosity =  0.2926 (0.0092 SE; 0.2798 SD)
     Number of extant alleles = 1.90 (0.03 SE; 0.83 SD)
     Number of mt haplotypes =  1.07 (0.01 SE; 0.26 SD)

Year 190
     N[Extinct] =    87, P[E] =  0.087
     N[Surviving] =  913, P[S] =  0.913
     Mean size (all populations) = 11.42 (0.15 SE; 4.74 SD)
  Means across extant populations only:
     Population size =          12.35 (0.13 SE; 3.78 SD)
     Expected heterozygosity =  0.2574 (0.0076 SE; 0.2282 SD)
     Observed heterozygosity =  0.2875 (0.0092 SE; 0.2789 SD)
     Number of extant alleles = 1.87 (0.03 SE; 0.83 SD)
     Number of mt haplotypes =  1.07 (0.01 SE; 0.26 SD)

Year 191
     N[Extinct] =    94, P[E] =  0.094
     N[Surviving] =  906, P[S] =  0.906
     Mean size (all populations) = 10.91 (0.15 SE; 4.77 SD)
  Means across extant populations only:
     Population size =          11.88 (0.13 SE; 3.80 SD)
     Expected heterozygosity =  0.2502 (0.0076 SE; 0.2285 SD)
     Observed heterozygosity =  0.2857 (0.0095 SE; 0.2857 SD)
     Number of extant alleles = 1.82 (0.03 SE; 0.79 SD)
     Number of mt haplotypes =  1.06 (0.01 SE; 0.23 SD)

Year 192
     N[Extinct] =    106, P[E] =  0.106
     N[Surviving] =  894, P[S] =  0.894
     Mean size (all populations) = 10.31 (0.15 SE; 4.68 SD)
  Means across extant populations only:
     Population size =          11.37 (0.12 SE; 3.65 SD)
     Expected heterozygosity =  0.2423 (0.0076 SE; 0.2274 SD)
     Observed heterozygosity =  0.2758 (0.0094 SE; 0.2812 SD)
     Number of extant alleles = 1.79 (0.03 SE; 0.77 SD)
     Number of mt haplotypes =  1.05 (0.01 SE; 0.23 SD)

Year 193
     N[Extinct] =    119, P[E] =  0.119
     N[Surviving] =  881, P[S] =  0.881
     Mean size (all populations) = 9.89 (0.15 SE; 4.64 SD)
  Means across extant populations only:
     Population size =          11.04 (0.12 SE; 3.58 SD)
     Expected heterozygosity =  0.2407 (0.0076 SE; 0.2264 SD)
     Observed heterozygosity =  0.2750 (0.0094 SE; 0.2790 SD)
     Number of extant alleles = 1.79 (0.03 SE; 0.77 SD)
     Number of mt haplotypes =  1.06 (0.01 SE; 0.24 SD)

Year 194
     N[Extinct] =    138, P[E] =  0.138
     N[Surviving] =  862, P[S] =  0.862
     Mean size (all populations) = 9.40 (0.15 SE; 4.62 SD)
  Means across extant populations only:
     Population size =          10.68 (0.12 SE; 3.48 SD)
     Expected heterozygosity =  0.2378 (0.0077 SE; 0.2247 SD)
     Observed heterozygosity =  0.2704 (0.0095 SE; 0.2779 SD)
     Number of extant alleles = 1.77 (0.03 SE; 0.76 SD)
     Number of mt haplotypes =  1.06 (0.01 SE; 0.25 SD)

Year 195
     N[Extinct] =    148, P[E] =  0.148
     N[Surviving] =  852, P[S] =  0.852
     Mean size (all populations) = 9.09 (0.14 SE; 4.57 SD)
  Means across extant populations only:
     Population size =          10.48 (0.11 SE; 3.31 SD)
     Expected heterozygosity =  0.2315 (0.0078 SE; 0.2266 SD)
     Observed heterozygosity =  0.2688 (0.0099 SE; 0.2890 SD)
     Number of extant alleles = 1.75 (0.03 SE; 0.76 SD)
     Number of mt haplotypes =  1.07 (0.01 SE; 0.25 SD)

Year 196
     N[Extinct] =    160, P[E] =  0.160
     N[Surviving] =  840, P[S] =  0.840
     Mean size (all populations) = 8.55 (0.14 SE; 4.45 SD)
  Means across extant populations only:
     Population size =          9.98 (0.11 SE; 3.21 SD)
     Expected heterozygosity =  0.2244 (0.0078 SE; 0.2262 SD)
     Observed heterozygosity =  0.2591 (0.0099 SE; 0.2858 SD)
     Number of extant alleles = 1.73 (0.03 SE; 0.75 SD)
     Number of mt haplotypes =  1.06 (0.01 SE; 0.25 SD)

Year 197
     N[Extinct] =    178, P[E] =  0.178
     N[Surviving] =  822, P[S] =  0.822
     Mean size (all populations) = 8.09 (0.14 SE; 4.40 SD)
  Means across extant populations only:
     Population size =          9.59 (0.11 SE; 3.17 SD)
     Expected heterozygosity =  0.2232 (0.0079 SE; 0.2255 SD)
     Observed heterozygosity =  0.2560 (0.0099 SE; 0.2850 SD)
     Number of extant alleles = 1.72 (0.03 SE; 0.74 SD)
     Number of mt haplotypes =  1.08 (0.01 SE; 0.27 SD)

Year 198
     N[Extinct] =    206, P[E] =  0.206
     N[Surviving] =  794, P[S] =  0.794
     Mean size (all populations) = 7.65 (0.14 SE; 4.35 SD)
  Means across extant populations only:
     Population size =          9.34 (0.11 SE; 3.05 SD)
     Expected heterozygosity =  0.2168 (0.0079 SE; 0.2223 SD)
     Observed heterozygosity =  0.2531 (0.0102 SE; 0.2884 SD)
     Number of extant alleles = 1.69 (0.03 SE; 0.72 SD)
     Number of mt haplotypes =  1.07 (0.01 SE; 0.25 SD)

Year 199
     N[Extinct] =    235, P[E] =  0.235
     N[Surviving] =  765, P[S] =  0.765
     Mean size (all populations) = 7.18 (0.13 SE; 4.25 SD)
  Means across extant populations only:
     Population size =          9.03 (0.10 SE; 2.88 SD)
     Expected heterozygosity =  0.2128 (0.0081 SE; 0.2228 SD)
     Observed heterozygosity =  0.2478 (0.0103 SE; 0.2840 SD)
     Number of extant alleles = 1.66 (0.03 SE; 0.71 SD)
     Number of mt haplotypes =  1.06 (0.01 SE; 0.24 SD)

Year 200
     N[Extinct] =    259, P[E] =  0.259
     N[Surviving] =  741, P[S] =  0.741
     Mean size (all populations) = 6.59 (0.13 SE; 4.19 SD)
  Means across extant populations only:
     Population size =          8.50 (0.11 SE; 2.91 SD)
     Expected heterozygosity =  0.2013 (0.0082 SE; 0.2229 SD)
     Observed heterozygosity =  0.2317 (0.0103 SE; 0.2803 SD)
     Number of extant alleles = 1.62 (0.03 SE; 0.71 SD)
     Number of mt haplotypes =  1.05 (0.01 SE; 0.23 SD)


In 1000 simulations of SLR_200yr for 200 years:
  259 went extinct and 741 survived.

This gives a probability of extinction of 0.25900 (0.01385 SE),
  or a probability of success of          0.74100 (0.01385 SE).

262 simulations went extinct at least once.

Of those going extinct,
    mean time to first extinction was 191.69 years (0.55 SE, 8.83 SD).

9 recolonizations occurred.
Mean time to recolonization was 36.00 years (1.26 SE; 3.77 SD).

6 re-extinctions occurred.
Mean time to re-extinction was 50.00 years (0.00 SE; 0.00 SD).

Means across all populations (extant and extinct) ...
Mean final population was 6.59 (0.13 SE; 4.19 SD).
   Age 0       1   Adults    Total
    0.00    1.04    2.32      3.36 Males
    0.00    0.99    2.24      3.23 Females

Means across extant populations only ...
Mean final N for extant populations was 8.50 (0.11 SE; 2.91 SD).
   Age 0       1   Adults    Total
    0.00    1.40    3.13      4.53 Males
    0.00    1.33    3.03      4.36 Females

Across all years, prior to carrying capacity truncation,
  mean growth rate (r) was 0.1963 (0.0012 SE, 0.5119 SD)

Final expected heterozygosity was     0.2013 (0.0082 SE; 0.2229 SD)
Final observed heterozygosity was     0.2317 (0.0103 SE; 0.2803 SD)
Final number of alleles was           1.62 (0.03 SE; 0.71 SD)
Final number of mt haplotypes was     1.05 (0.01 SE; 0.23 SD)
Mean Ne calculated from loss of heterozygosity in extant populations: Infinity
*************************************************************************


Population 3: Keawawa

Year 0
     N[Extinct] =    0, P[E] =  0.000
     N[Surviving] =  1000, P[S] =  1.000
     Mean size (all populations) = 4.00 (0.00 SE; 0.00 SD)
  Means across extant populations only:
     Population size =          4.00 (0.00 SE; 0.00 SD)
     Expected heterozygosity =  0.8750 (0.0000 SE; 0.0000 SD)
     Observed heterozygosity =  1.0000 (0.0000 SE; 0.0000 SD)
     Number of extant alleles = 8.00 (0.00 SE; 0.00 SD)
     Number of mt haplotypes =  4.00 (0.00 SE; 0.00 SD)

Year 1
     N[Extinct] =    447, P[E] =  0.447
     N[Surviving] =  553, P[S] =  0.553
     Mean size (all populations) = 1.91 (0.05 SE; 1.51 SD)
  Means across extant populations only:
     Population size =          3.10 (0.03 SE; 0.73 SD)
     Expected heterozygosity =  0.8282 (0.0019 SE; 0.0451 SD)
     Observed heterozygosity =  1.0000 (0.0000 SE; 0.0000 SD)
     Number of extant alleles = 6.19 (0.06 SE; 1.46 SD)
     Number of mt haplotypes =  3.10 (0.03 SE; 0.73 SD)

Year 2
     N[Extinct] =    664, P[E] =  0.664
     N[Surviving] =  336, P[S] =  0.336
     Mean size (all populations) = 2.30 (0.11 SE; 3.39 SD)
  Means across extant populations only:
     Population size =          6.13 (0.18 SE; 3.34 SD)
     Expected heterozygosity =  0.7826 (0.0030 SE; 0.0557 SD)
     Observed heterozygosity =  1.0000 (0.0000 SE; 0.0000 SD)
     Number of extant alleles = 5.67 (0.08 SE; 1.52 SD)
     Number of mt haplotypes =  2.55 (0.05 SE; 0.84 SD)

Year 3
     N[Extinct] =    791, P[E] =  0.791
     N[Surviving] =  209, P[S] =  0.209
     Mean size (all populations) = 1.49 (0.09 SE; 2.89 SD)
  Means across extant populations only:
     Population size =          6.02 (0.24 SE; 3.52 SD)
     Expected heterozygosity =  0.7561 (0.0045 SE; 0.0651 SD)
     Observed heterozygosity =  1.0000 (0.0000 SE; 0.0000 SD)
     Number of extant alleles = 5.15 (0.11 SE; 1.54 SD)
     Number of mt haplotypes =  2.21 (0.06 SE; 0.85 SD)

Year 4
     N[Extinct] =    863, P[E] =  0.863
     N[Surviving] =  137, P[S] =  0.137
     Mean size (all populations) = 1.18 (0.09 SE; 2.94 SD)
  Means across extant populations only:
     Population size =          7.15 (0.38 SE; 4.45 SD)
     Expected heterozygosity =  0.7376 (0.0059 SE; 0.0696 SD)
     Observed heterozygosity =  0.9661 (0.0075 SE; 0.0880 SD)
     Number of extant alleles = 5.00 (0.14 SE; 1.59 SD)
     Number of mt haplotypes =  2.04 (0.07 SE; 0.82 SD)

Year 5
     N[Extinct] =    931, P[E] =  0.931
     N[Surviving] =  69, P[S] =  0.069
     Mean size (all populations) = 0.69 (0.07 SE; 2.35 SD)
  Means across extant populations only:
     Population size =          7.88 (0.56 SE; 4.69 SD)
     Expected heterozygosity =  0.7205 (0.0099 SE; 0.0824 SD)
     Observed heterozygosity =  0.9430 (0.0116 SE; 0.0962 SD)
     Number of extant alleles = 4.77 (0.19 SE; 1.59 SD)
     Number of mt haplotypes =  1.93 (0.10 SE; 0.86 SD)

Year 6
     N[Extinct] =    959, P[E] =  0.959
     N[Surviving] =  41, P[S] =  0.041
     Mean size (all populations) = 0.49 (0.06 SE; 1.89 SD)
  Means across extant populations only:
     Population size =          8.44 (0.64 SE; 4.07 SD)
     Expected heterozygosity =  0.6976 (0.0132 SE; 0.0846 SD)
     Observed heterozygosity =  0.9002 (0.0224 SE; 0.1436 SD)
     Number of extant alleles = 4.44 (0.18 SE; 1.18 SD)
     Number of mt haplotypes =  1.80 (0.12 SE; 0.78 SD)

Year 7
     N[Extinct] =    975, P[E] =  0.975
     N[Surviving] =  25, P[S] =  0.025
     Mean size (all populations) = 0.36 (0.05 SE; 1.57 SD)
  Means across extant populations only:
     Population size =          8.68 (0.89 SE; 4.43 SD)
     Expected heterozygosity =  0.6668 (0.0195 SE; 0.0973 SD)
     Observed heterozygosity =  0.8662 (0.0317 SE; 0.1587 SD)
     Number of extant alleles = 4.08 (0.28 SE; 1.41 SD)
     Number of mt haplotypes =  1.56 (0.14 SE; 0.71 SD)

Year 8
     N[Extinct] =    980, P[E] =  0.980
     N[Surviving] =  20, P[S] =  0.020
     Mean size (all populations) = 0.24 (0.04 SE; 1.12 SD)
  Means across extant populations only:
     Population size =          5.85 (1.08 SE; 4.85 SD)
     Expected heterozygosity =  0.6490 (0.0256 SE; 0.1147 SD)
     Observed heterozygosity =  0.8269 (0.0473 SE; 0.2115 SD)
     Number of extant alleles = 3.55 (0.17 SE; 0.76 SD)
     Number of mt haplotypes =  1.45 (0.11 SE; 0.51 SD)

Year 9
     N[Extinct] =    987, P[E] =  0.987
     N[Surviving] =  13, P[S] =  0.013
     Mean size (all populations) = 0.18 (0.02 SE; 0.73 SD)
  Means across extant populations only:
     Population size =          4.15 (0.97 SE; 3.51 SD)
     Expected heterozygosity =  0.6542 (0.0375 SE; 0.1352 SD)
     Observed heterozygosity =  0.8859 (0.0616 SE; 0.2221 SD)
     Number of extant alleles = 3.62 (0.18 SE; 0.65 SD)
     Number of mt haplotypes =  1.62 (0.14 SE; 0.51 SD)

Year 10
     N[Extinct] =    990, P[E] =  0.990
     N[Surviving] =  10, P[S] =  0.010
     Mean size (all populations) = 0.16 (0.02 SE; 0.64 SD)
  Means across extant populations only:
     Population size =          4.50 (0.73 SE; 2.32 SD)
     Expected heterozygosity =  0.6538 (0.0549 SE; 0.1736 SD)
     Observed heterozygosity =  0.9089 (0.0795 SE; 0.2515 SD)
     Number of extant alleles = 3.80 (0.36 SE; 1.14 SD)
     Number of mt haplotypes =  1.60 (0.16 SE; 0.52 SD)

Year 11
     N[Extinct] =    989, P[E] =  0.989
     N[Surviving] =  11, P[S] =  0.011
     Mean size (all populations) = 0.14 (0.01 SE; 0.46 SD)
  Means across extant populations only:
     Population size =          3.00 (0.38 SE; 1.26 SD)
     Expected heterozygosity =  0.6395 (0.0699 SE; 0.2318 SD)
     Observed heterozygosity =  0.9091 (0.0909 SE; 0.3015 SD)
     Number of extant alleles = 3.64 (0.41 SE; 1.36 SD)
     Number of mt haplotypes =  1.82 (0.18 SE; 0.60 SD)

Year 12
     N[Extinct] =    991, P[E] =  0.991
     N[Surviving] =  9, P[S] =  0.009
     Mean size (all populations) = 0.14 (0.01 SE; 0.44 SD)
  Means across extant populations only:
     Population size =          2.67 (0.47 SE; 1.41 SD)
     Expected heterozygosity =  0.7257 (0.0193 SE; 0.0580 SD)
     Observed heterozygosity =  0.9259 (0.0563 SE; 0.1690 SD)
     Number of extant alleles = 4.00 (0.29 SE; 0.87 SD)
     Number of mt haplotypes =  2.00 (0.17 SE; 0.50 SD)

Year 13
     N[Extinct] =    992, P[E] =  0.992
     N[Surviving] =  8, P[S] =  0.008
     Mean size (all populations) = 0.13 (0.01 SE; 0.46 SD)
  Means across extant populations only:
     Population size =          3.13 (0.67 SE; 1.89 SD)
     Expected heterozygosity =  0.7288 (0.0173 SE; 0.0489 SD)
     Observed heterozygosity =  1.0000 (0.0000 SE; 0.0000 SD)
     Number of extant alleles = 3.88 (0.23 SE; 0.64 SD)
     Number of mt haplotypes =  1.88 (0.13 SE; 0.35 SD)

Year 14
     N[Extinct] =    996, P[E] =  0.996
     N[Surviving] =  4, P[S] =  0.004
     Mean size (all populations) = 0.11 (0.01 SE; 0.34 SD)
  Means across extant populations only:
     Population size =          2.25 (0.25 SE; 0.50 SD)
     Expected heterozygosity =  0.7153 (0.0347 SE; 0.0694 SD)
     Observed heterozygosity =  1.0000 (0.0000 SE; 0.0000 SD)
     Number of extant alleles = 3.75 (0.25 SE; 0.50 SD)
     Number of mt haplotypes =  1.75 (0.25 SE; 0.50 SD)

Year 15
     N[Extinct] =    995, P[E] =  0.995
     N[Surviving] =  5, P[S] =  0.005
     Mean size (all populations) = 0.11 (0.01 SE; 0.38 SD)
  Means across extant populations only:
     Population size =          2.80 (0.80 SE; 1.79 SD)
     Expected heterozygosity =  0.7139 (0.0361 SE; 0.0807 SD)
     Observed heterozygosity =  0.9333 (0.0667 SE; 0.1491 SD)
     Number of extant alleles = 3.80 (0.20 SE; 0.45 SD)
     Number of mt haplotypes =  1.80 (0.20 SE; 0.45 SD)

Year 16
     N[Extinct] =    995, P[E] =  0.995
     N[Surviving] =  5, P[S] =  0.005
     Mean size (all populations) = 0.12 (0.01 SE; 0.44 SD)
  Means across extant populations only:
     Population size =          3.40 (1.40 SE; 3.13 SD)
     Expected heterozygosity =  0.7296 (0.0204 SE; 0.0455 SD)
     Observed heterozygosity =  0.9778 (0.0222 SE; 0.0497 SD)
     Number of extant alleles = 3.80 (0.20 SE; 0.45 SD)
     Number of mt haplotypes =  1.60 (0.24 SE; 0.55 SD)

Year 17
     N[Extinct] =    994, P[E] =  0.994
     N[Surviving] =  6, P[S] =  0.006
     Mean size (all populations) = 0.12 (0.02 SE; 0.52 SD)
  Means across extant populations only:
     Population size =          4.67 (1.36 SE; 3.33 SD)
     Expected heterozygosity =  0.7262 (0.0386 SE; 0.0944 SD)
     Observed heterozygosity =  0.9500 (0.0500 SE; 0.1225 SD)
     Number of extant alleles = 4.50 (0.72 SE; 1.76 SD)
     Number of mt haplotypes =  2.17 (0.40 SE; 0.98 SD)

Year 18
     N[Extinct] =    993, P[E] =  0.993
     N[Surviving] =  7, P[S] =  0.007
     Mean size (all populations) = 0.14 (0.01 SE; 0.47 SD)
  Means across extant populations only:
     Population size =          3.57 (0.75 SE; 1.99 SD)
     Expected heterozygosity =  0.7210 (0.0148 SE; 0.0391 SD)
     Observed heterozygosity =  1.0000 (0.0000 SE; 0.0000 SD)
     Number of extant alleles = 3.86 (0.14 SE; 0.38 SD)
     Number of mt haplotypes =  1.86 (0.14 SE; 0.38 SD)

Year 19
     N[Extinct] =    994, P[E] =  0.994
     N[Surviving] =  6, P[S] =  0.006
     Mean size (all populations) = 0.13 (0.01 SE; 0.40 SD)
  Means across extant populations only:
     Population size =          2.17 (0.17 SE; 0.41 SD)
     Expected heterozygosity =  0.7431 (0.0273 SE; 0.0668 SD)
     Observed heterozygosity =  0.9167 (0.0833 SE; 0.2041 SD)
     Number of extant alleles = 4.17 (0.40 SE; 0.98 SD)
     Number of mt haplotypes =  2.17 (0.17 SE; 0.41 SD)

Year 20
     N[Extinct] =    992, P[E] =  0.992
     N[Surviving] =  8, P[S] =  0.008
     Mean size (all populations) = 0.13 (0.02 SE; 0.48 SD)
  Means across extant populations only:
     Population size =          3.63 (0.65 SE; 1.85 SD)
     Expected heterozygosity =  0.6604 (0.0445 SE; 0.1260 SD)
     Observed heterozygosity =  0.8750 (0.0818 SE; 0.2315 SD)
     Number of extant alleles = 3.50 (0.27 SE; 0.76 SD)
     Number of mt haplotypes =  1.88 (0.13 SE; 0.35 SD)

Year 21
     N[Extinct] =    990, P[E] =  0.990
     N[Surviving] =  10, P[S] =  0.010
     Mean size (all populations) = 0.12 (0.02 SE; 0.50 SD)
  Means across extant populations only:
     Population size =          3.50 (0.70 SE; 2.22 SD)
     Expected heterozygosity =  0.6662 (0.0374 SE; 0.1182 SD)
     Observed heterozygosity =  0.9500 (0.0500 SE; 0.1581 SD)
     Number of extant alleles = 3.50 (0.22 SE; 0.71 SD)
     Number of mt haplotypes =  1.70 (0.15 SE; 0.48 SD)

Year 22
     N[Extinct] =    993, P[E] =  0.993
     N[Surviving] =  7, P[S] =  0.007
     Mean size (all populations) = 0.12 (0.02 SE; 0.50 SD)
  Means across extant populations only:
     Population size =          4.29 (0.89 SE; 2.36 SD)
     Expected heterozygosity =  0.6471 (0.0496 SE; 0.1314 SD)
     Observed heterozygosity =  0.9082 (0.0709 SE; 0.1877 SD)
     Number of extant alleles = 3.43 (0.30 SE; 0.79 SD)
     Number of mt haplotypes =  1.57 (0.20 SE; 0.53 SD)

Year 23
     N[Extinct] =    996, P[E] =  0.996
     N[Surviving] =  4, P[S] =  0.004
     Mean size (all populations) = 0.14 (0.01 SE; 0.46 SD)
  Means across extant populations only:
     Population size =          3.75 (1.44 SE; 2.87 SD)
     Expected heterozygosity =  0.7376 (0.0428 SE; 0.0857 SD)
     Observed heterozygosity =  1.0000 (0.0000 SE; 0.0000 SD)
     Number of extant alleles = 4.25 (0.63 SE; 1.26 SD)
     Number of mt haplotypes =  1.75 (0.48 SE; 0.96 SD)

Year 24
     N[Extinct] =    994, P[E] =  0.994
     N[Surviving] =  6, P[S] =  0.006
     Mean size (all populations) = 0.14 (0.01 SE; 0.40 SD)
  Means across extant populations only:
     Population size =          2.67 (0.42 SE; 1.03 SD)
     Expected heterozygosity =  0.7448 (0.0327 SE; 0.0801 SD)
     Observed heterozygosity =  1.0000 (0.0000 SE; 0.0000 SD)
     Number of extant alleles = 4.50 (0.72 SE; 1.76 SD)
     Number of mt haplotypes =  2.00 (0.45 SE; 1.10 SD)

Year 25
     N[Extinct] =    994, P[E] =  0.994
     N[Surviving] =  6, P[S] =  0.006
     Mean size (all populations) = 0.13 (0.01 SE; 0.47 SD)
  Means across extant populations only:
     Population size =          3.83 (1.05 SE; 2.56 SD)
     Expected heterozygosity =  0.7739 (0.0192 SE; 0.0469 SD)
     Observed heterozygosity =  1.0000 (0.0000 SE; 0.0000 SD)
     Number of extant alleles = 4.83 (0.54 SE; 1.33 SD)
     Number of mt haplotypes =  2.33 (0.42 SE; 1.03 SD)

Year 26
     N[Extinct] =    992, P[E] =  0.992
     N[Surviving] =  8, P[S] =  0.008
     Mean size (all populations) = 0.14 (0.02 SE; 0.47 SD)
  Means across extant populations only:
     Population size =          3.00 (1.00 SE; 2.83 SD)
     Expected heterozygosity =  0.7119 (0.0357 SE; 0.1010 SD)
     Observed heterozygosity =  0.9375 (0.0625 SE; 0.1768 SD)
     Number of extant alleles = 4.00 (0.50 SE; 1.41 SD)
     Number of mt haplotypes =  2.13 (0.30 SE; 0.83 SD)

Year 27
     N[Extinct] =    994, P[E] =  0.994
     N[Surviving] =  6, P[S] =  0.006
     Mean size (all populations) = 0.13 (0.02 SE; 0.69 SD)
  Means across extant populations only:
     Population size =          5.33 (2.62 SE; 6.41 SD)
     Expected heterozygosity =  0.7173 (0.0314 SE; 0.0770 SD)
     Observed heterozygosity =  0.9167 (0.0833 SE; 0.2041 SD)
     Number of extant alleles = 4.17 (0.60 SE; 1.47 SD)
     Number of mt haplotypes =  2.00 (0.26 SE; 0.63 SD)

Year 28
     N[Extinct] =    993, P[E] =  0.993
     N[Surviving] =  7, P[S] =  0.007
     Mean size (all populations) = 0.14 (0.03 SE; 0.87 SD)
  Means across extant populations only:
     Population size =          6.57 (3.01 SE; 7.96 SD)
     Expected heterozygosity =  0.7474 (0.0238 SE; 0.0629 SD)
     Observed heterozygosity =  0.9643 (0.0357 SE; 0.0945 SD)
     Number of extant alleles = 4.57 (0.53 SE; 1.40 SD)
     Number of mt haplotypes =  2.29 (0.18 SE; 0.49 SD)

Year 29
     N[Extinct] =    993, P[E] =  0.993
     N[Surviving] =  7, P[S] =  0.007
     Mean size (all populations) = 0.11 (0.01 SE; 0.43 SD)
  Means across extant populations only:
     Population size =          3.43 (0.72 SE; 1.90 SD)
     Expected heterozygosity =  0.7148 (0.0196 SE; 0.0518 SD)
     Observed heterozygosity =  0.9286 (0.0714 SE; 0.1890 SD)
     Number of extant alleles = 3.86 (0.14 SE; 0.38 SD)
     Number of mt haplotypes =  2.00 (0.00 SE; 0.00 SD)

Year 30
     N[Extinct] =    996, P[E] =  0.996
     N[Surviving] =  4, P[S] =  0.004
     Mean size (all populations) = 0.09 (0.01 SE; 0.32 SD)
  Means across extant populations only:
     Population size =          2.25 (0.25 SE; 0.50 SD)
     Expected heterozygosity =  0.7431 (0.0069 SE; 0.0139 SD)
     Observed heterozygosity =  1.0000 (0.0000 SE; 0.0000 SD)
     Number of extant alleles = 4.00 (0.00 SE; 0.00 SD)
     Number of mt haplotypes =  2.00 (0.00 SE; 0.00 SD)

Year 31
     N[Extinct] =    995, P[E] =  0.995
     N[Surviving] =  5, P[S] =  0.005
     Mean size (all populations) = 0.11 (0.02 SE; 0.60 SD)
  Means across extant populations only:
     Population size =          5.20 (2.71 SE; 6.06 SD)
     Expected heterozygosity =  0.6821 (0.0234 SE; 0.0524 SD)
     Observed heterozygosity =  0.8625 (0.0976 SE; 0.2183 SD)
     Number of extant alleles = 3.80 (0.20 SE; 0.45 SD)
     Number of mt haplotypes =  1.60 (0.24 SE; 0.55 SD)

Year 32
     N[Extinct] =    994, P[E] =  0.994
     N[Surviving] =  6, P[S] =  0.006
     Mean size (all populations) = 0.12 (0.01 SE; 0.47 SD)
  Means across extant populations only:
     Population size =          3.83 (1.28 SE; 3.13 SD)
     Expected heterozygosity =  0.6947 (0.0267 SE; 0.0654 SD)
     Observed heterozygosity =  0.9500 (0.0500 SE; 0.1225 SD)
     Number of extant alleles = 3.83 (0.17 SE; 0.41 SD)
     Number of mt haplotypes =  1.67 (0.21 SE; 0.52 SD)

Year 33
     N[Extinct] =    997, P[E] =  0.997
     N[Surviving] =  3, P[S] =  0.003
     Mean size (all populations) = 0.11 (0.01 SE; 0.33 SD)
  Means across extant populations only:
     Population size =          2.00 (0.00 SE; 0.00 SD)
     Expected heterozygosity =  0.7500 (0.0000 SE; 0.0000 SD)
     Observed heterozygosity =  1.0000 (0.0000 SE; 0.0000 SD)
     Number of extant alleles = 4.00 (0.00 SE; 0.00 SD)
     Number of mt haplotypes =  2.00 (0.00 SE; 0.00 SD)

Year 34
     N[Extinct] =    997, P[E] =  0.997
     N[Surviving] =  3, P[S] =  0.003
     Mean size (all populations) = 0.10 (0.01 SE; 0.34 SD)
  Means across extant populations only:
     Population size =          2.00 (0.00 SE; 0.00 SD)
     Expected heterozygosity =  0.7500 (0.0000 SE; 0.0000 SD)
     Observed heterozygosity =  1.0000 (0.0000 SE; 0.0000 SD)
     Number of extant alleles = 4.00 (0.00 SE; 0.00 SD)
     Number of mt haplotypes =  2.00 (0.00 SE; 0.00 SD)

Year 35
     N[Extinct] =    998, P[E] =  0.998
     N[Surviving] =  2, P[S] =  0.002
     Mean size (all populations) = 0.10 (0.01 SE; 0.32 SD)
  Means across extant populations only:
     Population size =          2.00 (0.00 SE; 0.00 SD)
     Expected heterozygosity =  0.7500 (0.0000 SE; 0.0000 SD)
     Observed heterozygosity =  1.0000 (0.0000 SE; 0.0000 SD)
     Number of extant alleles = 4.00 (0.00 SE; 0.00 SD)
     Number of mt haplotypes =  2.00 (0.00 SE; 0.00 SD)

Year 36
     N[Extinct] =    998, P[E] =  0.998
     N[Surviving] =  2, P[S] =  0.002
     Mean size (all populations) = 0.10 (0.01 SE; 0.31 SD)
  Means across extant populations only:
     Population size =          2.00 (0.00 SE; 0.00 SD)
     Expected heterozygosity =  0.6875 (0.0625 SE; 0.0884 SD)
     Observed heterozygosity =  0.7500 (0.2500 SE; 0.3536 SD)
     Number of extant alleles = 3.50 (0.50 SE; 0.71 SD)
     Number of mt haplotypes =  2.00 (0.00 SE; 0.00 SD)

Year 37
     N[Extinct] =    996, P[E] =  0.996
     N[Surviving] =  4, P[S] =  0.004
     Mean size (all populations) = 0.11 (0.01 SE; 0.39 SD)
  Means across extant populations only:
     Population size =          3.25 (1.25 SE; 2.50 SD)
     Expected heterozygosity =  0.6454 (0.0363 SE; 0.0727 SD)
     Observed heterozygosity =  0.8393 (0.1180 SE; 0.2360 SD)
     Number of extant alleles = 3.25 (0.25 SE; 0.50 SD)
     Number of mt haplotypes =  1.75 (0.25 SE; 0.50 SD)

Year 38
     N[Extinct] =    995, P[E] =  0.995
     N[Surviving] =  5, P[S] =  0.005
     Mean size (all populations) = 0.11 (0.01 SE; 0.40 SD)
  Means across extant populations only:
     Population size =          3.00 (1.00 SE; 2.24 SD)
     Expected heterozygosity =  0.6913 (0.0366 SE; 0.0818 SD)
     Observed heterozygosity =  0.9714 (0.0286 SE; 0.0639 SD)
     Number of extant alleles = 3.60 (0.24 SE; 0.55 SD)
     Number of mt haplotypes =  1.80 (0.20 SE; 0.45 SD)

Year 39
     N[Extinct] =    993, P[E] =  0.993
     N[Surviving] =  7, P[S] =  0.007
     Mean size (all populations) = 0.11 (0.01 SE; 0.40 SD)
  Means across extant populations only:
     Population size =          2.86 (0.59 SE; 1.57 SD)
     Expected heterozygosity =  0.6920 (0.0276 SE; 0.0731 SD)
     Observed heterozygosity =  0.9286 (0.0714 SE; 0.1890 SD)
     Number of extant alleles = 3.57 (0.20 SE; 0.53 SD)
     Number of mt haplotypes =  1.71 (0.18 SE; 0.49 SD)

Year 40
     N[Extinct] =    996, P[E] =  0.996
     N[Surviving] =  4, P[S] =  0.004
     Mean size (all populations) = 0.11 (0.01 SE; 0.45 SD)
  Means across extant populations only:
     Population size =          4.75 (1.60 SE; 3.20 SD)
     Expected heterozygosity =  0.6808 (0.0434 SE; 0.0867 SD)
     Observed heterozygosity =  0.9018 (0.0608 SE; 0.1216 SD)
     Number of extant alleles = 4.00 (0.41 SE; 0.82 SD)
     Number of mt haplotypes =  1.50 (0.29 SE; 0.58 SD)

Year 41
     N[Extinct] =    989, P[E] =  0.989
     N[Surviving] =  11, P[S] =  0.011
     Mean size (all populations) = 0.13 (0.02 SE; 0.64 SD)
  Means across extant populations only:
     Population size =          4.00 (1.21 SE; 4.02 SD)
     Expected heterozygosity =  0.7157 (0.0163 SE; 0.0541 SD)
     Observed heterozygosity =  0.9298 (0.0496 SE; 0.1643 SD)
     Number of extant alleles = 3.91 (0.16 SE; 0.54 SD)
     Number of mt haplotypes =  1.73 (0.14 SE; 0.47 SD)

Year 42
     N[Extinct] =    993, P[E] =  0.993
     N[Surviving] =  7, P[S] =  0.007
     Mean size (all populations) = 0.11 (0.01 SE; 0.43 SD)
  Means across extant populations only:
     Population size =          3.57 (0.65 SE; 1.72 SD)
     Expected heterozygosity =  0.6213 (0.0425 SE; 0.1125 SD)
     Observed heterozygosity =  0.8857 (0.0738 SE; 0.1952 SD)
     Number of extant alleles = 3.14 (0.26 SE; 0.69 SD)
     Number of mt haplotypes =  1.29 (0.18 SE; 0.49 SD)

Year 43
     N[Extinct] =    995, P[E] =  0.995
     N[Surviving] =  5, P[S] =  0.005
     Mean size (all populations) = 0.13 (0.01 SE; 0.39 SD)
  Means across extant populations only:
     Population size =          3.00 (0.45 SE; 1.00 SD)
     Expected heterozygosity =  0.6208 (0.0368 SE; 0.0822 SD)
     Observed heterozygosity =  0.9000 (0.1000 SE; 0.2236 SD)
     Number of extant alleles = 3.00 (0.32 SE; 0.71 SD)
     Number of mt haplotypes =  1.20 (0.20 SE; 0.45 SD)

Year 44
     N[Extinct] =    998, P[E] =  0.998
     N[Surviving] =  2, P[S] =  0.002
     Mean size (all populations) = 0.11 (0.01 SE; 0.35 SD)
  Means across extant populations only:
     Population size =          2.50 (0.50 SE; 0.71 SD)
     Expected heterozygosity =  0.7083 (0.0417 SE; 0.0589 SD)
     Observed heterozygosity =  1.0000 (0.0000 SE; 0.0000 SD)
     Number of extant alleles = 3.50 (0.50 SE; 0.71 SD)
     Number of mt haplotypes =  1.50 (0.50 SE; 0.71 SD)

Year 45
     N[Extinct] =    997, P[E] =  0.997
     N[Surviving] =  3, P[S] =  0.003
     Mean size (all populations) = 0.11 (0.01 SE; 0.34 SD)
  Means across extant populations only:
     Population size =          2.00 (0.00 SE; 0.00 SD)
     Expected heterozygosity =  0.7083 (0.0417 SE; 0.0722 SD)
     Observed heterozygosity =  0.8333 (0.1667 SE; 0.2887 SD)
     Number of extant alleles = 3.67 (0.33 SE; 0.58 SD)
     Number of mt haplotypes =  2.00 (0.00 SE; 0.00 SD)

Year 46
     N[Extinct] =    998, P[E] =  0.998
     N[Surviving] =  2, P[S] =  0.002
     Mean size (all populations) = 0.10 (0.01 SE; 0.32 SD)
  Means across extant populations only:
     Population size =          2.00 (0.00 SE; 0.00 SD)
     Expected heterozygosity =  0.6875 (0.0625 SE; 0.0884 SD)
     Observed heterozygosity =  0.7500 (0.2500 SE; 0.3536 SD)
     Number of extant alleles = 3.50 (0.50 SE; 0.71 SD)
     Number of mt haplotypes =  2.00 (0.00 SE; 0.00 SD)

Year 47
     N[Extinct] =    998, P[E] =  0.998
     N[Surviving] =  2, P[S] =  0.002
     Mean size (all populations) = 0.08 (0.01 SE; 0.31 SD)
  Means across extant populations only:
     Population size =          2.00 (0.00 SE; 0.00 SD)
     Expected heterozygosity =  0.5625 (0.1875 SE; 0.2652 SD)
     Observed heterozygosity =  0.7500 (0.2500 SE; 0.3536 SD)
     Number of extant alleles = 3.00 (1.00 SE; 1.41 SD)
     Number of mt haplotypes =  1.50 (0.50 SE; 0.71 SD)

Year 48
     N[Extinct] =    999, P[E] =  0.999
     N[Surviving] =  1, P[S] =  0.001
     Mean size (all populations) = 0.10 (0.01 SE; 0.32 SD)
  Means across extant populations only:
     Population size =          2.00 (0.00 SE; 0.00 SD)
     Expected heterozygosity =  0.3750 (0.0000 SE; 0.0000 SD)
     Observed heterozygosity =  0.5000 (0.0000 SE; 0.0000 SD)
     Number of extant alleles = 2.00 (0.00 SE; 0.00 SD)
     Number of mt haplotypes =  1.00 (0.00 SE; 0.00 SD)

Year 49
     N[Extinct] =    997, P[E] =  0.997
     N[Surviving] =  3, P[S] =  0.003
     Mean size (all populations) = 0.10 (0.01 SE; 0.32 SD)
  Means across extant populations only:
     Population size =          2.00 (0.00 SE; 0.00 SD)
     Expected heterozygosity =  0.6250 (0.1250 SE; 0.2165 SD)
     Observed heterozygosity =  0.8333 (0.1667 SE; 0.2887 SD)
     Number of extant alleles = 3.33 (0.67 SE; 1.15 SD)
     Number of mt haplotypes =  1.67 (0.33 SE; 0.58 SD)

Year 50
     N[Extinct] =    998, P[E] =  0.998
     N[Surviving] =  2, P[S] =  0.002
     Mean size (all populations) = 0.09 (0.01 SE; 0.30 SD)
  Means across extant populations only:
     Population size =          2.00 (0.00 SE; 0.00 SD)
     Expected heterozygosity =  0.5000 (0.1250 SE; 0.1768 SD)
     Observed heterozygosity =  0.5000 (0.0000 SE; 0.0000 SD)
     Number of extant alleles = 2.50 (0.50 SE; 0.71 SD)
     Number of mt haplotypes =  1.50 (0.50 SE; 0.71 SD)

Year 51
     N[Extinct] =    998, P[E] =  0.998
     N[Surviving] =  2, P[S] =  0.002
     Mean size (all populations) = 0.10 (0.01 SE; 0.33 SD)
  Means across extant populations only:
     Population size =          2.00 (0.00 SE; 0.00 SD)
     Expected heterozygosity =  0.5000 (0.1250 SE; 0.1768 SD)
     Observed heterozygosity =  0.7500 (0.2500 SE; 0.3536 SD)
     Number of extant alleles = 2.50 (0.50 SE; 0.71 SD)
     Number of mt haplotypes =  1.00 (0.00 SE; 0.00 SD)

Year 52
     N[Extinct] =    997, P[E] =  0.997
     N[Surviving] =  3, P[S] =  0.003
     Mean size (all populations) = 0.10 (0.01 SE; 0.32 SD)
  Means across extant populations only:
     Population size =          2.00 (0.00 SE; 0.00 SD)
     Expected heterozygosity =  0.6667 (0.0417 SE; 0.0722 SD)
     Observed heterozygosity =  0.8333 (0.1667 SE; 0.2887 SD)
     Number of extant alleles = 3.33 (0.33 SE; 0.58 SD)
     Number of mt haplotypes =  1.67 (0.33 SE; 0.58 SD)

Year 53
     N[Extinct] =    998, P[E] =  0.998
     N[Surviving] =  2, P[S] =  0.002
     Mean size (all populations) = 0.10 (0.01 SE; 0.32 SD)
  Means across extant populations only:
     Population size =          2.00 (0.00 SE; 0.00 SD)
     Expected heterozygosity =  0.6875 (0.0625 SE; 0.0884 SD)
     Observed heterozygosity =  1.0000 (0.0000 SE; 0.0000 SD)
     Number of extant alleles = 3.50 (0.50 SE; 0.71 SD)
     Number of mt haplotypes =  1.50 (0.50 SE; 0.71 SD)

Year 54
     N[Extinct] =    998, P[E] =  0.998
     N[Surviving] =  2, P[S] =  0.002
     Mean size (all populations) = 0.11 (0.01 SE; 0.33 SD)
  Means across extant populations only:
     Population size =          2.00 (0.00 SE; 0.00 SD)
     Expected heterozygosity =  0.7500 (0.0000 SE; 0.0000 SD)
     Observed heterozygosity =  1.0000 (0.0000 SE; 0.0000 SD)
     Number of extant alleles = 4.00 (0.00 SE; 0.00 SD)
     Number of mt haplotypes =  1.50 (0.50 SE; 0.71 SD)

Year 55
     N[Extinct] =    999, P[E] =  0.999
     N[Surviving] =  1, P[S] =  0.001
     Mean size (all populations) = 0.10 (0.01 SE; 0.33 SD)
  Means across extant populations only:
     Population size =          4.00 (0.00 SE; 0.00 SD)
     Expected heterozygosity =  0.5938 (0.0000 SE; 0.0000 SD)
     Observed heterozygosity =  1.0000 (0.0000 SE; 0.0000 SD)
     Number of extant alleles = 3.00 (0.00 SE; 0.00 SD)
     Number of mt haplotypes =  1.00 (0.00 SE; 0.00 SD)

Year 56
     N[Extinct] =    996, P[E] =  0.996
     N[Surviving] =  4, P[S] =  0.004
     Mean size (all populations) = 0.11 (0.01 SE; 0.34 SD)
  Means across extant populations only:
     Population size =          2.50 (0.50 SE; 1.00 SD)
     Expected heterozygosity =  0.6250 (0.0884 SE; 0.1768 SD)
     Observed heterozygosity =  0.8125 (0.1197 SE; 0.2394 SD)
     Number of extant alleles = 3.50 (0.65 SE; 1.29 SD)
     Number of mt haplotypes =  1.75 (0.25 SE; 0.50 SD)

Year 57
     N[Extinct] =    995, P[E] =  0.995
     N[Surviving] =  5, P[S] =  0.005
     Mean size (all populations) = 0.12 (0.01 SE; 0.37 SD)
  Means across extant populations only:
     Population size =          2.60 (0.40 SE; 0.89 SD)
     Expected heterozygosity =  0.6694 (0.0738 SE; 0.1650 SD)
     Observed heterozygosity =  0.7167 (0.1333 SE; 0.2981 SD)
     Number of extant alleles = 3.80 (0.49 SE; 1.10 SD)
     Number of mt haplotypes =  2.00 (0.32 SE; 0.71 SD)

Year 58
     N[Extinct] =    995, P[E] =  0.995
     N[Surviving] =  5, P[S] =  0.005
     Mean size (all populations) = 0.10 (0.01 SE; 0.36 SD)
  Means across extant populations only:
     Population size =          2.80 (0.37 SE; 0.84 SD)
     Expected heterozygosity =  0.7389 (0.0068 SE; 0.0152 SD)
     Observed heterozygosity =  0.8167 (0.1302 SE; 0.2911 SD)
     Number of extant alleles = 4.20 (0.20 SE; 0.45 SD)
     Number of mt haplotypes =  2.20 (0.20 SE; 0.45 SD)

Year 59
     N[Extinct] =    995, P[E] =  0.995
     N[Surviving] =  5, P[S] =  0.005
     Mean size (all populations) = 0.11 (0.01 SE; 0.47 SD)
  Means across extant populations only:
     Population size =          4.40 (1.50 SE; 3.36 SD)
     Expected heterozygosity =  0.6331 (0.0409 SE; 0.0915 SD)
     Observed heterozygosity =  0.7270 (0.1867 SE; 0.4175 SD)
     Number of extant alleles = 3.40 (0.51 SE; 1.14 SD)
     Number of mt haplotypes =  1.60 (0.24 SE; 0.55 SD)

Year 60
     N[Extinct] =    993, P[E] =  0.993
     N[Surviving] =  7, P[S] =  0.007
     Mean size (all populations) = 0.11 (0.02 SE; 0.54 SD)
  Means across extant populations only:
     Population size =          4.57 (1.29 SE; 3.41 SD)
     Expected heterozygosity =  0.6472 (0.0337 SE; 0.0892 SD)
     Observed heterozygosity =  0.8345 (0.0732 SE; 0.1937 SD)
     Number of extant alleles = 3.43 (0.37 SE; 0.98 SD)
     Number of mt haplotypes =  1.71 (0.18 SE; 0.49 SD)

Year 61
     N[Extinct] =    994, P[E] =  0.994
     N[Surviving] =  6, P[S] =  0.006
     Mean size (all populations) = 0.11 (0.02 SE; 0.62 SD)
  Means across extant populations only:
     Population size =          4.50 (2.50 SE; 6.12 SD)
     Expected heterozygosity =  0.7053 (0.0256 SE; 0.0626 SD)
     Observed heterozygosity =  0.9167 (0.0833 SE; 0.2041 SD)
     Number of extant alleles = 3.83 (0.31 SE; 0.75 SD)
     Number of mt haplotypes =  1.83 (0.17 SE; 0.41 SD)

Year 62
     N[Extinct] =    993, P[E] =  0.993
     N[Surviving] =  7, P[S] =  0.007
     Mean size (all populations) = 0.11 (0.02 SE; 0.56 SD)
  Means across extant populations only:
     Population size =          4.43 (1.51 SE; 3.99 SD)
     Expected heterozygosity =  0.6923 (0.0286 SE; 0.0757 SD)
     Observed heterozygosity =  0.9821 (0.0179 SE; 0.0472 SD)
     Number of extant alleles = 3.86 (0.26 SE; 0.69 SD)
     Number of mt haplotypes =  1.43 (0.20 SE; 0.53 SD)

Year 63
     N[Extinct] =    995, P[E] =  0.995
     N[Surviving] =  5, P[S] =  0.005
     Mean size (all populations) = 0.11 (0.02 SE; 0.54 SD)
  Means across extant populations only:
     Population size =          5.20 (2.08 SE; 4.66 SD)
     Expected heterozygosity =  0.6398 (0.0622 SE; 0.1391 SD)
     Observed heterozygosity =  0.8667 (0.0816 SE; 0.1826 SD)
     Number of extant alleles = 3.60 (0.51 SE; 1.14 SD)
     Number of mt haplotypes =  1.40 (0.24 SE; 0.55 SD)

Year 64
     N[Extinct] =    997, P[E] =  0.997
     N[Surviving] =  3, P[S] =  0.003
     Mean size (all populations) = 0.10 (0.01 SE; 0.33 SD)
  Means across extant populations only:
     Population size =          2.67 (0.67 SE; 1.15 SD)
     Expected heterozygosity =  0.6354 (0.0634 SE; 0.1097 SD)
     Observed heterozygosity =  0.7500 (0.1443 SE; 0.2500 SD)
     Number of extant alleles = 3.33 (0.33 SE; 0.58 SD)
     Number of mt haplotypes =  2.00 (0.58 SE; 1.00 SD)

Year 65
     N[Extinct] =    998, P[E] =  0.998
     N[Surviving] =  2, P[S] =  0.002
     Mean size (all populations) = 0.09 (0.01 SE; 0.31 SD)
  Means across extant populations only:
     Population size =          2.00 (0.00 SE; 0.00 SD)
     Expected heterozygosity =  0.6875 (0.0625 SE; 0.0884 SD)
     Observed heterozygosity =  1.0000 (0.0000 SE; 0.0000 SD)
     Number of extant alleles = 3.50 (0.50 SE; 0.71 SD)
     Number of mt haplotypes =  2.00 (0.00 SE; 0.00 SD)

Year 66
     N[Extinct] =    997, P[E] =  0.997
     N[Surviving] =  3, P[S] =  0.003
     Mean size (all populations) = 0.11 (0.01 SE; 0.46 SD)
  Means across extant populations only:
     Population size =          5.00 (3.00 SE; 5.20 SD)
     Expected heterozygosity =  0.6522 (0.0272 SE; 0.0471 SD)
     Observed heterozygosity =  0.6667 (0.1667 SE; 0.2887 SD)
     Number of extant alleles = 3.33 (0.33 SE; 0.58 SD)
     Number of mt haplotypes =  2.00 (0.00 SE; 0.00 SD)

Year 67
     N[Extinct] =    997, P[E] =  0.997
     N[Surviving] =  3, P[S] =  0.003
     Mean size (all populations) = 0.11 (0.01 SE; 0.41 SD)
  Means across extant populations only:
     Population size =          4.67 (1.76 SE; 3.06 SD)
     Expected heterozygosity =  0.6224 (0.0158 SE; 0.0274 SD)
     Observed heterozygosity =  0.9167 (0.0833 SE; 0.1443 SD)
     Number of extant alleles = 3.00 (0.00 SE; 0.00 SD)
     Number of mt haplotypes =  2.00 (0.00 SE; 0.00 SD)

Year 68
     N[Extinct] =    994, P[E] =  0.994
     N[Surviving] =  6, P[S] =  0.006
     Mean size (all populations) = 0.09 (0.01 SE; 0.34 SD)
  Means across extant populations only:
     Population size =          2.33 (0.33 SE; 0.82 SD)
     Expected heterozygosity =  0.6823 (0.0306 SE; 0.0750 SD)
     Observed heterozygosity =  0.7917 (0.1003 SE; 0.2458 SD)
     Number of extant alleles = 3.50 (0.22 SE; 0.55 SD)
     Number of mt haplotypes =  1.83 (0.17 SE; 0.41 SD)

Year 69
     N[Extinct] =    996, P[E] =  0.996
     N[Surviving] =  4, P[S] =  0.004
     Mean size (all populations) = 0.09 (0.01 SE; 0.32 SD)
  Means across extant populations only:
     Population size =          2.25 (0.25 SE; 0.50 SD)
     Expected heterozygosity =  0.7118 (0.0297 SE; 0.0593 SD)
     Observed heterozygosity =  0.8750 (0.1250 SE; 0.2500 SD)
     Number of extant alleles = 3.75 (0.25 SE; 0.50 SD)
     Number of mt haplotypes =  2.00 (0.00 SE; 0.00 SD)

Year 70
     N[Extinct] =    998, P[E] =  0.998
     N[Surviving] =  2, P[S] =  0.002
     Mean size (all populations) = 0.10 (0.01 SE; 0.32 SD)
  Means across extant populations only:
     Population size =          2.00 (0.00 SE; 0.00 SD)
     Expected heterozygosity =  0.6875 (0.0625 SE; 0.0884 SD)
     Observed heterozygosity =  1.0000 (0.0000 SE; 0.0000 SD)
     Number of extant alleles = 3.50 (0.50 SE; 0.71 SD)
     Number of mt haplotypes =  1.50 (0.50 SE; 0.71 SD)

Year 71
     N[Extinct] =    998, P[E] =  0.998
     N[Surviving] =  2, P[S] =  0.002
     Mean size (all populations) = 0.10 (0.01 SE; 0.32 SD)
  Means across extant populations only:
     Population size =          2.50 (0.50 SE; 0.71 SD)
     Expected heterozygosity =  0.7361 (0.0139 SE; 0.0196 SD)
     Observed heterozygosity =  1.0000 (0.0000 SE; 0.0000 SD)
     Number of extant alleles = 4.00 (0.00 SE; 0.00 SD)
     Number of mt haplotypes =  2.00 (0.00 SE; 0.00 SD)

Year 72
     N[Extinct] =    996, P[E] =  0.996
     N[Surviving] =  4, P[S] =  0.004
     Mean size (all populations) = 0.09 (0.01 SE; 0.31 SD)
  Means across extant populations only:
     Population size =          2.00 (0.00 SE; 0.00 SD)
     Expected heterozygosity =  0.6875 (0.0361 SE; 0.0722 SD)
     Observed heterozygosity =  0.8750 (0.1250 SE; 0.2500 SD)
     Number of extant alleles = 3.50 (0.29 SE; 0.58 SD)
     Number of mt haplotypes =  2.00 (0.00 SE; 0.00 SD)

Year 73
     N[Extinct] =    996, P[E] =  0.996
     N[Surviving] =  4, P[S] =  0.004
     Mean size (all populations) = 0.10 (0.01 SE; 0.47 SD)
  Means across extant populations only:
     Population size =          4.25 (2.25 SE; 4.50 SD)
     Expected heterozygosity =  0.6787 (0.0601 SE; 0.1203 SD)
     Observed heterozygosity =  0.7500 (0.2500 SE; 0.5000 SD)
     Number of extant alleles = 3.50 (0.50 SE; 1.00 SD)
     Number of mt haplotypes =  1.75 (0.25 SE; 0.50 SD)

Year 74
     N[Extinct] =    999, P[E] =  0.999
     N[Surviving] =  1, P[S] =  0.001
     Mean size (all populations) = 0.09 (0.01 SE; 0.38 SD)
  Means across extant populations only:
     Population size =          6.00 (0.00 SE; 0.00 SD)
     Expected heterozygosity =  0.7500 (0.0000 SE; 0.0000 SD)
     Observed heterozygosity =  1.0000 (0.0000 SE; 0.0000 SD)
     Number of extant alleles = 4.00 (0.00 SE; 0.00 SD)
     Number of mt haplotypes =  2.00 (0.00 SE; 0.00 SD)

Year 75
     N[Extinct] =    995, P[E] =  0.995
     N[Surviving] =  5, P[S] =  0.005
     Mean size (all populations) = 0.09 (0.01 SE; 0.33 SD)
  Means across extant populations only:
     Population size =          2.60 (0.60 SE; 1.34 SD)
     Expected heterozygosity =  0.5480 (0.0622 SE; 0.1390 SD)
     Observed heterozygosity =  0.5000 (0.2236 SE; 0.5000 SD)
     Number of extant alleles = 2.60 (0.40 SE; 0.89 SD)
     Number of mt haplotypes =  1.60 (0.24 SE; 0.55 SD)

Year 76
     N[Extinct] =    997, P[E] =  0.997
     N[Surviving] =  3, P[S] =  0.003
     Mean size (all populations) = 0.11 (0.01 SE; 0.37 SD)
  Means across extant populations only:
     Population size =          3.00 (1.00 SE; 1.73 SD)
     Expected heterozygosity =  0.6150 (0.0637 SE; 0.1103 SD)
     Observed heterozygosity =  1.0000 (0.0000 SE; 0.0000 SD)
     Number of extant alleles = 3.00 (0.58 SE; 1.00 SD)
     Number of mt haplotypes =  1.33 (0.33 SE; 0.58 SD)

Year 77
     N[Extinct] =    996, P[E] =  0.996
     N[Surviving] =  4, P[S] =  0.004
     Mean size (all populations) = 0.10 (0.01 SE; 0.47 SD)
  Means across extant populations only:
     Population size =          4.25 (2.25 SE; 4.50 SD)
     Expected heterozygosity =  0.6299 (0.0049 SE; 0.0098 SD)
     Observed heterozygosity =  0.6023 (0.1023 SE; 0.2045 SD)
     Number of extant alleles = 3.00 (0.00 SE; 0.00 SD)
     Number of mt haplotypes =  2.00 (0.00 SE; 0.00 SD)

Year 78
     N[Extinct] =    999, P[E] =  0.999
     N[Surviving] =  1, P[S] =  0.001
     Mean size (all populations) = 0.10 (0.01 SE; 0.34 SD)
  Means across extant populations only:
     Population size =          4.00 (0.00 SE; 0.00 SD)
     Expected heterozygosity =  0.5938 (0.0000 SE; 0.0000 SD)
     Observed heterozygosity =  0.7500 (0.0000 SE; 0.0000 SD)
     Number of extant alleles = 3.00 (0.00 SE; 0.00 SD)
     Number of mt haplotypes =  2.00 (0.00 SE; 0.00 SD)

Year 79
     N[Extinct] =    998, P[E] =  0.998
     N[Surviving] =  2, P[S] =  0.002
     Mean size (all populations) = 0.10 (0.01 SE; 0.38 SD)
  Means across extant populations only:
     Population size =          2.00 (0.00 SE; 0.00 SD)
     Expected heterozygosity =  0.6250 (0.0000 SE; 0.0000 SD)
     Observed heterozygosity =  0.7500 (0.2500 SE; 0.3536 SD)
     Number of extant alleles = 3.00 (0.00 SE; 0.00 SD)
     Number of mt haplotypes =  1.50 (0.50 SE; 0.71 SD)

Year 80
     N[Extinct] =    999, P[E] =  0.999
     N[Surviving] =  1, P[S] =  0.001
     Mean size (all populations) = 0.10 (0.01 SE; 0.32 SD)
  Means across extant populations only:
     Population size =          2.00 (0.00 SE; 0.00 SD)
     Expected heterozygosity =  0.6250 (0.0000 SE; 0.0000 SD)
     Observed heterozygosity =  1.0000 (0.0000 SE; 0.0000 SD)
     Number of extant alleles = 3.00 (0.00 SE; 0.00 SD)
     Number of mt haplotypes =  1.00 (0.00 SE; 0.00 SD)

Year 81
     N[Extinct] =    996, P[E] =  0.996
     N[Surviving] =  4, P[S] =  0.004
     Mean size (all populations) = 0.08 (0.01 SE; 0.30 SD)
  Means across extant populations only:
     Population size =          2.25 (0.25 SE; 0.50 SD)
     Expected heterozygosity =  0.7569 (0.0069 SE; 0.0139 SD)
     Observed heterozygosity =  1.0000 (0.0000 SE; 0.0000 SD)
     Number of extant alleles = 4.25 (0.25 SE; 0.50 SD)
     Number of mt haplotypes =  1.75 (0.48 SE; 0.96 SD)

Year 82
     N[Extinct] =    995, P[E] =  0.995
     N[Surviving] =  5, P[S] =  0.005
     Mean size (all populations) = 0.10 (0.01 SE; 0.45 SD)
  Means across extant populations only:
     Population size =          4.40 (1.17 SE; 2.61 SD)
     Expected heterozygosity =  0.6917 (0.0225 SE; 0.0503 SD)
     Observed heterozygosity =  1.0000 (0.0000 SE; 0.0000 SD)
     Number of extant alleles = 3.60 (0.24 SE; 0.55 SD)
     Number of mt haplotypes =  1.80 (0.20 SE; 0.45 SD)

Year 83
     N[Extinct] =    996, P[E] =  0.996
     N[Surviving] =  4, P[S] =  0.004
     Mean size (all populations) = 0.12 (0.02 SE; 0.48 SD)
  Means across extant populations only:
     Population size =          5.50 (1.32 SE; 2.65 SD)
     Expected heterozygosity =  0.7016 (0.0257 SE; 0.0514 SD)
     Observed heterozygosity =  0.8393 (0.1180 SE; 0.2360 SD)
     Number of extant alleles = 3.75 (0.25 SE; 0.50 SD)
     Number of mt haplotypes =  2.00 (0.41 SE; 0.82 SD)

Year 84
     N[Extinct] =    997, P[E] =  0.997
     N[Surviving] =  3, P[S] =  0.003
     Mean size (all populations) = 0.08 (0.01 SE; 0.30 SD)
  Means across extant populations only:
     Population size =          2.00 (0.00 SE; 0.00 SD)
     Expected heterozygosity =  0.6667 (0.0417 SE; 0.0722 SD)
     Observed heterozygosity =  0.6667 (0.1667 SE; 0.2887 SD)
     Number of extant alleles = 3.33 (0.33 SE; 0.58 SD)
     Number of mt haplotypes =  2.00 (0.00 SE; 0.00 SD)

Year 85
     N[Extinct] =    998, P[E] =  0.998
     N[Surviving] =  2, P[S] =  0.002
     Mean size (all populations) = 0.08 (0.01 SE; 0.28 SD)
  Means across extant populations only:
     Population size =          2.00 (0.00 SE; 0.00 SD)
     Expected heterozygosity =  0.6875 (0.0625 SE; 0.0884 SD)
     Observed heterozygosity =  0.7500 (0.2500 SE; 0.3536 SD)
     Number of extant alleles = 3.50 (0.50 SE; 0.71 SD)
     Number of mt haplotypes =  1.50 (0.50 SE; 0.71 SD)

Year 86
     N[Extinct] =    997, P[E] =  0.997
     N[Surviving] =  3, P[S] =  0.003
     Mean size (all populations) = 0.07 (0.01 SE; 0.36 SD)
  Means across extant populations only:
     Population size =          4.00 (2.00 SE; 3.46 SD)
     Expected heterozygosity =  0.7005 (0.0384 SE; 0.0664 SD)
     Observed heterozygosity =  1.0000 (0.0000 SE; 0.0000 SD)
     Number of extant alleles = 3.67 (0.33 SE; 0.58 SD)
     Number of mt haplotypes =  1.33 (0.33 SE; 0.58 SD)

Year 87
     N[Extinct] =    998, P[E] =  0.998
     N[Surviving] =  2, P[S] =  0.002
     Mean size (all populations) = 0.07 (0.01 SE; 0.27 SD)
  Means across extant populations only:
     Population size =          2.00 (0.00 SE; 0.00 SD)
     Expected heterozygosity =  0.6250 (0.1250 SE; 0.1768 SD)
     Observed heterozygosity =  0.5000 (0.5000 SE; 0.7071 SD)
     Number of extant alleles = 3.00 (1.00 SE; 1.41 SD)
     Number of mt haplotypes =  1.50 (0.50 SE; 0.71 SD)

Year 88
     N[Extinct] =    995, P[E] =  0.995
     N[Surviving] =  5, P[S] =  0.005
     Mean size (all populations) = 0.10 (0.01 SE; 0.35 SD)
  Means across extant populations only:
     Population size =          2.40 (0.40 SE; 0.89 SD)
     Expected heterozygosity =  0.6313 (0.0400 SE; 0.0895 SD)
     Observed heterozygosity =  0.7000 (0.2000 SE; 0.4472 SD)
     Number of extant alleles = 3.00 (0.32 SE; 0.71 SD)
     Number of mt haplotypes =  1.40 (0.24 SE; 0.55 SD)

Year 89
     N[Extinct] =    995, P[E] =  0.995
     N[Surviving] =  5, P[S] =  0.005
     Mean size (all populations) = 0.10 (0.01 SE; 0.37 SD)
  Means across extant populations only:
     Population size =          3.00 (0.77 SE; 1.73 SD)
     Expected heterozygosity =  0.6194 (0.0418 SE; 0.0935 SD)
     Observed heterozygosity =  0.8667 (0.0972 SE; 0.2173 SD)
     Number of extant alleles = 3.00 (0.32 SE; 0.71 SD)
     Number of mt haplotypes =  1.40 (0.24 SE; 0.55 SD)

Year 90
     N[Extinct] =    995, P[E] =  0.995
     N[Surviving] =  5, P[S] =  0.005
     Mean size (all populations) = 0.11 (0.01 SE; 0.41 SD)
  Means across extant populations only:
     Population size =          3.40 (1.17 SE; 2.61 SD)
     Expected heterozygosity =  0.5530 (0.0355 SE; 0.0795 SD)
     Observed heterozygosity =  0.5833 (0.1667 SE; 0.3727 SD)
     Number of extant alleles = 2.60 (0.24 SE; 0.55 SD)
     Number of mt haplotypes =  1.60 (0.24 SE; 0.55 SD)

Year 91
     N[Extinct] =    996, P[E] =  0.996
     N[Surviving] =  4, P[S] =  0.004
     Mean size (all populations) = 0.10 (0.01 SE; 0.40 SD)
  Means across extant populations only:
     Population size =          3.50 (1.50 SE; 3.00 SD)
     Expected heterozygosity =  0.5996 (0.0337 SE; 0.0673 SD)
     Observed heterozygosity =  0.8750 (0.1250 SE; 0.2500 SD)
     Number of extant alleles = 2.75 (0.25 SE; 0.50 SD)
     Number of mt haplotypes =  1.75 (0.25 SE; 0.50 SD)

Year 92
     N[Extinct] =    998, P[E] =  0.998
     N[Surviving] =  2, P[S] =  0.002
     Mean size (all populations) = 0.09 (0.01 SE; 0.38 SD)
  Means across extant populations only:
     Population size =          5.00 (3.00 SE; 4.24 SD)
     Expected heterozygosity =  0.7070 (0.0430 SE; 0.0608 SD)
     Observed heterozygosity =  0.9375 (0.0625 SE; 0.0884 SD)
     Number of extant alleles = 3.50 (0.50 SE; 0.71 SD)
     Number of mt haplotypes =  1.00 (0.00 SE; 0.00 SD)

Year 93
     N[Extinct] =    996, P[E] =  0.996
     N[Surviving] =  4, P[S] =  0.004
     Mean size (all populations) = 0.08 (0.01 SE; 0.31 SD)
  Means across extant populations only:
     Population size =          2.50 (0.29 SE; 0.58 SD)
     Expected heterozygosity =  0.7188 (0.0332 SE; 0.0665 SD)
     Observed heterozygosity =  1.0000 (0.0000 SE; 0.0000 SD)
     Number of extant alleles = 4.00 (0.41 SE; 0.82 SD)
     Number of mt haplotypes =  1.50 (0.29 SE; 0.58 SD)

Year 94
     N[Extinct] =    998, P[E] =  0.998
     N[Surviving] =  2, P[S] =  0.002
     Mean size (all populations) = 0.10 (0.01 SE; 0.37 SD)
  Means across extant populations only:
     Population size =          5.00 (0.00 SE; 0.00 SD)
     Expected heterozygosity =  0.7600 (0.0200 SE; 0.0283 SD)
     Observed heterozygosity =  1.0000 (0.0000 SE; 0.0000 SD)
     Number of extant alleles = 4.50 (0.50 SE; 0.71 SD)
     Number of mt haplotypes =  1.50 (0.50 SE; 0.71 SD)

Year 95
     N[Extinct] =    1000, P[E] =  1.000
     N[Surviving] =  0, P[S] =  0.000
     Mean size (all populations) = 0.08 (0.01 SE; 0.29 SD)

Year 96
     N[Extinct] =    998, P[E] =  0.998
     N[Surviving] =  2, P[S] =  0.002
     Mean size (all populations) = 0.08 (0.01 SE; 0.30 SD)
  Means across extant populations only:
     Population size =          2.00 (0.00 SE; 0.00 SD)
     Expected heterozygosity =  0.6875 (0.0625 SE; 0.0884 SD)
     Observed heterozygosity =  0.7500 (0.2500 SE; 0.3536 SD)
     Number of extant alleles = 3.50 (0.50 SE; 0.71 SD)
     Number of mt haplotypes =  1.50 (0.50 SE; 0.71 SD)

Year 97
     N[Extinct] =    997, P[E] =  0.997
     N[Surviving] =  3, P[S] =  0.003
     Mean size (all populations) = 0.09 (0.01 SE; 0.30 SD)
  Means across extant populations only:
     Population size =          2.00 (0.00 SE; 0.00 SD)
     Expected heterozygosity =  0.6667 (0.0417 SE; 0.0722 SD)
     Observed heterozygosity =  0.6667 (0.1667 SE; 0.2887 SD)
     Number of extant alleles = 3.33 (0.33 SE; 0.58 SD)
     Number of mt haplotypes =  1.67 (0.33 SE; 0.58 SD)

Year 98
     N[Extinct] =    998, P[E] =  0.998
     N[Surviving] =  2, P[S] =  0.002
     Mean size (all populations) = 0.09 (0.01 SE; 0.32 SD)
  Means across extant populations only:
     Population size =          3.50 (0.50 SE; 0.71 SD)
     Expected heterozygosity =  0.6649 (0.0538 SE; 0.0761 SD)
     Observed heterozygosity =  1.0000 (0.0000 SE; 0.0000 SD)
     Number of extant alleles = 3.50 (0.50 SE; 0.71 SD)
     Number of mt haplotypes =  2.00 (0.00 SE; 0.00 SD)

Year 99
     N[Extinct] =    996, P[E] =  0.996
     N[Surviving] =  4, P[S] =  0.004
     Mean size (all populations) = 0.08 (0.01 SE; 0.28 SD)
  Means across extant populations only:
     Population size =          2.00 (0.00 SE; 0.00 SD)
     Expected heterozygosity =  0.4688 (0.1563 SE; 0.3125 SD)
     Observed heterozygosity =  0.5000 (0.2041 SE; 0.4082 SD)
     Number of extant alleles = 2.50 (0.50 SE; 1.00 SD)
     Number of mt haplotypes =  1.50 (0.29 SE; 0.58 SD)

Year 100
     N[Extinct] =    997, P[E] =  0.997
     N[Surviving] =  3, P[S] =  0.003
     Mean size (all populations) = 0.09 (0.01 SE; 0.31 SD)
  Means across extant populations only:
     Population size =          2.00 (0.00 SE; 0.00 SD)
     Expected heterozygosity =  0.3750 (0.1909 SE; 0.3307 SD)
     Observed heterozygosity =  0.1667 (0.1667 SE; 0.2887 SD)
     Number of extant alleles = 2.00 (0.58 SE; 1.00 SD)
     Number of mt haplotypes =  1.67 (0.33 SE; 0.58 SD)

Year 101
     N[Extinct] =    999, P[E] =  0.999
     N[Surviving] =  1, P[S] =  0.001
     Mean size (all populations) = 0.09 (0.01 SE; 0.33 SD)
  Means across extant populations only:
     Population size =          6.00 (0.00 SE; 0.00 SD)
     Expected heterozygosity =  0.6250 (0.0000 SE; 0.0000 SD)
     Observed heterozygosity =  0.8333 (0.0000 SE; 0.0000 SD)
     Number of extant alleles = 3.00 (0.00 SE; 0.00 SD)
     Number of mt haplotypes =  2.00 (0.00 SE; 0.00 SD)

Year 102
     N[Extinct] =    996, P[E] =  0.996
     N[Surviving] =  4, P[S] =  0.004
     Mean size (all populations) = 0.07 (0.01 SE; 0.34 SD)
  Means across extant populations only:
     Population size =          3.25 (1.25 SE; 2.50 SD)
     Expected heterozygosity =  0.6295 (0.0045 SE; 0.0089 SD)
     Observed heterozygosity =  0.6250 (0.1250 SE; 0.2500 SD)
     Number of extant alleles = 3.00 (0.00 SE; 0.00 SD)
     Number of mt haplotypes =  2.00 (0.00 SE; 0.00 SD)

Year 103
     N[Extinct] =    994, P[E] =  0.994
     N[Surviving] =  6, P[S] =  0.006
     Mean size (all populations) = 0.09 (0.02 SE; 0.54 SD)
  Means across extant populations only:
     Population size =          4.67 (1.76 SE; 4.32 SD)
     Expected heterozygosity =  0.6522 (0.0205 SE; 0.0503 SD)
     Observed heterozygosity =  0.6875 (0.0898 SE; 0.2201 SD)
     Number of extant alleles = 3.17 (0.17 SE; 0.41 SD)
     Number of mt haplotypes =  2.00 (0.00 SE; 0.00 SD)

Year 104
     N[Extinct] =    996, P[E] =  0.996
     N[Surviving] =  4, P[S] =  0.004
     Mean size (all populations) = 0.07 (0.01 SE; 0.39 SD)
  Means across extant populations only:
     Population size =          4.25 (1.03 SE; 2.06 SD)
     Expected heterozygosity =  0.6458 (0.0455 SE; 0.0911 SD)
     Observed heterozygosity =  0.7083 (0.0798 SE; 0.1596 SD)
     Number of extant alleles = 3.50 (0.50 SE; 1.00 SD)
     Number of mt haplotypes =  2.25 (0.25 SE; 0.50 SD)

Year 105
     N[Extinct] =    998, P[E] =  0.998
     N[Surviving] =  2, P[S] =  0.002
     Mean size (all populations) = 0.07 (0.01 SE; 0.30 SD)
  Means across extant populations only:
     Population size =          3.00 (1.00 SE; 1.41 SD)
     Expected heterozygosity =  0.6094 (0.0156 SE; 0.0221 SD)
     Observed heterozygosity =  0.6250 (0.1250 SE; 0.1768 SD)
     Number of extant alleles = 3.00 (0.00 SE; 0.00 SD)
     Number of mt haplotypes =  2.00 (0.00 SE; 0.00 SD)

Year 106
     N[Extinct] =    999, P[E] =  0.999
     N[Surviving] =  1, P[S] =  0.001
     Mean size (all populations) = 0.07 (0.01 SE; 0.32 SD)
  Means across extant populations only:
     Population size =          6.00 (0.00 SE; 0.00 SD)
     Expected heterozygosity =  0.6528 (0.0000 SE; 0.0000 SD)
     Observed heterozygosity =  1.0000 (0.0000 SE; 0.0000 SD)
     Number of extant alleles = 3.00 (0.00 SE; 0.00 SD)
     Number of mt haplotypes =  2.00 (0.00 SE; 0.00 SD)

Year 107
     N[Extinct] =    997, P[E] =  0.997
     N[Surviving] =  3, P[S] =  0.003
     Mean size (all populations) = 0.08 (0.01 SE; 0.31 SD)
  Means across extant populations only:
     Population size =          2.00 (0.00 SE; 0.00 SD)
     Expected heterozygosity =  0.5833 (0.1102 SE; 0.1909 SD)
     Observed heterozygosity =  0.8333 (0.1667 SE; 0.2887 SD)
     Number of extant alleles = 3.00 (0.58 SE; 1.00 SD)
     Number of mt haplotypes =  1.00 (0.00 SE; 0.00 SD)

Year 108
     N[Extinct] =    996, P[E] =  0.996
     N[Surviving] =  4, P[S] =  0.004
     Mean size (all populations) = 0.07 (0.01 SE; 0.29 SD)
  Means across extant populations only:
     Population size =          2.00 (0.00 SE; 0.00 SD)
     Expected heterozygosity =  0.5000 (0.0722 SE; 0.1443 SD)
     Observed heterozygosity =  0.5000 (0.0000 SE; 0.0000 SD)
     Number of extant alleles = 2.50 (0.29 SE; 0.58 SD)
     Number of mt haplotypes =  1.50 (0.29 SE; 0.58 SD)

Year 109
     N[Extinct] =    997, P[E] =  0.997
     N[Surviving] =  3, P[S] =  0.003
     Mean size (all populations) = 0.09 (0.01 SE; 0.33 SD)
  Means across extant populations only:
     Population size =          3.00 (1.00 SE; 1.73 SD)
     Expected heterozygosity =  0.5767 (0.0483 SE; 0.0837 SD)
     Observed heterozygosity =  0.7667 (0.1453 SE; 0.2517 SD)
     Number of extant alleles = 2.67 (0.33 SE; 0.58 SD)
     Number of mt haplotypes =  1.33 (0.33 SE; 0.58 SD)

Year 110
     N[Extinct] =    997, P[E] =  0.997
     N[Surviving] =  3, P[S] =  0.003
     Mean size (all populations) = 0.07 (0.01 SE; 0.27 SD)
  Means across extant populations only:
     Population size =          2.00 (0.00 SE; 0.00 SD)
     Expected heterozygosity =  0.6667 (0.0417 SE; 0.0722 SD)
     Observed heterozygosity =  0.8333 (0.1667 SE; 0.2887 SD)
     Number of extant alleles = 3.33 (0.33 SE; 0.58 SD)
     Number of mt haplotypes =  1.33 (0.33 SE; 0.58 SD)

Year 111
     N[Extinct] =    998, P[E] =  0.998
     N[Surviving] =  2, P[S] =  0.002
     Mean size (all populations) = 0.08 (0.01 SE; 0.31 SD)
  Means across extant populations only:
     Population size =          3.00 (1.00 SE; 1.41 SD)
     Expected heterozygosity =  0.6563 (0.0313 SE; 0.0442 SD)
     Observed heterozygosity =  0.7500 (0.2500 SE; 0.3536 SD)
     Number of extant alleles = 3.50 (0.50 SE; 0.71 SD)
     Number of mt haplotypes =  1.50 (0.50 SE; 0.71 SD)

Year 112
     N[Extinct] =    997, P[E] =  0.997
     N[Surviving] =  3, P[S] =  0.003
     Mean size (all populations) = 0.08 (0.01 SE; 0.29 SD)
  Means across extant populations only:
     Population size =          2.00 (0.00 SE; 0.00 SD)
     Expected heterozygosity =  0.6667 (0.0417 SE; 0.0722 SD)
     Observed heterozygosity =  0.8333 (0.1667 SE; 0.2887 SD)
     Number of extant alleles = 3.33 (0.33 SE; 0.58 SD)
     Number of mt haplotypes =  1.67 (0.33 SE; 0.58 SD)

Year 113
     N[Extinct] =    999, P[E] =  0.999
     N[Surviving] =  1, P[S] =  0.001
     Mean size (all populations) = 0.07 (0.01 SE; 0.27 SD)
  Means across extant populations only:
     Population size =          2.00 (0.00 SE; 0.00 SD)
     Expected heterozygosity =  0.7500 (0.0000 SE; 0.0000 SD)
     Observed heterozygosity =  1.0000 (0.0000 SE; 0.0000 SD)
     Number of extant alleles = 4.00 (0.00 SE; 0.00 SD)
     Number of mt haplotypes =  2.00 (0.00 SE; 0.00 SD)

Year 114
     N[Extinct] =    998, P[E] =  0.998
     N[Surviving] =  2, P[S] =  0.002
     Mean size (all populations) = 0.06 (0.01 SE; 0.26 SD)
  Means across extant populations only:
     Population size =          2.00 (0.00 SE; 0.00 SD)
     Expected heterozygosity =  0.6875 (0.0625 SE; 0.0884 SD)
     Observed heterozygosity =  1.0000 (0.0000 SE; 0.0000 SD)
     Number of extant alleles = 3.50 (0.50 SE; 0.71 SD)
     Number of mt haplotypes =  2.00 (0.00 SE; 0.00 SD)

Year 115
     N[Extinct] =    997, P[E] =  0.997
     N[Surviving] =  3, P[S] =  0.003
     Mean size (all populations) = 0.06 (0.01 SE; 0.27 SD)
  Means across extant populations only:
     Population size =          2.33 (0.33 SE; 0.58 SD)
     Expected heterozygosity =  0.6574 (0.0791 SE; 0.1370 SD)
     Observed heterozygosity =  1.0000 (0.0000 SE; 0.0000 SD)
     Number of extant alleles = 3.33 (0.67 SE; 1.15 SD)
     Number of mt haplotypes =  1.67 (0.33 SE; 0.58 SD)

Year 116
     N[Extinct] =    999, P[E] =  0.999
     N[Surviving] =  1, P[S] =  0.001
     Mean size (all populations) = 0.06 (0.01 SE; 0.25 SD)
  Means across extant populations only:
     Population size =          2.00 (0.00 SE; 0.00 SD)
     Expected heterozygosity =  0.6250 (0.0000 SE; 0.0000 SD)
     Observed heterozygosity =  0.5000 (0.0000 SE; 0.0000 SD)
     Number of extant alleles = 3.00 (0.00 SE; 0.00 SD)
     Number of mt haplotypes =  2.00 (0.00 SE; 0.00 SD)

Year 117
     N[Extinct] =    1000, P[E] =  1.000
     N[Surviving] =  0, P[S] =  0.000
     Mean size (all populations) = 0.06 (0.01 SE; 0.25 SD)

Year 118
     N[Extinct] =    996, P[E] =  0.996
     N[Surviving] =  4, P[S] =  0.004
     Mean size (all populations) = 0.08 (0.01 SE; 0.29 SD)
  Means across extant populations only:
     Population size =          2.00 (0.00 SE; 0.00 SD)
     Expected heterozygosity =  0.6563 (0.0313 SE; 0.0625 SD)
     Observed heterozygosity =  0.8750 (0.1250 SE; 0.2500 SD)
     Number of extant alleles = 3.25 (0.25 SE; 0.50 SD)
     Number of mt haplotypes =  1.50 (0.29 SE; 0.58 SD)

Year 119
     N[Extinct] =    1000, P[E] =  1.000
     N[Surviving] =  0, P[S] =  0.000
     Mean size (all populations) = 0.06 (0.01 SE; 0.25 SD)

Year 120
     N[Extinct] =    1000, P[E] =  1.000
     N[Surviving] =  0, P[S] =  0.000
     Mean size (all populations) = 0.07 (0.01 SE; 0.27 SD)

Year 121
     N[Extinct] =    1000, P[E] =  1.000
     N[Surviving] =  0, P[S] =  0.000
     Mean size (all populations) = 0.06 (0.01 SE; 0.24 SD)

Year 122
     N[Extinct] =    999, P[E] =  0.999
     N[Surviving] =  1, P[S] =  0.001
     Mean size (all populations) = 0.07 (0.01 SE; 0.26 SD)
  Means across extant populations only:
     Population size =          2.00 (0.00 SE; 0.00 SD)
     Expected heterozygosity =  0.6250 (0.0000 SE; 0.0000 SD)
     Observed heterozygosity =  0.5000 (0.0000 SE; 0.0000 SD)
     Number of extant alleles = 3.00 (0.00 SE; 0.00 SD)
     Number of mt haplotypes =  2.00 (0.00 SE; 0.00 SD)

Year 123
     N[Extinct] =    998, P[E] =  0.998
     N[Surviving] =  2, P[S] =  0.002
     Mean size (all populations) = 0.09 (0.01 SE; 0.47 SD)
  Means across extant populations only:
     Population size =          7.00 (5.00 SE; 7.07 SD)
     Expected heterozygosity =  0.6858 (0.0642 SE; 0.0908 SD)
     Observed heterozygosity =  0.9583 (0.0417 SE; 0.0589 SD)
     Number of extant alleles = 3.50 (0.50 SE; 0.71 SD)
     Number of mt haplotypes =  1.50 (0.50 SE; 0.71 SD)

Year 124
     N[Extinct] =    998, P[E] =  0.998
     N[Surviving] =  2, P[S] =  0.002
     Mean size (all populations) = 0.08 (0.01 SE; 0.32 SD)
  Means across extant populations only:
     Population size =          3.50 (1.50 SE; 2.12 SD)
     Expected heterozygosity =  0.7450 (0.0050 SE; 0.0071 SD)
     Observed heterozygosity =  1.0000 (0.0000 SE; 0.0000 SD)
     Number of extant alleles = 4.00 (0.00 SE; 0.00 SD)
     Number of mt haplotypes =  1.50 (0.50 SE; 0.71 SD)

Year 125
     N[Extinct] =    999, P[E] =  0.999
     N[Surviving] =  1, P[S] =  0.001
     Mean size (all populations) = 0.07 (0.01 SE; 0.28 SD)
  Means across extant populations only:
     Population size =          2.00 (0.00 SE; 0.00 SD)
     Expected heterozygosity =  0.7500 (0.0000 SE; 0.0000 SD)
     Observed heterozygosity =  1.0000 (0.0000 SE; 0.0000 SD)
     Number of extant alleles = 4.00 (0.00 SE; 0.00 SD)
     Number of mt haplotypes =  1.00 (0.00 SE; 0.00 SD)

Year 126
     N[Extinct] =    999, P[E] =  0.999
     N[Surviving] =  1, P[S] =  0.001
     Mean size (all populations) = 0.06 (0.01 SE; 0.27 SD)
  Means across extant populations only:
     Population size =          2.00 (0.00 SE; 0.00 SD)
     Expected heterozygosity =  0.6250 (0.0000 SE; 0.0000 SD)
     Observed heterozygosity =  0.5000 (0.0000 SE; 0.0000 SD)
     Number of extant alleles = 3.00 (0.00 SE; 0.00 SD)
     Number of mt haplotypes =  1.00 (0.00 SE; 0.00 SD)

Year 127
     N[Extinct] =    996, P[E] =  0.996
     N[Surviving] =  4, P[S] =  0.004
     Mean size (all populations) = 0.07 (0.01 SE; 0.30 SD)
  Means across extant populations only:
     Population size =          2.50 (0.50 SE; 1.00 SD)
     Expected heterozygosity =  0.5938 (0.0313 SE; 0.0625 SD)
     Observed heterozygosity =  0.6875 (0.2366 SE; 0.4732 SD)
     Number of extant alleles = 2.75 (0.25 SE; 0.50 SD)
     Number of mt haplotypes =  1.50 (0.29 SE; 0.58 SD)

Year 128
     N[Extinct] =    997, P[E] =  0.997
     N[Surviving] =  3, P[S] =  0.003
     Mean size (all populations) = 0.08 (0.01 SE; 0.41 SD)
  Means across extant populations only:
     Population size =          5.33 (1.67 SE; 2.89 SD)
     Expected heterozygosity =  0.6301 (0.0064 SE; 0.0111 SD)
     Observed heterozygosity =  0.7857 (0.1487 SE; 0.2575 SD)
     Number of extant alleles = 3.00 (0.00 SE; 0.00 SD)
     Number of mt haplotypes =  1.33 (0.33 SE; 0.58 SD)

Year 129
     N[Extinct] =    997, P[E] =  0.997
     N[Surviving] =  3, P[S] =  0.003
     Mean size (all populations) = 0.08 (0.02 SE; 0.51 SD)
  Means across extant populations only:
     Population size =          7.33 (2.73 SE; 4.73 SD)
     Expected heterozygosity =  0.6365 (0.0120 SE; 0.0208 SD)
     Observed heterozygosity =  0.8030 (0.1538 SE; 0.2663 SD)
     Number of extant alleles = 3.00 (0.00 SE; 0.00 SD)
     Number of mt haplotypes =  1.33 (0.33 SE; 0.58 SD)

Year 130
     N[Extinct] =    998, P[E] =  0.998
     N[Surviving] =  2, P[S] =  0.002
     Mean size (all populations) = 0.07 (0.01 SE; 0.38 SD)
  Means across extant populations only:
     Population size =          6.00 (3.00 SE; 4.24 SD)
     Expected heterozygosity =  0.6019 (0.0093 SE; 0.0131 SD)
     Observed heterozygosity =  0.9444 (0.0556 SE; 0.0786 SD)
     Number of extant alleles = 3.00 (0.00 SE; 0.00 SD)
     Number of mt haplotypes =  1.00 (0.00 SE; 0.00 SD)

Year 131
     N[Extinct] =    999, P[E] =  0.999
     N[Surviving] =  1, P[S] =  0.001
     Mean size (all populations) = 0.06 (0.01 SE; 0.26 SD)
  Means across extant populations only:
     Population size =          3.00 (0.00 SE; 0.00 SD)
     Expected heterozygosity =  0.6111 (0.0000 SE; 0.0000 SD)
     Observed heterozygosity =  1.0000 (0.0000 SE; 0.0000 SD)
     Number of extant alleles = 3.00 (0.00 SE; 0.00 SD)
     Number of mt haplotypes =  1.00 (0.00 SE; 0.00 SD)

Year 132
     N[Extinct] =    997, P[E] =  0.997
     N[Surviving] =  3, P[S] =  0.003
     Mean size (all populations) = 0.06 (0.01 SE; 0.32 SD)
  Means across extant populations only:
     Population size =          3.67 (1.67 SE; 2.89 SD)
     Expected heterozygosity =  0.6173 (0.0077 SE; 0.0133 SD)
     Observed heterozygosity =  0.5714 (0.0714 SE; 0.1237 SD)
     Number of extant alleles = 3.33 (0.33 SE; 0.58 SD)
     Number of mt haplotypes =  1.67 (0.33 SE; 0.58 SD)

Year 133
     N[Extinct] =    996, P[E] =  0.996
     N[Surviving] =  4, P[S] =  0.004
     Mean size (all populations) = 0.09 (0.02 SE; 0.57 SD)
  Means across extant populations only:
     Population size =          6.25 (3.07 SE; 6.13 SD)
     Expected heterozygosity =  0.6671 (0.0316 SE; 0.0633 SD)
     Observed heterozygosity =  0.8417 (0.1181 SE; 0.2363 SD)
     Number of extant alleles = 3.50 (0.29 SE; 0.58 SD)
     Number of mt haplotypes =  1.25 (0.25 SE; 0.50 SD)

Year 134
     N[Extinct] =    996, P[E] =  0.996
     N[Surviving] =  4, P[S] =  0.004
     Mean size (all populations) = 0.10 (0.02 SE; 0.56 SD)
  Means across extant populations only:
     Population size =          7.50 (1.32 SE; 2.65 SD)
     Expected heterozygosity =  0.6541 (0.0182 SE; 0.0365 SD)
     Observed heterozygosity =  0.9773 (0.0227 SE; 0.0455 SD)
     Number of extant alleles = 3.25 (0.25 SE; 0.50 SD)
     Number of mt haplotypes =  1.25 (0.25 SE; 0.50 SD)

Year 135
     N[Extinct] =    998, P[E] =  0.998
     N[Surviving] =  2, P[S] =  0.002
     Mean size (all populations) = 0.05 (0.01 SE; 0.29 SD)
  Means across extant populations only:
     Population size =          4.00 (2.00 SE; 2.83 SD)
     Expected heterozygosity =  0.5625 (0.0625 SE; 0.0884 SD)
     Observed heterozygosity =  1.0000 (0.0000 SE; 0.0000 SD)
     Number of extant alleles = 2.50 (0.50 SE; 0.71 SD)
     Number of mt haplotypes =  1.00 (0.00 SE; 0.00 SD)

Year 136
     N[Extinct] =    998, P[E] =  0.998
     N[Surviving] =  2, P[S] =  0.002
     Mean size (all populations) = 0.06 (0.01 SE; 0.36 SD)
  Means across extant populations only:
     Population size =          6.50 (0.50 SE; 0.71 SD)
     Expected heterozygosity =  0.5449 (0.0245 SE; 0.0347 SD)
     Observed heterozygosity =  0.7143 (0.2857 SE; 0.4041 SD)
     Number of extant alleles = 3.00 (0.00 SE; 0.00 SD)
     Number of mt haplotypes =  1.50 (0.50 SE; 0.71 SD)

Year 137
     N[Extinct] =    999, P[E] =  0.999
     N[Surviving] =  1, P[S] =  0.001
     Mean size (all populations) = 0.05 (0.01 SE; 0.35 SD)
  Means across extant populations only:
     Population size =          9.00 (0.00 SE; 0.00 SD)
     Expected heterozygosity =  0.5370 (0.0000 SE; 0.0000 SD)
     Observed heterozygosity =  0.8889 (0.0000 SE; 0.0000 SD)
     Number of extant alleles = 3.00 (0.00 SE; 0.00 SD)
     Number of mt haplotypes =  1.00 (0.00 SE; 0.00 SD)

Year 138
     N[Extinct] =    1000, P[E] =  1.000
     N[Surviving] =  0, P[S] =  0.000
     Mean size (all populations) = 0.04 (0.01 SE; 0.21 SD)

Year 139
     N[Extinct] =    999, P[E] =  0.999
     N[Surviving] =  1, P[S] =  0.001
     Mean size (all populations) = 0.04 (0.01 SE; 0.22 SD)
  Means across extant populations only:
     Population size =          2.00 (0.00 SE; 0.00 SD)
     Expected heterozygosity =  0.7500 (0.0000 SE; 0.0000 SD)
     Observed heterozygosity =  1.0000 (0.0000 SE; 0.0000 SD)
     Number of extant alleles = 4.00 (0.00 SE; 0.00 SD)
     Number of mt haplotypes =  1.00 (0.00 SE; 0.00 SD)

Year 140
     N[Extinct] =    1000, P[E] =  1.000
     N[Surviving] =  0, P[S] =  0.000
     Mean size (all populations) = 0.04 (0.01 SE; 0.20 SD)

Year 141
     N[Extinct] =    999, P[E] =  0.999
     N[Surviving] =  1, P[S] =  0.001
     Mean size (all populations) = 0.05 (0.01 SE; 0.22 SD)
  Means across extant populations only:
     Population size =          2.00 (0.00 SE; 0.00 SD)
     Expected heterozygosity =  0.6250 (0.0000 SE; 0.0000 SD)
     Observed heterozygosity =  0.5000 (0.0000 SE; 0.0000 SD)
     Number of extant alleles = 3.00 (0.00 SE; 0.00 SD)
     Number of mt haplotypes =  2.00 (0.00 SE; 0.00 SD)

Year 142
     N[Extinct] =    1000, P[E] =  1.000
     N[Surviving] =  0, P[S] =  0.000
     Mean size (all populations) = 0.05 (0.01 SE; 0.21 SD)

Year 143
     N[Extinct] =    999, P[E] =  0.999
     N[Surviving] =  1, P[S] =  0.001
     Mean size (all populations) = 0.05 (0.01 SE; 0.22 SD)
  Means across extant populations only:
     Population size =          2.00 (0.00 SE; 0.00 SD)
     Expected heterozygosity =  0.6250 (0.0000 SE; 0.0000 SD)
     Observed heterozygosity =  0.5000 (0.0000 SE; 0.0000 SD)
     Number of extant alleles = 3.00 (0.00 SE; 0.00 SD)
     Number of mt haplotypes =  2.00 (0.00 SE; 0.00 SD)

Year 144
     N[Extinct] =    1000, P[E] =  1.000
     N[Surviving] =  0, P[S] =  0.000
     Mean size (all populations) = 0.05 (0.01 SE; 0.22 SD)

Year 145
     N[Extinct] =    1000, P[E] =  1.000
     N[Surviving] =  0, P[S] =  0.000
     Mean size (all populations) = 0.05 (0.01 SE; 0.22 SD)

Year 146
     N[Extinct] =    998, P[E] =  0.998
     N[Surviving] =  2, P[S] =  0.002
     Mean size (all populations) = 0.05 (0.01 SE; 0.22 SD)
  Means across extant populations only:
     Population size =          2.00 (0.00 SE; 0.00 SD)
     Expected heterozygosity =  0.6250 (0.0000 SE; 0.0000 SD)
     Observed heterozygosity =  0.7500 (0.2500 SE; 0.3536 SD)
     Number of extant alleles = 3.00 (0.00 SE; 0.00 SD)
     Number of mt haplotypes =  1.00 (0.00 SE; 0.00 SD)

Year 147
     N[Extinct] =    999, P[E] =  0.999
     N[Surviving] =  1, P[S] =  0.001
     Mean size (all populations) = 0.05 (0.01 SE; 0.23 SD)
  Means across extant populations only:
     Population size =          2.00 (0.00 SE; 0.00 SD)
     Expected heterozygosity =  0.6250 (0.0000 SE; 0.0000 SD)
     Observed heterozygosity =  0.5000 (0.0000 SE; 0.0000 SD)
     Number of extant alleles = 3.00 (0.00 SE; 0.00 SD)
     Number of mt haplotypes =  1.00 (0.00 SE; 0.00 SD)

Year 148
     N[Extinct] =    997, P[E] =  0.997
     N[Surviving] =  3, P[S] =  0.003
     Mean size (all populations) = 0.05 (0.01 SE; 0.27 SD)
  Means across extant populations only:
     Population size =          3.00 (1.00 SE; 1.73 SD)
     Expected heterozygosity =  0.5400 (0.0825 SE; 0.1429 SD)
     Observed heterozygosity =  0.6000 (0.1000 SE; 0.1732 SD)
     Number of extant alleles = 2.67 (0.33 SE; 0.58 SD)
     Number of mt haplotypes =  1.33 (0.33 SE; 0.58 SD)

Year 149
     N[Extinct] =    999, P[E] =  0.999
     N[Surviving] =  1, P[S] =  0.001
     Mean size (all populations) = 0.05 (0.01 SE; 0.22 SD)
  Means across extant populations only:
     Population size =          2.00 (0.00 SE; 0.00 SD)
     Expected heterozygosity =  0.6250 (0.0000 SE; 0.0000 SD)
     Observed heterozygosity =  0.5000 (0.0000 SE; 0.0000 SD)
     Number of extant alleles = 3.00 (0.00 SE; 0.00 SD)
     Number of mt haplotypes =  2.00 (0.00 SE; 0.00 SD)

Year 150
     N[Extinct] =    998, P[E] =  0.998
     N[Surviving] =  2, P[S] =  0.002
     Mean size (all populations) = 0.04 (0.01 SE; 0.32 SD)
  Means across extant populations only:
     Population size =          5.00 (3.00 SE; 4.24 SD)
     Expected heterozygosity =  0.5586 (0.0586 SE; 0.0829 SD)
     Observed heterozygosity =  0.9375 (0.0625 SE; 0.0884 SD)
     Number of extant alleles = 2.50 (0.50 SE; 0.71 SD)
     Number of mt haplotypes =  1.50 (0.50 SE; 0.71 SD)

Year 151
     N[Extinct] =    998, P[E] =  0.998
     N[Surviving] =  2, P[S] =  0.002
     Mean size (all populations) = 0.06 (0.01 SE; 0.46 SD)
  Means across extant populations only:
     Population size =          7.50 (5.50 SE; 7.78 SD)
     Expected heterozygosity =  0.6128 (0.0122 SE; 0.0173 SD)
     Observed heterozygosity =  0.6731 (0.1731 SE; 0.2448 SD)
     Number of extant alleles = 3.00 (0.00 SE; 0.00 SD)
     Number of mt haplotypes =  1.50 (0.50 SE; 0.71 SD)

Year 152
     N[Extinct] =    1000, P[E] =  1.000
     N[Surviving] =  0, P[S] =  0.000
     Mean size (all populations) = 0.05 (0.01 SE; 0.21 SD)

Year 153
     N[Extinct] =    1000, P[E] =  1.000
     N[Surviving] =  0, P[S] =  0.000
     Mean size (all populations) = 0.04 (0.01 SE; 0.21 SD)

Year 154
     N[Extinct] =    1000, P[E] =  1.000
     N[Surviving] =  0, P[S] =  0.000
     Mean size (all populations) = 0.05 (0.01 SE; 0.23 SD)

Year 155
     N[Extinct] =    999, P[E] =  0.999
     N[Surviving] =  1, P[S] =  0.001
     Mean size (all populations) = 0.06 (0.01 SE; 0.24 SD)
  Means across extant populations only:
     Population size =          2.00 (0.00 SE; 0.00 SD)
     Expected heterozygosity =  0.6250 (0.0000 SE; 0.0000 SD)
     Observed heterozygosity =  0.5000 (0.0000 SE; 0.0000 SD)
     Number of extant alleles = 3.00 (0.00 SE; 0.00 SD)
     Number of mt haplotypes =  1.00 (0.00 SE; 0.00 SD)

Year 156
     N[Extinct] =    996, P[E] =  0.996
     N[Surviving] =  4, P[S] =  0.004
     Mean size (all populations) = 0.05 (0.01 SE; 0.23 SD)
  Means across extant populations only:
     Population size =          2.00 (0.00 SE; 0.00 SD)
     Expected heterozygosity =  0.3438 (0.1288 SE; 0.2577 SD)
     Observed heterozygosity =  0.5000 (0.2041 SE; 0.4082 SD)
     Number of extant alleles = 2.00 (0.41 SE; 0.82 SD)
     Number of mt haplotypes =  1.00 (0.00 SE; 0.00 SD)

Year 157
     N[Extinct] =    999, P[E] =  0.999
     N[Surviving] =  1, P[S] =  0.001
     Mean size (all populations) = 0.04 (0.01 SE; 0.21 SD)
  Means across extant populations only:
     Population size =          2.00 (0.00 SE; 0.00 SD)
     Expected heterozygosity =  0.0000 (0.0000 SE; 0.0000 SD)
     Observed heterozygosity =  0.0000 (0.0000 SE; 0.0000 SD)
     Number of extant alleles = 1.00 (0.00 SE; 0.00 SD)
     Number of mt haplotypes =  1.00 (0.00 SE; 0.00 SD)

Year 158
     N[Extinct] =    999, P[E] =  0.999
     N[Surviving] =  1, P[S] =  0.001
     Mean size (all populations) = 0.04 (0.01 SE; 0.21 SD)
  Means across extant populations only:
     Population size =          2.00 (0.00 SE; 0.00 SD)
     Expected heterozygosity =  0.0000 (0.0000 SE; 0.0000 SD)
     Observed heterozygosity =  0.0000 (0.0000 SE; 0.0000 SD)
     Number of extant alleles = 1.00 (0.00 SE; 0.00 SD)
     Number of mt haplotypes =  1.00 (0.00 SE; 0.00 SD)

Year 159
     N[Extinct] =    999, P[E] =  0.999
     N[Surviving] =  1, P[S] =  0.001
     Mean size (all populations) = 0.04 (0.01 SE; 0.29 SD)
  Means across extant populations only:
     Population size =          7.00 (0.00 SE; 0.00 SD)
     Expected heterozygosity =  0.2449 (0.0000 SE; 0.0000 SD)
     Observed heterozygosity =  0.0000 (0.0000 SE; 0.0000 SD)
     Number of extant alleles = 2.00 (0.00 SE; 0.00 SD)
     Number of mt haplotypes =  2.00 (0.00 SE; 0.00 SD)

Year 160
     N[Extinct] =    999, P[E] =  0.999
     N[Surviving] =  1, P[S] =  0.001
     Mean size (all populations) = 0.04 (0.01 SE; 0.20 SD)
  Means across extant populations only:
     Population size =          2.00 (0.00 SE; 0.00 SD)
     Expected heterozygosity =  0.7500 (0.0000 SE; 0.0000 SD)
     Observed heterozygosity =  1.0000 (0.0000 SE; 0.0000 SD)
     Number of extant alleles = 4.00 (0.00 SE; 0.00 SD)
     Number of mt haplotypes =  2.00 (0.00 SE; 0.00 SD)

Year 161
     N[Extinct] =    999, P[E] =  0.999
     N[Surviving] =  1, P[S] =  0.001
     Mean size (all populations) = 0.04 (0.01 SE; 0.21 SD)
  Means across extant populations only:
     Population size =          3.00 (0.00 SE; 0.00 SD)
     Expected heterozygosity =  0.7222 (0.0000 SE; 0.0000 SD)
     Observed heterozygosity =  1.0000 (0.0000 SE; 0.0000 SD)
     Number of extant alleles = 4.00 (0.00 SE; 0.00 SD)
     Number of mt haplotypes =  3.00 (0.00 SE; 0.00 SD)

Year 162
     N[Extinct] =    998, P[E] =  0.998
     N[Surviving] =  2, P[S] =  0.002
     Mean size (all populations) = 0.04 (0.01 SE; 0.26 SD)
  Means across extant populations only:
     Population size =          4.00 (2.00 SE; 2.83 SD)
     Expected heterozygosity =  0.5903 (0.0903 SE; 0.1277 SD)
     Observed heterozygosity =  0.5000 (0.5000 SE; 0.7071 SD)
     Number of extant alleles = 3.00 (1.00 SE; 1.41 SD)
     Number of mt haplotypes =  2.00 (0.00 SE; 0.00 SD)

Year 163
     N[Extinct] =    999, P[E] =  0.999
     N[Surviving] =  1, P[S] =  0.001
     Mean size (all populations) = 0.03 (0.01 SE; 0.21 SD)
  Means across extant populations only:
     Population size =          4.00 (0.00 SE; 0.00 SD)
     Expected heterozygosity =  0.7188 (0.0000 SE; 0.0000 SD)
     Observed heterozygosity =  1.0000 (0.0000 SE; 0.0000 SD)
     Number of extant alleles = 4.00 (0.00 SE; 0.00 SD)
     Number of mt haplotypes =  2.00 (0.00 SE; 0.00 SD)

Year 164
     N[Extinct] =    998, P[E] =  0.998
     N[Surviving] =  2, P[S] =  0.002
     Mean size (all populations) = 0.04 (0.01 SE; 0.21 SD)
  Means across extant populations only:
     Population size =          2.50 (0.50 SE; 0.71 SD)
     Expected heterozygosity =  0.6111 (0.1111 SE; 0.1571 SD)
     Observed heterozygosity =  0.5000 (0.5000 SE; 0.7071 SD)
     Number of extant alleles = 3.00 (1.00 SE; 1.41 SD)
     Number of mt haplotypes =  1.50 (0.50 SE; 0.71 SD)

Year 165
     N[Extinct] =    998, P[E] =  0.998
     N[Surviving] =  2, P[S] =  0.002
     Mean size (all populations) = 0.04 (0.01 SE; 0.21 SD)
  Means across extant populations only:
     Population size =          2.00 (0.00 SE; 0.00 SD)
     Expected heterozygosity =  0.5625 (0.1875 SE; 0.2652 SD)
     Observed heterozygosity =  0.7500 (0.2500 SE; 0.3536 SD)
     Number of extant alleles = 3.00 (1.00 SE; 1.41 SD)
     Number of mt haplotypes =  1.50 (0.50 SE; 0.71 SD)

Year 166
     N[Extinct] =    999, P[E] =  0.999
     N[Surviving] =  1, P[S] =  0.001
     Mean size (all populations) = 0.04 (0.01 SE; 0.22 SD)
  Means across extant populations only:
     Population size =          3.00 (0.00 SE; 0.00 SD)
     Expected heterozygosity =  0.2778 (0.0000 SE; 0.0000 SD)
     Observed heterozygosity =  0.3333 (0.0000 SE; 0.0000 SD)
     Number of extant alleles = 2.00 (0.00 SE; 0.00 SD)
     Number of mt haplotypes =  2.00 (0.00 SE; 0.00 SD)

Year 167
     N[Extinct] =    998, P[E] =  0.998
     N[Surviving] =  2, P[S] =  0.002
     Mean size (all populations) = 0.05 (0.01 SE; 0.23 SD)
  Means across extant populations only:
     Population size =          2.50 (0.50 SE; 0.71 SD)
     Expected heterozygosity =  0.1875 (0.1875 SE; 0.2652 SD)
     Observed heterozygosity =  0.2500 (0.2500 SE; 0.3536 SD)
     Number of extant alleles = 1.50 (0.50 SE; 0.71 SD)
     Number of mt haplotypes =  1.00 (0.00 SE; 0.00 SD)

Year 168
     N[Extinct] =    998, P[E] =  0.998
     N[Surviving] =  2, P[S] =  0.002
     Mean size (all populations) = 0.05 (0.01 SE; 0.22 SD)
  Means across extant populations only:
     Population size =          2.00 (0.00 SE; 0.00 SD)
     Expected heterozygosity =  0.3125 (0.3125 SE; 0.4419 SD)
     Observed heterozygosity =  0.5000 (0.5000 SE; 0.7071 SD)
     Number of extant alleles = 2.00 (1.00 SE; 1.41 SD)
     Number of mt haplotypes =  1.50 (0.50 SE; 0.71 SD)

Year 169
     N[Extinct] =    999, P[E] =  0.999
     N[Surviving] =  1, P[S] =  0.001
     Mean size (all populations) = 0.05 (0.01 SE; 0.31 SD)
  Means across extant populations only:
     Population size =          7.00 (0.00 SE; 0.00 SD)
     Expected heterozygosity =  0.0000 (0.0000 SE; 0.0000 SD)
     Observed heterozygosity =  0.0000 (0.0000 SE; 0.0000 SD)
     Number of extant alleles = 1.00 (0.00 SE; 0.00 SD)
     Number of mt haplotypes =  1.00 (0.00 SE; 0.00 SD)

Year 170
     N[Extinct] =    996, P[E] =  0.996
     N[Surviving] =  4, P[S] =  0.004
     Mean size (all populations) = 0.06 (0.01 SE; 0.35 SD)
  Means across extant populations only:
     Population size =          3.50 (1.50 SE; 3.00 SD)
     Expected heterozygosity =  0.4063 (0.1477 SE; 0.2954 SD)
     Observed heterozygosity =  0.3750 (0.1250 SE; 0.2500 SD)
     Number of extant alleles = 2.25 (0.48 SE; 0.96 SD)
     Number of mt haplotypes =  1.50 (0.29 SE; 0.58 SD)

Year 171
     N[Extinct] =    996, P[E] =  0.996
     N[Surviving] =  4, P[S] =  0.004
     Mean size (all populations) = 0.07 (0.02 SE; 0.50 SD)
  Means across extant populations only:
     Population size =          5.00 (3.00 SE; 6.00 SD)
     Expected heterozygosity =  0.3438 (0.1288 SE; 0.2577 SD)
     Observed heterozygosity =  0.5000 (0.2041 SE; 0.4082 SD)
     Number of extant alleles = 2.00 (0.41 SE; 0.82 SD)
     Number of mt haplotypes =  1.25 (0.25 SE; 0.50 SD)

Year 172
     N[Extinct] =    999, P[E] =  0.999
     N[Surviving] =  1, P[S] =  0.001
     Mean size (all populations) = 0.08 (0.03 SE; 0.82 SD)
  Means across extant populations only:
     Population size =          25.00 (0.00 SE; 0.00 SD)
     Expected heterozygosity =  0.0000 (0.0000 SE; 0.0000 SD)
     Observed heterozygosity =  0.0000 (0.0000 SE; 0.0000 SD)
     Number of extant alleles = 1.00 (0.00 SE; 0.00 SD)
     Number of mt haplotypes =  1.00 (0.00 SE; 0.00 SD)

Year 173
     N[Extinct] =    999, P[E] =  0.999
     N[Surviving] =  1, P[S] =  0.001
     Mean size (all populations) = 0.06 (0.01 SE; 0.24 SD)
  Means across extant populations only:
     Population size =          2.00 (0.00 SE; 0.00 SD)
     Expected heterozygosity =  0.5000 (0.0000 SE; 0.0000 SD)
     Observed heterozygosity =  0.0000 (0.0000 SE; 0.0000 SD)
     Number of extant alleles = 2.00 (0.00 SE; 0.00 SD)
     Number of mt haplotypes =  2.00 (0.00 SE; 0.00 SD)

Year 174
     N[Extinct] =    1000, P[E] =  1.000
     N[Surviving] =  0, P[S] =  0.000
     Mean size (all populations) = 0.05 (0.01 SE; 0.21 SD)

Year 175
     N[Extinct] =    999, P[E] =  0.999
     N[Surviving] =  1, P[S] =  0.001
     Mean size (all populations) = 0.04 (0.01 SE; 0.19 SD)
  Means across extant populations only:
     Population size =          2.00 (0.00 SE; 0.00 SD)
     Expected heterozygosity =  0.0000 (0.0000 SE; 0.0000 SD)
     Observed heterozygosity =  0.0000 (0.0000 SE; 0.0000 SD)
     Number of extant alleles = 1.00 (0.00 SE; 0.00 SD)
     Number of mt haplotypes =  1.00 (0.00 SE; 0.00 SD)

Year 176
     N[Extinct] =    1000, P[E] =  1.000
     N[Surviving] =  0, P[S] =  0.000
     Mean size (all populations) = 0.04 (0.01 SE; 0.21 SD)

Year 177
     N[Extinct] =    1000, P[E] =  1.000
     N[Surviving] =  0, P[S] =  0.000
     Mean size (all populations) = 0.05 (0.01 SE; 0.21 SD)

Year 178
     N[Extinct] =    1000, P[E] =  1.000
     N[Surviving] =  0, P[S] =  0.000
     Mean size (all populations) = 0.05 (0.01 SE; 0.22 SD)

Year 179
     N[Extinct] =    1000, P[E] =  1.000
     N[Surviving] =  0, P[S] =  0.000
     Mean size (all populations) = 0.05 (0.01 SE; 0.21 SD)

Year 180
     N[Extinct] =    1000, P[E] =  1.000
     N[Surviving] =  0, P[S] =  0.000
     Mean size (all populations) = 0.05 (0.01 SE; 0.22 SD)

Year 181
     N[Extinct] =    1000, P[E] =  1.000
     N[Surviving] =  0, P[S] =  0.000
     Mean size (all populations) = 0.04 (0.01 SE; 0.19 SD)

Year 182
     N[Extinct] =    999, P[E] =  0.999
     N[Surviving] =  1, P[S] =  0.001
     Mean size (all populations) = 0.04 (0.01 SE; 0.21 SD)
  Means across extant populations only:
     Population size =          2.00 (0.00 SE; 0.00 SD)
     Expected heterozygosity =  0.5000 (0.0000 SE; 0.0000 SD)
     Observed heterozygosity =  0.0000 (0.0000 SE; 0.0000 SD)
     Number of extant alleles = 2.00 (0.00 SE; 0.00 SD)
     Number of mt haplotypes =  1.00 (0.00 SE; 0.00 SD)

Year 183
     N[Extinct] =    998, P[E] =  0.998
     N[Surviving] =  2, P[S] =  0.002
     Mean size (all populations) = 0.04 (0.01 SE; 0.20 SD)
  Means across extant populations only:
     Population size =          2.00 (0.00 SE; 0.00 SD)
     Expected heterozygosity =  0.5000 (0.0000 SE; 0.0000 SD)
     Observed heterozygosity =  0.5000 (0.5000 SE; 0.7071 SD)
     Number of extant alleles = 2.00 (0.00 SE; 0.00 SD)
     Number of mt haplotypes =  1.50 (0.50 SE; 0.71 SD)

Year 184
     N[Extinct] =    1000, P[E] =  1.000
     N[Surviving] =  0, P[S] =  0.000
     Mean size (all populations) = 0.05 (0.01 SE; 0.25 SD)

Year 185
     N[Extinct] =    1000, P[E] =  1.000
     N[Surviving] =  0, P[S] =  0.000
     Mean size (all populations) = 0.05 (0.01 SE; 0.23 SD)

Year 186
     N[Extinct] =    999, P[E] =  0.999
     N[Surviving] =  1, P[S] =  0.001
     Mean size (all populations) = 0.04 (0.01 SE; 0.21 SD)
  Means across extant populations only:
     Population size =          2.00 (0.00 SE; 0.00 SD)
     Expected heterozygosity =  0.6250 (0.0000 SE; 0.0000 SD)
     Observed heterozygosity =  0.5000 (0.0000 SE; 0.0000 SD)
     Number of extant alleles = 3.00 (0.00 SE; 0.00 SD)
     Number of mt haplotypes =  1.00 (0.00 SE; 0.00 SD)

Year 187
     N[Extinct] =    1000, P[E] =  1.000
     N[Surviving] =  0, P[S] =  0.000
     Mean size (all populations) = 0.04 (0.01 SE; 0.19 SD)

Year 188
     N[Extinct] =    1000, P[E] =  1.000
     N[Surviving] =  0, P[S] =  0.000
     Mean size (all populations) = 0.04 (0.01 SE; 0.19 SD)

Year 189
     N[Extinct] =    1000, P[E] =  1.000
     N[Surviving] =  0, P[S] =  0.000
     Mean size (all populations) = 0.04 (0.01 SE; 0.20 SD)

Year 190
     N[Extinct] =    998, P[E] =  0.998
     N[Surviving] =  2, P[S] =  0.002
     Mean size (all populations) = 0.04 (0.01 SE; 0.20 SD)
  Means across extant populations only:
     Population size =          2.00 (0.00 SE; 0.00 SD)
     Expected heterozygosity =  0.5625 (0.1875 SE; 0.2652 SD)
     Observed heterozygosity =  0.7500 (0.2500 SE; 0.3536 SD)
     Number of extant alleles = 3.00 (1.00 SE; 1.41 SD)
     Number of mt haplotypes =  1.00 (0.00 SE; 0.00 SD)

Year 191
     N[Extinct] =    1000, P[E] =  1.000
     N[Surviving] =  0, P[S] =  0.000
     Mean size (all populations) = 0.03 (0.01 SE; 0.18 SD)

Year 192
     N[Extinct] =    1000, P[E] =  1.000
     N[Surviving] =  0, P[S] =  0.000
     Mean size (all populations) = 0.04 (0.01 SE; 0.22 SD)

Year 193
     N[Extinct] =    999, P[E] =  0.999
     N[Surviving] =  1, P[S] =  0.001
     Mean size (all populations) = 0.04 (0.01 SE; 0.21 SD)
  Means across extant populations only:
     Population size =          2.00 (0.00 SE; 0.00 SD)
     Expected heterozygosity =  0.3750 (0.0000 SE; 0.0000 SD)
     Observed heterozygosity =  0.5000 (0.0000 SE; 0.0000 SD)
     Number of extant alleles = 2.00 (0.00 SE; 0.00 SD)
     Number of mt haplotypes =  1.00 (0.00 SE; 0.00 SD)

Year 194
     N[Extinct] =    999, P[E] =  0.999
     N[Surviving] =  1, P[S] =  0.001
     Mean size (all populations) = 0.04 (0.01 SE; 0.20 SD)
  Means across extant populations only:
     Population size =          2.00 (0.00 SE; 0.00 SD)
     Expected heterozygosity =  0.3750 (0.0000 SE; 0.0000 SD)
     Observed heterozygosity =  0.5000 (0.0000 SE; 0.0000 SD)
     Number of extant alleles = 2.00 (0.00 SE; 0.00 SD)
     Number of mt haplotypes =  1.00 (0.00 SE; 0.00 SD)

Year 195
     N[Extinct] =    999, P[E] =  0.999
     N[Surviving] =  1, P[S] =  0.001
     Mean size (all populations) = 0.04 (0.01 SE; 0.19 SD)
  Means across extant populations only:
     Population size =          2.00 (0.00 SE; 0.00 SD)
     Expected heterozygosity =  0.3750 (0.0000 SE; 0.0000 SD)
     Observed heterozygosity =  0.5000 (0.0000 SE; 0.0000 SD)
     Number of extant alleles = 2.00 (0.00 SE; 0.00 SD)
     Number of mt haplotypes =  1.00 (0.00 SE; 0.00 SD)

Year 196
     N[Extinct] =    1000, P[E] =  1.000
     N[Surviving] =  0, P[S] =  0.000
     Mean size (all populations) = 0.03 (0.01 SE; 0.17 SD)

Year 197
     N[Extinct] =    1000, P[E] =  1.000
     N[Surviving] =  0, P[S] =  0.000
     Mean size (all populations) = 0.03 (0.01 SE; 0.17 SD)

Year 198
     N[Extinct] =    1000, P[E] =  1.000
     N[Surviving] =  0, P[S] =  0.000
     Mean size (all populations) = 0.03 (0.01 SE; 0.17 SD)

Year 199
     N[Extinct] =    999, P[E] =  0.999
     N[Surviving] =  1, P[S] =  0.001
     Mean size (all populations) = 0.03 (0.01 SE; 0.19 SD)
  Means across extant populations only:
     Population size =          2.00 (0.00 SE; 0.00 SD)
     Expected heterozygosity =  0.7500 (0.0000 SE; 0.0000 SD)
     Observed heterozygosity =  1.0000 (0.0000 SE; 0.0000 SD)
     Number of extant alleles = 4.00 (0.00 SE; 0.00 SD)
     Number of mt haplotypes =  2.00 (0.00 SE; 0.00 SD)

Year 200
     N[Extinct] =    999, P[E] =  0.999
     N[Surviving] =  1, P[S] =  0.001
     Mean size (all populations) = 0.03 (0.01 SE; 0.25 SD)
  Means across extant populations only:
     Population size =          6.00 (0.00 SE; 0.00 SD)
     Expected heterozygosity =  0.6806 (0.0000 SE; 0.0000 SD)
     Observed heterozygosity =  1.0000 (0.0000 SE; 0.0000 SD)
     Number of extant alleles = 4.00 (0.00 SE; 0.00 SD)
     Number of mt haplotypes =  2.00 (0.00 SE; 0.00 SD)


In 1000 simulations of SLR_200yr for 200 years:
  999 went extinct and 1 survived.

This gives a probability of extinction of 0.99900 (0.00100 SE),
  or a probability of success of          0.00100 (0.00100 SE).

1000 simulations went extinct at least once.
Median time to first extinction was 2 years.

Of those going extinct,
    mean time to first extinction was 2.36 years (0.06 SE, 1.81 SD).

310 recolonizations occurred.
Mean time to recolonization was 17466.00 years (2.82 SE; 49.60 SD).

No Re-extinctions.

Means across all populations (extant and extinct) ...
Mean final population was 0.03 (0.01 SE; 0.25 SD).
   Age 0       1   Adults    Total
    0.00    0.00    0.01      0.01 Males
    0.00    0.01    0.01      0.02 Females

Means across extant populations only ...
Mean final N for extant populations was 6.00 (0.00 SE; 0.00 SD).
   Age 0       1   Adults    Total
    0.00    4.00    7.00     11.00 Males
    0.00    9.00   14.00     23.00 Females

Across all years, prior to carrying capacity truncation,
  mean growth rate (r) was 0.1078 (0.0116 SE, 0.5769 SD)

Final expected heterozygosity was     0.6806 (0.0000 SE; 0.0000 SD)
Final observed heterozygosity was     1.0000 (0.0000 SE; 0.0000 SD)
Final number of alleles was           4.00 (0.00 SE; 0.00 SD)
Final number of mt haplotypes was     2.00 (0.00 SE; 0.00 SD)
Mean Ne calculated from loss of heterozygosity in extant populations: Infinity
*************************************************************************


Population 4: Klipper

Year 0
     N[Extinct] =    0, P[E] =  0.000
     N[Surviving] =  1000, P[S] =  1.000
     Mean size (all populations) = 12.00 (0.00 SE; 0.00 SD)
  Means across extant populations only:
     Population size =          12.00 (0.00 SE; 0.00 SD)
     Expected heterozygosity =  0.9583 (0.0000 SE; 0.0000 SD)
     Observed heterozygosity =  1.0000 (0.0000 SE; 0.0000 SD)
     Number of extant alleles = 24.00 (0.00 SE; 0.00 SD)
     Number of mt haplotypes =  12.00 (0.00 SE; 0.00 SD)

Year 1
     N[Extinct] =    109, P[E] =  0.109
     N[Surviving] =  891, P[S] =  0.891
     Mean size (all populations) = 7.32 (0.09 SE; 2.99 SD)
  Means across extant populations only:
     Population size =          8.13 (0.07 SE; 1.95 SD)
     Expected heterozygosity =  0.9330 (0.0009 SE; 0.0262 SD)
     Observed heterozygosity =  1.0000 (0.0000 SE; 0.0000 SD)
     Number of extant alleles = 16.26 (0.13 SE; 3.90 SD)
     Number of mt haplotypes =  8.13 (0.07 SE; 1.95 SD)

Year 2
     N[Extinct] =    204, P[E] =  0.204
     N[Surviving] =  796, P[S] =  0.796
     Mean size (all populations) = 9.95 (0.24 SE; 7.45 SD)
  Means across extant populations only:
     Population size =          12.37 (0.23 SE; 6.38 SD)
     Expected heterozygosity =  0.8938 (0.0015 SE; 0.0427 SD)
     Observed heterozygosity =  1.0000 (0.0000 SE; 0.0000 SD)
     Number of extant alleles = 12.81 (0.14 SE; 3.86 SD)
     Number of mt haplotypes =  5.89 (0.07 SE; 1.84 SD)

Year 3
     N[Extinct] =    292, P[E] =  0.292
     N[Surviving] =  708, P[S] =  0.708
     Mean size (all populations) = 8.14 (0.22 SE; 6.94 SD)
  Means across extant populations only:
     Population size =          11.30 (0.22 SE; 5.77 SD)
     Expected heterozygosity =  0.8658 (0.0021 SE; 0.0558 SD)
     Observed heterozygosity =  1.0000 (0.0000 SE; 0.0000 SD)
     Number of extant alleles = 10.68 (0.14 SE; 3.66 SD)
     Number of mt haplotypes =  4.65 (0.06 SE; 1.69 SD)

Year 4
     N[Extinct] =    393, P[E] =  0.393
     N[Surviving] =  607, P[S] =  0.607
     Mean size (all populations) = 7.62 (0.25 SE; 7.82 SD)
  Means across extant populations only:
     Population size =          12.20 (0.28 SE; 6.81 SD)
     Expected heterozygosity =  0.8400 (0.0026 SE; 0.0639 SD)
     Observed heterozygosity =  0.9837 (0.0021 SE; 0.0524 SD)
     Number of extant alleles = 9.20 (0.13 SE; 3.25 SD)
     Number of mt haplotypes =  3.77 (0.06 SE; 1.51 SD)

Year 5
     N[Extinct] =    482, P[E] =  0.482
     N[Surviving] =  518, P[S] =  0.518
     Mean size (all populations) = 6.17 (0.23 SE; 7.15 SD)
  Means across extant populations only:
     Population size =          11.48 (0.28 SE; 6.27 SD)
     Expected heterozygosity =  0.8123 (0.0035 SE; 0.0786 SD)
     Observed heterozygosity =  0.9661 (0.0036 SE; 0.0811 SD)
     Number of extant alleles = 8.04 (0.13 SE; 2.95 SD)
     Number of mt haplotypes =  3.15 (0.06 SE; 1.30 SD)

Year 6
     N[Extinct] =    555, P[E] =  0.555
     N[Surviving] =  445, P[S] =  0.445
     Mean size (all populations) = 5.43 (0.22 SE; 7.09 SD)
  Means across extant populations only:
     Population size =          11.66 (0.31 SE; 6.48 SD)
     Expected heterozygosity =  0.7921 (0.0036 SE; 0.0751 SD)
     Observed heterozygosity =  0.9454 (0.0045 SE; 0.0940 SD)
     Number of extant alleles = 7.15 (0.12 SE; 2.59 SD)
     Number of mt haplotypes =  2.73 (0.05 SE; 1.15 SD)

Year 7
     N[Extinct] =    607, P[E] =  0.607
     N[Surviving] =  393, P[S] =  0.393
     Mean size (all populations) = 4.86 (0.22 SE; 6.87 SD)
  Means across extant populations only:
     Population size =          11.75 (0.32 SE; 6.38 SD)
     Expected heterozygosity =  0.7682 (0.0043 SE; 0.0858 SD)
     Observed heterozygosity =  0.9105 (0.0058 SE; 0.1152 SD)
     Number of extant alleles = 6.57 (0.12 SE; 2.37 SD)
     Number of mt haplotypes =  2.45 (0.05 SE; 1.07 SD)

Year 8
     N[Extinct] =    674, P[E] =  0.674
     N[Surviving] =  326, P[S] =  0.326
     Mean size (all populations) = 4.20 (0.21 SE; 6.72 SD)
  Means across extant populations only:
     Population size =          12.05 (0.37 SE; 6.74 SD)
     Expected heterozygosity =  0.7499 (0.0050 SE; 0.0895 SD)
     Observed heterozygosity =  0.8909 (0.0072 SE; 0.1309 SD)
     Number of extant alleles = 5.99 (0.12 SE; 2.13 SD)
     Number of mt haplotypes =  2.23 (0.05 SE; 0.94 SD)

Year 9
     N[Extinct] =    705, P[E] =  0.705
     N[Surviving] =  295, P[S] =  0.295
     Mean size (all populations) = 3.64 (0.19 SE; 6.15 SD)
  Means across extant populations only:
     Population size =          11.53 (0.36 SE; 6.19 SD)
     Expected heterozygosity =  0.7290 (0.0055 SE; 0.0953 SD)
     Observed heterozygosity =  0.8660 (0.0088 SE; 0.1510 SD)
     Number of extant alleles = 5.53 (0.11 SE; 1.96 SD)
     Number of mt haplotypes =  2.02 (0.05 SE; 0.89 SD)

Year 10
     N[Extinct] =    741, P[E] =  0.741
     N[Surviving] =  259, P[S] =  0.259
     Mean size (all populations) = 3.33 (0.20 SE; 6.27 SD)
  Means across extant populations only:
     Population size =          12.09 (0.43 SE; 6.84 SD)
     Expected heterozygosity =  0.7079 (0.0064 SE; 0.1032 SD)
     Observed heterozygosity =  0.8422 (0.0098 SE; 0.1581 SD)
     Number of extant alleles = 5.15 (0.11 SE; 1.84 SD)
     Number of mt haplotypes =  1.85 (0.05 SE; 0.85 SD)

Year 11
     N[Extinct] =    774, P[E] =  0.774
     N[Surviving] =  226, P[S] =  0.226
     Mean size (all populations) = 2.86 (0.19 SE; 5.93 SD)
  Means across extant populations only:
     Population size =          11.85 (0.47 SE; 7.08 SD)
     Expected heterozygosity =  0.6918 (0.0071 SE; 0.1066 SD)
     Observed heterozygosity =  0.8272 (0.0107 SE; 0.1605 SD)
     Number of extant alleles = 4.84 (0.12 SE; 1.78 SD)
     Number of mt haplotypes =  1.75 (0.06 SE; 0.83 SD)

Year 12
     N[Extinct] =    808, P[E] =  0.808
     N[Surviving] =  192, P[S] =  0.192
     Mean size (all populations) = 2.36 (0.17 SE; 5.29 SD)
  Means across extant populations only:
     Population size =          11.33 (0.48 SE; 6.69 SD)
     Expected heterozygosity =  0.6623 (0.0090 SE; 0.1253 SD)
     Observed heterozygosity =  0.8017 (0.0134 SE; 0.1851 SD)
     Number of extant alleles = 4.41 (0.11 SE; 1.54 SD)
     Number of mt haplotypes =  1.60 (0.05 SE; 0.75 SD)

Year 13
     N[Extinct] =    826, P[E] =  0.826
     N[Surviving] =  174, P[S] =  0.174
     Mean size (all populations) = 2.21 (0.17 SE; 5.23 SD)
  Means across extant populations only:
     Population size =          11.72 (0.51 SE; 6.79 SD)
     Expected heterozygosity =  0.6424 (0.0103 SE; 0.1357 SD)
     Observed heterozygosity =  0.7709 (0.0157 SE; 0.2066 SD)
     Number of extant alleles = 4.24 (0.11 SE; 1.45 SD)
     Number of mt haplotypes =  1.52 (0.05 SE; 0.71 SD)

Year 14
     N[Extinct] =    852, P[E] =  0.852
     N[Surviving] =  148, P[S] =  0.148
     Mean size (all populations) = 1.87 (0.15 SE; 4.76 SD)
  Means across extant populations only:
     Population size =          11.45 (0.54 SE; 6.61 SD)
     Expected heterozygosity =  0.6354 (0.0116 SE; 0.1413 SD)
     Observed heterozygosity =  0.7665 (0.0179 SE; 0.2174 SD)
     Number of extant alleles = 4.12 (0.11 SE; 1.37 SD)
     Number of mt haplotypes =  1.47 (0.05 SE; 0.66 SD)

Year 15
     N[Extinct] =    864, P[E] =  0.864
     N[Surviving] =  136, P[S] =  0.136
     Mean size (all populations) = 1.82 (0.15 SE; 4.82 SD)
  Means across extant populations only:
     Population size =          12.33 (0.56 SE; 6.48 SD)
     Expected heterozygosity =  0.6228 (0.0127 SE; 0.1483 SD)
     Observed heterozygosity =  0.7422 (0.0186 SE; 0.2163 SD)
     Number of extant alleles = 4.06 (0.13 SE; 1.50 SD)
     Number of mt haplotypes =  1.49 (0.06 SE; 0.66 SD)

Year 16
     N[Extinct] =    882, P[E] =  0.882
     N[Surviving] =  118, P[S] =  0.118
     Mean size (all populations) = 1.49 (0.14 SE; 4.39 SD)
  Means across extant populations only:
     Population size =          11.48 (0.64 SE; 6.99 SD)
     Expected heterozygosity =  0.6043 (0.0155 SE; 0.1686 SD)
     Observed heterozygosity =  0.7271 (0.0222 SE; 0.2408 SD)
     Number of extant alleles = 3.86 (0.13 SE; 1.39 SD)
     Number of mt haplotypes =  1.45 (0.06 SE; 0.62 SD)

Year 17
     N[Extinct] =    892, P[E] =  0.892
     N[Surviving] =  108, P[S] =  0.108
     Mean size (all populations) = 1.38 (0.13 SE; 4.11 SD)
  Means across extant populations only:
     Population size =          11.31 (0.64 SE; 6.67 SD)
     Expected heterozygosity =  0.5927 (0.0157 SE; 0.1632 SD)
     Observed heterozygosity =  0.7212 (0.0225 SE; 0.2342 SD)
     Number of extant alleles = 3.73 (0.13 SE; 1.34 SD)
     Number of mt haplotypes =  1.41 (0.06 SE; 0.61 SD)

Year 18
     N[Extinct] =    906, P[E] =  0.906
     N[Surviving] =  94, P[S] =  0.094
     Mean size (all populations) = 1.23 (0.12 SE; 3.84 SD)
  Means across extant populations only:
     Population size =          11.28 (0.68 SE; 6.60 SD)
     Expected heterozygosity =  0.5700 (0.0174 SE; 0.1687 SD)
     Observed heterozygosity =  0.7112 (0.0253 SE; 0.2449 SD)
     Number of extant alleles = 3.53 (0.14 SE; 1.40 SD)
     Number of mt haplotypes =  1.31 (0.06 SE; 0.59 SD)

Year 19
     N[Extinct] =    911, P[E] =  0.911
     N[Surviving] =  89, P[S] =  0.089
     Mean size (all populations) = 1.08 (0.11 SE; 3.55 SD)
  Means across extant populations only:
     Population size =          10.46 (0.69 SE; 6.54 SD)
     Expected heterozygosity =  0.5853 (0.0150 SE; 0.1419 SD)
     Observed heterozygosity =  0.7131 (0.0256 SE; 0.2418 SD)
     Number of extant alleles = 3.57 (0.11 SE; 1.08 SD)
     Number of mt haplotypes =  1.38 (0.06 SE; 0.55 SD)

Year 20
     N[Extinct] =    916, P[E] =  0.916
     N[Surviving] =  84, P[S] =  0.084
     Mean size (all populations) = 0.98 (0.10 SE; 3.21 SD)
  Means across extant populations only:
     Population size =          10.02 (0.61 SE; 5.56 SD)
     Expected heterozygosity =  0.5748 (0.0159 SE; 0.1457 SD)
     Observed heterozygosity =  0.6979 (0.0250 SE; 0.2294 SD)
     Number of extant alleles = 3.51 (0.12 SE; 1.09 SD)
     Number of mt haplotypes =  1.36 (0.06 SE; 0.55 SD)

Year 21
     N[Extinct] =    922, P[E] =  0.922
     N[Surviving] =  78, P[S] =  0.078
     Mean size (all populations) = 0.97 (0.11 SE; 3.42 SD)
  Means across extant populations only:
     Population size =          10.71 (0.77 SE; 6.76 SD)
     Expected heterozygosity =  0.5756 (0.0155 SE; 0.1371 SD)
     Observed heterozygosity =  0.7036 (0.0244 SE; 0.2151 SD)
     Number of extant alleles = 3.51 (0.12 SE; 1.08 SD)
     Number of mt haplotypes =  1.40 (0.06 SE; 0.54 SD)

Year 22
     N[Extinct] =    930, P[E] =  0.930
     N[Surviving] =  70, P[S] =  0.070
     Mean size (all populations) = 0.92 (0.10 SE; 3.32 SD)
  Means across extant populations only:
     Population size =          11.34 (0.74 SE; 6.22 SD)
     Expected heterozygosity =  0.5729 (0.0155 SE; 0.1297 SD)
     Observed heterozygosity =  0.6869 (0.0275 SE; 0.2304 SD)
     Number of extant alleles = 3.43 (0.12 SE; 1.02 SD)
     Number of mt haplotypes =  1.34 (0.06 SE; 0.51 SD)

Year 23
     N[Extinct] =    928, P[E] =  0.928
     N[Surviving] =  72, P[S] =  0.072
     Mean size (all populations) = 0.93 (0.11 SE; 3.46 SD)
  Means across extant populations only:
     Population size =          11.36 (0.82 SE; 6.92 SD)
     Expected heterozygosity =  0.5688 (0.0182 SE; 0.1548 SD)
     Observed heterozygosity =  0.6796 (0.0286 SE; 0.2425 SD)
     Number of extant alleles = 3.40 (0.12 SE; 1.02 SD)
     Number of mt haplotypes =  1.36 (0.06 SE; 0.51 SD)

Year 24
     N[Extinct] =    940, P[E] =  0.940
     N[Surviving] =  60, P[S] =  0.060
     Mean size (all populations) = 0.82 (0.10 SE; 3.29 SD)
  Means across extant populations only:
     Population size =          11.85 (0.92 SE; 7.09 SD)
     Expected heterozygosity =  0.5391 (0.0213 SE; 0.1653 SD)
     Observed heterozygosity =  0.6317 (0.0331 SE; 0.2566 SD)
     Number of extant alleles = 3.22 (0.13 SE; 1.03 SD)
     Number of mt haplotypes =  1.37 (0.07 SE; 0.52 SD)

Year 25
     N[Extinct] =    946, P[E] =  0.946
     N[Surviving] =  54, P[S] =  0.054
     Mean size (all populations) = 0.71 (0.09 SE; 2.89 SD)
  Means across extant populations only:
     Population size =          11.28 (0.80 SE; 5.91 SD)
     Expected heterozygosity =  0.5214 (0.0222 SE; 0.1633 SD)
     Observed heterozygosity =  0.6318 (0.0350 SE; 0.2568 SD)
     Number of extant alleles = 3.09 (0.14 SE; 1.01 SD)
     Number of mt haplotypes =  1.28 (0.06 SE; 0.45 SD)

Year 26
     N[Extinct] =    951, P[E] =  0.951
     N[Surviving] =  49, P[S] =  0.049
     Mean size (all populations) = 0.66 (0.09 SE; 2.88 SD)
  Means across extant populations only:
     Population size =          11.20 (1.01 SE; 7.08 SD)
     Expected heterozygosity =  0.5163 (0.0264 SE; 0.1849 SD)
     Observed heterozygosity =  0.6255 (0.0377 SE; 0.2636 SD)
     Number of extant alleles = 2.98 (0.14 SE; 0.97 SD)
     Number of mt haplotypes =  1.29 (0.07 SE; 0.50 SD)

Year 27
     N[Extinct] =    970, P[E] =  0.970
     N[Surviving] =  30, P[S] =  0.030
     Mean size (all populations) = 0.51 (0.08 SE; 2.44 SD)
  Means across extant populations only:
     Population size =          11.87 (1.42 SE; 7.77 SD)
     Expected heterozygosity =  0.5082 (0.0365 SE; 0.2001 SD)
     Observed heterozygosity =  0.6202 (0.0540 SE; 0.2958 SD)
     Number of extant alleles = 2.93 (0.17 SE; 0.91 SD)
     Number of mt haplotypes =  1.30 (0.09 SE; 0.47 SD)

Year 28
     N[Extinct] =    973, P[E] =  0.973
     N[Surviving] =  27, P[S] =  0.027
     Mean size (all populations) = 0.50 (0.08 SE; 2.48 SD)
  Means across extant populations only:
     Population size =          13.74 (1.27 SE; 6.61 SD)
     Expected heterozygosity =  0.5016 (0.0407 SE; 0.2113 SD)
     Observed heterozygosity =  0.5838 (0.0544 SE; 0.2827 SD)
     Number of extant alleles = 3.19 (0.24 SE; 1.24 SD)
     Number of mt haplotypes =  1.41 (0.11 SE; 0.57 SD)

Year 29
     N[Extinct] =    975, P[E] =  0.975
     N[Surviving] =  25, P[S] =  0.025
     Mean size (all populations) = 0.42 (0.07 SE; 2.14 SD)
  Means across extant populations only:
     Population size =          11.68 (1.40 SE; 7.01 SD)
     Expected heterozygosity =  0.4791 (0.0420 SE; 0.2102 SD)
     Observed heterozygosity =  0.5497 (0.0567 SE; 0.2834 SD)
     Number of extant alleles = 3.00 (0.22 SE; 1.08 SD)
     Number of mt haplotypes =  1.28 (0.09 SE; 0.46 SD)

Year 30
     N[Extinct] =    978, P[E] =  0.978
     N[Surviving] =  22, P[S] =  0.022
     Mean size (all populations) = 0.33 (0.05 SE; 1.62 SD)
  Means across extant populations only:
     Population size =          9.14 (1.26 SE; 5.92 SD)
     Expected heterozygosity =  0.5284 (0.0483 SE; 0.2267 SD)
     Observed heterozygosity =  0.6010 (0.0689 SE; 0.3232 SD)
     Number of extant alleles = 3.23 (0.23 SE; 1.07 SD)
     Number of mt haplotypes =  1.45 (0.11 SE; 0.51 SD)

Year 31
     N[Extinct] =    981, P[E] =  0.981
     N[Surviving] =  19, P[S] =  0.019
     Mean size (all populations) = 0.31 (0.05 SE; 1.69 SD)
  Means across extant populations only:
     Population size =          9.53 (1.76 SE; 7.67 SD)
     Expected heterozygosity =  0.4570 (0.0612 SE; 0.2666 SD)
     Observed heterozygosity =  0.5270 (0.0802 SE; 0.3495 SD)
     Number of extant alleles = 2.79 (0.28 SE; 1.23 SD)
     Number of mt haplotypes =  1.37 (0.11 SE; 0.50 SD)

Year 32
     N[Extinct] =    983, P[E] =  0.983
     N[Surviving] =  17, P[S] =  0.017
     Mean size (all populations) = 0.25 (0.04 SE; 1.26 SD)
  Means across extant populations only:
     Population size =          8.06 (1.23 SE; 5.08 SD)
     Expected heterozygosity =  0.5108 (0.0631 SE; 0.2601 SD)
     Observed heterozygosity =  0.6204 (0.0902 SE; 0.3719 SD)
     Number of extant alleles = 2.94 (0.26 SE; 1.09 SD)
     Number of mt haplotypes =  1.41 (0.12 SE; 0.51 SD)

Year 33
     N[Extinct] =    982, P[E] =  0.982
     N[Surviving] =  18, P[S] =  0.018
     Mean size (all populations) = 0.22 (0.03 SE; 0.99 SD)
  Means across extant populations only:
     Population size =          6.28 (0.81 SE; 3.44 SD)
     Expected heterozygosity =  0.5425 (0.0567 SE; 0.2404 SD)
     Observed heterozygosity =  0.6975 (0.0820 SE; 0.3477 SD)
     Number of extant alleles = 3.00 (0.26 SE; 1.08 SD)
     Number of mt haplotypes =  1.44 (0.12 SE; 0.51 SD)

Year 34
     N[Extinct] =    982, P[E] =  0.982
     N[Surviving] =  18, P[S] =  0.018
     Mean size (all populations) = 0.26 (0.05 SE; 1.45 SD)
  Means across extant populations only:
     Population size =          8.39 (1.58 SE; 6.71 SD)
     Expected heterozygosity =  0.5302 (0.0550 SE; 0.2334 SD)
     Observed heterozygosity =  0.7013 (0.0774 SE; 0.3284 SD)
     Number of extant alleles = 2.89 (0.24 SE; 1.02 SD)
     Number of mt haplotypes =  1.44 (0.12 SE; 0.51 SD)

Year 35
     N[Extinct] =    982, P[E] =  0.982
     N[Surviving] =  18, P[S] =  0.018
     Mean size (all populations) = 0.25 (0.04 SE; 1.27 SD)
  Means across extant populations only:
     Population size =          7.89 (1.20 SE; 5.07 SD)
     Expected heterozygosity =  0.5743 (0.0437 SE; 0.1852 SD)
     Observed heterozygosity =  0.8024 (0.0632 SE; 0.2680 SD)
     Number of extant alleles = 3.00 (0.21 SE; 0.91 SD)
     Number of mt haplotypes =  1.50 (0.12 SE; 0.51 SD)

Year 36
     N[Extinct] =    984, P[E] =  0.984
     N[Surviving] =  16, P[S] =  0.016
     Mean size (all populations) = 0.25 (0.04 SE; 1.28 SD)
  Means across extant populations only:
     Population size =          8.63 (1.27 SE; 5.10 SD)
     Expected heterozygosity =  0.5441 (0.0463 SE; 0.1851 SD)
     Observed heterozygosity =  0.7318 (0.0649 SE; 0.2596 SD)
     Number of extant alleles = 3.06 (0.30 SE; 1.18 SD)
     Number of mt haplotypes =  1.56 (0.16 SE; 0.63 SD)

Year 37
     N[Extinct] =    985, P[E] =  0.985
     N[Surviving] =  15, P[S] =  0.015
     Mean size (all populations) = 0.26 (0.05 SE; 1.58 SD)
  Means across extant populations only:
     Population size =          10.80 (1.81 SE; 7.00 SD)
     Expected heterozygosity =  0.5526 (0.0543 SE; 0.2103 SD)
     Observed heterozygosity =  0.7025 (0.0751 SE; 0.2910 SD)
     Number of extant alleles = 3.20 (0.31 SE; 1.21 SD)
     Number of mt haplotypes =  1.47 (0.17 SE; 0.64 SD)

Year 38
     N[Extinct] =    985, P[E] =  0.985
     N[Surviving] =  15, P[S] =  0.015
     Mean size (all populations) = 0.25 (0.04 SE; 1.42 SD)
  Means across extant populations only:
     Population size =          9.60 (1.62 SE; 6.29 SD)
     Expected heterozygosity =  0.5340 (0.0538 SE; 0.2085 SD)
     Observed heterozygosity =  0.6611 (0.0756 SE; 0.2929 SD)
     Number of extant alleles = 3.13 (0.31 SE; 1.19 SD)
     Number of mt haplotypes =  1.47 (0.17 SE; 0.64 SD)

Year 39
     N[Extinct] =    986, P[E] =  0.986
     N[Surviving] =  14, P[S] =  0.014
     Mean size (all populations) = 0.28 (0.05 SE; 1.60 SD)
  Means across extant populations only:
     Population size =          11.57 (1.84 SE; 6.87 SD)
     Expected heterozygosity =  0.5395 (0.0533 SE; 0.1995 SD)
     Observed heterozygosity =  0.6716 (0.0767 SE; 0.2869 SD)
     Number of extant alleles = 3.21 (0.30 SE; 1.12 SD)
     Number of mt haplotypes =  1.57 (0.17 SE; 0.65 SD)

Year 40
     N[Extinct] =    983, P[E] =  0.983
     N[Surviving] =  17, P[S] =  0.017
     Mean size (all populations) = 0.22 (0.04 SE; 1.29 SD)
  Means across extant populations only:
     Population size =          7.12 (1.64 SE; 6.77 SD)
     Expected heterozygosity =  0.5968 (0.0493 SE; 0.2032 SD)
     Observed heterozygosity =  0.7040 (0.0839 SE; 0.3461 SD)
     Number of extant alleles = 3.35 (0.27 SE; 1.11 SD)
     Number of mt haplotypes =  1.65 (0.15 SE; 0.61 SD)

Year 41
     N[Extinct] =    986, P[E] =  0.986
     N[Surviving] =  14, P[S] =  0.014
     Mean size (all populations) = 0.21 (0.04 SE; 1.13 SD)
  Means across extant populations only:
     Population size =          7.79 (1.35 SE; 5.06 SD)
     Expected heterozygosity =  0.5473 (0.0583 SE; 0.2180 SD)
     Observed heterozygosity =  0.6582 (0.0999 SE; 0.3738 SD)
     Number of extant alleles = 3.14 (0.29 SE; 1.10 SD)
     Number of mt haplotypes =  1.36 (0.13 SE; 0.50 SD)

Year 42
     N[Extinct] =    986, P[E] =  0.986
     N[Surviving] =  14, P[S] =  0.014
     Mean size (all populations) = 0.25 (0.05 SE; 1.51 SD)
  Means across extant populations only:
     Population size =          9.86 (2.14 SE; 8.02 SD)
     Expected heterozygosity =  0.5466 (0.0565 SE; 0.2112 SD)
     Observed heterozygosity =  0.7313 (0.0850 SE; 0.3182 SD)
     Number of extant alleles = 3.21 (0.32 SE; 1.19 SD)
     Number of mt haplotypes =  1.36 (0.13 SE; 0.50 SD)

Year 43
     N[Extinct] =    986, P[E] =  0.986
     N[Surviving] =  14, P[S] =  0.014
     Mean size (all populations) = 0.25 (0.04 SE; 1.32 SD)
  Means across extant populations only:
     Population size =          9.07 (1.71 SE; 6.40 SD)
     Expected heterozygosity =  0.5392 (0.0558 SE; 0.2088 SD)
     Observed heterozygosity =  0.6965 (0.0844 SE; 0.3157 SD)
     Number of extant alleles = 3.14 (0.31 SE; 1.17 SD)
     Number of mt haplotypes =  1.36 (0.13 SE; 0.50 SD)

Year 44
     N[Extinct] =    989, P[E] =  0.989
     N[Surviving] =  11, P[S] =  0.011
     Mean size (all populations) = 0.21 (0.04 SE; 1.16 SD)
  Means across extant populations only:
     Population size =          9.55 (1.54 SE; 5.11 SD)
     Expected heterozygosity =  0.5243 (0.0535 SE; 0.1776 SD)
     Observed heterozygosity =  0.6947 (0.0853 SE; 0.2830 SD)
     Number of extant alleles = 2.91 (0.28 SE; 0.94 SD)
     Number of mt haplotypes =  1.27 (0.14 SE; 0.47 SD)

Year 45
     N[Extinct] =    988, P[E] =  0.988
     N[Surviving] =  12, P[S] =  0.012
     Mean size (all populations) = 0.21 (0.04 SE; 1.27 SD)
  Means across extant populations only:
     Population size =          8.67 (2.19 SE; 7.57 SD)
     Expected heterozygosity =  0.5685 (0.0508 SE; 0.1761 SD)
     Observed heterozygosity =  0.7663 (0.0796 SE; 0.2758 SD)
     Number of extant alleles = 3.08 (0.29 SE; 1.00 SD)
     Number of mt haplotypes =  1.42 (0.15 SE; 0.51 SD)

Year 46
     N[Extinct] =    988, P[E] =  0.988
     N[Surviving] =  12, P[S] =  0.012
     Mean size (all populations) = 0.18 (0.03 SE; 0.87 SD)
  Means across extant populations only:
     Population size =          6.58 (1.09 SE; 3.78 SD)
     Expected heterozygosity =  0.5398 (0.0685 SE; 0.2372 SD)
     Observed heterozygosity =  0.7072 (0.0961 SE; 0.3329 SD)
     Number of extant alleles = 3.08 (0.34 SE; 1.16 SD)
     Number of mt haplotypes =  1.42 (0.15 SE; 0.51 SD)

Year 47
     N[Extinct] =    988, P[E] =  0.988
     N[Surviving] =  12, P[S] =  0.012
     Mean size (all populations) = 0.20 (0.04 SE; 1.14 SD)
  Means across extant populations only:
     Population size =          7.92 (1.90 SE; 6.57 SD)
     Expected heterozygosity =  0.5806 (0.0612 SE; 0.2120 SD)
     Observed heterozygosity =  0.6767 (0.1053 SE; 0.3649 SD)
     Number of extant alleles = 3.33 (0.28 SE; 0.98 SD)
     Number of mt haplotypes =  1.67 (0.14 SE; 0.49 SD)

Year 48
     N[Extinct] =    985, P[E] =  0.985
     N[Surviving] =  15, P[S] =  0.015
     Mean size (all populations) = 0.21 (0.03 SE; 1.06 SD)
  Means across extant populations only:
     Population size =          6.07 (1.54 SE; 5.96 SD)
     Expected heterozygosity =  0.6230 (0.0537 SE; 0.2079 SD)
     Observed heterozygosity =  0.7775 (0.0826 SE; 0.3198 SD)
     Number of extant alleles = 3.33 (0.25 SE; 0.98 SD)
     Number of mt haplotypes =  1.47 (0.13 SE; 0.52 SD)

Year 49
     N[Extinct] =    987, P[E] =  0.987
     N[Surviving] =  13, P[S] =  0.013
     Mean size (all populations) = 0.23 (0.04 SE; 1.23 SD)
  Means across extant populations only:
     Population size =          8.08 (1.94 SE; 6.99 SD)
     Expected heterozygosity =  0.6071 (0.0617 SE; 0.2225 SD)
     Observed heterozygosity =  0.7539 (0.1087 SE; 0.3921 SD)
     Number of extant alleles = 3.31 (0.31 SE; 1.11 SD)
     Number of mt haplotypes =  1.62 (0.14 SE; 0.51 SD)

Year 50
     N[Extinct] =    990, P[E] =  0.990
     N[Surviving] =  10, P[S] =  0.010
     Mean size (all populations) = 0.18 (0.03 SE; 0.98 SD)
  Means across extant populations only:
     Population size =          8.60 (1.28 SE; 4.06 SD)
     Expected heterozygosity =  0.5736 (0.0597 SE; 0.1889 SD)
     Observed heterozygosity =  0.6972 (0.1014 SE; 0.3206 SD)
     Number of extant alleles = 3.20 (0.25 SE; 0.79 SD)
     Number of mt haplotypes =  1.60 (0.16 SE; 0.52 SD)

Year 51
     N[Extinct] =    989, P[E] =  0.989
     N[Surviving] =  11, P[S] =  0.011
     Mean size (all populations) = 0.20 (0.04 SE; 1.25 SD)
  Means across extant populations only:
     Population size =          9.73 (2.04 SE; 6.77 SD)
     Expected heterozygosity =  0.5243 (0.0657 SE; 0.2180 SD)
     Observed heterozygosity =  0.6361 (0.0929 SE; 0.3082 SD)
     Number of extant alleles = 2.82 (0.30 SE; 0.98 SD)
     Number of mt haplotypes =  1.55 (0.16 SE; 0.52 SD)

Year 52
     N[Extinct] =    990, P[E] =  0.990
     N[Surviving] =  10, P[S] =  0.010
     Mean size (all populations) = 0.20 (0.04 SE; 1.15 SD)
  Means across extant populations only:
     Population size =          10.20 (1.58 SE; 5.01 SD)
     Expected heterozygosity =  0.5059 (0.0709 SE; 0.2243 SD)
     Observed heterozygosity =  0.6039 (0.0989 SE; 0.3127 SD)
     Number of extant alleles = 2.80 (0.29 SE; 0.92 SD)
     Number of mt haplotypes =  1.50 (0.17 SE; 0.53 SD)

Year 53
     N[Extinct] =    989, P[E] =  0.989
     N[Surviving] =  11, P[S] =  0.011
     Mean size (all populations) = 0.20 (0.04 SE; 1.32 SD)
  Means across extant populations only:
     Population size =          9.00 (2.68 SE; 8.88 SD)
     Expected heterozygosity =  0.5044 (0.0632 SE; 0.2095 SD)
     Observed heterozygosity =  0.6266 (0.0949 SE; 0.3147 SD)
     Number of extant alleles = 2.82 (0.30 SE; 0.98 SD)
     Number of mt haplotypes =  1.27 (0.14 SE; 0.47 SD)

Year 54
     N[Extinct] =    990, P[E] =  0.990
     N[Surviving] =  10, P[S] =  0.010
     Mean size (all populations) = 0.21 (0.04 SE; 1.25 SD)
  Means across extant populations only:
     Population size =          10.10 (2.22 SE; 7.02 SD)
     Expected heterozygosity =  0.4889 (0.0719 SE; 0.2274 SD)
     Observed heterozygosity =  0.6158 (0.1033 SE; 0.3267 SD)
     Number of extant alleles = 2.80 (0.33 SE; 1.03 SD)
     Number of mt haplotypes =  1.40 (0.16 SE; 0.52 SD)

Year 55
     N[Extinct] =    991, P[E] =  0.991
     N[Surviving] =  9, P[S] =  0.009
     Mean size (all populations) = 0.16 (0.03 SE; 0.83 SD)
  Means across extant populations only:
     Population size =          6.78 (1.48 SE; 4.44 SD)
     Expected heterozygosity =  0.4990 (0.0758 SE; 0.2275 SD)
     Observed heterozygosity =  0.6573 (0.1006 SE; 0.3017 SD)
     Number of extant alleles = 2.78 (0.36 SE; 1.09 SD)
     Number of mt haplotypes =  1.44 (0.18 SE; 0.53 SD)

Year 56
     N[Extinct] =    991, P[E] =  0.991
     N[Surviving] =  9, P[S] =  0.009
     Mean size (all populations) = 0.17 (0.03 SE; 0.89 SD)
  Means across extant populations only:
     Population size =          7.22 (1.73 SE; 5.19 SD)
     Expected heterozygosity =  0.5383 (0.0773 SE; 0.2318 SD)
     Observed heterozygosity =  0.6810 (0.1099 SE; 0.3296 SD)
     Number of extant alleles = 3.00 (0.37 SE; 1.12 SD)
     Number of mt haplotypes =  1.56 (0.18 SE; 0.53 SD)

Year 57
     N[Extinct] =    991, P[E] =  0.991
     N[Surviving] =  9, P[S] =  0.009
     Mean size (all populations) = 0.18 (0.03 SE; 1.02 SD)
  Means across extant populations only:
     Population size =          8.00 (2.19 SE; 6.58 SD)
     Expected heterozygosity =  0.5387 (0.0893 SE; 0.2678 SD)
     Observed heterozygosity =  0.6626 (0.1253 SE; 0.3758 SD)
     Number of extant alleles = 3.11 (0.51 SE; 1.54 SD)
     Number of mt haplotypes =  1.67 (0.24 SE; 0.71 SD)

Year 58
     N[Extinct] =    992, P[E] =  0.992
     N[Surviving] =  8, P[S] =  0.008
     Mean size (all populations) = 0.20 (0.04 SE; 1.19 SD)
  Means across extant populations only:
     Population size =          11.50 (2.21 SE; 6.26 SD)
     Expected heterozygosity =  0.5155 (0.0909 SE; 0.2570 SD)
     Observed heterozygosity =  0.5913 (0.1320 SE; 0.3734 SD)
     Number of extant alleles = 3.25 (0.56 SE; 1.58 SD)
     Number of mt haplotypes =  1.75 (0.25 SE; 0.71 SD)

Year 59
     N[Extinct] =    992, P[E] =  0.992
     N[Surviving] =  8, P[S] =  0.008
     Mean size (all populations) = 0.19 (0.03 SE; 1.07 SD)
  Means across extant populations only:
     Population size =          10.50 (1.82 SE; 5.15 SD)
     Expected heterozygosity =  0.5005 (0.0827 SE; 0.2340 SD)
     Observed heterozygosity =  0.6475 (0.1205 SE; 0.3407 SD)
     Number of extant alleles = 2.88 (0.55 SE; 1.55 SD)
     Number of mt haplotypes =  1.63 (0.26 SE; 0.74 SD)

Year 60
     N[Extinct] =    992, P[E] =  0.992
     N[Surviving] =  8, P[S] =  0.008
     Mean size (all populations) = 0.18 (0.04 SE; 1.21 SD)
  Means across extant populations only:
     Population size =          10.88 (2.84 SE; 8.03 SD)
     Expected heterozygosity =  0.5015 (0.0844 SE; 0.2387 SD)
     Observed heterozygosity =  0.5657 (0.1134 SE; 0.3208 SD)
     Number of extant alleles = 2.75 (0.37 SE; 1.04 SD)
     Number of mt haplotypes =  1.50 (0.19 SE; 0.53 SD)

Year 61
     N[Extinct] =    988, P[E] =  0.988
     N[Surviving] =  12, P[S] =  0.012
     Mean size (all populations) = 0.21 (0.04 SE; 1.36 SD)
  Means across extant populations only:
     Population size =          9.83 (2.20 SE; 7.63 SD)
     Expected heterozygosity =  0.5591 (0.0601 SE; 0.2082 SD)
     Observed heterozygosity =  0.6906 (0.0907 SE; 0.3144 SD)
     Number of extant alleles = 3.00 (0.28 SE; 0.95 SD)
     Number of mt haplotypes =  1.67 (0.14 SE; 0.49 SD)

Year 62
     N[Extinct] =    990, P[E] =  0.990
     N[Surviving] =  10, P[S] =  0.010
     Mean size (all populations) = 0.20 (0.04 SE; 1.12 SD)
  Means across extant populations only:
     Population size =          9.60 (1.69 SE; 5.34 SD)
     Expected heterozygosity =  0.5189 (0.0771 SE; 0.2437 SD)
     Observed heterozygosity =  0.7089 (0.1138 SE; 0.3598 SD)
     Number of extant alleles = 3.00 (0.33 SE; 1.05 SD)
     Number of mt haplotypes =  1.30 (0.15 SE; 0.48 SD)

Year 63
     N[Extinct] =    991, P[E] =  0.991
     N[Surviving] =  9, P[S] =  0.009
     Mean size (all populations) = 0.19 (0.04 SE; 1.12 SD)
  Means across extant populations only:
     Population size =          9.78 (1.97 SE; 5.91 SD)
     Expected heterozygosity =  0.5288 (0.0714 SE; 0.2142 SD)
     Observed heterozygosity =  0.6199 (0.1024 SE; 0.3073 SD)
     Number of extant alleles = 2.89 (0.31 SE; 0.93 SD)
     Number of mt haplotypes =  1.33 (0.17 SE; 0.50 SD)

Year 64
     N[Extinct] =    990, P[E] =  0.990
     N[Surviving] =  10, P[S] =  0.010
     Mean size (all populations) = 0.19 (0.03 SE; 1.05 SD)
  Means across extant populations only:
     Population size =          8.80 (1.60 SE; 5.05 SD)
     Expected heterozygosity =  0.5312 (0.0642 SE; 0.2029 SD)
     Observed heterozygosity =  0.5460 (0.0854 SE; 0.2702 SD)
     Number of extant alleles = 2.90 (0.28 SE; 0.88 SD)
     Number of mt haplotypes =  1.20 (0.13 SE; 0.42 SD)

Year 65
     N[Extinct] =    993, P[E] =  0.993
     N[Surviving] =  7, P[S] =  0.007
     Mean size (all populations) = 0.16 (0.02 SE; 0.77 SD)
  Means across extant populations only:
     Population size =          7.57 (1.57 SE; 4.16 SD)
     Expected heterozygosity =  0.4755 (0.0845 SE; 0.2236 SD)
     Observed heterozygosity =  0.6243 (0.1269 SE; 0.3358 SD)
     Number of extant alleles = 2.71 (0.36 SE; 0.95 SD)
     Number of mt haplotypes =  1.00 (0.00 SE; 0.00 SD)

Year 66
     N[Extinct] =    991, P[E] =  0.991
     N[Surviving] =  9, P[S] =  0.009
     Mean size (all populations) = 0.16 (0.03 SE; 0.93 SD)
  Means across extant populations only:
     Population size =          7.22 (2.11 SE; 6.32 SD)
     Expected heterozygosity =  0.5033 (0.0536 SE; 0.1608 SD)
     Observed heterozygosity =  0.5283 (0.1182 SE; 0.3545 SD)
     Number of extant alleles = 2.78 (0.22 SE; 0.67 SD)
     Number of mt haplotypes =  1.33 (0.17 SE; 0.50 SD)

Year 67
     N[Extinct] =    993, P[E] =  0.993
     N[Surviving] =  7, P[S] =  0.007
     Mean size (all populations) = 0.17 (0.03 SE; 0.96 SD)
  Means across extant populations only:
     Population size =          9.57 (2.23 SE; 5.91 SD)
     Expected heterozygosity =  0.4955 (0.0494 SE; 0.1308 SD)
     Observed heterozygosity =  0.5775 (0.0810 SE; 0.2144 SD)
     Number of extant alleles = 2.86 (0.40 SE; 1.07 SD)
     Number of mt haplotypes =  1.57 (0.20 SE; 0.53 SD)

Year 68
     N[Extinct] =    995, P[E] =  0.995
     N[Surviving] =  5, P[S] =  0.005
     Mean size (all populations) = 0.15 (0.02 SE; 0.79 SD)
  Means across extant populations only:
     Population size =          9.00 (2.47 SE; 5.52 SD)
     Expected heterozygosity =  0.4779 (0.0796 SE; 0.1779 SD)
     Observed heterozygosity =  0.4787 (0.1410 SE; 0.3153 SD)
     Number of extant alleles = 2.60 (0.40 SE; 0.89 SD)
     Number of mt haplotypes =  1.20 (0.20 SE; 0.45 SD)

Year 69
     N[Extinct] =    996, P[E] =  0.996
     N[Surviving] =  4, P[S] =  0.004
     Mean size (all populations) = 0.15 (0.03 SE; 0.95 SD)
  Means across extant populations only:
     Population size =          11.00 (5.21 SE; 10.42 SD)
     Expected heterozygosity =  0.5248 (0.0973 SE; 0.1946 SD)
     Observed heterozygosity =  0.5862 (0.1409 SE; 0.2818 SD)
     Number of extant alleles = 2.75 (0.48 SE; 0.96 SD)
     Number of mt haplotypes =  1.50 (0.29 SE; 0.58 SD)

Year 70
     N[Extinct] =    992, P[E] =  0.992
     N[Surviving] =  8, P[S] =  0.008
     Mean size (all populations) = 0.16 (0.04 SE; 1.21 SD)
  Means across extant populations only:
     Population size =          8.38 (3.85 SE; 10.89 SD)
     Expected heterozygosity =  0.5767 (0.0498 SE; 0.1409 SD)
     Observed heterozygosity =  0.5902 (0.1179 SE; 0.3334 SD)
     Number of extant alleles = 2.88 (0.30 SE; 0.83 SD)
     Number of mt haplotypes =  1.63 (0.18 SE; 0.52 SD)

Year 71
     N[Extinct] =    996, P[E] =  0.996
     N[Surviving] =  4, P[S] =  0.004
     Mean size (all populations) = 0.13 (0.02 SE; 0.75 SD)
  Means across extant populations only:
     Population size =          8.50 (4.03 SE; 8.06 SD)
     Expected heterozygosity =  0.5423 (0.0835 SE; 0.1670 SD)
     Observed heterozygosity =  0.6750 (0.1267 SE; 0.2533 SD)
     Number of extant alleles = 2.75 (0.48 SE; 0.96 SD)
     Number of mt haplotypes =  1.25 (0.25 SE; 0.50 SD)

Year 72
     N[Extinct] =    996, P[E] =  0.996
     N[Surviving] =  4, P[S] =  0.004
     Mean size (all populations) = 0.12 (0.03 SE; 0.79 SD)
  Means across extant populations only:
     Population size =          8.00 (5.02 SE; 10.03 SD)
     Expected heterozygosity =  0.5269 (0.0703 SE; 0.1407 SD)
     Observed heterozygosity =  0.7754 (0.1381 SE; 0.2761 SD)
     Number of extant alleles = 2.50 (0.29 SE; 0.58 SD)
     Number of mt haplotypes =  1.00 (0.00 SE; 0.00 SD)

Year 73
     N[Extinct] =    996, P[E] =  0.996
     N[Surviving] =  4, P[S] =  0.004
     Mean size (all populations) = 0.11 (0.03 SE; 0.81 SD)
  Means across extant populations only:
     Population size =          9.00 (4.67 SE; 9.35 SD)
     Expected heterozygosity =  0.5461 (0.0458 SE; 0.0916 SD)
     Observed heterozygosity =  0.6538 (0.0720 SE; 0.1439 SD)
     Number of extant alleles = 2.50 (0.29 SE; 0.58 SD)
     Number of mt haplotypes =  1.00 (0.00 SE; 0.00 SD)

Year 74
     N[Extinct] =    995, P[E] =  0.995
     N[Surviving] =  5, P[S] =  0.005
     Mean size (all populations) = 0.10 (0.02 SE; 0.59 SD)
  Means across extant populations only:
     Population size =          6.60 (1.86 SE; 4.16 SD)
     Expected heterozygosity =  0.5636 (0.0550 SE; 0.1231 SD)
     Observed heterozygosity =  0.7060 (0.1203 SE; 0.2690 SD)
     Number of extant alleles = 2.80 (0.37 SE; 0.84 SD)
     Number of mt haplotypes =  1.20 (0.20 SE; 0.45 SD)

Year 75
     N[Extinct] =    996, P[E] =  0.996
     N[Surviving] =  4, P[S] =  0.004
     Mean size (all populations) = 0.09 (0.02 SE; 0.49 SD)
  Means across extant populations only:
     Population size =          6.75 (0.48 SE; 0.96 SD)
     Expected heterozygosity =  0.6248 (0.0470 SE; 0.0941 SD)
     Observed heterozygosity =  0.8512 (0.1012 SE; 0.2024 SD)
     Number of extant alleles = 3.00 (0.41 SE; 0.82 SD)
     Number of mt haplotypes =  1.25 (0.25 SE; 0.50 SD)

Year 76
     N[Extinct] =    997, P[E] =  0.997
     N[Surviving] =  3, P[S] =  0.003
     Mean size (all populations) = 0.10 (0.02 SE; 0.77 SD)
  Means across extant populations only:
     Population size =          10.67 (5.55 SE; 9.61 SD)
     Expected heterozygosity =  0.5829 (0.0508 SE; 0.0880 SD)
     Observed heterozygosity =  0.7063 (0.1508 SE; 0.2612 SD)
     Number of extant alleles = 2.67 (0.33 SE; 0.58 SD)
     Number of mt haplotypes =  1.33 (0.33 SE; 0.58 SD)

Year 77
     N[Extinct] =    997, P[E] =  0.997
     N[Surviving] =  3, P[S] =  0.003
     Mean size (all populations) = 0.11 (0.03 SE; 0.84 SD)
  Means across extant populations only:
     Population size =          11.33 (6.57 SE; 11.37 SD)
     Expected heterozygosity =  0.5885 (0.0486 SE; 0.0843 SD)
     Observed heterozygosity =  0.6528 (0.1740 SE; 0.3014 SD)
     Number of extant alleles = 2.67 (0.33 SE; 0.58 SD)
     Number of mt haplotypes =  1.33 (0.33 SE; 0.58 SD)

Year 78
     N[Extinct] =    997, P[E] =  0.997
     N[Surviving] =  3, P[S] =  0.003
     Mean size (all populations) = 0.11 (0.02 SE; 0.61 SD)
  Means across extant populations only:
     Population size =          8.67 (3.38 SE; 5.86 SD)
     Expected heterozygosity =  0.5512 (0.0572 SE; 0.0990 SD)
     Observed heterozygosity =  0.4825 (0.2639 SE; 0.4571 SD)
     Number of extant alleles = 2.33 (0.33 SE; 0.58 SD)
     Number of mt haplotypes =  1.33 (0.33 SE; 0.58 SD)

Year 79
     N[Extinct] =    996, P[E] =  0.996
     N[Surviving] =  4, P[S] =  0.004
     Mean size (all populations) = 0.12 (0.02 SE; 0.68 SD)
  Means across extant populations only:
     Population size =          7.75 (3.47 SE; 6.95 SD)
     Expected heterozygosity =  0.5665 (0.0410 SE; 0.0819 SD)
     Observed heterozygosity =  0.5398 (0.1986 SE; 0.3973 SD)
     Number of extant alleles = 2.50 (0.29 SE; 0.58 SD)
     Number of mt haplotypes =  1.25 (0.25 SE; 0.50 SD)

Year 80
     N[Extinct] =    994, P[E] =  0.994
     N[Surviving] =  6, P[S] =  0.006
     Mean size (all populations) = 0.13 (0.03 SE; 1.04 SD)
  Means across extant populations only:
     Population size =          8.67 (4.36 SE; 10.69 SD)
     Expected heterozygosity =  0.5615 (0.0279 SE; 0.0683 SD)
     Observed heterozygosity =  0.5310 (0.1306 SE; 0.3199 SD)
     Number of extant alleles = 2.50 (0.22 SE; 0.55 SD)
     Number of mt haplotypes =  1.50 (0.22 SE; 0.55 SD)

Year 81
     N[Extinct] =    995, P[E] =  0.995
     N[Surviving] =  5, P[S] =  0.005
     Mean size (all populations) = 0.13 (0.02 SE; 0.56 SD)
  Means across extant populations only:
     Population size =          6.00 (1.52 SE; 3.39 SD)
     Expected heterozygosity =  0.5286 (0.0345 SE; 0.0771 SD)
     Observed heterozygosity =  0.6962 (0.0840 SE; 0.1879 SD)
     Number of extant alleles = 2.40 (0.24 SE; 0.55 SD)
     Number of mt haplotypes =  1.40 (0.24 SE; 0.55 SD)

Year 82
     N[Extinct] =    998, P[E] =  0.998
     N[Surviving] =  2, P[S] =  0.002
     Mean size (all populations) = 0.10 (0.01 SE; 0.41 SD)
  Means across extant populations only:
     Population size =          5.50 (3.50 SE; 4.95 SD)
     Expected heterozygosity =  0.6242 (0.0008 SE; 0.0011 SD)
     Observed heterozygosity =  0.6389 (0.1389 SE; 0.1964 SD)
     Number of extant alleles = 3.00 (0.00 SE; 0.00 SD)
     Number of mt haplotypes =  1.50 (0.50 SE; 0.71 SD)

Year 83
     N[Extinct] =    997, P[E] =  0.997
     N[Surviving] =  3, P[S] =  0.003
     Mean size (all populations) = 0.12 (0.02 SE; 0.52 SD)
  Means across extant populations only:
     Population size =          5.67 (3.67 SE; 6.35 SD)
     Expected heterozygosity =  0.6307 (0.0057 SE; 0.0098 SD)
     Observed heterozygosity =  0.6410 (0.1410 SE; 0.2443 SD)
     Number of extant alleles = 3.00 (0.00 SE; 0.00 SD)
     Number of mt haplotypes =  1.67 (0.33 SE; 0.58 SD)

Year 84
     N[Extinct] =    997, P[E] =  0.997
     N[Surviving] =  3, P[S] =  0.003
     Mean size (all populations) = 0.12 (0.02 SE; 0.71 SD)
  Means across extant populations only:
     Population size =          9.67 (4.98 SE; 8.62 SD)
     Expected heterozygosity =  0.5860 (0.0225 SE; 0.0390 SD)
     Observed heterozygosity =  0.6864 (0.1083 SE; 0.1875 SD)
     Number of extant alleles = 3.00 (0.00 SE; 0.00 SD)
     Number of mt haplotypes =  1.67 (0.33 SE; 0.58 SD)

Year 85
     N[Extinct] =    996, P[E] =  0.996
     N[Surviving] =  4, P[S] =  0.004
     Mean size (all populations) = 0.11 (0.01 SE; 0.47 SD)
  Means across extant populations only:
     Population size =          5.50 (1.19 SE; 2.38 SD)
     Expected heterozygosity =  0.6499 (0.0358 SE; 0.0715 SD)
     Observed heterozygosity =  0.9286 (0.0412 SE; 0.0825 SD)
     Number of extant alleles = 3.25 (0.25 SE; 0.50 SD)
     Number of mt haplotypes =  1.75 (0.25 SE; 0.50 SD)

Year 86
     N[Extinct] =    994, P[E] =  0.994
     N[Surviving] =  6, P[S] =  0.006
     Mean size (all populations) = 0.11 (0.02 SE; 0.62 SD)
  Means across extant populations only:
     Population size =          5.17 (2.20 SE; 5.38 SD)
     Expected heterozygosity =  0.6393 (0.0371 SE; 0.0909 SD)
     Observed heterozygosity =  0.8229 (0.0860 SE; 0.2107 SD)
     Number of extant alleles = 3.17 (0.31 SE; 0.75 SD)
     Number of mt haplotypes =  1.67 (0.21 SE; 0.52 SD)

Year 87
     N[Extinct] =    996, P[E] =  0.996
     N[Surviving] =  4, P[S] =  0.004
     Mean size (all populations) = 0.12 (0.02 SE; 0.60 SD)
  Means across extant populations only:
     Population size =          7.00 (2.74 SE; 5.48 SD)
     Expected heterozygosity =  0.6013 (0.0504 SE; 0.1007 SD)
     Observed heterozygosity =  0.7917 (0.1250 SE; 0.2500 SD)
     Number of extant alleles = 3.00 (0.41 SE; 0.82 SD)
     Number of mt haplotypes =  1.25 (0.25 SE; 0.50 SD)

Year 88
     N[Extinct] =    995, P[E] =  0.995
     N[Surviving] =  5, P[S] =  0.005
     Mean size (all populations) = 0.11 (0.02 SE; 0.72 SD)
  Means across extant populations only:
     Population size =          7.60 (2.94 SE; 6.58 SD)
     Expected heterozygosity =  0.5964 (0.0347 SE; 0.0776 SD)
     Observed heterozygosity =  0.8556 (0.0988 SE; 0.2208 SD)
     Number of extant alleles = 3.00 (0.32 SE; 0.71 SD)
     Number of mt haplotypes =  1.20 (0.20 SE; 0.45 SD)

Year 89
     N[Extinct] =    997, P[E] =  0.997
     N[Surviving] =  3, P[S] =  0.003
     Mean size (all populations) = 0.10 (0.02 SE; 0.62 SD)
  Means across extant populations only:
     Population size =          10.00 (2.08 SE; 3.61 SD)
     Expected heterozygosity =  0.5899 (0.0650 SE; 0.1125 SD)
     Observed heterozygosity =  0.7011 (0.1395 SE; 0.2416 SD)
     Number of extant alleles = 3.00 (0.58 SE; 1.00 SD)
     Number of mt haplotypes =  1.33 (0.33 SE; 0.58 SD)

Year 90
     N[Extinct] =    996, P[E] =  0.996
     N[Surviving] =  4, P[S] =  0.004
     Mean size (all populations) = 0.13 (0.03 SE; 1.09 SD)
  Means across extant populations only:
     Population size =          14.00 (5.35 SE; 10.71 SD)
     Expected heterozygosity =  0.5963 (0.0577 SE; 0.1154 SD)
     Observed heterozygosity =  0.6518 (0.1014 SE; 0.2028 SD)
     Number of extant alleles = 3.00 (0.41 SE; 0.82 SD)
     Number of mt haplotypes =  1.50 (0.29 SE; 0.58 SD)

Year 91
     N[Extinct] =    994, P[E] =  0.994
     N[Surviving] =  6, P[S] =  0.006
     Mean size (all populations) = 0.11 (0.03 SE; 0.83 SD)
  Means across extant populations only:
     Population size =          8.17 (2.81 SE; 6.88 SD)
     Expected heterozygosity =  0.6062 (0.0549 SE; 0.1344 SD)
     Observed heterozygosity =  0.6514 (0.0948 SE; 0.2322 SD)
     Number of extant alleles = 3.17 (0.31 SE; 0.75 SD)
     Number of mt haplotypes =  1.50 (0.22 SE; 0.55 SD)

Year 92
     N[Extinct] =    996, P[E] =  0.996
     N[Surviving] =  4, P[S] =  0.004
     Mean size (all populations) = 0.11 (0.03 SE; 0.85 SD)
  Means across extant populations only:
     Population size =          11.50 (3.38 SE; 6.76 SD)
     Expected heterozygosity =  0.5429 (0.0912 SE; 0.1824 SD)
     Observed heterozygosity =  0.6026 (0.0997 SE; 0.1994 SD)
     Number of extant alleles = 3.00 (0.41 SE; 0.82 SD)
     Number of mt haplotypes =  1.25 (0.25 SE; 0.50 SD)

Year 93
     N[Extinct] =    996, P[E] =  0.996
     N[Surviving] =  4, P[S] =  0.004
     Mean size (all populations) = 0.11 (0.03 SE; 0.85 SD)
  Means across extant populations only:
     Population size =          10.00 (4.64 SE; 9.27 SD)
     Expected heterozygosity =  0.5907 (0.1010 SE; 0.2020 SD)
     Observed heterozygosity =  0.6913 (0.1316 SE; 0.2632 SD)
     Number of extant alleles = 3.25 (0.48 SE; 0.96 SD)
     Number of mt haplotypes =  1.25 (0.25 SE; 0.50 SD)

Year 94
     N[Extinct] =    996, P[E] =  0.996
     N[Surviving] =  4, P[S] =  0.004
     Mean size (all populations) = 0.09 (0.01 SE; 0.40 SD)
  Means across extant populations only:
     Population size =          4.25 (1.11 SE; 2.22 SD)
     Expected heterozygosity =  0.6692 (0.0634 SE; 0.1267 SD)
     Observed heterozygosity =  0.8500 (0.1500 SE; 0.3000 SD)
     Number of extant alleles = 3.50 (0.50 SE; 1.00 SD)
     Number of mt haplotypes =  1.50 (0.29 SE; 0.58 SD)

Year 95
     N[Extinct] =    996, P[E] =  0.996
     N[Surviving] =  4, P[S] =  0.004
     Mean size (all populations) = 0.09 (0.01 SE; 0.36 SD)
  Means across extant populations only:
     Population size =          3.50 (0.87 SE; 1.73 SD)
     Expected heterozygosity =  0.6076 (0.1109 SE; 0.2218 SD)
     Observed heterozygosity =  0.8333 (0.1667 SE; 0.3333 SD)
     Number of extant alleles = 3.50 (0.50 SE; 1.00 SD)
     Number of mt haplotypes =  1.50 (0.29 SE; 0.58 SD)

Year 96
     N[Extinct] =    997, P[E] =  0.997
     N[Surviving] =  3, P[S] =  0.003
     Mean size (all populations) = 0.09 (0.02 SE; 0.49 SD)
  Means across extant populations only:
     Population size =          6.00 (3.06 SE; 5.29 SD)
     Expected heterozygosity =  0.7373 (0.0095 SE; 0.0164 SD)
     Observed heterozygosity =  1.0000 (0.0000 SE; 0.0000 SD)
     Number of extant alleles = 4.00 (0.00 SE; 0.00 SD)
     Number of mt haplotypes =  1.67 (0.33 SE; 0.58 SD)

Year 97
     N[Extinct] =    997, P[E] =  0.997
     N[Surviving] =  3, P[S] =  0.003
     Mean size (all populations) = 0.09 (0.02 SE; 0.48 SD)
  Means across extant populations only:
     Population size =          6.00 (3.06 SE; 5.29 SD)
     Expected heterozygosity =  0.6887 (0.0318 SE; 0.0552 SD)
     Observed heterozygosity =  0.9722 (0.0278 SE; 0.0481 SD)
     Number of extant alleles = 3.67 (0.33 SE; 0.58 SD)
     Number of mt haplotypes =  1.00 (0.00 SE; 0.00 SD)

Year 98
     N[Extinct] =    996, P[E] =  0.996
     N[Surviving] =  4, P[S] =  0.004
     Mean size (all populations) = 0.09 (0.02 SE; 0.59 SD)
  Means across extant populations only:
     Population size =          6.25 (3.33 SE; 6.65 SD)
     Expected heterozygosity =  0.6779 (0.0331 SE; 0.0661 SD)
     Observed heterozygosity =  0.8281 (0.1180 SE; 0.2359 SD)
     Number of extant alleles = 4.00 (0.71 SE; 1.41 SD)
     Number of mt haplotypes =  1.50 (0.29 SE; 0.58 SD)

Year 99
     N[Extinct] =    997, P[E] =  0.997
     N[Surviving] =  3, P[S] =  0.003
     Mean size (all populations) = 0.11 (0.03 SE; 0.90 SD)
  Means across extant populations only:
     Population size =          13.00 (6.43 SE; 11.14 SD)
     Expected heterozygosity =  0.7095 (0.0553 SE; 0.0958 SD)
     Observed heterozygosity =  0.9600 (0.0400 SE; 0.0693 SD)
     Number of extant alleles = 4.33 (0.88 SE; 1.53 SD)
     Number of mt haplotypes =  1.33 (0.33 SE; 0.58 SD)

Year 100
     N[Extinct] =    996, P[E] =  0.996
     N[Surviving] =  4, P[S] =  0.004
     Mean size (all populations) = 0.11 (0.02 SE; 0.67 SD)
  Means across extant populations only:
     Population size =          8.00 (3.19 SE; 6.38 SD)
     Expected heterozygosity =  0.6892 (0.0418 SE; 0.0836 SD)
     Observed heterozygosity =  0.8571 (0.1202 SE; 0.2405 SD)
     Number of extant alleles = 4.00 (0.71 SE; 1.41 SD)
     Number of mt haplotypes =  1.50 (0.29 SE; 0.58 SD)

Year 101
     N[Extinct] =    996, P[E] =  0.996
     N[Surviving] =  4, P[S] =  0.004
     Mean size (all populations) = 0.13 (0.03 SE; 0.92 SD)
  Means across extant populations only:
     Population size =          11.75 (4.33 SE; 8.66 SD)
     Expected heterozygosity =  0.6438 (0.0397 SE; 0.0794 SD)
     Observed heterozygosity =  0.7587 (0.0899 SE; 0.1798 SD)
     Number of extant alleles = 4.00 (0.71 SE; 1.41 SD)
     Number of mt haplotypes =  1.50 (0.29 SE; 0.58 SD)

Year 102
     N[Extinct] =    997, P[E] =  0.997
     N[Surviving] =  3, P[S] =  0.003
     Mean size (all populations) = 0.12 (0.03 SE; 0.92 SD)
  Means across extant populations only:
     Population size =          13.67 (5.93 SE; 10.26 SD)
     Expected heterozygosity =  0.6111 (0.0380 SE; 0.0658 SD)
     Observed heterozygosity =  0.7624 (0.0210 SE; 0.0364 SD)
     Number of extant alleles = 3.33 (0.33 SE; 0.58 SD)
     Number of mt haplotypes =  1.33 (0.33 SE; 0.58 SD)

Year 103
     N[Extinct] =    996, P[E] =  0.996
     N[Surviving] =  4, P[S] =  0.004
     Mean size (all populations) = 0.10 (0.02 SE; 0.58 SD)
  Means across extant populations only:
     Population size =          6.75 (2.63 SE; 5.25 SD)
     Expected heterozygosity =  0.5835 (0.0485 SE; 0.0970 SD)
     Observed heterozygosity =  0.6518 (0.0690 SE; 0.1379 SD)
     Number of extant alleles = 3.25 (0.25 SE; 0.50 SD)
     Number of mt haplotypes =  1.50 (0.29 SE; 0.58 SD)

Year 104
     N[Extinct] =    997, P[E] =  0.997
     N[Surviving] =  3, P[S] =  0.003
     Mean size (all populations) = 0.10 (0.02 SE; 0.64 SD)
  Means across extant populations only:
     Population size =          9.33 (3.84 SE; 6.66 SD)
     Expected heterozygosity =  0.6116 (0.0184 SE; 0.0318 SD)
     Observed heterozygosity =  0.7993 (0.0198 SE; 0.0343 SD)
     Number of extant alleles = 3.33 (0.33 SE; 0.58 SD)
     Number of mt haplotypes =  1.67 (0.33 SE; 0.58 SD)

Year 105
     N[Extinct] =    997, P[E] =  0.997
     N[Surviving] =  3, P[S] =  0.003
     Mean size (all populations) = 0.11 (0.02 SE; 0.58 SD)
  Means across extant populations only:
     Population size =          8.33 (2.96 SE; 5.13 SD)
     Expected heterozygosity =  0.6154 (0.0111 SE; 0.0192 SD)
     Observed heterozygosity =  0.8452 (0.0781 SE; 0.1352 SD)
     Number of extant alleles = 3.33 (0.33 SE; 0.58 SD)
     Number of mt haplotypes =  1.33 (0.33 SE; 0.58 SD)

Year 106
     N[Extinct] =    998, P[E] =  0.998
     N[Surviving] =  2, P[S] =  0.002
     Mean size (all populations) = 0.11 (0.02 SE; 0.75 SD)
  Means across extant populations only:
     Population size =          14.00 (7.00 SE; 9.90 SD)
     Expected heterozygosity =  0.5635 (0.0227 SE; 0.0321 SD)
     Observed heterozygosity =  0.6905 (0.1667 SE; 0.2357 SD)
     Number of extant alleles = 3.50 (0.50 SE; 0.71 SD)
     Number of mt haplotypes =  1.00 (0.00 SE; 0.00 SD)

Year 107
     N[Extinct] =    996, P[E] =  0.996
     N[Surviving] =  4, P[S] =  0.004
     Mean size (all populations) = 0.10 (0.01 SE; 0.38 SD)
  Means across extant populations only:
     Population size =          3.75 (1.03 SE; 2.06 SD)
     Expected heterozygosity =  0.5103 (0.1226 SE; 0.2451 SD)
     Observed heterozygosity =  0.6333 (0.1780 SE; 0.3559 SD)
     Number of extant alleles = 2.75 (0.48 SE; 0.96 SD)
     Number of mt haplotypes =  1.50 (0.29 SE; 0.58 SD)

Year 108
     N[Extinct] =    996, P[E] =  0.996
     N[Surviving] =  4, P[S] =  0.004
     Mean size (all populations) = 0.11 (0.02 SE; 0.64 SD)
  Means across extant populations only:
     Population size =          7.25 (3.20 SE; 6.40 SD)
     Expected heterozygosity =  0.5399 (0.0937 SE; 0.1875 SD)
     Observed heterozygosity =  0.6583 (0.1336 SE; 0.2672 SD)
     Number of extant alleles = 2.75 (0.48 SE; 0.96 SD)
     Number of mt haplotypes =  1.50 (0.29 SE; 0.58 SD)

Year 109
     N[Extinct] =    996, P[E] =  0.996
     N[Surviving] =  4, P[S] =  0.004
     Mean size (all populations) = 0.11 (0.02 SE; 0.60 SD)
  Means across extant populations only:
     Population size =          6.75 (2.75 SE; 5.50 SD)
     Expected heterozygosity =  0.5141 (0.1147 SE; 0.2294 SD)
     Observed heterozygosity =  0.6193 (0.1600 SE; 0.3200 SD)
     Number of extant alleles = 2.75 (0.48 SE; 0.96 SD)
     Number of mt haplotypes =  1.50 (0.29 SE; 0.58 SD)

Year 110
     N[Extinct] =    996, P[E] =  0.996
     N[Surviving] =  4, P[S] =  0.004
     Mean size (all populations) = 0.10 (0.02 SE; 0.59 SD)
  Means across extant populations only:
     Population size =          6.25 (3.07 SE; 6.13 SD)
     Expected heterozygosity =  0.5606 (0.1158 SE; 0.2316 SD)
     Observed heterozygosity =  0.7667 (0.1575 SE; 0.3151 SD)
     Number of extant alleles = 3.00 (0.58 SE; 1.15 SD)
     Number of mt haplotypes =  1.50 (0.29 SE; 0.58 SD)

Year 111
     N[Extinct] =    998, P[E] =  0.998
     N[Surviving] =  2, P[S] =  0.002
     Mean size (all populations) = 0.10 (0.02 SE; 0.55 SD)
  Means across extant populations only:
     Population size =          10.00 (4.00 SE; 5.66 SD)
     Expected heterozygosity =  0.6130 (0.1232 SE; 0.1742 SD)
     Observed heterozygosity =  0.8571 (0.1429 SE; 0.2020 SD)
     Number of extant alleles = 3.00 (1.00 SE; 1.41 SD)
     Number of mt haplotypes =  1.00 (0.00 SE; 0.00 SD)

Year 112
     N[Extinct] =    998, P[E] =  0.998
     N[Surviving] =  2, P[S] =  0.002
     Mean size (all populations) = 0.08 (0.01 SE; 0.40 SD)
  Means across extant populations only:
     Population size =          6.50 (2.50 SE; 3.54 SD)
     Expected heterozygosity =  0.6063 (0.1125 SE; 0.1590 SD)
     Observed heterozygosity =  0.8333 (0.1667 SE; 0.2357 SD)
     Number of extant alleles = 3.00 (1.00 SE; 1.41 SD)
     Number of mt haplotypes =  1.00 (0.00 SE; 0.00 SD)

Year 113
     N[Extinct] =    998, P[E] =  0.998
     N[Surviving] =  2, P[S] =  0.002
     Mean size (all populations) = 0.08 (0.02 SE; 0.47 SD)
  Means across extant populations only:
     Population size =          9.00 (1.00 SE; 1.41 SD)
     Expected heterozygosity =  0.5686 (0.0764 SE; 0.1081 SD)
     Observed heterozygosity =  0.5875 (0.2125 SE; 0.3005 SD)
     Number of extant alleles = 3.00 (1.00 SE; 1.41 SD)
     Number of mt haplotypes =  1.00 (0.00 SE; 0.00 SD)

Year 114
     N[Extinct] =    998, P[E] =  0.998
     N[Surviving] =  2, P[S] =  0.002
     Mean size (all populations) = 0.07 (0.01 SE; 0.39 SD)
  Means across extant populations only:
     Population size =          7.00 (0.00 SE; 0.00 SD)
     Expected heterozygosity =  0.5408 (0.0816 SE; 0.1154 SD)
     Observed heterozygosity =  0.6429 (0.2143 SE; 0.3030 SD)
     Number of extant alleles = 2.50 (0.50 SE; 0.71 SD)
     Number of mt haplotypes =  1.00 (0.00 SE; 0.00 SD)

Year 115
     N[Extinct] =    999, P[E] =  0.999
     N[Surviving] =  1, P[S] =  0.001
     Mean size (all populations) = 0.07 (0.01 SE; 0.38 SD)
  Means across extant populations only:
     Population size =          9.00 (0.00 SE; 0.00 SD)
     Expected heterozygosity =  0.4012 (0.0000 SE; 0.0000 SD)
     Observed heterozygosity =  0.3333 (0.0000 SE; 0.0000 SD)
     Number of extant alleles = 2.00 (0.00 SE; 0.00 SD)
     Number of mt haplotypes =  1.00 (0.00 SE; 0.00 SD)

Year 116
     N[Extinct] =    997, P[E] =  0.997
     N[Surviving] =  3, P[S] =  0.003
     Mean size (all populations) = 0.08 (0.02 SE; 0.57 SD)
  Means across extant populations only:
     Population size =          7.00 (4.51 SE; 7.81 SD)
     Expected heterozygosity =  0.4704 (0.0828 SE; 0.1434 SD)
     Observed heterozygosity =  0.2708 (0.1458 SE; 0.2526 SD)
     Number of extant alleles = 2.33 (0.33 SE; 0.58 SD)
     Number of mt haplotypes =  1.67 (0.33 SE; 0.58 SD)

Year 117
     N[Extinct] =    997, P[E] =  0.997
     N[Surviving] =  3, P[S] =  0.003
     Mean size (all populations) = 0.09 (0.02 SE; 0.48 SD)
  Means across extant populations only:
     Population size =          6.00 (3.06 SE; 5.29 SD)
     Expected heterozygosity =  0.5093 (0.1157 SE; 0.2005 SD)
     Observed heterozygosity =  0.5278 (0.1211 SE; 0.2097 SD)
     Number of extant alleles = 2.67 (0.33 SE; 0.58 SD)
     Number of mt haplotypes =  1.67 (0.33 SE; 0.58 SD)

Year 118
     N[Extinct] =    998, P[E] =  0.998
     N[Surviving] =  2, P[S] =  0.002
     Mean size (all populations) = 0.08 (0.01 SE; 0.43 SD)
  Means across extant populations only:
     Population size =          8.00 (0.00 SE; 0.00 SD)
     Expected heterozygosity =  0.4023 (0.1836 SE; 0.2596 SD)
     Observed heterozygosity =  0.5625 (0.3125 SE; 0.4419 SD)
     Number of extant alleles = 2.50 (0.50 SE; 0.71 SD)
     Number of mt haplotypes =  1.00 (0.00 SE; 0.00 SD)

Year 119
     N[Extinct] =    998, P[E] =  0.998
     N[Surviving] =  2, P[S] =  0.002
     Mean size (all populations) = 0.07 (0.01 SE; 0.43 SD)
  Means across extant populations only:
     Population size =          8.00 (0.00 SE; 0.00 SD)
     Expected heterozygosity =  0.4023 (0.1836 SE; 0.2596 SD)
     Observed heterozygosity =  0.5625 (0.3125 SE; 0.4419 SD)
     Number of extant alleles = 2.50 (0.50 SE; 0.71 SD)
     Number of mt haplotypes =  1.00 (0.00 SE; 0.00 SD)

Year 120
     N[Extinct] =    997, P[E] =  0.997
     N[Surviving] =  3, P[S] =  0.003
     Mean size (all populations) = 0.08 (0.02 SE; 0.53 SD)
  Means across extant populations only:
     Population size =          6.67 (3.71 SE; 6.43 SD)
     Expected heterozygosity =  0.4158 (0.2079 SE; 0.3601 SD)
     Observed heterozygosity =  0.4286 (0.2296 SE; 0.3977 SD)
     Number of extant alleles = 2.33 (0.67 SE; 1.15 SD)
     Number of mt haplotypes =  1.33 (0.33 SE; 0.58 SD)

Year 121
     N[Extinct] =    996, P[E] =  0.996
     N[Surviving] =  4, P[S] =  0.004
     Mean size (all populations) = 0.09 (0.02 SE; 0.61 SD)
  Means across extant populations only:
     Population size =          7.00 (3.08 SE; 6.16 SD)
     Expected heterozygosity =  0.4424 (0.1480 SE; 0.2960 SD)
     Observed heterozygosity =  0.6219 (0.2171 SE; 0.4343 SD)
     Number of extant alleles = 2.50 (0.50 SE; 1.00 SD)
     Number of mt haplotypes =  1.25 (0.25 SE; 0.50 SD)

Year 122
     N[Extinct] =    997, P[E] =  0.997
     N[Surviving] =  3, P[S] =  0.003
     Mean size (all populations) = 0.07 (0.01 SE; 0.35 SD)
  Means across extant populations only:
     Population size =          4.33 (1.20 SE; 2.08 SD)
     Expected heterozygosity =  0.5359 (0.0678 SE; 0.1175 SD)
     Observed heterozygosity =  0.5444 (0.1365 SE; 0.2365 SD)
     Number of extant alleles = 3.00 (0.00 SE; 0.00 SD)
     Number of mt haplotypes =  1.67 (0.33 SE; 0.58 SD)

Year 123
     N[Extinct] =    998, P[E] =  0.998
     N[Surviving] =  2, P[S] =  0.002
     Mean size (all populations) = 0.07 (0.01 SE; 0.34 SD)
  Means across extant populations only:
     Population size =          5.50 (0.50 SE; 0.71 SD)
     Expected heterozygosity =  0.4131 (0.0731 SE; 0.1033 SD)
     Observed heterozygosity =  0.5167 (0.3167 SE; 0.4478 SD)
     Number of extant alleles = 2.50 (0.50 SE; 0.71 SD)
     Number of mt haplotypes =  1.50 (0.50 SE; 0.71 SD)

Year 124
     N[Extinct] =    998, P[E] =  0.998
     N[Surviving] =  2, P[S] =  0.002
     Mean size (all populations) = 0.06 (0.01 SE; 0.31 SD)
  Means across extant populations only:
     Population size =          5.00 (0.00 SE; 0.00 SD)
     Expected heterozygosity =  0.5500 (0.0700 SE; 0.0990 SD)
     Observed heterozygosity =  0.8000 (0.0000 SE; 0.0000 SD)
     Number of extant alleles = 2.50 (0.50 SE; 0.71 SD)
     Number of mt haplotypes =  1.50 (0.50 SE; 0.71 SD)

Year 125
     N[Extinct] =    998, P[E] =  0.998
     N[Surviving] =  2, P[S] =  0.002
     Mean size (all populations) = 0.08 (0.01 SE; 0.42 SD)
  Means across extant populations only:
     Population size =          7.50 (1.50 SE; 2.12 SD)
     Expected heterozygosity =  0.5556 (0.0556 SE; 0.0786 SD)
     Observed heterozygosity =  0.7778 (0.1111 SE; 0.1571 SD)
     Number of extant alleles = 2.50 (0.50 SE; 0.71 SD)
     Number of mt haplotypes =  1.00 (0.00 SE; 0.00 SD)

Year 126
     N[Extinct] =    997, P[E] =  0.997
     N[Surviving] =  3, P[S] =  0.003
     Mean size (all populations) = 0.09 (0.02 SE; 0.54 SD)
  Means across extant populations only:
     Population size =          7.67 (2.96 SE; 5.13 SD)
     Expected heterozygosity =  0.4798 (0.0563 SE; 0.0975 SD)
     Observed heterozygosity =  0.6574 (0.1182 SE; 0.2048 SD)
     Number of extant alleles = 2.33 (0.33 SE; 0.58 SD)
     Number of mt haplotypes =  1.33 (0.33 SE; 0.58 SD)

Year 127
     N[Extinct] =    997, P[E] =  0.997
     N[Surviving] =  3, P[S] =  0.003
     Mean size (all populations) = 0.11 (0.03 SE; 0.89 SD)
  Means across extant populations only:
     Population size =          13.33 (5.78 SE; 10.02 SD)
     Expected heterozygosity =  0.4578 (0.0414 SE; 0.0717 SD)
     Observed heterozygosity =  0.5924 (0.0604 SE; 0.1045 SD)
     Number of extant alleles = 2.33 (0.33 SE; 0.58 SD)
     Number of mt haplotypes =  1.33 (0.33 SE; 0.58 SD)

Year 128
     N[Extinct] =    998, P[E] =  0.998
     N[Surviving] =  2, P[S] =  0.002
     Mean size (all populations) = 0.10 (0.03 SE; 0.81 SD)
  Means across extant populations only:
     Population size =          14.50 (9.50 SE; 13.44 SD)
     Expected heterozygosity =  0.4061 (0.0861 SE; 0.1218 SD)
     Observed heterozygosity =  0.5542 (0.1542 SE; 0.2180 SD)
     Number of extant alleles = 2.00 (0.00 SE; 0.00 SD)
     Number of mt haplotypes =  1.00 (0.00 SE; 0.00 SD)

Year 129
     N[Extinct] =    998, P[E] =  0.998
     N[Surviving] =  2, P[S] =  0.002
     Mean size (all populations) = 0.08 (0.02 SE; 0.56 SD)
  Means across extant populations only:
     Population size =          11.50 (1.50 SE; 2.12 SD)
     Expected heterozygosity =  0.3863 (0.0663 SE; 0.0938 SD)
     Observed heterozygosity =  0.5462 (0.1462 SE; 0.2067 SD)
     Number of extant alleles = 2.00 (0.00 SE; 0.00 SD)
     Number of mt haplotypes =  1.00 (0.00 SE; 0.00 SD)

Year 130
     N[Extinct] =    997, P[E] =  0.997
     N[Surviving] =  3, P[S] =  0.003
     Mean size (all populations) = 0.08 (0.02 SE; 0.77 SD)
  Means across extant populations only:
     Population size =          9.67 (6.69 SE; 11.59 SD)
     Expected heterozygosity =  0.4694 (0.0175 SE; 0.0303 SD)
     Observed heterozygosity =  0.4674 (0.2354 SE; 0.4077 SD)
     Number of extant alleles = 2.00 (0.00 SE; 0.00 SD)
     Number of mt haplotypes =  1.33 (0.33 SE; 0.58 SD)

Year 131
     N[Extinct] =    996, P[E] =  0.996
     N[Surviving] =  4, P[S] =  0.004
     Mean size (all populations) = 0.06 (0.02 SE; 0.71 SD)
  Means across extant populations only:
     Population size =          7.50 (4.52 SE; 9.04 SD)
     Expected heterozygosity =  0.4993 (0.0422 SE; 0.0844 SD)
     Observed heterozygosity =  0.7589 (0.0848 SE; 0.1696 SD)
     Number of extant alleles = 2.25 (0.25 SE; 0.50 SD)
     Number of mt haplotypes =  1.00 (0.00 SE; 0.00 SD)

Year 132
     N[Extinct] =    997, P[E] =  0.997
     N[Surviving] =  3, P[S] =  0.003
     Mean size (all populations) = 0.06 (0.02 SE; 0.51 SD)
  Means across extant populations only:
     Population size =          7.67 (2.73 SE; 4.73 SD)
     Expected heterozygosity =  0.4738 (0.0640 SE; 0.1109 SD)
     Observed heterozygosity =  0.6795 (0.1606 SE; 0.2782 SD)
     Number of extant alleles = 2.33 (0.33 SE; 0.58 SD)
     Number of mt haplotypes =  1.00 (0.00 SE; 0.00 SD)

Year 133
     N[Extinct] =    997, P[E] =  0.997
     N[Surviving] =  3, P[S] =  0.003
     Mean size (all populations) = 0.07 (0.02 SE; 0.72 SD)
  Means across extant populations only:
     Population size =          10.00 (5.51 SE; 9.54 SD)
     Expected heterozygosity =  0.4652 (0.0795 SE; 0.1376 SD)
     Observed heterozygosity =  0.6730 (0.1753 SE; 0.3036 SD)
     Number of extant alleles = 2.33 (0.33 SE; 0.58 SD)
     Number of mt haplotypes =  1.00 (0.00 SE; 0.00 SD)

Year 134
     N[Extinct] =    998, P[E] =  0.998
     N[Surviving] =  2, P[S] =  0.002
     Mean size (all populations) = 0.06 (0.02 SE; 0.55 SD)
  Means across extant populations only:
     Population size =          11.00 (3.00 SE; 4.24 SD)
     Expected heterozygosity =  0.5315 (0.0544 SE; 0.0770 SD)
     Observed heterozygosity =  0.6250 (0.1250 SE; 0.1768 SD)
     Number of extant alleles = 2.50 (0.50 SE; 0.71 SD)
     Number of mt haplotypes =  1.00 (0.00 SE; 0.00 SD)

Year 135
     N[Extinct] =    998, P[E] =  0.998
     N[Surviving] =  2, P[S] =  0.002
     Mean size (all populations) = 0.09 (0.03 SE; 0.93 SD)
  Means across extant populations only:
     Population size =          18.50 (8.50 SE; 12.02 SD)
     Expected heterozygosity =  0.5602 (0.0848 SE; 0.1200 SD)
     Observed heterozygosity =  0.7019 (0.0019 SE; 0.0026 SD)
     Number of extant alleles = 2.50 (0.50 SE; 0.71 SD)
     Number of mt haplotypes =  1.00 (0.00 SE; 0.00 SD)

Year 136
     N[Extinct] =    997, P[E] =  0.997
     N[Surviving] =  3, P[S] =  0.003
     Mean size (all populations) = 0.07 (0.02 SE; 0.53 SD)
  Means across extant populations only:
     Population size =          7.67 (3.28 SE; 5.69 SD)
     Expected heterozygosity =  0.5975 (0.0692 SE; 0.1198 SD)
     Observed heterozygosity =  0.4127 (0.2082 SE; 0.3606 SD)
     Number of extant alleles = 2.67 (0.33 SE; 0.58 SD)
     Number of mt haplotypes =  1.67 (0.67 SE; 1.15 SD)

Year 137
     N[Extinct] =    998, P[E] =  0.998
     N[Surviving] =  2, P[S] =  0.002
     Mean size (all populations) = 0.09 (0.03 SE; 1.05 SD)
  Means across extant populations only:
     Population size =          21.50 (8.50 SE; 12.02 SD)
     Expected heterozygosity =  0.5714 (0.0914 SE; 0.1292 SD)
     Observed heterozygosity =  0.8282 (0.0949 SE; 0.1342 SD)
     Number of extant alleles = 2.50 (0.50 SE; 0.71 SD)
     Number of mt haplotypes =  1.00 (0.00 SE; 0.00 SD)

Year 138
     N[Extinct] =    998, P[E] =  0.998
     N[Surviving] =  2, P[S] =  0.002
     Mean size (all populations) = 0.07 (0.02 SE; 0.68 SD)
  Means across extant populations only:
     Population size =          13.50 (5.50 SE; 7.78 SD)
     Expected heterozygosity =  0.5680 (0.0805 SE; 0.1138 SD)
     Observed heterozygosity =  0.9211 (0.0789 SE; 0.1116 SD)
     Number of extant alleles = 2.50 (0.50 SE; 0.71 SD)
     Number of mt haplotypes =  1.00 (0.00 SE; 0.00 SD)

Year 139
     N[Extinct] =    997, P[E] =  0.997
     N[Surviving] =  3, P[S] =  0.003
     Mean size (all populations) = 0.07 (0.03 SE; 0.92 SD)
  Means across extant populations only:
     Population size =          11.33 (8.35 SE; 14.47 SD)
     Expected heterozygosity =  0.5140 (0.0426 SE; 0.0737 SD)
     Observed heterozygosity =  0.5595 (0.2947 SE; 0.5105 SD)
     Number of extant alleles = 2.33 (0.33 SE; 0.58 SD)
     Number of mt haplotypes =  1.33 (0.33 SE; 0.58 SD)

Year 140
     N[Extinct] =    999, P[E] =  0.999
     N[Surviving] =  1, P[S] =  0.001
     Mean size (all populations) = 0.06 (0.01 SE; 0.36 SD)
  Means across extant populations only:
     Population size =          9.00 (0.00 SE; 0.00 SD)
     Expected heterozygosity =  0.6605 (0.0000 SE; 0.0000 SD)
     Observed heterozygosity =  1.0000 (0.0000 SE; 0.0000 SD)
     Number of extant alleles = 3.00 (0.00 SE; 0.00 SD)
     Number of mt haplotypes =  1.00 (0.00 SE; 0.00 SD)

Year 141
     N[Extinct] =    999, P[E] =  0.999
     N[Surviving] =  1, P[S] =  0.001
     Mean size (all populations) = 0.05 (0.01 SE; 0.33 SD)
  Means across extant populations only:
     Population size =          8.00 (0.00 SE; 0.00 SD)
     Expected heterozygosity =  0.6563 (0.0000 SE; 0.0000 SD)
     Observed heterozygosity =  1.0000 (0.0000 SE; 0.0000 SD)
     Number of extant alleles = 3.00 (0.00 SE; 0.00 SD)
     Number of mt haplotypes =  1.00 (0.00 SE; 0.00 SD)

Year 142
     N[Extinct] =    998, P[E] =  0.998
     N[Surviving] =  2, P[S] =  0.002
     Mean size (all populations) = 0.05 (0.01 SE; 0.40 SD)
  Means across extant populations only:
     Population size =          6.50 (4.50 SE; 6.36 SD)
     Expected heterozygosity =  0.6121 (0.0129 SE; 0.0183 SD)
     Observed heterozygosity =  0.6136 (0.1136 SE; 0.1607 SD)
     Number of extant alleles = 3.00 (0.00 SE; 0.00 SD)
     Number of mt haplotypes =  1.50 (0.50 SE; 0.71 SD)

Year 143
     N[Extinct] =    999, P[E] =  0.999
     N[Surviving] =  1, P[S] =  0.001
     Mean size (all populations) = 0.04 (0.01 SE; 0.47 SD)
  Means across extant populations only:
     Population size =          14.00 (0.00 SE; 0.00 SD)
     Expected heterozygosity =  0.6531 (0.0000 SE; 0.0000 SD)
     Observed heterozygosity =  0.7857 (0.0000 SE; 0.0000 SD)
     Number of extant alleles = 3.00 (0.00 SE; 0.00 SD)
     Number of mt haplotypes =  1.00 (0.00 SE; 0.00 SD)

Year 144
     N[Extinct] =    999, P[E] =  0.999
     N[Surviving] =  1, P[S] =  0.001
     Mean size (all populations) = 0.06 (0.02 SE; 0.66 SD)
  Means across extant populations only:
     Population size =          20.00 (0.00 SE; 0.00 SD)
     Expected heterozygosity =  0.6038 (0.0000 SE; 0.0000 SD)
     Observed heterozygosity =  0.6500 (0.0000 SE; 0.0000 SD)
     Number of extant alleles = 3.00 (0.00 SE; 0.00 SD)
     Number of mt haplotypes =  1.00 (0.00 SE; 0.00 SD)

Year 145
     N[Extinct] =    999, P[E] =  0.999
     N[Surviving] =  1, P[S] =  0.001
     Mean size (all populations) = 0.05 (0.02 SE; 0.59 SD)
  Means across extant populations only:
     Population size =          18.00 (0.00 SE; 0.00 SD)
     Expected heterozygosity =  0.6188 (0.0000 SE; 0.0000 SD)
     Observed heterozygosity =  0.6667 (0.0000 SE; 0.0000 SD)
     Number of extant alleles = 3.00 (0.00 SE; 0.00 SD)
     Number of mt haplotypes =  1.00 (0.00 SE; 0.00 SD)

Year 146
     N[Extinct] =    999, P[E] =  0.999
     N[Surviving] =  1, P[S] =  0.001
     Mean size (all populations) = 0.06 (0.02 SE; 0.72 SD)
  Means across extant populations only:
     Population size =          22.00 (0.00 SE; 0.00 SD)
     Expected heterozygosity =  0.5465 (0.0000 SE; 0.0000 SD)
     Observed heterozygosity =  0.5000 (0.0000 SE; 0.0000 SD)
     Number of extant alleles = 3.00 (0.00 SE; 0.00 SD)
     Number of mt haplotypes =  1.00 (0.00 SE; 0.00 SD)

Year 147
     N[Extinct] =    999, P[E] =  0.999
     N[Surviving] =  1, P[S] =  0.001
     Mean size (all populations) = 0.06 (0.02 SE; 0.51 SD)
  Means across extant populations only:
     Population size =          15.00 (0.00 SE; 0.00 SD)
     Expected heterozygosity =  0.6067 (0.0000 SE; 0.0000 SD)
     Observed heterozygosity =  0.5333 (0.0000 SE; 0.0000 SD)
     Number of extant alleles = 3.00 (0.00 SE; 0.00 SD)
     Number of mt haplotypes =  1.00 (0.00 SE; 0.00 SD)

Year 148
     N[Extinct] =    999, P[E] =  0.999
     N[Surviving] =  1, P[S] =  0.001
     Mean size (all populations) = 0.07 (0.03 SE; 0.88 SD)
  Means across extant populations only:
     Population size =          27.00 (0.00 SE; 0.00 SD)
     Expected heterozygosity =  0.6557 (0.0000 SE; 0.0000 SD)
     Observed heterozygosity =  0.7407 (0.0000 SE; 0.0000 SD)
     Number of extant alleles = 3.00 (0.00 SE; 0.00 SD)
     Number of mt haplotypes =  1.00 (0.00 SE; 0.00 SD)

Year 149
     N[Extinct] =    998, P[E] =  0.998
     N[Surviving] =  2, P[S] =  0.002
     Mean size (all populations) = 0.07 (0.02 SE; 0.73 SD)
  Means across extant populations only:
     Population size =          12.00 (10.00 SE; 14.14 SD)
     Expected heterozygosity =  0.6374 (0.0124 SE; 0.0175 SD)
     Observed heterozygosity =  0.6136 (0.1136 SE; 0.1607 SD)
     Number of extant alleles = 3.00 (0.00 SE; 0.00 SD)
     Number of mt haplotypes =  1.50 (0.50 SE; 0.71 SD)

Year 150
     N[Extinct] =    999, P[E] =  0.999
     N[Surviving] =  1, P[S] =  0.001
     Mean size (all populations) = 0.06 (0.02 SE; 0.61 SD)
  Means across extant populations only:
     Population size =          18.00 (0.00 SE; 0.00 SD)
     Expected heterozygosity =  0.6559 (0.0000 SE; 0.0000 SD)
     Observed heterozygosity =  0.7222 (0.0000 SE; 0.0000 SD)
     Number of extant alleles = 3.00 (0.00 SE; 0.00 SD)
     Number of mt haplotypes =  1.00 (0.00 SE; 0.00 SD)

Year 151
     N[Extinct] =    999, P[E] =  0.999
     N[Surviving] =  1, P[S] =  0.001
     Mean size (all populations) = 0.08 (0.03 SE; 0.91 SD)
  Means across extant populations only:
     Population size =          28.00 (0.00 SE; 0.00 SD)
     Expected heterozygosity =  0.5810 (0.0000 SE; 0.0000 SD)
     Observed heterozygosity =  0.6071 (0.0000 SE; 0.0000 SD)
     Number of extant alleles = 3.00 (0.00 SE; 0.00 SD)
     Number of mt haplotypes =  1.00 (0.00 SE; 0.00 SD)

Year 152
     N[Extinct] =    999, P[E] =  0.999
     N[Surviving] =  1, P[S] =  0.001
     Mean size (all populations) = 0.06 (0.02 SE; 0.52 SD)
  Means across extant populations only:
     Population size =          15.00 (0.00 SE; 0.00 SD)
     Expected heterozygosity =  0.6311 (0.0000 SE; 0.0000 SD)
     Observed heterozygosity =  0.6667 (0.0000 SE; 0.0000 SD)
     Number of extant alleles = 3.00 (0.00 SE; 0.00 SD)
     Number of mt haplotypes =  1.00 (0.00 SE; 0.00 SD)

Year 153
     N[Extinct] =    998, P[E] =  0.998
     N[Surviving] =  2, P[S] =  0.002
     Mean size (all populations) = 0.05 (0.01 SE; 0.43 SD)
  Means across extant populations only:
     Population size =          7.00 (5.00 SE; 7.07 SD)
     Expected heterozygosity =  0.4878 (0.1128 SE; 0.1596 SD)
     Observed heterozygosity =  0.5833 (0.0833 SE; 0.1179 SD)
     Number of extant alleles = 2.50 (0.50 SE; 0.71 SD)
     Number of mt haplotypes =  1.50 (0.50 SE; 0.71 SD)

Year 154
     N[Extinct] =    998, P[E] =  0.998
     N[Surviving] =  2, P[S] =  0.002
     Mean size (all populations) = 0.05 (0.02 SE; 0.60 SD)
  Means across extant populations only:
     Population size =          10.00 (8.00 SE; 11.31 SD)
     Expected heterozygosity =  0.4722 (0.0972 SE; 0.1375 SD)
     Observed heterozygosity =  0.5278 (0.0278 SE; 0.0393 SD)
     Number of extant alleles = 2.50 (0.50 SE; 0.71 SD)
     Number of mt haplotypes =  1.50 (0.50 SE; 0.71 SD)

Year 155
     N[Extinct] =    998, P[E] =  0.998
     N[Surviving] =  2, P[S] =  0.002
     Mean size (all populations) = 0.05 (0.01 SE; 0.45 SD)
  Means across extant populations only:
     Population size =          7.50 (5.50 SE; 7.78 SD)
     Expected heterozygosity =  0.4967 (0.1217 SE; 0.1721 SD)
     Observed heterozygosity =  0.5577 (0.0577 SE; 0.0816 SD)
     Number of extant alleles = 2.50 (0.50 SE; 0.71 SD)
     Number of mt haplotypes =  1.00 (0.00 SE; 0.00 SD)

Year 156
     N[Extinct] =    999, P[E] =  0.999
     N[Surviving] =  1, P[S] =  0.001
     Mean size (all populations) = 0.05 (0.02 SE; 0.60 SD)
  Means across extant populations only:
     Population size =          18.00 (0.00 SE; 0.00 SD)
     Expected heterozygosity =  0.5694 (0.0000 SE; 0.0000 SD)
     Observed heterozygosity =  0.6667 (0.0000 SE; 0.0000 SD)
     Number of extant alleles = 3.00 (0.00 SE; 0.00 SD)
     Number of mt haplotypes =  1.00 (0.00 SE; 0.00 SD)

Year 157
     N[Extinct] =    999, P[E] =  0.999
     N[Surviving] =  1, P[S] =  0.001
     Mean size (all populations) = 0.06 (0.02 SE; 0.66 SD)
  Means across extant populations only:
     Population size =          20.00 (0.00 SE; 0.00 SD)
     Expected heterozygosity =  0.6513 (0.0000 SE; 0.0000 SD)
     Observed heterozygosity =  0.6000 (0.0000 SE; 0.0000 SD)
     Number of extant alleles = 3.00 (0.00 SE; 0.00 SD)
     Number of mt haplotypes =  1.00 (0.00 SE; 0.00 SD)

Year 158
     N[Extinct] =    999, P[E] =  0.999
     N[Surviving] =  1, P[S] =  0.001
     Mean size (all populations) = 0.04 (0.01 SE; 0.39 SD)
  Means across extant populations only:
     Population size =          11.00 (0.00 SE; 0.00 SD)
     Expected heterozygosity =  0.6612 (0.0000 SE; 0.0000 SD)
     Observed heterozygosity =  0.6364 (0.0000 SE; 0.0000 SD)
     Number of extant alleles = 3.00 (0.00 SE; 0.00 SD)
     Number of mt haplotypes =  1.00 (0.00 SE; 0.00 SD)

Year 159
     N[Extinct] =    998, P[E] =  0.998
     N[Surviving] =  2, P[S] =  0.002
     Mean size (all populations) = 0.05 (0.02 SE; 0.54 SD)
  Means across extant populations only:
     Population size =          9.00 (7.00 SE; 9.90 SD)
     Expected heterozygosity =  0.6680 (0.0820 SE; 0.1160 SD)
     Observed heterozygosity =  0.7813 (0.2188 SE; 0.3094 SD)
     Number of extant alleles = 3.50 (0.50 SE; 0.71 SD)
     Number of mt haplotypes =  1.50 (0.50 SE; 0.71 SD)

Year 160
     N[Extinct] =    997, P[E] =  0.997
     N[Surviving] =  3, P[S] =  0.003
     Mean size (all populations) = 0.06 (0.02 SE; 0.75 SD)
  Means across extant populations only:
     Population size =          9.00 (7.00 SE; 12.12 SD)
     Expected heterozygosity =  0.6754 (0.0381 SE; 0.0659 SD)
     Observed heterozygosity =  0.8696 (0.1304 SE; 0.2259 SD)
     Number of extant alleles = 3.33 (0.33 SE; 0.58 SD)
     Number of mt haplotypes =  1.33 (0.33 SE; 0.58 SD)

Year 161
     N[Extinct] =    998, P[E] =  0.998
     N[Surviving] =  2, P[S] =  0.002
     Mean size (all populations) = 0.04 (0.01 SE; 0.20 SD)
  Means across extant populations only:
     Population size =          2.00 (0.00 SE; 0.00 SD)
     Expected heterozygosity =  0.6875 (0.0625 SE; 0.0884 SD)
     Observed heterozygosity =  1.0000 (0.0000 SE; 0.0000 SD)
     Number of extant alleles = 3.50 (0.50 SE; 0.71 SD)
     Number of mt haplotypes =  1.50 (0.50 SE; 0.71 SD)

Year 162
     N[Extinct] =    999, P[E] =  0.999
     N[Surviving] =  1, P[S] =  0.001
     Mean size (all populations) = 0.04 (0.01 SE; 0.29 SD)
  Means across extant populations only:
     Population size =          7.00 (0.00 SE; 0.00 SD)
     Expected heterozygosity =  0.5408 (0.0000 SE; 0.0000 SD)
     Observed heterozygosity =  0.7143 (0.0000 SE; 0.0000 SD)
     Number of extant alleles = 3.00 (0.00 SE; 0.00 SD)
     Number of mt haplotypes =  1.00 (0.00 SE; 0.00 SD)

Year 163
     N[Extinct] =    999, P[E] =  0.999
     N[Surviving] =  1, P[S] =  0.001
     Mean size (all populations) = 0.05 (0.01 SE; 0.30 SD)
  Means across extant populations only:
     Population size =          7.00 (0.00 SE; 0.00 SD)
     Expected heterozygosity =  0.5408 (0.0000 SE; 0.0000 SD)
     Observed heterozygosity =  0.7143 (0.0000 SE; 0.0000 SD)
     Number of extant alleles = 3.00 (0.00 SE; 0.00 SD)
     Number of mt haplotypes =  1.00 (0.00 SE; 0.00 SD)

Year 164
     N[Extinct] =    999, P[E] =  0.999
     N[Surviving] =  1, P[S] =  0.001
     Mean size (all populations) = 0.04 (0.01 SE; 0.29 SD)
  Means across extant populations only:
     Population size =          7.00 (0.00 SE; 0.00 SD)
     Expected heterozygosity =  0.5000 (0.0000 SE; 0.0000 SD)
     Observed heterozygosity =  0.5714 (0.0000 SE; 0.0000 SD)
     Number of extant alleles = 3.00 (0.00 SE; 0.00 SD)
     Number of mt haplotypes =  1.00 (0.00 SE; 0.00 SD)

Year 165
     N[Extinct] =    999, P[E] =  0.999
     N[Surviving] =  1, P[S] =  0.001
     Mean size (all populations) = 0.05 (0.01 SE; 0.30 SD)
  Means across extant populations only:
     Population size =          7.00 (0.00 SE; 0.00 SD)
     Expected heterozygosity =  0.5408 (0.0000 SE; 0.0000 SD)
     Observed heterozygosity =  0.7143 (0.0000 SE; 0.0000 SD)
     Number of extant alleles = 3.00 (0.00 SE; 0.00 SD)
     Number of mt haplotypes =  1.00 (0.00 SE; 0.00 SD)

Year 166
     N[Extinct] =    1000, P[E] =  1.000
     N[Surviving] =  0, P[S] =  0.000
     Mean size (all populations) = 0.03 (0.01 SE; 0.17 SD)

Year 167
     N[Extinct] =    1000, P[E] =  1.000
     N[Surviving] =  0, P[S] =  0.000
     Mean size (all populations) = 0.03 (0.01 SE; 0.18 SD)

Year 168
     N[Extinct] =    998, P[E] =  0.998
     N[Surviving] =  2, P[S] =  0.002
     Mean size (all populations) = 0.03 (0.01 SE; 0.18 SD)
  Means across extant populations only:
     Population size =          2.00 (0.00 SE; 0.00 SD)
     Expected heterozygosity =  0.2500 (0.2500 SE; 0.3536 SD)
     Observed heterozygosity =  0.0000 (0.0000 SE; 0.0000 SD)
     Number of extant alleles = 1.50 (0.50 SE; 0.71 SD)
     Number of mt haplotypes =  1.50 (0.50 SE; 0.71 SD)

Year 169
     N[Extinct] =    1000, P[E] =  1.000
     N[Surviving] =  0, P[S] =  0.000
     Mean size (all populations) = 0.03 (0.01 SE; 0.18 SD)

Year 170
     N[Extinct] =    1000, P[E] =  1.000
     N[Surviving] =  0, P[S] =  0.000
     Mean size (all populations) = 0.03 (0.01 SE; 0.17 SD)

Year 171
     N[Extinct] =    1000, P[E] =  1.000
     N[Surviving] =  0, P[S] =  0.000
     Mean size (all populations) = 0.03 (0.01 SE; 0.18 SD)

Year 172
     N[Extinct] =    999, P[E] =  0.999
     N[Surviving] =  1, P[S] =  0.001
     Mean size (all populations) = 0.03 (0.01 SE; 0.18 SD)
  Means across extant populations only:
     Population size =          2.00 (0.00 SE; 0.00 SD)
     Expected heterozygosity =  0.3750 (0.0000 SE; 0.0000 SD)
     Observed heterozygosity =  0.5000 (0.0000 SE; 0.0000 SD)
     Number of extant alleles = 2.00 (0.00 SE; 0.00 SD)
     Number of mt haplotypes =  1.00 (0.00 SE; 0.00 SD)

Year 173
     N[Extinct] =    1000, P[E] =  1.000
     N[Surviving] =  0, P[S] =  0.000
     Mean size (all populations) = 0.03 (0.01 SE; 0.17 SD)

Year 174
     N[Extinct] =    1000, P[E] =  1.000
     N[Surviving] =  0, P[S] =  0.000
     Mean size (all populations) = 0.03 (0.01 SE; 0.17 SD)

Year 175
     N[Extinct] =    1000, P[E] =  1.000
     N[Surviving] =  0, P[S] =  0.000
     Mean size (all populations) = 0.03 (0.01 SE; 0.17 SD)

Year 176
     N[Extinct] =    999, P[E] =  0.999
     N[Surviving] =  1, P[S] =  0.001
     Mean size (all populations) = 0.03 (0.01 SE; 0.16 SD)
  Means across extant populations only:
     Population size =          2.00 (0.00 SE; 0.00 SD)
     Expected heterozygosity =  0.6250 (0.0000 SE; 0.0000 SD)
     Observed heterozygosity =  0.5000 (0.0000 SE; 0.0000 SD)
     Number of extant alleles = 3.00 (0.00 SE; 0.00 SD)
     Number of mt haplotypes =  2.00 (0.00 SE; 0.00 SD)

Year 177
     N[Extinct] =    999, P[E] =  0.999
     N[Surviving] =  1, P[S] =  0.001
     Mean size (all populations) = 0.02 (0.00 SE; 0.15 SD)
  Means across extant populations only:
     Population size =          2.00 (0.00 SE; 0.00 SD)
     Expected heterozygosity =  0.0000 (0.0000 SE; 0.0000 SD)
     Observed heterozygosity =  0.0000 (0.0000 SE; 0.0000 SD)
     Number of extant alleles = 1.00 (0.00 SE; 0.00 SD)
     Number of mt haplotypes =  1.00 (0.00 SE; 0.00 SD)

Year 178
     N[Extinct] =    999, P[E] =  0.999
     N[Surviving] =  1, P[S] =  0.001
     Mean size (all populations) = 0.03 (0.01 SE; 0.20 SD)
  Means across extant populations only:
     Population size =          4.00 (0.00 SE; 0.00 SD)
     Expected heterozygosity =  0.0000 (0.0000 SE; 0.0000 SD)
     Observed heterozygosity =  0.0000 (0.0000 SE; 0.0000 SD)
     Number of extant alleles = 1.00 (0.00 SE; 0.00 SD)
     Number of mt haplotypes =  1.00 (0.00 SE; 0.00 SD)

Year 179
     N[Extinct] =    999, P[E] =  0.999
     N[Surviving] =  1, P[S] =  0.001
     Mean size (all populations) = 0.03 (0.01 SE; 0.22 SD)
  Means across extant populations only:
     Population size =          4.00 (0.00 SE; 0.00 SD)
     Expected heterozygosity =  0.2188 (0.0000 SE; 0.0000 SD)
     Observed heterozygosity =  0.2500 (0.0000 SE; 0.0000 SD)
     Number of extant alleles = 2.00 (0.00 SE; 0.00 SD)
     Number of mt haplotypes =  1.00 (0.00 SE; 0.00 SD)

Year 180
     N[Extinct] =    998, P[E] =  0.998
     N[Surviving] =  2, P[S] =  0.002
     Mean size (all populations) = 0.04 (0.01 SE; 0.25 SD)
  Means across extant populations only:
     Population size =          3.50 (1.50 SE; 2.12 SD)
     Expected heterozygosity =  0.0900 (0.0900 SE; 0.1273 SD)
     Observed heterozygosity =  0.1000 (0.1000 SE; 0.1414 SD)
     Number of extant alleles = 1.50 (0.50 SE; 0.71 SD)
     Number of mt haplotypes =  1.00 (0.00 SE; 0.00 SD)

Year 181
     N[Extinct] =    999, P[E] =  0.999
     N[Surviving] =  1, P[S] =  0.001
     Mean size (all populations) = 0.03 (0.01 SE; 0.22 SD)
  Means across extant populations only:
     Population size =          5.00 (0.00 SE; 0.00 SD)
     Expected heterozygosity =  0.1800 (0.0000 SE; 0.0000 SD)
     Observed heterozygosity =  0.2000 (0.0000 SE; 0.0000 SD)
     Number of extant alleles = 2.00 (0.00 SE; 0.00 SD)
     Number of mt haplotypes =  1.00 (0.00 SE; 0.00 SD)

Year 182
     N[Extinct] =    999, P[E] =  0.999
     N[Surviving] =  1, P[S] =  0.001
     Mean size (all populations) = 0.04 (0.02 SE; 0.62 SD)
  Means across extant populations only:
     Population size =          19.00 (0.00 SE; 0.00 SD)
     Expected heterozygosity =  0.0512 (0.0000 SE; 0.0000 SD)
     Observed heterozygosity =  0.0526 (0.0000 SE; 0.0000 SD)
     Number of extant alleles = 2.00 (0.00 SE; 0.00 SD)
     Number of mt haplotypes =  1.00 (0.00 SE; 0.00 SD)

Year 183
     N[Extinct] =    1000, P[E] =  1.000
     N[Surviving] =  0, P[S] =  0.000
     Mean size (all populations) = 0.02 (0.01 SE; 0.17 SD)

Year 184
     N[Extinct] =    1000, P[E] =  1.000
     N[Surviving] =  0, P[S] =  0.000
     Mean size (all populations) = 0.02 (0.00 SE; 0.15 SD)

Year 185
     N[Extinct] =    1000, P[E] =  1.000
     N[Surviving] =  0, P[S] =  0.000
     Mean size (all populations) = 0.02 (0.00 SE; 0.14 SD)

Year 186
     N[Extinct] =    1000, P[E] =  1.000
     N[Surviving] =  0, P[S] =  0.000
     Mean size (all populations) = 0.02 (0.00 SE; 0.14 SD)

Year 187
     N[Extinct] =    1000, P[E] =  1.000
     N[Surviving] =  0, P[S] =  0.000
     Mean size (all populations) = 0.02 (0.00 SE; 0.16 SD)

Year 188
     N[Extinct] =    1000, P[E] =  1.000
     N[Surviving] =  0, P[S] =  0.000
     Mean size (all populations) = 0.02 (0.00 SE; 0.15 SD)

Year 189
     N[Extinct] =    1000, P[E] =  1.000
     N[Surviving] =  0, P[S] =  0.000
     Mean size (all populations) = 0.02 (0.00 SE; 0.15 SD)

Year 190
     N[Extinct] =    1000, P[E] =  1.000
     N[Surviving] =  0, P[S] =  0.000
     Mean size (all populations) = 0.03 (0.00 SE; 0.16 SD)

Year 191
     N[Extinct] =    1000, P[E] =  1.000
     N[Surviving] =  0, P[S] =  0.000
     Mean size (all populations) = 0.03 (0.01 SE; 0.18 SD)

Year 192
     N[Extinct] =    1000, P[E] =  1.000
     N[Surviving] =  0, P[S] =  0.000
     Mean size (all populations) = 0.03 (0.00 SE; 0.16 SD)

Year 193
     N[Extinct] =    1000, P[E] =  1.000
     N[Surviving] =  0, P[S] =  0.000
     Mean size (all populations) = 0.02 (0.00 SE; 0.14 SD)

Year 194
     N[Extinct] =    1000, P[E] =  1.000
     N[Surviving] =  0, P[S] =  0.000
     Mean size (all populations) = 0.02 (0.00 SE; 0.13 SD)

Year 195
     N[Extinct] =    1000, P[E] =  1.000
     N[Surviving] =  0, P[S] =  0.000
     Mean size (all populations) = 0.02 (0.00 SE; 0.13 SD)

Year 196
     N[Extinct] =    1000, P[E] =  1.000
     N[Surviving] =  0, P[S] =  0.000
     Mean size (all populations) = 0.02 (0.00 SE; 0.15 SD)

Year 197
     N[Extinct] =    1000, P[E] =  1.000
     N[Surviving] =  0, P[S] =  0.000
     Mean size (all populations) = 0.02 (0.00 SE; 0.14 SD)

Year 198
     N[Extinct] =    1000, P[E] =  1.000
     N[Surviving] =  0, P[S] =  0.000
     Mean size (all populations) = 0.02 (0.00 SE; 0.13 SD)

Year 199
     N[Extinct] =    1000, P[E] =  1.000
     N[Surviving] =  0, P[S] =  0.000
     Mean size (all populations) = 0.02 (0.00 SE; 0.14 SD)

Year 200
     N[Extinct] =    1000, P[E] =  1.000
     N[Surviving] =  0, P[S] =  0.000
     Mean size (all populations) = 0.02 (0.00 SE; 0.12 SD)


In 1000 simulations of SLR_200yr for 200 years:
  1000 went extinct and 0 survived.

This gives a probability of extinction of 1.00000 (0.00000 SE),
  or a probability of success of          0.00000 (0.00000 SE).

1000 simulations went extinct at least once.
Median time to first extinction was 6 years.

Of those going extinct,
    mean time to first extinction was 7.90 years (0.23 SE, 7.32 SD).

189 recolonizations occurred.
Mean time to recolonization was 8514.00 years (3.10 SE; 42.57 SD).

No Re-extinctions.

Means across all populations (extant and extinct) ...
Mean final population was 0.02 (0.00 SE; 0.12 SD).
   Age 0       1   Adults    Total
    0.00    0.00    0.01      0.01 Males
    0.00    0.00    0.00      0.01 Females

Across all years, prior to carrying capacity truncation,
  mean growth rate (r) was 0.0987 (0.0059 SE, 0.5432 SD)

*************************************************************************


Population 5: Lotus_Farm

Year 0
     N[Extinct] =    0, P[E] =  0.000
     N[Surviving] =  1000, P[S] =  1.000
     Mean size (all populations) = 14.00 (0.00 SE; 0.00 SD)
  Means across extant populations only:
     Population size =          14.00 (0.00 SE; 0.00 SD)
     Expected heterozygosity =  0.9643 (0.0000 SE; 0.0000 SD)
     Observed heterozygosity =  1.0000 (0.0000 SE; 0.0000 SD)
     Number of extant alleles = 28.00 (0.00 SE; 0.00 SD)
     Number of mt haplotypes =  14.00 (0.00 SE; 0.00 SD)

Year 1
     N[Extinct] =    119, P[E] =  0.119
     N[Surviving] =  881, P[S] =  0.881
     Mean size (all populations) = 8.25 (0.12 SE; 3.66 SD)
  Means across extant populations only:
     Population size =          9.30 (0.08 SE; 2.41 SD)
     Expected heterozygosity =  0.9396 (0.0010 SE; 0.0303 SD)
     Observed heterozygosity =  1.0000 (0.0000 SE; 0.0000 SD)
     Number of extant alleles = 18.59 (0.16 SE; 4.81 SD)
     Number of mt haplotypes =  9.30 (0.08 SE; 2.41 SD)

Year 2
     N[Extinct] =    224, P[E] =  0.224
     N[Surviving] =  776, P[S] =  0.776
     Mean size (all populations) = 9.72 (0.24 SE; 7.51 SD)
  Means across extant populations only:
     Population size =          12.36 (0.23 SE; 6.41 SD)
     Expected heterozygosity =  0.9013 (0.0016 SE; 0.0441 SD)
     Observed heterozygosity =  1.0000 (0.0000 SE; 0.0000 SD)
     Number of extant alleles = 13.89 (0.16 SE; 4.46 SD)
     Number of mt haplotypes =  6.44 (0.08 SE; 2.16 SD)

Year 3
     N[Extinct] =    324, P[E] =  0.324
     N[Surviving] =  676, P[S] =  0.676
     Mean size (all populations) = 7.76 (0.22 SE; 6.90 SD)
  Means across extant populations only:
     Population size =          11.20 (0.22 SE; 5.75 SD)
     Expected heterozygosity =  0.8691 (0.0023 SE; 0.0598 SD)
     Observed heterozygosity =  1.0000 (0.0000 SE; 0.0000 SD)
     Number of extant alleles = 11.14 (0.16 SE; 4.05 SD)
     Number of mt haplotypes =  4.90 (0.07 SE; 1.88 SD)

Year 4
     N[Extinct] =    422, P[E] =  0.422
     N[Surviving] =  578, P[S] =  0.578
     Mean size (all populations) = 6.90 (0.24 SE; 7.50 SD)
  Means across extant populations only:
     Population size =          11.62 (0.28 SE; 6.61 SD)
     Expected heterozygosity =  0.8428 (0.0028 SE; 0.0673 SD)
     Observed heterozygosity =  0.9837 (0.0022 SE; 0.0525 SD)
     Number of extant alleles = 9.47 (0.15 SE; 3.58 SD)
     Number of mt haplotypes =  4.00 (0.07 SE; 1.66 SD)

Year 5
     N[Extinct] =    515, P[E] =  0.515
     N[Surviving] =  485, P[S] =  0.485
     Mean size (all populations) = 5.68 (0.21 SE; 6.79 SD)
  Means across extant populations only:
     Population size =          11.24 (0.26 SE; 5.81 SD)
     Expected heterozygosity =  0.8167 (0.0035 SE; 0.0770 SD)
     Observed heterozygosity =  0.9717 (0.0031 SE; 0.0686 SD)
     Number of extant alleles = 8.23 (0.15 SE; 3.22 SD)
     Number of mt haplotypes =  3.35 (0.07 SE; 1.44 SD)

Year 6
     N[Extinct] =    600, P[E] =  0.600
     N[Surviving] =  400, P[S] =  0.400
     Mean size (all populations) = 4.72 (0.21 SE; 6.50 SD)
  Means across extant populations only:
     Population size =          11.31 (0.28 SE; 5.68 SD)
     Expected heterozygosity =  0.7921 (0.0042 SE; 0.0838 SD)
     Observed heterozygosity =  0.9474 (0.0048 SE; 0.0968 SD)
     Number of extant alleles = 7.36 (0.14 SE; 2.80 SD)
     Number of mt haplotypes =  2.95 (0.06 SE; 1.24 SD)

Year 7
     N[Extinct] =    662, P[E] =  0.662
     N[Surviving] =  338, P[S] =  0.338
     Mean size (all populations) = 4.06 (0.20 SE; 6.45 SD)
  Means across extant populations only:
     Population size =          11.38 (0.35 SE; 6.41 SD)
     Expected heterozygosity =  0.7665 (0.0054 SE; 0.0988 SD)
     Observed heterozygosity =  0.9143 (0.0069 SE; 0.1273 SD)
     Number of extant alleles = 6.63 (0.14 SE; 2.61 SD)
     Number of mt haplotypes =  2.58 (0.06 SE; 1.08 SD)

Year 8
     N[Extinct] =    712, P[E] =  0.712
     N[Surviving] =  288, P[S] =  0.288
     Mean size (all populations) = 3.41 (0.18 SE; 5.68 SD)
  Means across extant populations only:
     Population size =          11.02 (0.32 SE; 5.37 SD)
     Expected heterozygosity =  0.7499 (0.0058 SE; 0.0987 SD)
     Observed heterozygosity =  0.8944 (0.0079 SE; 0.1341 SD)
     Number of extant alleles = 6.11 (0.14 SE; 2.40 SD)
     Number of mt haplotypes =  2.30 (0.06 SE; 1.09 SD)

Year 9
     N[Extinct] =    744, P[E] =  0.744
     N[Surviving] =  256, P[S] =  0.256
     Mean size (all populations) = 3.05 (0.18 SE; 5.59 SD)
  Means across extant populations only:
     Population size =          11.07 (0.37 SE; 5.85 SD)
     Expected heterozygosity =  0.7274 (0.0067 SE; 0.1079 SD)
     Observed heterozygosity =  0.8714 (0.0096 SE; 0.1535 SD)
     Number of extant alleles = 5.61 (0.14 SE; 2.21 SD)
     Number of mt haplotypes =  2.10 (0.06 SE; 1.00 SD)

Year 10
     N[Extinct] =    786, P[E] =  0.786
     N[Surviving] =  214, P[S] =  0.214
     Mean size (all populations) = 2.68 (0.17 SE; 5.49 SD)
  Means across extant populations only:
     Population size =          11.65 (0.42 SE; 6.09 SD)
     Expected heterozygosity =  0.7089 (0.0073 SE; 0.1067 SD)
     Observed heterozygosity =  0.8491 (0.0112 SE; 0.1643 SD)
     Number of extant alleles = 5.26 (0.14 SE; 2.00 SD)
     Number of mt haplotypes =  1.82 (0.06 SE; 0.88 SD)

Year 11
     N[Extinct] =    803, P[E] =  0.803
     N[Surviving] =  197, P[S] =  0.197
     Mean size (all populations) = 2.52 (0.17 SE; 5.38 SD)
  Means across extant populations only:
     Population size =          11.91 (0.43 SE; 5.99 SD)
     Expected heterozygosity =  0.6941 (0.0077 SE; 0.1077 SD)
     Observed heterozygosity =  0.8378 (0.0110 SE; 0.1543 SD)
     Number of extant alleles = 4.96 (0.13 SE; 1.80 SD)
     Number of mt haplotypes =  1.73 (0.06 SE; 0.78 SD)

Year 12
     N[Extinct] =    834, P[E] =  0.834
     N[Surviving] =  166, P[S] =  0.166
     Mean size (all populations) = 2.11 (0.16 SE; 5.14 SD)
  Means across extant populations only:
     Population size =          11.72 (0.53 SE; 6.84 SD)
     Expected heterozygosity =  0.6692 (0.0092 SE; 0.1185 SD)
     Observed heterozygosity =  0.7917 (0.0145 SE; 0.1872 SD)
     Number of extant alleles = 4.49 (0.13 SE; 1.65 SD)
     Number of mt haplotypes =  1.54 (0.06 SE; 0.73 SD)

Year 13
     N[Extinct] =    852, P[E] =  0.852
     N[Surviving] =  148, P[S] =  0.148
     Mean size (all populations) = 1.81 (0.15 SE; 4.59 SD)
  Means across extant populations only:
     Population size =          11.06 (0.52 SE; 6.39 SD)
     Expected heterozygosity =  0.6530 (0.0100 SE; 0.1222 SD)
     Observed heterozygosity =  0.7796 (0.0172 SE; 0.2096 SD)
     Number of extant alleles = 4.28 (0.13 SE; 1.61 SD)
     Number of mt haplotypes =  1.49 (0.06 SE; 0.68 SD)

Year 14
     N[Extinct] =    863, P[E] =  0.863
     N[Surviving] =  137, P[S] =  0.137
     Mean size (all populations) = 1.71 (0.14 SE; 4.55 SD)
  Means across extant populations only:
     Population size =          11.40 (0.55 SE; 6.43 SD)
     Expected heterozygosity =  0.6454 (0.0102 SE; 0.1197 SD)
     Observed heterozygosity =  0.7724 (0.0164 SE; 0.1921 SD)
     Number of extant alleles = 4.16 (0.13 SE; 1.48 SD)
     Number of mt haplotypes =  1.49 (0.05 SE; 0.63 SD)

Year 15
     N[Extinct] =    892, P[E] =  0.892
     N[Surviving] =  108, P[S] =  0.108
     Mean size (all populations) = 1.41 (0.13 SE; 4.10 SD)
  Means across extant populations only:
     Population size =          11.37 (0.63 SE; 6.50 SD)
     Expected heterozygosity =  0.6291 (0.0120 SE; 0.1251 SD)
     Observed heterozygosity =  0.7368 (0.0187 SE; 0.1947 SD)
     Number of extant alleles = 3.81 (0.13 SE; 1.35 SD)
     Number of mt haplotypes =  1.42 (0.06 SE; 0.63 SD)

Year 16
     N[Extinct] =    907, P[E] =  0.907
     N[Surviving] =  93, P[S] =  0.093
     Mean size (all populations) = 1.09 (0.11 SE; 3.39 SD)
  Means across extant populations only:
     Population size =          10.00 (0.61 SE; 5.86 SD)
     Expected heterozygosity =  0.6164 (0.0148 SE; 0.1427 SD)
     Observed heterozygosity =  0.7112 (0.0226 SE; 0.2178 SD)
     Number of extant alleles = 3.70 (0.13 SE; 1.24 SD)
     Number of mt haplotypes =  1.40 (0.06 SE; 0.59 SD)

Year 17
     N[Extinct] =    930, P[E] =  0.930
     N[Surviving] =  70, P[S] =  0.070
     Mean size (all populations) = 0.88 (0.10 SE; 3.04 SD)
  Means across extant populations only:
     Population size =          10.10 (0.73 SE; 6.12 SD)
     Expected heterozygosity =  0.5999 (0.0211 SE; 0.1766 SD)
     Observed heterozygosity =  0.7222 (0.0293 SE; 0.2450 SD)
     Number of extant alleles = 3.64 (0.16 SE; 1.34 SD)
     Number of mt haplotypes =  1.37 (0.07 SE; 0.57 SD)

Year 18
     N[Extinct] =    938, P[E] =  0.938
     N[Surviving] =  62, P[S] =  0.062
     Mean size (all populations) = 0.81 (0.10 SE; 3.15 SD)
  Means across extant populations only:
     Population size =          10.69 (0.93 SE; 7.33 SD)
     Expected heterozygosity =  0.5951 (0.0239 SE; 0.1884 SD)
     Observed heterozygosity =  0.7089 (0.0326 SE; 0.2570 SD)
     Number of extant alleles = 3.58 (0.18 SE; 1.41 SD)
     Number of mt haplotypes =  1.44 (0.09 SE; 0.72 SD)

Year 19
     N[Extinct] =    947, P[E] =  0.947
     N[Surviving] =  53, P[S] =  0.053
     Mean size (all populations) = 0.70 (0.09 SE; 2.78 SD)
  Means across extant populations only:
     Population size =          10.85 (0.80 SE; 5.85 SD)
     Expected heterozygosity =  0.5903 (0.0237 SE; 0.1726 SD)
     Observed heterozygosity =  0.7158 (0.0343 SE; 0.2498 SD)
     Number of extant alleles = 3.62 (0.20 SE; 1.48 SD)
     Number of mt haplotypes =  1.42 (0.09 SE; 0.69 SD)

Year 20
     N[Extinct] =    956, P[E] =  0.956
     N[Surviving] =  44, P[S] =  0.044
     Mean size (all populations) = 0.57 (0.07 SE; 2.34 SD)
  Means across extant populations only:
     Population size =          9.89 (0.84 SE; 5.56 SD)
     Expected heterozygosity =  0.5695 (0.0225 SE; 0.1495 SD)
     Observed heterozygosity =  0.7083 (0.0356 SE; 0.2361 SD)
     Number of extant alleles = 3.27 (0.19 SE; 1.28 SD)
     Number of mt haplotypes =  1.23 (0.07 SE; 0.48 SD)

Year 21
     N[Extinct] =    960, P[E] =  0.960
     N[Surviving] =  40, P[S] =  0.040
     Mean size (all populations) = 0.56 (0.08 SE; 2.53 SD)
  Means across extant populations only:
     Population size =          10.55 (1.15 SE; 7.29 SD)
     Expected heterozygosity =  0.5574 (0.0292 SE; 0.1844 SD)
     Observed heterozygosity =  0.6990 (0.0402 SE; 0.2542 SD)
     Number of extant alleles = 3.20 (0.19 SE; 1.20 SD)
     Number of mt haplotypes =  1.28 (0.07 SE; 0.45 SD)

Year 22
     N[Extinct] =    964, P[E] =  0.964
     N[Surviving] =  36, P[S] =  0.036
     Mean size (all populations) = 0.45 (0.07 SE; 2.13 SD)
  Means across extant populations only:
     Population size =          9.14 (1.12 SE; 6.70 SD)
     Expected heterozygosity =  0.5521 (0.0319 SE; 0.1913 SD)
     Observed heterozygosity =  0.6907 (0.0450 SE; 0.2699 SD)
     Number of extant alleles = 3.11 (0.19 SE; 1.12 SD)
     Number of mt haplotypes =  1.25 (0.07 SE; 0.44 SD)

Year 23
     N[Extinct] =    967, P[E] =  0.967
     N[Surviving] =  33, P[S] =  0.033
     Mean size (all populations) = 0.45 (0.06 SE; 2.00 SD)
  Means across extant populations only:
     Population size =          9.64 (0.94 SE; 5.41 SD)
     Expected heterozygosity =  0.5418 (0.0358 SE; 0.2054 SD)
     Observed heterozygosity =  0.6678 (0.0495 SE; 0.2845 SD)
     Number of extant alleles = 3.15 (0.20 SE; 1.12 SD)
     Number of mt haplotypes =  1.30 (0.08 SE; 0.47 SD)

Year 24
     N[Extinct] =    971, P[E] =  0.971
     N[Surviving] =  29, P[S] =  0.029
     Mean size (all populations) = 0.46 (0.07 SE; 2.24 SD)
  Means across extant populations only:
     Population size =          11.34 (1.29 SE; 6.93 SD)
     Expected heterozygosity =  0.5186 (0.0398 SE; 0.2141 SD)
     Observed heterozygosity =  0.6347 (0.0604 SE; 0.3250 SD)
     Number of extant alleles = 2.97 (0.21 SE; 1.15 SD)
     Number of mt haplotypes =  1.21 (0.08 SE; 0.41 SD)

Year 25
     N[Extinct] =    975, P[E] =  0.975
     N[Surviving] =  25, P[S] =  0.025
     Mean size (all populations) = 0.38 (0.06 SE; 1.80 SD)
  Means across extant populations only:
     Population size =          9.88 (1.15 SE; 5.73 SD)
     Expected heterozygosity =  0.5319 (0.0373 SE; 0.1864 SD)
     Observed heterozygosity =  0.6363 (0.0511 SE; 0.2555 SD)
     Number of extant alleles = 3.04 (0.25 SE; 1.24 SD)
     Number of mt haplotypes =  1.28 (0.09 SE; 0.46 SD)

Year 26
     N[Extinct] =    973, P[E] =  0.973
     N[Surviving] =  27, P[S] =  0.027
     Mean size (all populations) = 0.38 (0.06 SE; 1.81 SD)
  Means across extant populations only:
     Population size =          9.56 (1.08 SE; 5.63 SD)
     Expected heterozygosity =  0.5124 (0.0383 SE; 0.1992 SD)
     Observed heterozygosity =  0.6423 (0.0598 SE; 0.3107 SD)
     Number of extant alleles = 2.96 (0.24 SE; 1.22 SD)
     Number of mt haplotypes =  1.33 (0.09 SE; 0.48 SD)

Year 27
     N[Extinct] =    976, P[E] =  0.976
     N[Surviving] =  24, P[S] =  0.024
     Mean size (all populations) = 0.36 (0.06 SE; 1.75 SD)
  Means across extant populations only:
     Population size =          9.88 (1.12 SE; 5.46 SD)
     Expected heterozygosity =  0.4563 (0.0454 SE; 0.2224 SD)
     Observed heterozygosity =  0.5947 (0.0670 SE; 0.3283 SD)
     Number of extant alleles = 2.63 (0.18 SE; 0.88 SD)
     Number of mt haplotypes =  1.13 (0.07 SE; 0.34 SD)

Year 28
     N[Extinct] =    975, P[E] =  0.975
     N[Surviving] =  25, P[S] =  0.025
     Mean size (all populations) = 0.28 (0.04 SE; 1.26 SD)
  Means across extant populations only:
     Population size =          6.92 (0.76 SE; 3.79 SD)
     Expected heterozygosity =  0.5001 (0.0448 SE; 0.2241 SD)
     Observed heterozygosity =  0.6180 (0.0682 SE; 0.3411 SD)
     Number of extant alleles = 2.92 (0.22 SE; 1.12 SD)
     Number of mt haplotypes =  1.28 (0.09 SE; 0.46 SD)

Year 29
     N[Extinct] =    983, P[E] =  0.983
     N[Surviving] =  17, P[S] =  0.017
     Mean size (all populations) = 0.25 (0.05 SE; 1.43 SD)
  Means across extant populations only:
     Population size =          8.65 (1.61 SE; 6.64 SD)
     Expected heterozygosity =  0.5048 (0.0540 SE; 0.2225 SD)
     Observed heterozygosity =  0.6015 (0.0832 SE; 0.3432 SD)
     Number of extant alleles = 3.06 (0.30 SE; 1.25 SD)
     Number of mt haplotypes =  1.29 (0.11 SE; 0.47 SD)

Year 30
     N[Extinct] =    985, P[E] =  0.985
     N[Surviving] =  15, P[S] =  0.015
     Mean size (all populations) = 0.25 (0.04 SE; 1.33 SD)
  Means across extant populations only:
     Population size =          9.27 (1.36 SE; 5.27 SD)
     Expected heterozygosity =  0.4825 (0.0530 SE; 0.2054 SD)
     Observed heterozygosity =  0.6255 (0.0749 SE; 0.2903 SD)
     Number of extant alleles = 2.80 (0.24 SE; 0.94 SD)
     Number of mt haplotypes =  1.13 (0.09 SE; 0.35 SD)

Year 31
     N[Extinct] =    982, P[E] =  0.982
     N[Surviving] =  18, P[S] =  0.018
     Mean size (all populations) = 0.29 (0.05 SE; 1.71 SD)
  Means across extant populations only:
     Population size =          10.17 (1.81 SE; 7.67 SD)
     Expected heterozygosity =  0.5306 (0.0442 SE; 0.1875 SD)
     Observed heterozygosity =  0.6784 (0.0630 SE; 0.2671 SD)
     Number of extant alleles = 2.94 (0.22 SE; 0.94 SD)
     Number of mt haplotypes =  1.28 (0.11 SE; 0.46 SD)

Year 32
     N[Extinct] =    979, P[E] =  0.979
     N[Surviving] =  21, P[S] =  0.021
     Mean size (all populations) = 0.27 (0.05 SE; 1.69 SD)
  Means across extant populations only:
     Population size =          8.24 (1.80 SE; 8.25 SD)
     Expected heterozygosity =  0.5682 (0.0392 SE; 0.1795 SD)
     Observed heterozygosity =  0.7066 (0.0547 SE; 0.2506 SD)
     Number of extant alleles = 3.19 (0.25 SE; 1.12 SD)
     Number of mt haplotypes =  1.43 (0.13 SE; 0.60 SD)

Year 33
     N[Extinct] =    981, P[E] =  0.981
     N[Surviving] =  19, P[S] =  0.019
     Mean size (all populations) = 0.23 (0.03 SE; 1.01 SD)
  Means across extant populations only:
     Population size =          6.32 (0.76 SE; 3.33 SD)
     Expected heterozygosity =  0.5648 (0.0381 SE; 0.1662 SD)
     Observed heterozygosity =  0.7489 (0.0638 SE; 0.2782 SD)
     Number of extant alleles = 3.00 (0.20 SE; 0.88 SD)
     Number of mt haplotypes =  1.37 (0.11 SE; 0.50 SD)

Year 34
     N[Extinct] =    986, P[E] =  0.986
     N[Surviving] =  14, P[S] =  0.014
     Mean size (all populations) = 0.20 (0.03 SE; 1.00 SD)
  Means across extant populations only:
     Population size =          6.36 (1.33 SE; 4.99 SD)
     Expected heterozygosity =  0.5805 (0.0467 SE; 0.1748 SD)
     Observed heterozygosity =  0.8110 (0.0706 SE; 0.2640 SD)
     Number of extant alleles = 3.00 (0.23 SE; 0.88 SD)
     Number of mt haplotypes =  1.43 (0.14 SE; 0.51 SD)

Year 35
     N[Extinct] =    990, P[E] =  0.990
     N[Surviving] =  10, P[S] =  0.010
     Mean size (all populations) = 0.19 (0.04 SE; 1.19 SD)
  Means across extant populations only:
     Population size =          9.30 (2.31 SE; 7.32 SD)
     Expected heterozygosity =  0.5491 (0.0487 SE; 0.1541 SD)
     Observed heterozygosity =  0.7794 (0.0801 SE; 0.2534 SD)
     Number of extant alleles = 2.80 (0.25 SE; 0.79 SD)
     Number of mt haplotypes =  1.10 (0.10 SE; 0.32 SD)

Year 36
     N[Extinct] =    989, P[E] =  0.989
     N[Surviving] =  11, P[S] =  0.011
     Mean size (all populations) = 0.23 (0.04 SE; 1.41 SD)
  Means across extant populations only:
     Population size =          11.09 (2.29 SE; 7.61 SD)
     Expected heterozygosity =  0.5861 (0.0400 SE; 0.1328 SD)
     Observed heterozygosity =  0.7793 (0.0591 SE; 0.1960 SD)
     Number of extant alleles = 3.00 (0.23 SE; 0.77 SD)
     Number of mt haplotypes =  1.27 (0.14 SE; 0.47 SD)

Year 37
     N[Extinct] =    988, P[E] =  0.988
     N[Surviving] =  12, P[S] =  0.012
     Mean size (all populations) = 0.20 (0.04 SE; 1.12 SD)
  Means across extant populations only:
     Population size =          8.42 (1.60 SE; 5.55 SD)
     Expected heterozygosity =  0.6024 (0.0459 SE; 0.1591 SD)
     Observed heterozygosity =  0.7198 (0.0728 SE; 0.2521 SD)
     Number of extant alleles = 3.08 (0.23 SE; 0.79 SD)
     Number of mt haplotypes =  1.25 (0.13 SE; 0.45 SD)

Year 38
     N[Extinct] =    989, P[E] =  0.989
     N[Surviving] =  11, P[S] =  0.011
     Mean size (all populations) = 0.21 (0.04 SE; 1.28 SD)
  Means across extant populations only:
     Population size =          9.91 (2.13 SE; 7.08 SD)
     Expected heterozygosity =  0.5733 (0.0512 SE; 0.1698 SD)
     Observed heterozygosity =  0.6702 (0.0802 SE; 0.2661 SD)
     Number of extant alleles = 3.09 (0.25 SE; 0.83 SD)
     Number of mt haplotypes =  1.36 (0.15 SE; 0.50 SD)

Year 39
     N[Extinct] =    993, P[E] =  0.993
     N[Surviving] =  7, P[S] =  0.007
     Mean size (all populations) = 0.12 (0.02 SE; 0.52 SD)
  Means across extant populations only:
     Population size =          4.14 (1.26 SE; 3.34 SD)
     Expected heterozygosity =  0.6263 (0.0368 SE; 0.0973 SD)
     Observed heterozygosity =  0.8195 (0.0747 SE; 0.1975 SD)
     Number of extant alleles = 3.14 (0.26 SE; 0.69 SD)
     Number of mt haplotypes =  1.43 (0.20 SE; 0.53 SD)

Year 40
     N[Extinct] =    992, P[E] =  0.992
     N[Surviving] =  8, P[S] =  0.008
     Mean size (all populations) = 0.14 (0.02 SE; 0.70 SD)
  Means across extant populations only:
     Population size =          6.00 (1.51 SE; 4.28 SD)
     Expected heterozygosity =  0.6342 (0.0360 SE; 0.1018 SD)
     Observed heterozygosity =  0.8767 (0.0496 SE; 0.1402 SD)
     Number of extant alleles = 3.25 (0.25 SE; 0.71 SD)
     Number of mt haplotypes =  1.38 (0.18 SE; 0.52 SD)

Year 41
     N[Extinct] =    989, P[E] =  0.989
     N[Surviving] =  11, P[S] =  0.011
     Mean size (all populations) = 0.16 (0.02 SE; 0.75 SD)
  Means across extant populations only:
     Population size =          5.55 (1.16 SE; 3.86 SD)
     Expected heterozygosity =  0.6294 (0.0360 SE; 0.1193 SD)
     Observed heterozygosity =  0.9098 (0.0492 SE; 0.1632 SD)
     Number of extant alleles = 3.27 (0.24 SE; 0.79 SD)
     Number of mt haplotypes =  1.45 (0.16 SE; 0.52 SD)

Year 42
     N[Extinct] =    988, P[E] =  0.988
     N[Surviving] =  12, P[S] =  0.012
     Mean size (all populations) = 0.18 (0.03 SE; 0.93 SD)
  Means across extant populations only:
     Population size =          6.08 (1.61 SE; 5.58 SD)
     Expected heterozygosity =  0.6471 (0.0318 SE; 0.1101 SD)
     Observed heterozygosity =  0.8153 (0.0696 SE; 0.2412 SD)
     Number of extant alleles = 3.33 (0.22 SE; 0.78 SD)
     Number of mt haplotypes =  1.50 (0.15 SE; 0.52 SD)

Year 43
     N[Extinct] =    987, P[E] =  0.987
     N[Surviving] =  13, P[S] =  0.013
     Mean size (all populations) = 0.21 (0.04 SE; 1.28 SD)
  Means across extant populations only:
     Population size =          7.85 (2.22 SE; 7.99 SD)
     Expected heterozygosity =  0.6235 (0.0378 SE; 0.1363 SD)
     Observed heterozygosity =  0.8250 (0.0618 SE; 0.2230 SD)
     Number of extant alleles = 3.38 (0.21 SE; 0.77 SD)
     Number of mt haplotypes =  1.46 (0.14 SE; 0.52 SD)

Year 44
     N[Extinct] =    989, P[E] =  0.989
     N[Surviving] =  11, P[S] =  0.011
     Mean size (all populations) = 0.18 (0.03 SE; 0.91 SD)
  Means across extant populations only:
     Population size =          5.82 (1.68 SE; 5.56 SD)
     Expected heterozygosity =  0.5988 (0.0540 SE; 0.1792 SD)
     Observed heterozygosity =  0.8126 (0.0808 SE; 0.2680 SD)
     Number of extant alleles = 3.18 (0.26 SE; 0.87 SD)
     Number of mt haplotypes =  1.45 (0.16 SE; 0.52 SD)

Year 45
     N[Extinct] =    989, P[E] =  0.989
     N[Surviving] =  11, P[S] =  0.011
     Mean size (all populations) = 0.15 (0.02 SE; 0.69 SD)
  Means across extant populations only:
     Population size =          4.73 (0.96 SE; 3.20 SD)
     Expected heterozygosity =  0.6249 (0.0302 SE; 0.1000 SD)
     Observed heterozygosity =  0.8203 (0.0629 SE; 0.2087 SD)
     Number of extant alleles = 3.18 (0.23 SE; 0.75 SD)
     Number of mt haplotypes =  1.45 (0.16 SE; 0.52 SD)

Year 46
     N[Extinct] =    989, P[E] =  0.989
     N[Surviving] =  11, P[S] =  0.011
     Mean size (all populations) = 0.17 (0.02 SE; 0.77 SD)
  Means across extant populations only:
     Population size =          5.64 (1.19 SE; 3.96 SD)
     Expected heterozygosity =  0.5903 (0.0469 SE; 0.1555 SD)
     Observed heterozygosity =  0.7903 (0.0742 SE; 0.2460 SD)
     Number of extant alleles = 3.18 (0.26 SE; 0.87 SD)
     Number of mt haplotypes =  1.36 (0.15 SE; 0.50 SD)

Year 47
     N[Extinct] =    987, P[E] =  0.987
     N[Surviving] =  13, P[S] =  0.013
     Mean size (all populations) = 0.16 (0.02 SE; 0.75 SD)
  Means across extant populations only:
     Population size =          5.15 (0.97 SE; 3.48 SD)
     Expected heterozygosity =  0.6260 (0.0313 SE; 0.1127 SD)
     Observed heterozygosity =  0.7656 (0.0570 SE; 0.2057 SD)
     Number of extant alleles = 3.31 (0.21 SE; 0.75 SD)
     Number of mt haplotypes =  1.46 (0.14 SE; 0.52 SD)

Year 48
     N[Extinct] =    988, P[E] =  0.988
     N[Surviving] =  12, P[S] =  0.012
     Mean size (all populations) = 0.16 (0.02 SE; 0.69 SD)
  Means across extant populations only:
     Population size =          5.08 (0.82 SE; 2.84 SD)
     Expected heterozygosity =  0.6274 (0.0346 SE; 0.1198 SD)
     Observed heterozygosity =  0.6973 (0.0689 SE; 0.2387 SD)
     Number of extant alleles = 3.58 (0.31 SE; 1.08 SD)
     Number of mt haplotypes =  1.33 (0.19 SE; 0.65 SD)

Year 49
     N[Extinct] =    991, P[E] =  0.991
     N[Surviving] =  9, P[S] =  0.009
     Mean size (all populations) = 0.17 (0.02 SE; 0.77 SD)
  Means across extant populations only:
     Population size =          7.33 (0.47 SE; 1.41 SD)
     Expected heterozygosity =  0.5977 (0.0444 SE; 0.1331 SD)
     Observed heterozygosity =  0.7923 (0.0624 SE; 0.1873 SD)
     Number of extant alleles = 3.56 (0.38 SE; 1.13 SD)
     Number of mt haplotypes =  1.33 (0.17 SE; 0.50 SD)

Year 50
     N[Extinct] =    991, P[E] =  0.991
     N[Surviving] =  9, P[S] =  0.009
     Mean size (all populations) = 0.17 (0.03 SE; 0.82 SD)
  Means across extant populations only:
     Population size =          6.78 (1.44 SE; 4.32 SD)
     Expected heterozygosity =  0.6089 (0.0406 SE; 0.1219 SD)
     Observed heterozygosity =  0.7789 (0.0642 SE; 0.1925 SD)
     Number of extant alleles = 3.56 (0.38 SE; 1.13 SD)
     Number of mt haplotypes =  1.44 (0.18 SE; 0.53 SD)

Year 51
     N[Extinct] =    991, P[E] =  0.991
     N[Surviving] =  9, P[S] =  0.009
     Mean size (all populations) = 0.19 (0.03 SE; 0.86 SD)
  Means across extant populations only:
     Population size =          7.11 (1.55 SE; 4.65 SD)
     Expected heterozygosity =  0.6055 (0.0310 SE; 0.0931 SD)
     Observed heterozygosity =  0.6821 (0.0787 SE; 0.2360 SD)
     Number of extant alleles = 3.44 (0.34 SE; 1.01 SD)
     Number of mt haplotypes =  1.56 (0.18 SE; 0.53 SD)

Year 52
     N[Extinct] =    991, P[E] =  0.991
     N[Surviving] =  9, P[S] =  0.009
     Mean size (all populations) = 0.19 (0.03 SE; 0.92 SD)
  Means across extant populations only:
     Population size =          7.78 (1.63 SE; 4.89 SD)
     Expected heterozygosity =  0.6194 (0.0434 SE; 0.1301 SD)
     Observed heterozygosity =  0.8312 (0.0694 SE; 0.2081 SD)
     Number of extant alleles = 3.44 (0.38 SE; 1.13 SD)
     Number of mt haplotypes =  1.44 (0.18 SE; 0.53 SD)

Year 53
     N[Extinct] =    992, P[E] =  0.992
     N[Surviving] =  8, P[S] =  0.008
     Mean size (all populations) = 0.15 (0.03 SE; 0.81 SD)
  Means across extant populations only:
     Population size =          7.00 (1.80 SE; 5.10 SD)
     Expected heterozygosity =  0.6254 (0.0514 SE; 0.1454 SD)
     Observed heterozygosity =  0.8554 (0.0769 SE; 0.2174 SD)
     Number of extant alleles = 3.50 (0.42 SE; 1.20 SD)
     Number of mt haplotypes =  1.50 (0.19 SE; 0.53 SD)

Year 54
     N[Extinct] =    992, P[E] =  0.992
     N[Surviving] =  8, P[S] =  0.008
     Mean size (all populations) = 0.14 (0.02 SE; 0.77 SD)
  Means across extant populations only:
     Population size =          6.50 (1.80 SE; 5.10 SD)
     Expected heterozygosity =  0.5910 (0.0403 SE; 0.1140 SD)
     Observed heterozygosity =  0.8166 (0.0734 SE; 0.2077 SD)
[truncated: 453,487 more chars]
