# Supplementary material for: Predicted effects of landscape change, sea level rise, and habitat management on the extirpation risk of the Hawaiian common gallinule (Gallinula galeata sandvicensis) on the island of O‘ahu
Source: PeerJ. 2018 Jun 22;6:e4990. doi: 10.7717/peerj.4990 (PMC6016525; doi:10.7717/peerj.4990)
Supplement: Supplemental Information 2 — A zipped folder containing raw data, Excel spreadsheet calculations, R code, and Vortex outputs used in preparing input data and analyzing outputs of Hawaiian gallinule population viability model implemented in Vortex. [file peerj-06-4990-s007.zip › HAGA_PVA_RawDataandCodeFor_PeerJ/Vortex Outputs - Open with Excel (Semicolon delimited)/HAGASLR_12-5-17_SLR_160yr.dat]

    Year (Census)
    Proportion of populations extant, SE
    Proportion of populations going extinct for the first time in year, SE
    Deterministic growth, Stochastic growth, SE, SD
    Mean population size (across extant populations), SE, SD
    Mean population size (across all populations), SE, SD
    Mean expected heterozygosity, SE, SD
    Mean inbreeding coefficient, SE, SD
    Mean number of alleles, SE, SD
    Mean number of lethal alleles, SE, SD
    Mean time to extinction, SE, SD
    Median time to extinction
Year;PExtant;SE(PExtant);PExtinct;SE(PExtinct);r-det;r-stoch;SE(r);SD(r);Nextant;SE(Nextant);SD(Nextant);Nall;SE(Nall);SD(Nall);Het;SE(Het);SD(Het);Inbr;SE(Inbr);SD(Inbr);Nalleles;SE(Nalleles);SD(Nalleles);Nlethals;SE(Nlethals);SD(Nlethals);TE;SE(TE);SD(TE);medTE
SLR_200yr
Population 1: Windward_Complex
0; 1.0000; 0.0000; 0.0000; 0.0000; -99.9900;      0;      0;      0; 148.00; 0.00; 0.00; 148.00; 0.00; 0.00; 0.9966; 0.0000; 0.0000; 0.0000; 0.0000; 0.0000; 296.00; 0.00; 0.00; 0.00; 0.00; 0.00; 0.00; 0.00; 0.00; 0
1; 1.0000; 0.0000; 0.0000; 0.0000; -99.9900; -0.3175; 0.0022; 0.0692; 108.00; 0.23; 7.39; 108.00; 0.23; 7.39; 0.9953; 0.0000; 0.0003; 0.0000; 0.0000; 0.0000; 216.00; 0.47; 14.79; 0.00; 0.00; 0.00; 0.00; 0.00; 0.00; 0
2; 1.0000; 0.0000; 0.0000; 0.0000; -99.9900; 0.7759; 0.0120; 0.3785; 174.84; 0.79; 24.86; 174.84; 0.79; 24.86; 0.9926; 0.0000; 0.0006; 0.0000; 0.0000; 0.0000; 177.23; 0.41; 13.10; 0.00; 0.00; 0.00; 0.00; 0.00; 0.00; 0
3; 1.0000; 0.0000; 0.0000; 0.0000; -99.9900; 0.0015; 0.0110; 0.3483; 160.95; 0.75; 23.65; 160.95; 0.75; 23.65; 0.9911; 0.0000; 0.0009; 0.0000; 0.0000; 0.0000; 153.83; 0.37; 11.58; 0.00; 0.00; 0.00; 0.00; 0.00; 0.00; 0
4; 1.0000; 0.0000; 0.0000; 0.0000; -99.9900; 0.3969; 0.0159; 0.5021; 171.90; 0.72; 22.86; 171.90; 0.72; 22.86; 0.9890; 0.0000; 0.0011; 0.0019; 0.0001; 0.0044; 132.51; 0.32; 10.05; 0.00; 0.00; 0.00; 0.00; 0.00; 0.00; 0
5; 1.0000; 0.0000; 0.0000; 0.0000; -99.9900; 0.1253; 0.0147; 0.4651; 163.11; 0.74; 23.54; 163.11; 0.74; 23.54; 0.9873; 0.0000; 0.0013; 0.0031; 0.0002; 0.0057; 117.52; 0.28; 8.84; 0.00; 0.00; 0.00; 0.00; 0.00; 0.00; 0
6; 1.0000; 0.0000; 0.0000; 0.0000; -99.9900; 0.3138; 0.0161; 0.5104; 167.83; 0.76; 24.00; 167.83; 0.76; 24.00; 0.9853; 0.0000; 0.0016; 0.0052; 0.0002; 0.0072; 104.76; 0.25; 7.89; 0.00; 0.00; 0.00; 0.00; 0.00; 0.00; 0
7; 1.0000; 0.0000; 0.0000; 0.0000; -99.9900; 0.2119; 0.0159; 0.5025; 164.18; 0.75; 23.85; 164.18; 0.75; 23.85; 0.9835; 0.0001; 0.0018; 0.0070; 0.0003; 0.0082; 94.90; 0.23; 7.17; 0.00; 0.00; 0.00; 0.00; 0.00; 0.00; 0
8; 1.0000; 0.0000; 0.0000; 0.0000; -99.9900; 0.2782; 0.0163; 0.5161; 165.62; 0.75; 23.79; 165.62; 0.75; 23.79; 0.9815; 0.0001; 0.0021; 0.0091; 0.0003; 0.0095; 86.53; 0.21; 6.61; 0.00; 0.00; 0.00; 0.00; 0.00; 0.00; 0
9; 1.0000; 0.0000; 0.0000; 0.0000; -99.9900; 0.2142; 0.0157; 0.4971; 163.70; 0.73; 23.08; 163.70; 0.73; 23.08; 0.9797; 0.0001; 0.0023; 0.0109; 0.0003; 0.0106; 79.75; 0.20; 6.17; 0.00; 0.00; 0.00; 0.00; 0.00; 0.00; 0
10; 1.0000; 0.0000; 0.0000; 0.0000; -99.9900; 0.2690; 0.0160; 0.5054; 165.40; 0.75; 23.87; 165.40; 0.75; 23.87; 0.9777; 0.0001; 0.0027; 0.0136; 0.0004; 0.0117; 73.50; 0.18; 5.80; 0.00; 0.00; 0.00; 0.00; 0.00; 0.00; 0
11; 1.0000; 0.0000; 0.0000; 0.0000; -99.9900; 0.2146; 0.0152; 0.4808; 163.74; 0.74; 23.45; 163.74; 0.74; 23.45; 0.9758; 0.0001; 0.0030; 0.0150; 0.0004; 0.0119; 68.58; 0.17; 5.39; 0.00; 0.00; 0.00; 0.00; 0.00; 0.00; 0
12; 1.0000; 0.0000; 0.0000; 0.0000; -99.9900; 0.2499; 0.0161; 0.5081; 163.37; 0.76; 23.97; 163.37; 0.76; 23.97; 0.9739; 0.0001; 0.0033; 0.0170; 0.0004; 0.0131; 63.96; 0.16; 5.16; 0.00; 0.00; 0.00; 0.00; 0.00; 0.00; 0
13; 1.0000; 0.0000; 0.0000; 0.0000; -99.9900; 0.2476; 0.0158; 0.5000; 163.86; 0.73; 22.96; 163.86; 0.73; 22.96; 0.9720; 0.0001; 0.0037; 0.0190; 0.0005; 0.0143; 60.07; 0.16; 5.04; 0.00; 0.00; 0.00; 0.00; 0.00; 0.00; 0
14; 1.0000; 0.0000; 0.0000; 0.0000; -99.9900; 0.2316; 0.0162; 0.5130; 161.67; 0.75; 23.85; 161.67; 0.75; 23.85; 0.9701; 0.0001; 0.0042; 0.0204; 0.0005; 0.0149; 56.53; 0.15; 4.80; 0.00; 0.00; 0.00; 0.00; 0.00; 0.00; 0
15; 1.0000; 0.0000; 0.0000; 0.0000; -99.9900; 0.2637; 0.0160; 0.5053; 162.81; 0.71; 22.42; 162.81; 0.71; 22.42; 0.9681; 0.0001; 0.0046; 0.0218; 0.0005; 0.0143; 53.57; 0.14; 4.59; 0.00; 0.00; 0.00; 0.00; 0.00; 0.00; 0
16; 1.0000; 0.0000; 0.0000; 0.0000; -99.9900; 0.2341; 0.0155; 0.4915; 162.07; 0.72; 22.77; 162.07; 0.72; 22.77; 0.9661; 0.0002; 0.0050; 0.0242; 0.0005; 0.0161; 50.83; 0.14; 4.48; 0.00; 0.00; 0.00; 0.00; 0.00; 0.00; 0
17; 1.0000; 0.0000; 0.0000; 0.0000; -99.9900; 0.2680; 0.0159; 0.5023; 162.73; 0.71; 22.50; 162.73; 0.71; 22.50; 0.9642; 0.0002; 0.0053; 0.0262; 0.0005; 0.0170; 48.40; 0.13; 4.24; 0.00; 0.00; 0.00; 0.00; 0.00; 0.00; 0
18; 1.0000; 0.0000; 0.0000; 0.0000; -99.9900; 0.2267; 0.0156; 0.4919; 160.96; 0.71; 22.44; 160.96; 0.71; 22.44; 0.9624; 0.0002; 0.0057; 0.0276; 0.0006; 0.0176; 46.11; 0.13; 4.19; 0.00; 0.00; 0.00; 0.00; 0.00; 0.00; 0
19; 1.0000; 0.0000; 0.0000; 0.0000; -99.9900; 0.2487; 0.0163; 0.5141; 159.54; 0.74; 23.52; 159.54; 0.74; 23.52; 0.9604; 0.0002; 0.0062; 0.0296; 0.0006; 0.0182; 44.02; 0.13; 3.97; 0.00; 0.00; 0.00; 0.00; 0.00; 0.00; 0
20; 1.0000; 0.0000; 0.0000; 0.0000; -99.9900; 0.2554; 0.0160; 0.5056; 159.84; 0.71; 22.45; 159.84; 0.71; 22.45; 0.9585; 0.0002; 0.0066; 0.0318; 0.0006; 0.0190; 42.17; 0.12; 3.82; 0.00; 0.00; 0.00; 0.00; 0.00; 0.00; 0
21; 1.0000; 0.0000; 0.0000; 0.0000; -99.9900; 0.2392; 0.0156; 0.4944; 158.85; 0.75; 23.61; 158.85; 0.75; 23.61; 0.9564; 0.0002; 0.0072; 0.0336; 0.0006; 0.0193; 40.36; 0.12; 3.74; 0.00; 0.00; 0.00; 0.00; 0.00; 0.00; 0
22; 1.0000; 0.0000; 0.0000; 0.0000; -99.9900; 0.2686; 0.0160; 0.5063; 160.24; 0.69; 21.76; 160.24; 0.69; 21.76; 0.9545; 0.0002; 0.0076; 0.0357; 0.0006; 0.0188; 38.72; 0.12; 3.71; 0.00; 0.00; 0.00; 0.00; 0.00; 0.00; 0
23; 1.0000; 0.0000; 0.0000; 0.0000; -99.9900; 0.2268; 0.0159; 0.5012; 158.43; 0.72; 22.66; 158.43; 0.72; 22.66; 0.9526; 0.0003; 0.0081; 0.0372; 0.0006; 0.0194; 37.26; 0.11; 3.59; 0.00; 0.00; 0.00; 0.00; 0.00; 0.00; 0
24; 1.0000; 0.0000; 0.0000; 0.0000; -99.9900; 0.2452; 0.0158; 0.5001; 158.25; 0.71; 22.48; 158.25; 0.71; 22.48; 0.9506; 0.0003; 0.0086; 0.0389; 0.0007; 0.0211; 35.95; 0.11; 3.60; 0.00; 0.00; 0.00; 0.00; 0.00; 0.00; 0
25; 1.0000; 0.0000; 0.0000; 0.0000; -99.9900; 0.2394; 0.0157; 0.4965; 158.36; 0.70; 22.19; 158.36; 0.70; 22.19; 0.9487; 0.0003; 0.0092; 0.0410; 0.0007; 0.0210; 34.68; 0.11; 3.52; 0.00; 0.00; 0.00; 0.00; 0.00; 0.00; 0
26; 1.0000; 0.0000; 0.0000; 0.0000; -99.9900; 0.2338; 0.0162; 0.5114; 156.91; 0.73; 23.21; 156.91; 0.73; 23.21; 0.9468; 0.0003; 0.0095; 0.0430; 0.0007; 0.0208; 33.45; 0.11; 3.42; 0.00; 0.00; 0.00; 0.00; 0.00; 0.00; 0
27; 1.0000; 0.0000; 0.0000; 0.0000; -99.9900; 0.2243; 0.0158; 0.5011; 155.45; 0.73; 22.99; 155.45; 0.73; 22.99; 0.9449; 0.0003; 0.0097; 0.0448; 0.0007; 0.0224; 32.36; 0.11; 3.33; 0.00; 0.00; 0.00; 0.00; 0.00; 0.00; 0
28; 1.0000; 0.0000; 0.0000; 0.0000; -99.9900; 0.2874; 0.0159; 0.5040; 158.08; 0.68; 21.37; 158.08; 0.68; 21.37; 0.9429; 0.0003; 0.0103; 0.0469; 0.0007; 0.0228; 31.32; 0.10; 3.28; 0.00; 0.00; 0.00; 0.00; 0.00; 0.00; 0
29; 1.0000; 0.0000; 0.0000; 0.0000; -99.9900; 0.2063; 0.0156; 0.4925; 154.31; 0.73; 23.05; 154.31; 0.73; 23.05; 0.9413; 0.0003; 0.0108; 0.0490; 0.0008; 0.0239; 30.43; 0.10; 3.22; 0.00; 0.00; 0.00; 0.00; 0.00; 0.00; 0
30; 1.0000; 0.0000; 0.0000; 0.0000; -99.9900; 0.2789; 0.0160; 0.5072; 156.35; 0.70; 22.28; 156.35; 0.70; 22.28; 0.9392; 0.0004; 0.0114; 0.0514; 0.0008; 0.0241; 29.50; 0.10; 3.16; 0.00; 0.00; 0.00; 0.00; 0.00; 0.00; 0
31; 1.0000; 0.0000; 0.0000; 0.0000; -99.9900; 0.2351; 0.0161; 0.5077; 154.99; 0.69; 21.95; 154.99; 0.69; 21.95; 0.9375; 0.0004; 0.0117; 0.0525; 0.0008; 0.0241; 28.62; 0.10; 3.12; 0.00; 0.00; 0.00; 0.00; 0.00; 0.00; 0
32; 1.0000; 0.0000; 0.0000; 0.0000; -99.9900; 0.2456; 0.0162; 0.5113; 154.43; 0.70; 22.10; 154.43; 0.70; 22.10; 0.9355; 0.0004; 0.0123; 0.0551; 0.0008; 0.0252; 27.80; 0.10; 3.06; 0.00; 0.00; 0.00; 0.00; 0.00; 0.00; 0
33; 1.0000; 0.0000; 0.0000; 0.0000; -99.9900; 0.2365; 0.0162; 0.5111; 152.89; 0.69; 21.68; 152.89; 0.69; 21.68; 0.9334; 0.0004; 0.0132; 0.0567; 0.0008; 0.0264; 27.00; 0.10; 3.06; 0.00; 0.00; 0.00; 0.00; 0.00; 0.00; 0
34; 1.0000; 0.0000; 0.0000; 0.0000; -99.9900; 0.2642; 0.0158; 0.4998; 154.22; 0.69; 21.76; 154.22; 0.69; 21.76; 0.9315; 0.0004; 0.0138; 0.0582; 0.0009; 0.0277; 26.29; 0.09; 2.99; 0.00; 0.00; 0.00; 0.00; 0.00; 0.00; 0
35; 1.0000; 0.0000; 0.0000; 0.0000; -99.9900; 0.2312; 0.0159; 0.5032; 151.88; 0.68; 21.51; 151.88; 0.68; 21.51; 0.9295; 0.0004; 0.0140; 0.0603; 0.0009; 0.0273; 25.52; 0.09; 2.90; 0.00; 0.00; 0.00; 0.00; 0.00; 0.00; 0
36; 1.0000; 0.0000; 0.0000; 0.0000; -99.9900; 0.2817; 0.0160; 0.5066; 153.49; 0.68; 21.47; 153.49; 0.68; 21.47; 0.9273; 0.0005; 0.0148; 0.0616; 0.0009; 0.0285; 24.87; 0.09; 2.84; 0.00; 0.00; 0.00; 0.00; 0.00; 0.00; 0
37; 1.0000; 0.0000; 0.0000; 0.0000; -99.9900; 0.2057; 0.0156; 0.4918; 151.17; 0.70; 22.16; 151.17; 0.70; 22.16; 0.9252; 0.0005; 0.0151; 0.0631; 0.0009; 0.0300; 24.27; 0.09; 2.81; 0.00; 0.00; 0.00; 0.00; 0.00; 0.00; 0
38; 1.0000; 0.0000; 0.0000; 0.0000; -99.9900; 0.2566; 0.0161; 0.5092; 151.75; 0.70; 22.15; 151.75; 0.70; 22.15; 0.9230; 0.0005; 0.0157; 0.0667; 0.0010; 0.0303; 23.68; 0.09; 2.77; 0.00; 0.00; 0.00; 0.00; 0.00; 0.00; 0
39; 1.0000; 0.0000; 0.0000; 0.0000; -99.9900; 0.2380; 0.0159; 0.5026; 151.20; 0.68; 21.60; 151.20; 0.68; 21.60; 0.9210; 0.0005; 0.0165; 0.0687; 0.0010; 0.0302; 23.13; 0.09; 2.74; 0.00; 0.00; 0.00; 0.00; 0.00; 0.00; 0
40; 1.0000; 0.0000; 0.0000; 0.0000; -99.9900; 0.2429; 0.0161; 0.5085; 150.48; 0.68; 21.56; 150.48; 0.68; 21.56; 0.9192; 0.0005; 0.0168; 0.0717; 0.0010; 0.0306; 22.61; 0.09; 2.73; 0.00; 0.00; 0.00; 0.00; 0.00; 0.00; 0
41; 1.0000; 0.0000; 0.0000; 0.0000; -99.9900; 0.2380; 0.0160; 0.5062; 149.70; 0.70; 22.09; 149.70; 0.70; 22.09; 0.9171; 0.0005; 0.0173; 0.0734; 0.0009; 0.0293; 22.12; 0.08; 2.68; 0.00; 0.00; 0.00; 0.00; 0.00; 0.00; 0
42; 1.0000; 0.0000; 0.0000; 0.0000; -99.9900; 0.2398; 0.0158; 0.5004; 149.85; 0.68; 21.49; 149.85; 0.68; 21.49; 0.9153; 0.0006; 0.0180; 0.0747; 0.0010; 0.0319; 21.67; 0.09; 2.70; 0.00; 0.00; 0.00; 0.00; 0.00; 0.00; 0
43; 1.0000; 0.0000; 0.0000; 0.0000; -99.9900; 0.2663; 0.0163; 0.5168; 149.23; 0.66; 20.82; 149.23; 0.66; 20.82; 0.9134; 0.0006; 0.0184; 0.0767; 0.0010; 0.0313; 21.18; 0.08; 2.65; 0.00; 0.00; 0.00; 0.00; 0.00; 0.00; 0
44; 1.0000; 0.0000; 0.0000; 0.0000; -99.9900; 0.2240; 0.0155; 0.4891; 148.11; 0.69; 21.72; 148.11; 0.69; 21.72; 0.9112; 0.0006; 0.0191; 0.0794; 0.0011; 0.0334; 20.71; 0.08; 2.65; 0.00; 0.00; 0.00; 0.00; 0.00; 0.00; 0
45; 1.0000; 0.0000; 0.0000; 0.0000; -99.9900; 0.2289; 0.0154; 0.4884; 148.00; 0.69; 21.73; 148.00; 0.69; 21.73; 0.9095; 0.0006; 0.0193; 0.0808; 0.0010; 0.0323; 20.29; 0.08; 2.63; 0.00; 0.00; 0.00; 0.00; 0.00; 0.00; 0
46; 1.0000; 0.0000; 0.0000; 0.0000; -99.9900; 0.2431; 0.0162; 0.5136; 147.27; 0.69; 21.91; 147.27; 0.69; 21.91; 0.9074; 0.0006; 0.0199; 0.0829; 0.0011; 0.0339; 19.88; 0.08; 2.59; 0.00; 0.00; 0.00; 0.00; 0.00; 0.00; 0
47; 1.0000; 0.0000; 0.0000; 0.0000; -99.9900; 0.2606; 0.0163; 0.5155; 147.85; 0.68; 21.38; 147.85; 0.68; 21.38; 0.9054; 0.0006; 0.0205; 0.0857; 0.0011; 0.0350; 19.50; 0.08; 2.60; 0.00; 0.00; 0.00; 0.00; 0.00; 0.00; 0
48; 1.0000; 0.0000; 0.0000; 0.0000; -99.9900; 0.2387; 0.0159; 0.5029; 146.91; 0.66; 20.85; 146.91; 0.66; 20.85; 0.9036; 0.0007; 0.0215; 0.0867; 0.0011; 0.0351; 19.12; 0.08; 2.59; 0.00; 0.00; 0.00; 0.00; 0.00; 0.00; 0
49; 1.0000; 0.0000; 0.0000; 0.0000; -99.9900; 0.2585; 0.0159; 0.5039; 147.02; 0.65; 20.62; 147.02; 0.65; 20.62; 0.9016; 0.0007; 0.0221; 0.0890; 0.0011; 0.0350; 18.73; 0.08; 2.60; 0.00; 0.00; 0.00; 0.00; 0.00; 0.00; 0
50; 1.0000; 0.0000; 0.0000; 0.0000; -99.9900; 0.2374; 0.0159; 0.5043; 146.34; 0.66; 20.99; 146.34; 0.66; 20.99; 0.8993; 0.0007; 0.0232; 0.0915; 0.0012; 0.0372; 18.40; 0.08; 2.54; 0.00; 0.00; 0.00; 0.00; 0.00; 0.00; 0
51; 1.0000; 0.0000; 0.0000; 0.0000; -99.9900; 0.2562; 0.0162; 0.5114; 145.96; 0.66; 20.86; 145.96; 0.66; 20.86; 0.8975; 0.0008; 0.0238; 0.0941; 0.0012; 0.0375; 18.07; 0.08; 2.51; 0.00; 0.00; 0.00; 0.00; 0.00; 0.00; 0
52; 1.0000; 0.0000; 0.0000; 0.0000; -99.9900; 0.2432; 0.0162; 0.5139; 144.92; 0.69; 21.76; 144.92; 0.69; 21.76; 0.8957; 0.0008; 0.0243; 0.0947; 0.0012; 0.0388; 17.74; 0.08; 2.53; 0.00; 0.00; 0.00; 0.00; 0.00; 0.00; 0
53; 1.0000; 0.0000; 0.0000; 0.0000; -99.9900; 0.2246; 0.0161; 0.5101; 143.20; 0.68; 21.45; 143.20; 0.68; 21.45; 0.8941; 0.0008; 0.0251; 0.0956; 0.0012; 0.0390; 17.43; 0.08; 2.53; 0.00; 0.00; 0.00; 0.00; 0.00; 0.00; 0
54; 1.0000; 0.0000; 0.0000; 0.0000; -99.9900; 0.2663; 0.0161; 0.5093; 144.71; 0.65; 20.46; 144.71; 0.65; 20.46; 0.8920; 0.0008; 0.0259; 0.0987; 0.0013; 0.0407; 17.13; 0.08; 2.49; 0.00; 0.00; 0.00; 0.00; 0.00; 0.00; 0
55; 1.0000; 0.0000; 0.0000; 0.0000; -99.9900; 0.2153; 0.0159; 0.5031; 142.55; 0.66; 20.94; 142.55; 0.66; 20.94; 0.8897; 0.0008; 0.0268; 0.1008; 0.0013; 0.0407; 16.83; 0.08; 2.50; 0.00; 0.00; 0.00; 0.00; 0.00; 0.00; 0
56; 1.0000; 0.0000; 0.0000; 0.0000; -99.9900; 0.2492; 0.0161; 0.5094; 142.89; 0.66; 20.83; 142.89; 0.66; 20.83; 0.8877; 0.0009; 0.0278; 0.1029; 0.0013; 0.0407; 16.52; 0.08; 2.47; 0.00; 0.00; 0.00; 0.00; 0.00; 0.00; 0
57; 1.0000; 0.0000; 0.0000; 0.0000; -99.9900; 0.2702; 0.0157; 0.4974; 144.59; 0.61; 19.37; 144.59; 0.61; 19.37; 0.8858; 0.0009; 0.0284; 0.1054; 0.0013; 0.0415; 16.23; 0.08; 2.48; 0.00; 0.00; 0.00; 0.00; 0.00; 0.00; 0
58; 1.0000; 0.0000; 0.0000; 0.0000; -99.9900; 0.2255; 0.0160; 0.5071; 141.19; 0.66; 20.94; 141.19; 0.66; 20.94; 0.8838; 0.0009; 0.0291; 0.1070; 0.0014; 0.0436; 15.91; 0.08; 2.42; 0.00; 0.00; 0.00; 0.00; 0.00; 0.00; 0
59; 1.0000; 0.0000; 0.0000; 0.0000; -99.9900; 0.2522; 0.0158; 0.4995; 142.18; 0.65; 20.48; 142.18; 0.65; 20.48; 0.8821; 0.0009; 0.0299; 0.1087; 0.0014; 0.0437; 15.63; 0.08; 2.37; 0.00; 0.00; 0.00; 0.00; 0.00; 0.00; 0
60; 1.0000; 0.0000; 0.0000; 0.0000; -99.9900; 0.2471; 0.0162; 0.5112; 141.78; 0.65; 20.47; 141.78; 0.65; 20.47; 0.8804; 0.0009; 0.0300; 0.1106; 0.0014; 0.0436; 15.36; 0.07; 2.37; 0.00; 0.00; 0.00; 0.00; 0.00; 0.00; 0
61; 1.0000; 0.0000; 0.0000; 0.0000; -99.9900; 0.2373; 0.0161; 0.5088; 140.58; 0.64; 20.24; 140.58; 0.64; 20.24; 0.8784; 0.0010; 0.0308; 0.1125; 0.0014; 0.0447; 15.10; 0.08; 2.37; 0.00; 0.00; 0.00; 0.00; 0.00; 0.00; 0
62; 1.0000; 0.0000; 0.0000; 0.0000; -99.9900; 0.2464; 0.0161; 0.5078; 140.21; 0.63; 20.00; 140.21; 0.63; 20.00; 0.8766; 0.0010; 0.0314; 0.1138; 0.0014; 0.0447; 14.86; 0.07; 2.34; 0.00; 0.00; 0.00; 0.00; 0.00; 0.00; 0
63; 1.0000; 0.0000; 0.0000; 0.0000; -99.9900; 0.2547; 0.0162; 0.5111; 139.78; 0.64; 20.09; 139.78; 0.64; 20.09; 0.8744; 0.0010; 0.0318; 0.1145; 0.0014; 0.0455; 14.62; 0.07; 2.31; 0.00; 0.00; 0.00; 0.00; 0.00; 0.00; 0
64; 1.0000; 0.0000; 0.0000; 0.0000; -99.9900; 0.2452; 0.0158; 0.4993; 139.77; 0.62; 19.64; 139.77; 0.62; 19.64; 0.8722; 0.0011; 0.0336; 0.1169; 0.0015; 0.0464; 14.36; 0.07; 2.29; 0.00; 0.00; 0.00; 0.00; 0.00; 0.00; 0
65; 1.0000; 0.0000; 0.0000; 0.0000; -99.9900; 0.2331; 0.0156; 0.4940; 139.06; 0.64; 20.34; 139.06; 0.64; 20.34; 0.8704; 0.0011; 0.0348; 0.1180; 0.0015; 0.0482; 14.15; 0.07; 2.28; 0.00; 0.00; 0.00; 0.00; 0.00; 0.00; 0
66; 1.0000; 0.0000; 0.0000; 0.0000; -99.9900; 0.2367; 0.0160; 0.5066; 137.68; 0.66; 20.79; 137.68; 0.66; 20.79; 0.8683; 0.0011; 0.0349; 0.1198; 0.0015; 0.0479; 13.92; 0.07; 2.24; 0.00; 0.00; 0.00; 0.00; 0.00; 0.00; 0
67; 1.0000; 0.0000; 0.0000; 0.0000; -99.9900; 0.2513; 0.0161; 0.5087; 138.16; 0.63; 19.85; 138.16; 0.63; 19.85; 0.8661; 0.0011; 0.0362; 0.1221; 0.0016; 0.0496; 13.70; 0.07; 2.22; 0.00; 0.00; 0.00; 0.00; 0.00; 0.00; 0
68; 1.0000; 0.0000; 0.0000; 0.0000; -99.9900; 0.2389; 0.0159; 0.5021; 137.74; 0.62; 19.67; 137.74; 0.62; 19.67; 0.8646; 0.0012; 0.0367; 0.1240; 0.0015; 0.0481; 13.49; 0.07; 2.20; 0.00; 0.00; 0.00; 0.00; 0.00; 0.00; 0
69; 1.0000; 0.0000; 0.0000; 0.0000; -99.9900; 0.2560; 0.0160; 0.5074; 137.20; 0.62; 19.50; 137.20; 0.62; 19.50; 0.8622; 0.0012; 0.0377; 0.1267; 0.0015; 0.0489; 13.31; 0.07; 2.20; 0.00; 0.00; 0.00; 0.00; 0.00; 0.00; 0
70; 1.0000; 0.0000; 0.0000; 0.0000; -99.9900; 0.2501; 0.0160; 0.5049; 137.16; 0.61; 19.23; 137.16; 0.61; 19.23; 0.8600; 0.0012; 0.0385; 0.1299; 0.0016; 0.0503; 13.14; 0.07; 2.18; 0.00; 0.00; 0.00; 0.00; 0.00; 0.00; 0
71; 1.0000; 0.0000; 0.0000; 0.0000; -99.9900; 0.2362; 0.0160; 0.5044; 136.01; 0.62; 19.59; 136.01; 0.62; 19.59; 0.8580; 0.0012; 0.0393; 0.1318; 0.0016; 0.0520; 12.95; 0.07; 2.15; 0.00; 0.00; 0.00; 0.00; 0.00; 0.00; 0
72; 1.0000; 0.0000; 0.0000; 0.0000; -99.9900; 0.2387; 0.0159; 0.5039; 135.44; 0.63; 19.79; 135.44; 0.63; 19.79; 0.8556; 0.0013; 0.0401; 0.1339; 0.0017; 0.0547; 12.77; 0.07; 2.11; 0.00; 0.00; 0.00; 0.00; 0.00; 0.00; 0
73; 1.0000; 0.0000; 0.0000; 0.0000; -99.9900; 0.2410; 0.0159; 0.5040; 135.56; 0.64; 20.27; 135.56; 0.64; 20.27; 0.8534; 0.0013; 0.0415; 0.1365; 0.0018; 0.0559; 12.58; 0.07; 2.08; 0.00; 0.00; 0.00; 0.00; 0.00; 0.00; 0
74; 1.0000; 0.0000; 0.0000; 0.0000; -99.9900; 0.2270; 0.0161; 0.5106; 134.12; 0.62; 19.63; 134.12; 0.62; 19.63; 0.8520; 0.0013; 0.0423; 0.1359; 0.0017; 0.0546; 12.40; 0.07; 2.08; 0.00; 0.00; 0.00; 0.00; 0.00; 0.00; 0
75; 1.0000; 0.0000; 0.0000; 0.0000; -99.9900; 0.2898; 0.0161; 0.5097; 135.97; 0.60; 18.99; 135.97; 0.60; 18.99; 0.8502; 0.0013; 0.0425; 0.1380; 0.0017; 0.0552; 12.23; 0.07; 2.07; 0.00; 0.00; 0.00; 0.00; 0.00; 0.00; 0
76; 1.0000; 0.0000; 0.0000; 0.0000; -99.9900; 0.2031; 0.0160; 0.5058; 132.38; 0.62; 19.51; 132.38; 0.62; 19.51; 0.8479; 0.0014; 0.0433; 0.1404; 0.0018; 0.0556; 12.06; 0.07; 2.06; 0.00; 0.00; 0.00; 0.00; 0.00; 0.00; 0
77; 1.0000; 0.0000; 0.0000; 0.0000; -99.9900; 0.2777; 0.0164; 0.5177; 134.02; 0.62; 19.59; 134.02; 0.62; 19.59; 0.8467; 0.0014; 0.0440; 0.1418; 0.0018; 0.0567; 11.90; 0.06; 2.03; 0.00; 0.00; 0.00; 0.00; 0.00; 0.00; 0
78; 1.0000; 0.0000; 0.0000; 0.0000; -99.9900; 0.2245; 0.0162; 0.5135; 132.34; 0.63; 19.93; 132.34; 0.63; 19.93; 0.8446; 0.0014; 0.0443; 0.1440; 0.0018; 0.0568; 11.76; 0.06; 2.02; 0.00; 0.00; 0.00; 0.00; 0.00; 0.00; 0
79; 1.0000; 0.0000; 0.0000; 0.0000; -99.9900; 0.2574; 0.0161; 0.5101; 132.92; 0.62; 19.48; 132.92; 0.62; 19.48; 0.8428; 0.0014; 0.0446; 0.1459; 0.0017; 0.0551; 11.58; 0.06; 2.01; 0.00; 0.00; 0.00; 0.00; 0.00; 0.00; 0
80; 1.0000; 0.0000; 0.0000; 0.0000; -99.9900; 0.2118; 0.0159; 0.5038; 130.96; 0.64; 20.24; 130.96; 0.64; 20.24; 0.8408; 0.0014; 0.0454; 0.1500; 0.0018; 0.0570; 11.42; 0.06; 2.01; 0.00; 0.00; 0.00; 0.00; 0.00; 0.00; 0
81; 1.0000; 0.0000; 0.0000; 0.0000; -99.9900; 0.2530; 0.0160; 0.5065; 131.87; 0.62; 19.66; 131.87; 0.62; 19.66; 0.8392; 0.0014; 0.0455; 0.1517; 0.0018; 0.0573; 11.29; 0.06; 2.01; 0.00; 0.00; 0.00; 0.00; 0.00; 0.00; 0
82; 1.0000; 0.0000; 0.0000; 0.0000; -99.9900; 0.2339; 0.0160; 0.5064; 130.85; 0.62; 19.51; 130.85; 0.62; 19.51; 0.8370; 0.0015; 0.0471; 0.1542; 0.0019; 0.0587; 11.15; 0.06; 2.02; 0.00; 0.00; 0.00; 0.00; 0.00; 0.00; 0
83; 1.0000; 0.0000; 0.0000; 0.0000; -99.9900; 0.2363; 0.0158; 0.5010; 130.63; 0.59; 18.77; 130.63; 0.59; 18.77; 0.8350; 0.0015; 0.0480; 0.1552; 0.0019; 0.0594; 11.00; 0.06; 2.00; 0.00; 0.00; 0.00; 0.00; 0.00; 0.00; 0
84; 1.0000; 0.0000; 0.0000; 0.0000; -99.9900; 0.2554; 0.0158; 0.4987; 130.49; 0.60; 18.93; 130.49; 0.60; 18.93; 0.8329; 0.0015; 0.0488; 0.1582; 0.0019; 0.0608; 10.86; 0.06; 1.94; 0.00; 0.00; 0.00; 0.00; 0.00; 0.00; 0
85; 1.0000; 0.0000; 0.0000; 0.0000; -99.9900; 0.2271; 0.0161; 0.5077; 128.86; 0.61; 19.32; 128.86; 0.61; 19.32; 0.8306; 0.0016; 0.0500; 0.1622; 0.0020; 0.0637; 10.73; 0.06; 1.96; 0.00; 0.00; 0.00; 0.00; 0.00; 0.00; 0
86; 1.0000; 0.0000; 0.0000; 0.0000; -99.9900; 0.2601; 0.0158; 0.4994; 130.45; 0.59; 18.71; 130.45; 0.59; 18.71; 0.8288; 0.0016; 0.0502; 0.1619; 0.0019; 0.0613; 10.60; 0.06; 1.94; 0.00; 0.00; 0.00; 0.00; 0.00; 0.00; 0
87; 1.0000; 0.0000; 0.0000; 0.0000; -99.9900; 0.2302; 0.0159; 0.5023; 128.25; 0.60; 18.84; 128.25; 0.60; 18.84; 0.8266; 0.0016; 0.0509; 0.1630; 0.0019; 0.0616; 10.48; 0.06; 1.95; 0.00; 0.00; 0.00; 0.00; 0.00; 0.00; 0
88; 1.0000; 0.0000; 0.0000; 0.0000; -99.9900; 0.2488; 0.0159; 0.5032; 128.53; 0.59; 18.73; 128.53; 0.59; 18.73; 0.8245; 0.0016; 0.0512; 0.1639; 0.0020; 0.0635; 10.37; 0.06; 1.94; 0.00; 0.00; 0.00; 0.00; 0.00; 0.00; 0
89; 1.0000; 0.0000; 0.0000; 0.0000; -99.9900; 0.2070; 0.0158; 0.4991; 126.58; 0.61; 19.43; 126.58; 0.61; 19.43; 0.8219; 0.0017; 0.0527; 0.1675; 0.0020; 0.0635; 10.24; 0.06; 1.93; 0.00; 0.00; 0.00; 0.00; 0.00; 0.00; 0
90; 1.0000; 0.0000; 0.0000; 0.0000; -99.9900; 0.2734; 0.0165; 0.5211; 127.90; 0.57; 18.13; 127.90; 0.57; 18.13; 0.8195; 0.0017; 0.0536; 0.1704; 0.0020; 0.0637; 10.08; 0.06; 1.91; 0.00; 0.00; 0.00; 0.00; 0.00; 0.00; 0
91; 1.0000; 0.0000; 0.0000; 0.0000; -99.9900; 0.2342; 0.0160; 0.5048; 126.41; 0.58; 18.35; 126.41; 0.58; 18.35; 0.8168; 0.0017; 0.0553; 0.1743; 0.0021; 0.0665; 9.97; 0.06; 1.89; 0.00; 0.00; 0.00; 0.00; 0.00; 0.00; 0
92; 1.0000; 0.0000; 0.0000; 0.0000; -99.9900; 0.2416; 0.0159; 0.5016; 126.31; 0.58; 18.31; 126.31; 0.58; 18.31; 0.8147; 0.0018; 0.0554; 0.1758; 0.0022; 0.0681; 9.87; 0.06; 1.91; 0.00; 0.00; 0.00; 0.00; 0.00; 0.00; 0
93; 1.0000; 0.0000; 0.0000; 0.0000; -99.9900; 0.2397; 0.0159; 0.5026; 126.16; 0.58; 18.49; 126.16; 0.58; 18.49; 0.8123; 0.0018; 0.0562; 0.1783; 0.0022; 0.0690; 9.75; 0.06; 1.88; 0.00; 0.00; 0.00; 0.00; 0.00; 0.00; 0
94; 1.0000; 0.0000; 0.0000; 0.0000; -99.9900; 0.2568; 0.0160; 0.5046; 126.31; 0.56; 17.85; 126.31; 0.56; 17.85; 0.8104; 0.0018; 0.0574; 0.1798; 0.0022; 0.0701; 9.65; 0.06; 1.87; 0.00; 0.00; 0.00; 0.00; 0.00; 0.00; 0
95; 1.0000; 0.0000; 0.0000; 0.0000; -99.9900; 0.2352; 0.0156; 0.4937; 125.71; 0.58; 18.22; 125.71; 0.58; 18.22; 0.8087; 0.0018; 0.0574; 0.1823; 0.0022; 0.0708; 9.54; 0.06; 1.86; 0.00; 0.00; 0.00; 0.00; 0.00; 0.00; 0
96; 1.0000; 0.0000; 0.0000; 0.0000; -99.9900; 0.2335; 0.0158; 0.5002; 125.07; 0.58; 18.21; 125.07; 0.58; 18.21; 0.8070; 0.0018; 0.0581; 0.1833; 0.0023; 0.0718; 9.42; 0.06; 1.83; 0.00; 0.00; 0.00; 0.00; 0.00; 0.00; 0
97; 1.0000; 0.0000; 0.0000; 0.0000; -99.9900; 0.2302; 0.0160; 0.5057; 123.61; 0.59; 18.51; 123.61; 0.59; 18.51; 0.8053; 0.0019; 0.0593; 0.1842; 0.0023; 0.0721; 9.33; 0.06; 1.82; 0.00; 0.00; 0.00; 0.00; 0.00; 0.00; 0
98; 1.0000; 0.0000; 0.0000; 0.0000; -99.9900; 0.2439; 0.0162; 0.5127; 123.35; 0.58; 18.23; 123.35; 0.58; 18.23; 0.8025; 0.0020; 0.0617; 0.1870; 0.0023; 0.0743; 9.23; 0.06; 1.82; 0.00; 0.00; 0.00; 0.00; 0.00; 0.00; 0
99; 1.0000; 0.0000; 0.0000; 0.0000; -99.9900; 0.2365; 0.0159; 0.5031; 123.23; 0.58; 18.26; 123.23; 0.58; 18.26; 0.8006; 0.0020; 0.0624; 0.1914; 0.0024; 0.0759; 9.14; 0.06; 1.82; 0.00; 0.00; 0.00; 0.00; 0.00; 0.00; 0
100; 1.0000; 0.0000; 0.0000; 0.0000; -99.9900; 0.2458; 0.0160; 0.5054; 122.89; 0.58; 18.50; 122.89; 0.58; 18.50; 0.7987; 0.0020; 0.0636; 0.1910; 0.0024; 0.0771; 9.05; 0.06; 1.81; 0.00; 0.00; 0.00; 0.00; 0.00; 0.00; 0
101; 1.0000; 0.0000; 0.0000; 0.0000; -99.9900; 0.2320; 0.0165; 0.5212; 121.43; 0.58; 18.42; 121.43; 0.58; 18.42; 0.7971; 0.0020; 0.0646; 0.1931; 0.0024; 0.0769; 8.96; 0.06; 1.81; 0.00; 0.00; 0.00; 0.00; 0.00; 0.00; 0
102; 1.0000; 0.0000; 0.0000; 0.0000; -99.9900; 0.2441; 0.0161; 0.5106; 121.62; 0.59; 18.56; 121.62; 0.59; 18.56; 0.7956; 0.0020; 0.0645; 0.1939; 0.0025; 0.0781; 8.87; 0.06; 1.82; 0.00; 0.00; 0.00; 0.00; 0.00; 0.00; 0
103; 1.0000; 0.0000; 0.0000; 0.0000; -99.9900; 0.2200; 0.0159; 0.5026; 120.52; 0.57; 18.12; 120.52; 0.57; 18.12; 0.7939; 0.0020; 0.0643; 0.1944; 0.0024; 0.0775; 8.76; 0.06; 1.80; 0.00; 0.00; 0.00; 0.00; 0.00; 0.00; 0
104; 1.0000; 0.0000; 0.0000; 0.0000; -99.9900; 0.2743; 0.0162; 0.5124; 121.85; 0.56; 17.85; 121.85; 0.56; 17.85; 0.7916; 0.0021; 0.0653; 0.1968; 0.0025; 0.0794; 8.69; 0.06; 1.78; 0.00; 0.00; 0.00; 0.00; 0.00; 0.00; 0
105; 1.0000; 0.0000; 0.0000; 0.0000; -99.9900; 0.2292; 0.0161; 0.5095; 120.32; 0.55; 17.52; 120.32; 0.55; 17.52; 0.7896; 0.0021; 0.0656; 0.1999; 0.0025; 0.0800; 8.59; 0.06; 1.74; 0.00; 0.00; 0.00; 0.00; 0.00; 0.00; 0
106; 1.0000; 0.0000; 0.0000; 0.0000; -99.9900; 0.2285; 0.0159; 0.5039; 119.31; 0.57; 17.87; 119.31; 0.57; 17.87; 0.7874; 0.0021; 0.0672; 0.1997; 0.0026; 0.0816; 8.50; 0.05; 1.73; 0.00; 0.00; 0.00; 0.00; 0.00; 0.00; 0
107; 1.0000; 0.0000; 0.0000; 0.0000; -99.9900; 0.2565; 0.0164; 0.5174; 119.68; 0.56; 17.61; 119.68; 0.56; 17.61; 0.7853; 0.0022; 0.0690; 0.2014; 0.0026; 0.0825; 8.39; 0.05; 1.72; 0.00; 0.00; 0.00; 0.00; 0.00; 0.00; 0
108; 1.0000; 0.0000; 0.0000; 0.0000; -99.9900; 0.2506; 0.0159; 0.5016; 119.90; 0.55; 17.45; 119.90; 0.55; 17.45; 0.7835; 0.0022; 0.0702; 0.2044; 0.0026; 0.0825; 8.32; 0.05; 1.70; 0.00; 0.00; 0.00; 0.00; 0.00; 0.00; 0
109; 1.0000; 0.0000; 0.0000; 0.0000; -99.9900; 0.2228; 0.0163; 0.5149; 117.57; 0.55; 17.38; 117.57; 0.55; 17.38; 0.7810; 0.0023; 0.0714; 0.2079; 0.0026; 0.0826; 8.25; 0.05; 1.69; 0.00; 0.00; 0.00; 0.00; 0.00; 0.00; 0
110; 1.0000; 0.0000; 0.0000; 0.0000; -99.9900; 0.2693; 0.0159; 0.5028; 119.31; 0.54; 17.17; 119.31; 0.54; 17.17; 0.7786; 0.0023; 0.0737; 0.2103; 0.0026; 0.0834; 8.17; 0.05; 1.68; 0.00; 0.00; 0.00; 0.00; 0.00; 0.00; 0
111; 1.0000; 0.0000; 0.0000; 0.0000; -99.9900; 0.2006; 0.0156; 0.4929; 116.63; 0.55; 17.43; 116.63; 0.55; 17.43; 0.7775; 0.0024; 0.0753; 0.2110; 0.0027; 0.0860; 8.08; 0.05; 1.68; 0.00; 0.00; 0.00; 0.00; 0.00; 0.00; 0
112; 1.0000; 0.0000; 0.0000; 0.0000; -99.9900; 0.2699; 0.0162; 0.5112; 117.62; 0.54; 17.13; 117.62; 0.54; 17.13; 0.7752; 0.0024; 0.0760; 0.2142; 0.0027; 0.0859; 7.99; 0.05; 1.68; 0.00; 0.00; 0.00; 0.00; 0.00; 0.00; 0
113; 1.0000; 0.0000; 0.0000; 0.0000; -99.9900; 0.2159; 0.0159; 0.5036; 115.87; 0.54; 17.00; 115.87; 0.54; 17.00; 0.7734; 0.0024; 0.0765; 0.2149; 0.0028; 0.0880; 7.91; 0.05; 1.67; 0.00; 0.00; 0.00; 0.00; 0.00; 0.00; 0
114; 1.0000; 0.0000; 0.0000; 0.0000; -99.9900; 0.2636; 0.0163; 0.5159; 116.38; 0.55; 17.54; 116.38; 0.55; 17.54; 0.7718; 0.0024; 0.0757; 0.2174; 0.0028; 0.0873; 7.83; 0.05; 1.64; 0.00; 0.00; 0.00; 0.00; 0.00; 0.00; 0
115; 1.0000; 0.0000; 0.0000; 0.0000; -99.9900; 0.2370; 0.0159; 0.5038; 115.70; 0.54; 17.03; 115.70; 0.54; 17.03; 0.7701; 0.0024; 0.0766; 0.2214; 0.0028; 0.0890; 7.76; 0.05; 1.64; 0.00; 0.00; 0.00; 0.00; 0.00; 0.00; 0
116; 1.0000; 0.0000; 0.0000; 0.0000; -99.9900; 0.2357; 0.0161; 0.5095; 114.73; 0.54; 16.96; 114.73; 0.54; 16.96; 0.7688; 0.0024; 0.0763; 0.2230; 0.0028; 0.0879; 7.70; 0.05; 1.62; 0.00; 0.00; 0.00; 0.00; 0.00; 0.00; 0
117; 1.0000; 0.0000; 0.0000; 0.0000; -99.9900; 0.2505; 0.0162; 0.5117; 115.16; 0.53; 16.63; 115.16; 0.53; 16.63; 0.7668; 0.0024; 0.0770; 0.2244; 0.0028; 0.0882; 7.62; 0.05; 1.62; 0.00; 0.00; 0.00; 0.00; 0.00; 0.00; 0
118; 1.0000; 0.0000; 0.0000; 0.0000; -99.9900; 0.2345; 0.0163; 0.5143; 114.14; 0.54; 16.97; 114.14; 0.54; 16.97; 0.7650; 0.0024; 0.0769; 0.2250; 0.0028; 0.0881; 7.55; 0.05; 1.61; 0.00; 0.00; 0.00; 0.00; 0.00; 0.00; 0
119; 1.0000; 0.0000; 0.0000; 0.0000; -99.9900; 0.2615; 0.0160; 0.5068; 114.66; 0.53; 16.77; 114.66; 0.53; 16.77; 0.7627; 0.0025; 0.0777; 0.2280; 0.0028; 0.0896; 7.48; 0.05; 1.59; 0.00; 0.00; 0.00; 0.00; 0.00; 0.00; 0
120; 1.0000; 0.0000; 0.0000; 0.0000; -99.9900; 0.2297; 0.0161; 0.5081; 113.45; 0.52; 16.52; 113.45; 0.52; 16.52; 0.7603; 0.0025; 0.0796; 0.2281; 0.0029; 0.0907; 7.41; 0.05; 1.59; 0.00; 0.00; 0.00; 0.00; 0.00; 0.00; 0
121; 1.0000; 0.0000; 0.0000; 0.0000; -99.9900; 0.2513; 0.0160; 0.5068; 113.46; 0.54; 16.97; 113.46; 0.54; 16.97; 0.7581; 0.0025; 0.0805; 0.2306; 0.0029; 0.0927; 7.33; 0.05; 1.59; 0.00; 0.00; 0.00; 0.00; 0.00; 0.00; 0
122; 1.0000; 0.0000; 0.0000; 0.0000; -99.9900; 0.2139; 0.0163; 0.5149; 111.29; 0.55; 17.42; 111.29; 0.55; 17.42; 0.7563; 0.0026; 0.0825; 0.2307; 0.0030; 0.0947; 7.26; 0.05; 1.58; 0.00; 0.00; 0.00; 0.00; 0.00; 0.00; 0
123; 1.0000; 0.0000; 0.0000; 0.0000; -99.9900; 0.2913; 0.0163; 0.5156; 113.40; 0.50; 15.89; 113.40; 0.50; 15.89; 0.7552; 0.0026; 0.0822; 0.2330; 0.0030; 0.0937; 7.20; 0.05; 1.55; 0.00; 0.00; 0.00; 0.00; 0.00; 0.00; 0
124; 1.0000; 0.0000; 0.0000; 0.0000; -99.9900; 0.2306; 0.0161; 0.5080; 111.65; 0.52; 16.54; 111.65; 0.52; 16.54; 0.7535; 0.0026; 0.0823; 0.2359; 0.0030; 0.0953; 7.12; 0.05; 1.55; 0.00; 0.00; 0.00; 0.00; 0.00; 0.00; 0
125; 1.0000; 0.0000; 0.0000; 0.0000; -99.9900; 0.2385; 0.0160; 0.5070; 111.24; 0.53; 16.66; 111.24; 0.53; 16.66; 0.7514; 0.0026; 0.0828; 0.2388; 0.0030; 0.0959; 7.04; 0.05; 1.53; 0.00; 0.00; 0.00; 0.00; 0.00; 0.00; 0
126; 1.0000; 0.0000; 0.0000; 0.0000; -99.9900; 0.2538; 0.0160; 0.5045; 111.80; 0.49; 15.65; 111.80; 0.49; 15.65; 0.7485; 0.0027; 0.0850; 0.2416; 0.0030; 0.0961; 6.98; 0.05; 1.53; 0.00; 0.00; 0.00; 0.00; 0.00; 0.00; 0
127; 1.0000; 0.0000; 0.0000; 0.0000; -99.9900; 0.2205; 0.0156; 0.4921; 110.36; 0.52; 16.46; 110.36; 0.52; 16.46; 0.7475; 0.0027; 0.0846; 0.2405; 0.0030; 0.0955; 6.93; 0.05; 1.54; 0.00; 0.00; 0.00; 0.00; 0.00; 0.00; 0
128; 1.0000; 0.0000; 0.0000; 0.0000; -99.9900; 0.2510; 0.0164; 0.5174; 109.87; 0.52; 16.50; 109.87; 0.52; 16.50; 0.7451; 0.0027; 0.0853; 0.2430; 0.0030; 0.0951; 6.86; 0.05; 1.53; 0.00; 0.00; 0.00; 0.00; 0.00; 0.00; 0
129; 1.0000; 0.0000; 0.0000; 0.0000; -99.9900; 0.2329; 0.0155; 0.4892; 109.52; 0.50; 15.74; 109.52; 0.50; 15.74; 0.7431; 0.0027; 0.0856; 0.2453; 0.0030; 0.0960; 6.80; 0.05; 1.52; 0.00; 0.00; 0.00; 0.00; 0.00; 0.00; 0
130; 1.0000; 0.0000; 0.0000; 0.0000; -99.9900; 0.2565; 0.0160; 0.5048; 109.52; 0.51; 15.99; 109.52; 0.51; 15.99; 0.7408; 0.0027; 0.0860; 0.2498; 0.0030; 0.0962; 6.75; 0.05; 1.52; 0.00; 0.00; 0.00; 0.00; 0.00; 0.00; 0
131; 1.0000; 0.0000; 0.0000; 0.0000; -99.9900; 0.2305; 0.0164; 0.5188; 107.82; 0.53; 16.75; 107.82; 0.53; 16.75; 0.7387; 0.0028; 0.0874; 0.2522; 0.0032; 0.1004; 6.68; 0.05; 1.52; 0.00; 0.00; 0.00; 0.00; 0.00; 0.00; 0
132; 1.0000; 0.0000; 0.0000; 0.0000; -99.9900; 0.2405; 0.0161; 0.5091; 107.85; 0.53; 16.86; 107.85; 0.53; 16.86; 0.7363; 0.0028; 0.0874; 0.2535; 0.0032; 0.1000; 6.63; 0.05; 1.50; 0.00; 0.00; 0.00; 0.00; 0.00; 0.00; 0
133; 1.0000; 0.0000; 0.0000; 0.0000; -99.9900; 0.2408; 0.0163; 0.5156; 107.45; 0.51; 16.03; 107.45; 0.51; 16.03; 0.7343; 0.0028; 0.0887; 0.2566; 0.0032; 0.1011; 6.58; 0.05; 1.51; 0.00; 0.00; 0.00; 0.00; 0.00; 0.00; 0
134; 1.0000; 0.0000; 0.0000; 0.0000; -99.9900; 0.2439; 0.0159; 0.5038; 107.59; 0.49; 15.59; 107.59; 0.49; 15.59; 0.7318; 0.0028; 0.0892; 0.2579; 0.0032; 0.1017; 6.51; 0.05; 1.49; 0.00; 0.00; 0.00; 0.00; 0.00; 0.00; 0
135; 1.0000; 0.0000; 0.0000; 0.0000; -99.9900; 0.2378; 0.0157; 0.4966; 106.60; 0.49; 15.63; 106.60; 0.49; 15.63; 0.7295; 0.0028; 0.0896; 0.2610; 0.0032; 0.1009; 6.47; 0.05; 1.47; 0.00; 0.00; 0.00; 0.00; 0.00; 0.00; 0
136; 1.0000; 0.0000; 0.0000; 0.0000; -99.9900; 0.2296; 0.0158; 0.4984; 106.30; 0.51; 16.17; 106.30; 0.51; 16.17; 0.7277; 0.0028; 0.0896; 0.2629; 0.0032; 0.1014; 6.43; 0.05; 1.46; 0.00; 0.00; 0.00; 0.00; 0.00; 0.00; 0
137; 1.0000; 0.0000; 0.0000; 0.0000; -99.9900; 0.2321; 0.0158; 0.5006; 105.31; 0.49; 15.53; 105.31; 0.49; 15.53; 0.7253; 0.0029; 0.0905; 0.2655; 0.0032; 0.1023; 6.38; 0.05; 1.46; 0.00; 0.00; 0.00; 0.00; 0.00; 0.00; 0
138; 1.0000; 0.0000; 0.0000; 0.0000; -99.9900; 0.2392; 0.0159; 0.5041; 105.00; 0.50; 15.81; 105.00; 0.50; 15.81; 0.7231; 0.0029; 0.0929; 0.2693; 0.0034; 0.1067; 6.32; 0.05; 1.46; 0.00; 0.00; 0.00; 0.00; 0.00; 0.00; 0
139; 1.0000; 0.0000; 0.0000; 0.0000; -99.9900; 0.2357; 0.0160; 0.5066; 104.74; 0.50; 15.69; 104.74; 0.50; 15.69; 0.7211; 0.0030; 0.0943; 0.2691; 0.0034; 0.1069; 6.28; 0.05; 1.46; 0.00; 0.00; 0.00; 0.00; 0.00; 0.00; 0
140; 1.0000; 0.0000; 0.0000; 0.0000; -99.9900; 0.2460; 0.0157; 0.4965; 104.92; 0.48; 15.25; 104.92; 0.48; 15.25; 0.7197; 0.0030; 0.0937; 0.2715; 0.0034; 0.1078; 6.22; 0.05; 1.44; 0.00; 0.00; 0.00; 0.00; 0.00; 0.00; 0
141; 1.0000; 0.0000; 0.0000; 0.0000; -99.9900; 0.2095; 0.0155; 0.4902; 103.55; 0.49; 15.60; 103.55; 0.49; 15.60; 0.7176; 0.0030; 0.0943; 0.2728; 0.0034; 0.1069; 6.18; 0.05; 1.42; 0.00; 0.00; 0.00; 0.00; 0.00; 0.00; 0
142; 1.0000; 0.0000; 0.0000; 0.0000; -99.9900; 0.2633; 0.0159; 0.5043; 104.33; 0.48; 15.05; 104.33; 0.48; 15.05; 0.7166; 0.0030; 0.0937; 0.2710; 0.0034; 0.1065; 6.13; 0.04; 1.42; 0.00; 0.00; 0.00; 0.00; 0.00; 0.00; 0
143; 1.0000; 0.0000; 0.0000; 0.0000; -99.9900; 0.2188; 0.0162; 0.5134; 102.17; 0.49; 15.37; 102.17; 0.49; 15.37; 0.7140; 0.0030; 0.0942; 0.2743; 0.0034; 0.1084; 6.08; 0.05; 1.43; 0.00; 0.00; 0.00; 0.00; 0.00; 0.00; 0
144; 1.0000; 0.0000; 0.0000; 0.0000; -99.9900; 0.2472; 0.0163; 0.5151; 102.17; 0.49; 15.61; 102.17; 0.49; 15.61; 0.7124; 0.0030; 0.0949; 0.2764; 0.0034; 0.1078; 6.03; 0.05; 1.43; 0.00; 0.00; 0.00; 0.00; 0.00; 0.00; 0
145; 1.0000; 0.0000; 0.0000; 0.0000; -99.9900; 0.2526; 0.0163; 0.5143; 102.21; 0.48; 15.25; 102.21; 0.48; 15.25; 0.7112; 0.0030; 0.0951; 0.2788; 0.0034; 0.1082; 5.99; 0.05; 1.43; 0.00; 0.00; 0.00; 0.00; 0.00; 0.00; 0
146; 1.0000; 0.0000; 0.0000; 0.0000; -99.9900; 0.2330; 0.0160; 0.5057; 101.05; 0.48; 15.15; 101.05; 0.48; 15.15; 0.7091; 0.0030; 0.0954; 0.2795; 0.0035; 0.1105; 5.94; 0.04; 1.42; 0.00; 0.00; 0.00; 0.00; 0.00; 0.00; 0
147; 1.0000; 0.0000; 0.0000; 0.0000; -99.9900; 0.2250; 0.0164; 0.5183; 99.97; 0.50; 15.75; 99.97; 0.50; 15.75; 0.7068; 0.0031; 0.0967; 0.2811; 0.0034; 0.1080; 5.89; 0.04; 1.41; 0.00; 0.00; 0.00; 0.00; 0.00; 0.00; 0
148; 1.0000; 0.0000; 0.0000; 0.0000; -99.9900; 0.2553; 0.0165; 0.5207; 100.69; 0.48; 15.04; 100.69; 0.48; 15.04; 0.7045; 0.0031; 0.0988; 0.2838; 0.0035; 0.1111; 5.85; 0.04; 1.41; 0.00; 0.00; 0.00; 0.00; 0.00; 0.00; 0
149; 1.0000; 0.0000; 0.0000; 0.0000; -99.9900; 0.2471; 0.0160; 0.5073; 100.53; 0.48; 15.18; 100.53; 0.48; 15.18; 0.7018; 0.0032; 0.1004; 0.2857; 0.0035; 0.1119; 5.81; 0.04; 1.42; 0.00; 0.00; 0.00; 0.00; 0.00; 0.00; 0
150; 1.0000; 0.0000; 0.0000; 0.0000; -99.9900; 0.2155; 0.0160; 0.5074; 98.82; 0.49; 15.49; 98.82; 0.49; 15.49; 0.7000; 0.0032; 0.1014; 0.2854; 0.0036; 0.1126; 5.76; 0.04; 1.41; 0.00; 0.00; 0.00; 0.00; 0.00; 0.00; 0
151; 1.0000; 0.0000; 0.0000; 0.0000; -99.9900; 0.2541; 0.0161; 0.5091; 99.14; 0.46; 14.67; 99.14; 0.46; 14.67; 0.6974; 0.0032; 0.1017; 0.2890; 0.0036; 0.1126; 5.72; 0.05; 1.42; 0.00; 0.00; 0.00; 0.00; 0.00; 0.00; 0
152; 1.0000; 0.0000; 0.0000; 0.0000; -99.9900; 0.2304; 0.0157; 0.4969; 98.73; 0.46; 14.54; 98.73; 0.46; 14.54; 0.6956; 0.0033; 0.1030; 0.2914; 0.0036; 0.1131; 5.68; 0.04; 1.40; 0.00; 0.00; 0.00; 0.00; 0.00; 0.00; 0
153; 1.0000; 0.0000; 0.0000; 0.0000; -99.9900; 0.2517; 0.0159; 0.5032; 98.83; 0.46; 14.52; 98.83; 0.46; 14.52; 0.6934; 0.0033; 0.1049; 0.2931; 0.0037; 0.1157; 5.64; 0.04; 1.41; 0.00; 0.00; 0.00; 0.00; 0.00; 0.00; 0
154; 1.0000; 0.0000; 0.0000; 0.0000; -99.9900; 0.1925; 0.0155; 0.4892; 97.41; 0.49; 15.41; 97.41; 0.49; 15.41; 0.6915; 0.0033; 0.1052; 0.2958; 0.0037; 0.1164; 5.60; 0.04; 1.40; 0.00; 0.00; 0.00; 0.00; 0.00; 0.00; 0
155; 1.0000; 0.0000; 0.0000; 0.0000; -99.9900; 0.2455; 0.0160; 0.5052; 97.07; 0.46; 14.48; 97.07; 0.46; 14.48; 0.6891; 0.0033; 0.1059; 0.2972; 0.0037; 0.1183; 5.56; 0.04; 1.39; 0.00; 0.00; 0.00; 0.00; 0.00; 0.00; 0
156; 1.0000; 0.0000; 0.0000; 0.0000; -99.9900; 0.2330; 0.0158; 0.4998; 96.47; 0.47; 14.83; 96.47; 0.47; 14.83; 0.6865; 0.0033; 0.1059; 0.3010; 0.0038; 0.1193; 5.51; 0.04; 1.38; 0.00; 0.00; 0.00; 0.00; 0.00; 0.00; 0
157; 1.0000; 0.0000; 0.0000; 0.0000; -99.9900; 0.2537; 0.0163; 0.5147; 96.44; 0.48; 15.20; 96.44; 0.48; 15.20; 0.6843; 0.0034; 0.1071; 0.3052; 0.0038; 0.1187; 5.46; 0.04; 1.37; 0.00; 0.00; 0.00; 0.00; 0.00; 0.00; 0
158; 1.0000; 0.0000; 0.0000; 0.0000; -99.9900; 0.2246; 0.0162; 0.5126; 95.54; 0.46; 14.66; 95.54; 0.46; 14.66; 0.6821; 0.0034; 0.1090; 0.3051; 0.0038; 0.1216; 5.41; 0.04; 1.37; 0.00; 0.00; 0.00; 0.00; 0.00; 0.00; 0
159; 1.0000; 0.0000; 0.0000; 0.0000; -99.9900; 0.2510; 0.0162; 0.5110; 95.86; 0.45; 14.32; 95.86; 0.45; 14.32; 0.6803; 0.0035; 0.1099; 0.3065; 0.0039; 0.1236; 5.37; 0.04; 1.36; 0.00; 0.00; 0.00; 0.00; 0.00; 0.00; 0
160; 1.0000; 0.0000; 0.0000; 0.0000; -99.9900; 0.2270; 0.0159; 0.5028; 94.77; 0.45; 14.33; 94.77; 0.45; 14.33; 0.6792; 0.0035; 0.1093; 0.3087; 0.0039; 0.1226; 5.33; 0.04; 1.36; 0.00; 0.00; 0.00; 0.00; 0.00; 0.00; 0
161; 1.0000; 0.0000; 0.0000; 0.0000; -99.9900; 0.2454; 0.0163; 0.5168; 94.24; 0.46; 14.45; 94.24; 0.46; 14.45; 0.6764; 0.0035; 0.1108; 0.3119; 0.0039; 0.1231; 5.29; 0.04; 1.37; 0.00; 0.00; 0.00; 0.00; 0.00; 0.00; 0
162; 1.0000; 0.0000; 0.0000; 0.0000; -99.9900; 0.2280; 0.0156; 0.4937; 94.36; 0.45; 14.10; 94.36; 0.45; 14.10; 0.6739; 0.0036; 0.1124; 0.3136; 0.0040; 0.1253; 5.26; 0.04; 1.36; 0.00; 0.00; 0.00; 0.00; 0.00; 0.00; 0
163; 1.0000; 0.0000; 0.0000; 0.0000; -99.9900; 0.2250; 0.0160; 0.5054; 93.08; 0.45; 14.31; 93.08; 0.45; 14.31; 0.6705; 0.0036; 0.1131; 0.3193; 0.0040; 0.1280; 5.22; 0.04; 1.35; 0.00; 0.00; 0.00; 0.00; 0.00; 0.00; 0
164; 1.0000; 0.0000; 0.0000; 0.0000; -99.9900; 0.2715; 0.0161; 0.5085; 93.71; 0.43; 13.65; 93.71; 0.43; 13.65; 0.6688; 0.0036; 0.1141; 0.3184; 0.0040; 0.1267; 5.18; 0.04; 1.34; 0.00; 0.00; 0.00; 0.00; 0.00; 0.00; 0
165; 1.0000; 0.0000; 0.0000; 0.0000; -99.9900; 0.2369; 0.0158; 0.4985; 93.08; 0.43; 13.64; 93.08; 0.43; 13.64; 0.6651; 0.0037; 0.1169; 0.3218; 0.0041; 0.1286; 5.15; 0.04; 1.34; 0.00; 0.00; 0.00; 0.00; 0.00; 0.00; 0
166; 1.0000; 0.0000; 0.0000; 0.0000; -99.9900; 0.2124; 0.0159; 0.5029; 91.83; 0.44; 13.99; 91.83; 0.44; 13.99; 0.6622; 0.0038; 0.1187; 0.3247; 0.0041; 0.1309; 5.11; 0.04; 1.34; 0.00; 0.00; 0.00; 0.00; 0.00; 0.00; 0
167; 1.0000; 0.0000; 0.0000; 0.0000; -99.9900; 0.2276; 0.0160; 0.5047; 91.26; 0.46; 14.48; 91.26; 0.46; 14.48; 0.6600; 0.0038; 0.1188; 0.3293; 0.0041; 0.1301; 5.08; 0.04; 1.33; 0.00; 0.00; 0.00; 0.00; 0.00; 0.00; 0
168; 1.0000; 0.0000; 0.0000; 0.0000; -99.9900; 0.2354; 0.0160; 0.5073; 91.13; 0.46; 14.50; 91.13; 0.46; 14.50; 0.6584; 0.0038; 0.1199; 0.3306; 0.0041; 0.1309; 5.05; 0.04; 1.32; 0.00; 0.00; 0.00; 0.00; 0.00; 0.00; 0
169; 1.0000; 0.0000; 0.0000; 0.0000; -99.9900; 0.2314; 0.0162; 0.5130; 90.80; 0.45; 14.26; 90.80; 0.45; 14.26; 0.6560; 0.0038; 0.1208; 0.3326; 0.0042; 0.1327; 5.00; 0.04; 1.31; 0.00; 0.00; 0.00; 0.00; 0.00; 0.00; 0
170; 1.0000; 0.0000; 0.0000; 0.0000; -99.9900; 0.2391; 0.0167; 0.5289; 89.96; 0.44; 14.00; 89.96; 0.44; 14.00; 0.6537; 0.0039; 0.1223; 0.3358; 0.0042; 0.1341; 4.96; 0.04; 1.30; 0.00; 0.00; 0.00; 0.00; 0.00; 0.00; 0
171; 1.0000; 0.0000; 0.0000; 0.0000; -99.9900; 0.2546; 0.0163; 0.5169; 89.99; 0.43; 13.52; 89.99; 0.43; 13.52; 0.6517; 0.0038; 0.1208; 0.3379; 0.0042; 0.1318; 4.94; 0.04; 1.30; 0.00; 0.00; 0.00; 0.00; 0.00; 0.00; 0
172; 1.0000; 0.0000; 0.0000; 0.0000; -99.9900; 0.2295; 0.0159; 0.5017; 89.37; 0.44; 14.05; 89.37; 0.44; 14.05; 0.6498; 0.0038; 0.1213; 0.3411; 0.0042; 0.1334; 4.91; 0.04; 1.31; 0.00; 0.00; 0.00; 0.00; 0.00; 0.00; 0
173; 1.0000; 0.0000; 0.0000; 0.0000; -99.9900; 0.2446; 0.0161; 0.5085; 89.29; 0.43; 13.61; 89.29; 0.43; 13.61; 0.6470; 0.0039; 0.1228; 0.3405; 0.0043; 0.1367; 4.87; 0.04; 1.30; 0.00; 0.00; 0.00; 0.00; 0.00; 0.00; 0
174; 1.0000; 0.0000; 0.0000; 0.0000; -99.9900; 0.2173; 0.0156; 0.4922; 89.07; 0.43; 13.47; 89.07; 0.43; 13.47; 0.6445; 0.0039; 0.1243; 0.3420; 0.0044; 0.1389; 4.84; 0.04; 1.29; 0.00; 0.00; 0.00; 0.00; 0.00; 0.00; 0
175; 1.0000; 0.0000; 0.0000; 0.0000; -99.9900; 0.2325; 0.0161; 0.5096; 87.84; 0.43; 13.73; 87.84; 0.43; 13.73; 0.6419; 0.0040; 0.1255; 0.3464; 0.0044; 0.1377; 4.78; 0.04; 1.28; 0.00; 0.00; 0.00; 0.00; 0.00; 0.00; 0
176; 1.0000; 0.0000; 0.0000; 0.0000; -99.9900; 0.2209; 0.0161; 0.5106; 87.08; 0.43; 13.70; 87.08; 0.43; 13.70; 0.6394; 0.0040; 0.1254; 0.3491; 0.0043; 0.1375; 4.75; 0.04; 1.27; 0.00; 0.00; 0.00; 0.00; 0.00; 0.00; 0
177; 1.0000; 0.0000; 0.0000; 0.0000; -99.9900; 0.2466; 0.0164; 0.5174; 86.87; 0.43; 13.44; 86.87; 0.43; 13.44; 0.6372; 0.0040; 0.1268; 0.3489; 0.0044; 0.1390; 4.71; 0.04; 1.26; 0.00; 0.00; 0.00; 0.00; 0.00; 0.00; 0
178; 1.0000; 0.0000; 0.0000; 0.0000; -99.9900; 0.2341; 0.0160; 0.5064; 86.53; 0.43; 13.52; 86.53; 0.43; 13.52; 0.6333; 0.0041; 0.1286; 0.3539; 0.0044; 0.1387; 4.67; 0.04; 1.27; 0.00; 0.00; 0.00; 0.00; 0.00; 0.00; 0
179; 1.0000; 0.0000; 0.0000; 0.0000; -99.9900; 0.2403; 0.0164; 0.5187; 86.23; 0.42; 13.40; 86.23; 0.42; 13.40; 0.6314; 0.0041; 0.1289; 0.3553; 0.0044; 0.1390; 4.64; 0.04; 1.26; 0.00; 0.00; 0.00; 0.00; 0.00; 0.00; 0
180; 1.0000; 0.0000; 0.0000; 0.0000; -99.9900; 0.2340; 0.0161; 0.5101; 85.89; 0.42; 13.43; 85.89; 0.42; 13.43; 0.6289; 0.0041; 0.1303; 0.3582; 0.0045; 0.1408; 4.61; 0.04; 1.26; 0.00; 0.00; 0.00; 0.00; 0.00; 0.00; 0
181; 1.0000; 0.0000; 0.0000; 0.0000; -99.9900; 0.2278; 0.0161; 0.5079; 85.40; 0.42; 13.39; 85.40; 0.42; 13.39; 0.6271; 0.0041; 0.1311; 0.3593; 0.0045; 0.1416; 4.58; 0.04; 1.25; 0.00; 0.00; 0.00; 0.00; 0.00; 0.00; 0
182; 1.0000; 0.0000; 0.0000; 0.0000; -99.9900; 0.2309; 0.0161; 0.5082; 84.63; 0.42; 13.28; 84.63; 0.42; 13.28; 0.6242; 0.0042; 0.1317; 0.3613; 0.0045; 0.1431; 4.55; 0.04; 1.25; 0.00; 0.00; 0.00; 0.00; 0.00; 0.00; 0
183; 1.0000; 0.0000; 0.0000; 0.0000; -99.9900; 0.2460; 0.0156; 0.4936; 85.34; 0.42; 13.19; 85.34; 0.42; 13.19; 0.6216; 0.0042; 0.1329; 0.3668; 0.0046; 0.1439; 4.53; 0.04; 1.24; 0.00; 0.00; 0.00; 0.00; 0.00; 0.00; 0
184; 1.0000; 0.0000; 0.0000; 0.0000; -99.9900; 0.2056; 0.0159; 0.5026; 83.49; 0.41; 12.81; 83.49; 0.41; 12.81; 0.6191; 0.0042; 0.1337; 0.3679; 0.0046; 0.1458; 4.50; 0.04; 1.24; 0.00; 0.00; 0.00; 0.00; 0.00; 0.00; 0
185; 1.0000; 0.0000; 0.0000; 0.0000; -99.9900; 0.2552; 0.0163; 0.5144; 84.02; 0.41; 13.07; 84.02; 0.41; 13.07; 0.6173; 0.0043; 0.1347; 0.3693; 0.0047; 0.1481; 4.45; 0.04; 1.24; 0.00; 0.00; 0.00; 0.00; 0.00; 0.00; 0
186; 1.0000; 0.0000; 0.0000; 0.0000; -99.9900; 0.2118; 0.0162; 0.5126; 82.46; 0.41; 12.81; 82.46; 0.41; 12.81; 0.6141; 0.0043; 0.1358; 0.3704; 0.0047; 0.1490; 4.41; 0.04; 1.24; 0.00; 0.00; 0.00; 0.00; 0.00; 0.00; 0
187; 1.0000; 0.0000; 0.0000; 0.0000; -99.9900; 0.2495; 0.0165; 0.5214; 82.21; 0.42; 13.23; 82.21; 0.42; 13.23; 0.6116; 0.0043; 0.1374; 0.3737; 0.0047; 0.1501; 4.39; 0.04; 1.22; 0.00; 0.00; 0.00; 0.00; 0.00; 0.00; 0
188; 1.0000; 0.0000; 0.0000; 0.0000; -99.9900; 0.2230; 0.0160; 0.5062; 81.71; 0.41; 12.94; 81.71; 0.41; 12.94; 0.6096; 0.0044; 0.1378; 0.3760; 0.0047; 0.1495; 4.35; 0.04; 1.22; 0.00; 0.00; 0.00; 0.00; 0.00; 0.00; 0
189; 1.0000; 0.0000; 0.0000; 0.0000; -99.9900; 0.2448; 0.0162; 0.5119; 81.71; 0.41; 12.86; 81.71; 0.41; 12.86; 0.6078; 0.0044; 0.1381; 0.3784; 0.0048; 0.1513; 4.33; 0.04; 1.22; 0.00; 0.00; 0.00; 0.00; 0.00; 0.00; 0
190; 1.0000; 0.0000; 0.0000; 0.0000; -99.9900; 0.2414; 0.0163; 0.5161; 81.43; 0.41; 12.91; 81.43; 0.41; 12.91; 0.6053; 0.0044; 0.1385; 0.3806; 0.0048; 0.1509; 4.29; 0.04; 1.20; 0.00; 0.00; 0.00; 0.00; 0.00; 0.00; 0
191; 1.0000; 0.0000; 0.0000; 0.0000; -99.9900; 0.2116; 0.0161; 0.5098; 79.94; 0.39; 12.40; 79.94; 0.39; 12.40; 0.6031; 0.0044; 0.1395; 0.3862; 0.0048; 0.1532; 4.25; 0.04; 1.18; 0.00; 0.00; 0.00; 0.00; 0.00; 0.00; 0
192; 1.0000; 0.0000; 0.0000; 0.0000; -99.9900; 0.2354; 0.0164; 0.5199; 79.77; 0.41; 13.06; 79.77; 0.41; 13.06; 0.6012; 0.0044; 0.1394; 0.3865; 0.0048; 0.1526; 4.22; 0.04; 1.17; 0.00; 0.00; 0.00; 0.00; 0.00; 0.00; 0
193; 1.0000; 0.0000; 0.0000; 0.0000; -99.9900; 0.2408; 0.0163; 0.5168; 79.69; 0.41; 12.91; 79.69; 0.41; 12.91; 0.5988; 0.0044; 0.1403; 0.3892; 0.0049; 0.1541; 4.19; 0.04; 1.16; 0.00; 0.00; 0.00; 0.00; 0.00; 0.00; 0
194; 1.0000; 0.0000; 0.0000; 0.0000; -99.9900; 0.2101; 0.0161; 0.5091; 78.73; 0.40; 12.69; 78.73; 0.40; 12.69; 0.5976; 0.0045; 0.1407; 0.3902; 0.0049; 0.1540; 4.16; 0.04; 1.16; 0.00; 0.00; 0.00; 0.00; 0.00; 0.00; 0
195; 1.0000; 0.0000; 0.0000; 0.0000; -99.9900; 0.2493; 0.0165; 0.5227; 78.68; 0.40; 12.63; 78.68; 0.40; 12.63; 0.5963; 0.0045; 0.1409; 0.3928; 0.0049; 0.1559; 4.13; 0.04; 1.14; 0.00; 0.00; 0.00; 0.00; 0.00; 0.00; 0
196; 1.0000; 0.0000; 0.0000; 0.0000; -99.9900; 0.2054; 0.0164; 0.5198; 77.17; 0.42; 13.18; 77.17; 0.42; 13.18; 0.5929; 0.0045; 0.1430; 0.3948; 0.0050; 0.1588; 4.10; 0.04; 1.13; 0.00; 0.00; 0.00; 0.00; 0.00; 0.00; 0
197; 1.0000; 0.0000; 0.0000; 0.0000; -99.9900; 0.2607; 0.0160; 0.5061; 78.26; 0.39; 12.37; 78.26; 0.39; 12.37; 0.5914; 0.0045; 0.1434; 0.3951; 0.0050; 0.1583; 4.07; 0.04; 1.13; 0.00; 0.00; 0.00; 0.00; 0.00; 0.00; 0
198; 1.0000; 0.0000; 0.0000; 0.0000; -99.9900; 0.2143; 0.0159; 0.5018; 77.18; 0.38; 12.09; 77.18; 0.38; 12.09; 0.5886; 0.0046; 0.1455; 0.3981; 0.0050; 0.1583; 4.04; 0.04; 1.13; 0.00; 0.00; 0.00; 0.00; 0.00; 0.00; 0
199; 1.0000; 0.0000; 0.0000; 0.0000; -99.9900; 0.2437; 0.0159; 0.5038; 77.36; 0.38; 12.16; 77.36; 0.38; 12.16; 0.5867; 0.0046; 0.1456; 0.4010; 0.0049; 0.1565; 4.02; 0.04; 1.13; 0.00; 0.00; 0.00; 0.00; 0.00; 0.00; 0
200; 1.0000; 0.0000; 0.0000; 0.0000; -99.9900; 0.2056; 0.0161; 0.5083; 75.80; 0.39; 12.35; 75.80; 0.39; 12.35; 0.5837; 0.0046; 0.1464; 0.4055; 0.0049; 0.1558; 3.99; 0.04; 1.12; 0.00; 0.00; 0.00; 0.00; 0.00; 0.00; 0
Population 2: Kahuku_Complex
0; 1.0000; 0.0000; 0.0000; 0.0000; -99.9900;      0;      0;      0; 84.00; 0.00; 0.00; 84.00; 0.00; 0.00; 0.9940; 0.0000; 0.0000; 0.0000; 0.0000; 0.0000; 168.00; 0.00; 0.00; 0.00; 0.00; 0.00; 0.00; 0.00; 0.00; 0
1; 1.0000; 0.0000; 0.0000; 0.0000; -99.9900; -0.3203; 0.0025; 0.0800; 61.17; 0.15; 4.84; 61.17; 0.15; 4.84; 0.9918; 0.0000; 0.0007; 0.0000; 0.0000; 0.0000; 122.34; 0.31; 9.67; 0.00; 0.00; 0.00; 0.00; 0.00; 0.00; 0
2; 1.0000; 0.0000; 0.0000; 0.0000; -99.9900; 0.7888; 0.0123; 0.3904; 98.80; 0.47; 14.79; 98.80; 0.47; 14.79; 0.9868; 0.0000; 0.0014; 0.0000; 0.0000; 0.0000; 100.13; 0.28; 8.93; 0.00; 0.00; 0.00; 0.00; 0.00; 0.00; 0
3; 1.0000; 0.0000; 0.0000; 0.0000; -99.9900; -0.0261; 0.0108; 0.3426; 88.92; 0.43; 13.67; 88.92; 0.43; 13.67; 0.9842; 0.0001; 0.0020; 0.0000; 0.0000; 0.0000; 86.61; 0.26; 8.08; 0.00; 0.00; 0.00; 0.00; 0.00; 0.00; 0
4; 1.0000; 0.0000; 0.0000; 0.0000; -99.9900; 0.4213; 0.0160; 0.5068; 95.91; 0.44; 13.98; 95.91; 0.44; 13.98; 0.9805; 0.0001; 0.0024; 0.0034; 0.0003; 0.0082; 74.33; 0.21; 6.79; 0.00; 0.00; 0.00; 0.00; 0.00; 0.00; 0
5; 1.0000; 0.0000; 0.0000; 0.0000; -99.9900; 0.1305; 0.0149; 0.4706; 91.34; 0.45; 14.26; 91.34; 0.45; 14.26; 0.9774; 0.0001; 0.0029; 0.0057; 0.0003; 0.0108; 65.94; 0.19; 5.96; 0.00; 0.00; 0.00; 0.00; 0.00; 0.00; 0
6; 1.0000; 0.0000; 0.0000; 0.0000; -99.9900; 0.3272; 0.0159; 0.5018; 94.71; 0.42; 13.20; 94.71; 0.42; 13.20; 0.9739; 0.0001; 0.0035; 0.0089; 0.0004; 0.0130; 58.72; 0.17; 5.34; 0.00; 0.00; 0.00; 0.00; 0.00; 0.00; 0
7; 1.0000; 0.0000; 0.0000; 0.0000; -99.9900; 0.1730; 0.0152; 0.4804; 91.35; 0.44; 14.02; 91.35; 0.44; 14.02; 0.9708; 0.0001; 0.0039; 0.0116; 0.0005; 0.0153; 53.24; 0.15; 4.84; 0.00; 0.00; 0.00; 0.00; 0.00; 0.00; 0
8; 1.0000; 0.0000; 0.0000; 0.0000; -99.9900; 0.2724; 0.0166; 0.5247; 91.76; 0.44; 13.81; 91.76; 0.44; 13.81; 0.9674; 0.0001; 0.0045; 0.0150; 0.0005; 0.0172; 48.54; 0.15; 4.63; 0.00; 0.00; 0.00; 0.00; 0.00; 0.00; 0
9; 1.0000; 0.0000; 0.0000; 0.0000; -99.9900; 0.2269; 0.0160; 0.5067; 90.68; 0.45; 14.25; 90.68; 0.45; 14.25; 0.9642; 0.0002; 0.0052; 0.0179; 0.0006; 0.0186; 44.63; 0.14; 4.49; 0.00; 0.00; 0.00; 0.00; 0.00; 0.00; 0
10; 1.0000; 0.0000; 0.0000; 0.0000; -99.9900; 0.2420; 0.0158; 0.4993; 90.58; 0.44; 13.88; 90.58; 0.44; 13.88; 0.9607; 0.0002; 0.0059; 0.0206; 0.0006; 0.0189; 41.22; 0.13; 4.20; 0.00; 0.00; 0.00; 0.00; 0.00; 0.00; 0
11; 1.0000; 0.0000; 0.0000; 0.0000; -99.9900; 0.2361; 0.0154; 0.4877; 90.36; 0.44; 13.83; 90.36; 0.44; 13.83; 0.9572; 0.0002; 0.0066; 0.0244; 0.0007; 0.0214; 38.36; 0.13; 3.97; 0.00; 0.00; 0.00; 0.00; 0.00; 0.00; 0
12; 1.0000; 0.0000; 0.0000; 0.0000; -99.9900; 0.2197; 0.0162; 0.5112; 88.90; 0.44; 13.94; 88.90; 0.44; 13.94; 0.9536; 0.0002; 0.0075; 0.0282; 0.0007; 0.0229; 35.88; 0.12; 3.88; 0.00; 0.00; 0.00; 0.00; 0.00; 0.00; 0
13; 1.0000; 0.0000; 0.0000; 0.0000; -99.9900; 0.2752; 0.0163; 0.5167; 89.83; 0.43; 13.74; 89.83; 0.43; 13.74; 0.9502; 0.0003; 0.0085; 0.0319; 0.0008; 0.0251; 33.70; 0.12; 3.68; 0.00; 0.00; 0.00; 0.00; 0.00; 0.00; 0
14; 1.0000; 0.0000; 0.0000; 0.0000; -99.9900; 0.2151; 0.0160; 0.5056; 88.27; 0.44; 13.91; 88.27; 0.44; 13.91; 0.9469; 0.0003; 0.0093; 0.0355; 0.0009; 0.0269; 31.77; 0.11; 3.57; 0.00; 0.00; 0.00; 0.00; 0.00; 0.00; 0
15; 1.0000; 0.0000; 0.0000; 0.0000; -99.9900; 0.2576; 0.0162; 0.5115; 88.57; 0.43; 13.70; 88.57; 0.43; 13.70; 0.9434; 0.0003; 0.0103; 0.0395; 0.0009; 0.0290; 29.96; 0.11; 3.42; 0.00; 0.00; 0.00; 0.00; 0.00; 0.00; 0
16; 1.0000; 0.0000; 0.0000; 0.0000; -99.9900; 0.2140; 0.0160; 0.5050; 87.25; 0.44; 13.83; 87.25; 0.44; 13.83; 0.9399; 0.0003; 0.0110; 0.0430; 0.0010; 0.0301; 28.41; 0.10; 3.29; 0.00; 0.00; 0.00; 0.00; 0.00; 0.00; 0
17; 1.0000; 0.0000; 0.0000; 0.0000; -99.9900; 0.2592; 0.0160; 0.5047; 87.89; 0.42; 13.28; 87.89; 0.42; 13.28; 0.9365; 0.0004; 0.0123; 0.0458; 0.0010; 0.0309; 27.02; 0.10; 3.25; 0.00; 0.00; 0.00; 0.00; 0.00; 0.00; 0
18; 1.0000; 0.0000; 0.0000; 0.0000; -99.9900; 0.2307; 0.0157; 0.4972; 87.55; 0.43; 13.73; 87.55; 0.43; 13.73; 0.9327; 0.0004; 0.0136; 0.0501; 0.0010; 0.0330; 25.79; 0.10; 3.16; 0.00; 0.00; 0.00; 0.00; 0.00; 0.00; 0
19; 1.0000; 0.0000; 0.0000; 0.0000; -99.9900; 0.2354; 0.0163; 0.5165; 86.36; 0.43; 13.59; 86.36; 0.43; 13.59; 0.9293; 0.0005; 0.0145; 0.0538; 0.0011; 0.0339; 24.65; 0.10; 3.05; 0.00; 0.00; 0.00; 0.00; 0.00; 0.00; 0
20; 1.0000; 0.0000; 0.0000; 0.0000; -99.9900; 0.2401; 0.0161; 0.5090; 86.06; 0.42; 13.42; 86.06; 0.42; 13.42; 0.9259; 0.0005; 0.0155; 0.0562; 0.0011; 0.0354; 23.60; 0.10; 3.05; 0.00; 0.00; 0.00; 0.00; 0.00; 0.00; 0
21; 1.0000; 0.0000; 0.0000; 0.0000; -99.9900; 0.2253; 0.0163; 0.5149; 85.33; 0.44; 13.82; 85.33; 0.44; 13.82; 0.9227; 0.0005; 0.0162; 0.0601; 0.0011; 0.0359; 22.70; 0.09; 2.97; 0.00; 0.00; 0.00; 0.00; 0.00; 0.00; 0
22; 1.0000; 0.0000; 0.0000; 0.0000; -99.9900; 0.2412; 0.0159; 0.5028; 85.40; 0.41; 12.96; 85.40; 0.41; 12.96; 0.9190; 0.0006; 0.0175; 0.0626; 0.0012; 0.0370; 21.81; 0.09; 2.90; 0.00; 0.00; 0.00; 0.00; 0.00; 0.00; 0
23; 1.0000; 0.0000; 0.0000; 0.0000; -99.9900; 0.2236; 0.0158; 0.4999; 84.77; 0.41; 13.09; 84.77; 0.41; 13.09; 0.9155; 0.0006; 0.0185; 0.0663; 0.0012; 0.0375; 20.96; 0.09; 2.87; 0.00; 0.00; 0.00; 0.00; 0.00; 0.00; 0
24; 1.0000; 0.0000; 0.0000; 0.0000; -99.9900; 0.2390; 0.0158; 0.5004; 84.67; 0.42; 13.21; 84.67; 0.42; 13.21; 0.9119; 0.0006; 0.0195; 0.0699; 0.0012; 0.0379; 20.17; 0.09; 2.82; 0.00; 0.00; 0.00; 0.00; 0.00; 0.00; 0
25; 1.0000; 0.0000; 0.0000; 0.0000; -99.9900; 0.2199; 0.0159; 0.5031; 83.67; 0.42; 13.19; 83.67; 0.42; 13.19; 0.9087; 0.0007; 0.0207; 0.0732; 0.0012; 0.0394; 19.45; 0.09; 2.82; 0.00; 0.00; 0.00; 0.00; 0.00; 0.00; 0
26; 1.0000; 0.0000; 0.0000; 0.0000; -99.9900; 0.2593; 0.0160; 0.5069; 84.42; 0.40; 12.77; 84.42; 0.40; 12.77; 0.9052; 0.0007; 0.0220; 0.0775; 0.0013; 0.0415; 18.77; 0.09; 2.74; 0.00; 0.00; 0.00; 0.00; 0.00; 0.00; 0
27; 1.0000; 0.0000; 0.0000; 0.0000; -99.9900; 0.2103; 0.0161; 0.5084; 82.95; 0.42; 13.20; 82.95; 0.42; 13.20; 0.9016; 0.0007; 0.0236; 0.0802; 0.0013; 0.0411; 18.16; 0.08; 2.67; 0.00; 0.00; 0.00; 0.00; 0.00; 0.00; 0
28; 1.0000; 0.0000; 0.0000; 0.0000; -99.9900; 0.2565; 0.0169; 0.5338; 82.65; 0.42; 13.21; 82.65; 0.42; 13.21; 0.8979; 0.0008; 0.0249; 0.0842; 0.0013; 0.0424; 17.55; 0.08; 2.64; 0.00; 0.00; 0.00; 0.00; 0.00; 0.00; 0
29; 1.0000; 0.0000; 0.0000; 0.0000; -99.9900; 0.2330; 0.0164; 0.5172; 81.98; 0.41; 12.93; 81.98; 0.41; 12.93; 0.8942; 0.0008; 0.0266; 0.0878; 0.0014; 0.0444; 16.98; 0.08; 2.63; 0.00; 0.00; 0.00; 0.00; 0.00; 0.00; 0
30; 1.0000; 0.0000; 0.0000; 0.0000; -99.9900; 0.2510; 0.0159; 0.5043; 82.41; 0.39; 12.49; 82.41; 0.39; 12.49; 0.8905; 0.0009; 0.0283; 0.0928; 0.0015; 0.0465; 16.47; 0.08; 2.61; 0.00; 0.00; 0.00; 0.00; 0.00; 0.00; 0
31; 1.0000; 0.0000; 0.0000; 0.0000; -99.9900; 0.2395; 0.0164; 0.5186; 81.68; 0.41; 13.03; 81.68; 0.41; 13.03; 0.8869; 0.0009; 0.0297; 0.0953; 0.0015; 0.0471; 16.00; 0.08; 2.60; 0.00; 0.00; 0.00; 0.00; 0.00; 0.00; 0
32; 1.0000; 0.0000; 0.0000; 0.0000; -99.9900; 0.2353; 0.0160; 0.5051; 81.46; 0.40; 12.57; 81.46; 0.40; 12.57; 0.8832; 0.0010; 0.0316; 0.0995; 0.0016; 0.0499; 15.53; 0.08; 2.56; 0.00; 0.00; 0.00; 0.00; 0.00; 0.00; 0
33; 1.0000; 0.0000; 0.0000; 0.0000; -99.9900; 0.2400; 0.0166; 0.5246; 80.64; 0.39; 12.24; 80.64; 0.39; 12.24; 0.8796; 0.0010; 0.0325; 0.1023; 0.0016; 0.0513; 15.08; 0.08; 2.48; 0.00; 0.00; 0.00; 0.00; 0.00; 0.00; 0
34; 1.0000; 0.0000; 0.0000; 0.0000; -99.9900; 0.2339; 0.0165; 0.5203; 79.66; 0.41; 13.03; 79.66; 0.41; 13.03; 0.8754; 0.0011; 0.0355; 0.1068; 0.0017; 0.0534; 14.70; 0.08; 2.42; 0.00; 0.00; 0.00; 0.00; 0.00; 0.00; 0
35; 1.0000; 0.0000; 0.0000; 0.0000; -99.9900; 0.2344; 0.0160; 0.5059; 79.72; 0.40; 12.57; 79.72; 0.40; 12.57; 0.8714; 0.0012; 0.0373; 0.1129; 0.0017; 0.0551; 14.29; 0.08; 2.38; 0.00; 0.00; 0.00; 0.00; 0.00; 0.00; 0
36; 1.0000; 0.0000; 0.0000; 0.0000; -99.9900; 0.2430; 0.0162; 0.5131; 79.37; 0.39; 12.48; 79.37; 0.39; 12.48; 0.8682; 0.0012; 0.0393; 0.1158; 0.0018; 0.0565; 13.89; 0.07; 2.37; 0.00; 0.00; 0.00; 0.00; 0.00; 0.00; 0
37; 1.0000; 0.0000; 0.0000; 0.0000; -99.9900; 0.2212; 0.0164; 0.5178; 78.13; 0.40; 12.72; 78.13; 0.40; 12.72; 0.8644; 0.0013; 0.0416; 0.1201; 0.0019; 0.0600; 13.54; 0.07; 2.33; 0.00; 0.00; 0.00; 0.00; 0.00; 0.00; 0
38; 1.0000; 0.0000; 0.0000; 0.0000; -99.9900; 0.2386; 0.0155; 0.4911; 78.84; 0.39; 12.36; 78.84; 0.39; 12.36; 0.8605; 0.0014; 0.0429; 0.1238; 0.0019; 0.0609; 13.20; 0.07; 2.31; 0.00; 0.00; 0.00; 0.00; 0.00; 0.00; 0
39; 1.0000; 0.0000; 0.0000; 0.0000; -99.9900; 0.2038; 0.0160; 0.5071; 77.24; 0.40; 12.56; 77.24; 0.40; 12.56; 0.8569; 0.0014; 0.0442; 0.1248; 0.0019; 0.0615; 12.86; 0.07; 2.29; 0.00; 0.00; 0.00; 0.00; 0.00; 0.00; 0
40; 1.0000; 0.0000; 0.0000; 0.0000; -99.9900; 0.2634; 0.0164; 0.5199; 77.92; 0.39; 12.40; 77.92; 0.39; 12.40; 0.8533; 0.0014; 0.0455; 0.1296; 0.0021; 0.0650; 12.57; 0.07; 2.28; 0.00; 0.00; 0.00; 0.00; 0.00; 0.00; 0
41; 1.0000; 0.0000; 0.0000; 0.0000; -99.9900; 0.2097; 0.0158; 0.4998; 76.86; 0.39; 12.28; 76.86; 0.39; 12.28; 0.8501; 0.0015; 0.0469; 0.1339; 0.0021; 0.0672; 12.28; 0.07; 2.23; 0.00; 0.00; 0.00; 0.00; 0.00; 0.00; 0
42; 1.0000; 0.0000; 0.0000; 0.0000; -99.9900; 0.2446; 0.0160; 0.5054; 77.22; 0.39; 12.44; 77.22; 0.39; 12.44; 0.8461; 0.0016; 0.0496; 0.1379; 0.0022; 0.0684; 11.94; 0.07; 2.18; 0.00; 0.00; 0.00; 0.00; 0.00; 0.00; 0
43; 1.0000; 0.0000; 0.0000; 0.0000; -99.9900; 0.2246; 0.0163; 0.5164; 76.00; 0.40; 12.57; 76.00; 0.40; 12.57; 0.8429; 0.0016; 0.0519; 0.1425; 0.0023; 0.0712; 11.66; 0.07; 2.14; 0.00; 0.00; 0.00; 0.00; 0.00; 0.00; 0
44; 1.0000; 0.0000; 0.0000; 0.0000; -99.9900; 0.2276; 0.0158; 0.5009; 75.62; 0.37; 11.76; 75.62; 0.37; 11.76; 0.8398; 0.0016; 0.0520; 0.1449; 0.0023; 0.0723; 11.42; 0.07; 2.10; 0.00; 0.00; 0.00; 0.00; 0.00; 0.00; 0
45; 1.0000; 0.0000; 0.0000; 0.0000; -99.9900; 0.2221; 0.0157; 0.4967; 75.18; 0.39; 12.18; 75.18; 0.39; 12.18; 0.8358; 0.0017; 0.0549; 0.1463; 0.0023; 0.0735; 11.20; 0.07; 2.10; 0.00; 0.00; 0.00; 0.00; 0.00; 0.00; 0
46; 1.0000; 0.0000; 0.0000; 0.0000; -99.9900; 0.2442; 0.0163; 0.5146; 75.49; 0.38; 12.00; 75.49; 0.38; 12.00; 0.8321; 0.0018; 0.0563; 0.1505; 0.0024; 0.0754; 10.94; 0.06; 2.05; 0.00; 0.00; 0.00; 0.00; 0.00; 0.00; 0
47; 1.0000; 0.0000; 0.0000; 0.0000; -99.9900; 0.2260; 0.0162; 0.5111; 74.27; 0.38; 12.04; 74.27; 0.38; 12.04; 0.8281; 0.0018; 0.0572; 0.1548; 0.0024; 0.0753; 10.72; 0.06; 2.03; 0.00; 0.00; 0.00; 0.00; 0.00; 0.00; 0
48; 1.0000; 0.0000; 0.0000; 0.0000; -99.9900; 0.2316; 0.0159; 0.5042; 74.20; 0.39; 12.24; 74.20; 0.39; 12.24; 0.8248; 0.0019; 0.0591; 0.1562; 0.0024; 0.0766; 10.54; 0.06; 2.05; 0.00; 0.00; 0.00; 0.00; 0.00; 0.00; 0
49; 1.0000; 0.0000; 0.0000; 0.0000; -99.9900; 0.2405; 0.0160; 0.5063; 74.28; 0.37; 11.61; 74.28; 0.37; 11.61; 0.8207; 0.0019; 0.0603; 0.1603; 0.0024; 0.0769; 10.31; 0.06; 2.02; 0.00; 0.00; 0.00; 0.00; 0.00; 0.00; 0
50; 1.0000; 0.0000; 0.0000; 0.0000; -99.9900; 0.2148; 0.0161; 0.5105; 73.17; 0.37; 11.64; 73.17; 0.37; 11.64; 0.8165; 0.0020; 0.0618; 0.1636; 0.0025; 0.0786; 10.14; 0.06; 2.02; 0.00; 0.00; 0.00; 0.00; 0.00; 0.00; 0
51; 1.0000; 0.0000; 0.0000; 0.0000; -99.9900; 0.2320; 0.0162; 0.5127; 72.76; 0.38; 12.09; 72.76; 0.38; 12.09; 0.8129; 0.0020; 0.0638; 0.1692; 0.0026; 0.0814; 9.92; 0.06; 1.99; 0.00; 0.00; 0.00; 0.00; 0.00; 0.00; 0
52; 1.0000; 0.0000; 0.0000; 0.0000; -99.9900; 0.2492; 0.0159; 0.5028; 72.92; 0.37; 11.82; 72.92; 0.37; 11.82; 0.8095; 0.0021; 0.0651; 0.1737; 0.0026; 0.0814; 9.73; 0.06; 1.97; 0.00; 0.00; 0.00; 0.00; 0.00; 0.00; 0
53; 1.0000; 0.0000; 0.0000; 0.0000; -99.9900; 0.1944; 0.0158; 0.5012; 71.46; 0.37; 11.77; 71.46; 0.37; 11.77; 0.8050; 0.0021; 0.0666; 0.1795; 0.0026; 0.0836; 9.51; 0.06; 1.92; 0.00; 0.00; 0.00; 0.00; 0.00; 0.00; 0
54; 1.0000; 0.0000; 0.0000; 0.0000; -99.9900; 0.2479; 0.0164; 0.5182; 71.62; 0.37; 11.66; 71.62; 0.37; 11.66; 0.8024; 0.0021; 0.0678; 0.1804; 0.0027; 0.0857; 9.34; 0.06; 1.94; 0.00; 0.00; 0.00; 0.00; 0.00; 0.00; 0
55; 1.0000; 0.0000; 0.0000; 0.0000; -99.9900; 0.2077; 0.0157; 0.4971; 70.97; 0.37; 11.61; 70.97; 0.37; 11.61; 0.7990; 0.0022; 0.0693; 0.1848; 0.0028; 0.0891; 9.20; 0.06; 1.95; 0.00; 0.00; 0.00; 0.00; 0.00; 0.00; 0
56; 1.0000; 0.0000; 0.0000; 0.0000; -99.9900; 0.2172; 0.0159; 0.5020; 70.44; 0.35; 11.10; 70.44; 0.35; 11.10; 0.7961; 0.0022; 0.0701; 0.1904; 0.0028; 0.0895; 9.03; 0.06; 1.95; 0.00; 0.00; 0.00; 0.00; 0.00; 0.00; 0
57; 1.0000; 0.0000; 0.0000; 0.0000; -99.9900; 0.2439; 0.0158; 0.5010; 70.54; 0.36; 11.49; 70.54; 0.36; 11.49; 0.7925; 0.0023; 0.0732; 0.1934; 0.0029; 0.0929; 8.86; 0.06; 1.93; 0.00; 0.00; 0.00; 0.00; 0.00; 0.00; 0
58; 1.0000; 0.0000; 0.0000; 0.0000; -99.9900; 0.2160; 0.0164; 0.5195; 69.08; 0.35; 11.08; 69.08; 0.35; 11.08; 0.7893; 0.0024; 0.0751; 0.1939; 0.0030; 0.0945; 8.75; 0.06; 1.93; 0.00; 0.00; 0.00; 0.00; 0.00; 0.00; 0
59; 1.0000; 0.0000; 0.0000; 0.0000; -99.9900; 0.2412; 0.0163; 0.5167; 69.26; 0.36; 11.42; 69.26; 0.36; 11.42; 0.7852; 0.0024; 0.0763; 0.1990; 0.0030; 0.0954; 8.61; 0.06; 1.91; 0.00; 0.00; 0.00; 0.00; 0.00; 0.00; 0
60; 1.0000; 0.0000; 0.0000; 0.0000; -99.9900; 0.2245; 0.0157; 0.4975; 68.98; 0.35; 11.09; 68.98; 0.35; 11.09; 0.7815; 0.0024; 0.0772; 0.2006; 0.0030; 0.0945; 8.45; 0.06; 1.86; 0.00; 0.00; 0.00; 0.00; 0.00; 0.00; 0
61; 1.0000; 0.0000; 0.0000; 0.0000; -99.9900; 0.2170; 0.0158; 0.5008; 68.25; 0.36; 11.28; 68.25; 0.36; 11.28; 0.7782; 0.0024; 0.0768; 0.2051; 0.0030; 0.0949; 8.30; 0.06; 1.81; 0.00; 0.00; 0.00; 0.00; 0.00; 0.00; 0
62; 1.0000; 0.0000; 0.0000; 0.0000; -99.9900; 0.2361; 0.0162; 0.5116; 68.18; 0.34; 10.89; 68.18; 0.34; 10.89; 0.7746; 0.0025; 0.0789; 0.2067; 0.0030; 0.0951; 8.19; 0.06; 1.82; 0.00; 0.00; 0.00; 0.00; 0.00; 0.00; 0
63; 1.0000; 0.0000; 0.0000; 0.0000; -99.9900; 0.2240; 0.0162; 0.5124; 67.31; 0.35; 11.21; 67.31; 0.35; 11.21; 0.7715; 0.0026; 0.0807; 0.2109; 0.0031; 0.0974; 8.04; 0.06; 1.83; 0.00; 0.00; 0.00; 0.00; 0.00; 0.00; 0
64; 1.0000; 0.0000; 0.0000; 0.0000; -99.9900; 0.2210; 0.0157; 0.4970; 66.94; 0.35; 11.03; 66.94; 0.35; 11.03; 0.7682; 0.0026; 0.0810; 0.2136; 0.0031; 0.0975; 7.92; 0.06; 1.78; 0.00; 0.00; 0.00; 0.00; 0.00; 0.00; 0
65; 1.0000; 0.0000; 0.0000; 0.0000; -99.9900; 0.2253; 0.0159; 0.5029; 66.82; 0.35; 10.99; 66.82; 0.35; 10.99; 0.7652; 0.0026; 0.0814; 0.2168; 0.0031; 0.0977; 7.79; 0.06; 1.75; 0.00; 0.00; 0.00; 0.00; 0.00; 0.00; 0
66; 1.0000; 0.0000; 0.0000; 0.0000; -99.9900; 0.2074; 0.0159; 0.5028; 65.77; 0.35; 11.18; 65.77; 0.35; 11.18; 0.7617; 0.0026; 0.0830; 0.2184; 0.0032; 0.1005; 7.65; 0.06; 1.76; 0.00; 0.00; 0.00; 0.00; 0.00; 0.00; 0
67; 1.0000; 0.0000; 0.0000; 0.0000; -99.9900; 0.2449; 0.0158; 0.5005; 66.22; 0.35; 10.95; 66.22; 0.35; 10.95; 0.7577; 0.0026; 0.0834; 0.2244; 0.0032; 0.1019; 7.52; 0.05; 1.72; 0.00; 0.00; 0.00; 0.00; 0.00; 0.00; 0
68; 1.0000; 0.0000; 0.0000; 0.0000; -99.9900; 0.2276; 0.0158; 0.4982; 65.83; 0.33; 10.49; 65.83; 0.33; 10.49; 0.7546; 0.0027; 0.0844; 0.2264; 0.0032; 0.1027; 7.44; 0.06; 1.74; 0.00; 0.00; 0.00; 0.00; 0.00; 0.00; 0
69; 1.0000; 0.0000; 0.0000; 0.0000; -99.9900; 0.2124; 0.0161; 0.5090; 64.78; 0.33; 10.54; 64.78; 0.33; 10.54; 0.7498; 0.0028; 0.0878; 0.2327; 0.0033; 0.1056; 7.32; 0.05; 1.70; 0.00; 0.00; 0.00; 0.00; 0.00; 0.00; 0
70; 1.0000; 0.0000; 0.0000; 0.0000; -99.9900; 0.2421; 0.0163; 0.5158; 64.85; 0.34; 10.66; 64.85; 0.34; 10.66; 0.7476; 0.0028; 0.0887; 0.2326; 0.0033; 0.1049; 7.19; 0.05; 1.70; 0.00; 0.00; 0.00; 0.00; 0.00; 0.00; 0
71; 1.0000; 0.0000; 0.0000; 0.0000; -99.9900; 0.2152; 0.0158; 0.4998; 64.08; 0.34; 10.60; 64.08; 0.34; 10.60; 0.7440; 0.0029; 0.0907; 0.2359; 0.0034; 0.1088; 7.07; 0.05; 1.69; 0.00; 0.00; 0.00; 0.00; 0.00; 0.00; 0
72; 1.0000; 0.0000; 0.0000; 0.0000; -99.9900; 0.2294; 0.0160; 0.5056; 64.01; 0.34; 10.90; 64.01; 0.34; 10.90; 0.7395; 0.0029; 0.0923; 0.2402; 0.0035; 0.1096; 6.96; 0.05; 1.66; 0.00; 0.00; 0.00; 0.00; 0.00; 0.00; 0
73; 1.0000; 0.0000; 0.0000; 0.0000; -99.9900; 0.2151; 0.0162; 0.5129; 63.07; 0.33; 10.57; 63.07; 0.33; 10.57; 0.7367; 0.0029; 0.0929; 0.2450; 0.0035; 0.1107; 6.83; 0.05; 1.62; 0.00; 0.00; 0.00; 0.00; 0.00; 0.00; 0
74; 1.0000; 0.0000; 0.0000; 0.0000; -99.9900; 0.2168; 0.0161; 0.5103; 62.57; 0.34; 10.60; 62.57; 0.34; 10.60; 0.7330; 0.0030; 0.0941; 0.2480; 0.0036; 0.1127; 6.75; 0.05; 1.61; 0.00; 0.00; 0.00; 0.00; 0.00; 0.00; 0
75; 1.0000; 0.0000; 0.0000; 0.0000; -99.9900; 0.2444; 0.0164; 0.5187; 62.49; 0.33; 10.34; 62.49; 0.33; 10.34; 0.7306; 0.0030; 0.0945; 0.2513; 0.0036; 0.1128; 6.65; 0.05; 1.60; 0.00; 0.00; 0.00; 0.00; 0.00; 0.00; 0
76; 1.0000; 0.0000; 0.0000; 0.0000; -99.9900; 0.2235; 0.0159; 0.5019; 61.96; 0.33; 10.44; 61.96; 0.33; 10.44; 0.7266; 0.0031; 0.0979; 0.2539; 0.0037; 0.1164; 6.58; 0.05; 1.58; 0.00; 0.00; 0.00; 0.00; 0.00; 0.00; 0
77; 1.0000; 0.0000; 0.0000; 0.0000; -99.9900; 0.2194; 0.0162; 0.5114; 61.55; 0.32; 10.24; 61.55; 0.32; 10.24; 0.7245; 0.0031; 0.0993; 0.2596; 0.0037; 0.1170; 6.48; 0.05; 1.58; 0.00; 0.00; 0.00; 0.00; 0.00; 0.00; 0
78; 1.0000; 0.0000; 0.0000; 0.0000; -99.9900; 0.2313; 0.0163; 0.5146; 61.42; 0.32; 10.03; 61.42; 0.32; 10.03; 0.7205; 0.0032; 0.1012; 0.2628; 0.0038; 0.1189; 6.39; 0.05; 1.56; 0.00; 0.00; 0.00; 0.00; 0.00; 0.00; 0
79; 1.0000; 0.0000; 0.0000; 0.0000; -99.9900; 0.1972; 0.0157; 0.4970; 60.36; 0.32; 10.13; 60.36; 0.32; 10.13; 0.7158; 0.0033; 0.1033; 0.2669; 0.0038; 0.1213; 6.29; 0.05; 1.55; 0.00; 0.00; 0.00; 0.00; 0.00; 0.00; 0
80; 1.0000; 0.0000; 0.0000; 0.0000; -99.9900; 0.2253; 0.0160; 0.5050; 60.17; 0.33; 10.53; 60.17; 0.33; 10.53; 0.7126; 0.0033; 0.1040; 0.2713; 0.0039; 0.1222; 6.21; 0.05; 1.53; 0.00; 0.00; 0.00; 0.00; 0.00; 0.00; 0
81; 1.0000; 0.0000; 0.0000; 0.0000; -99.9900; 0.1990; 0.0158; 0.4996; 59.63; 0.33; 10.28; 59.63; 0.33; 10.28; 0.7097; 0.0033; 0.1059; 0.2718; 0.0039; 0.1237; 6.11; 0.05; 1.52; 0.00; 0.00; 0.00; 0.00; 0.00; 0.00; 0
82; 1.0000; 0.0000; 0.0000; 0.0000; -99.9900; 0.2329; 0.0161; 0.5087; 59.46; 0.32; 10.17; 59.46; 0.32; 10.17; 0.7071; 0.0034; 0.1067; 0.2730; 0.0040; 0.1257; 6.06; 0.05; 1.55; 0.00; 0.00; 0.00; 0.00; 0.00; 0.00; 0
83; 1.0000; 0.0000; 0.0000; 0.0000; -99.9900; 0.2163; 0.0160; 0.5075; 58.90; 0.31; 9.73; 58.90; 0.31; 9.73; 0.7035; 0.0034; 0.1066; 0.2790; 0.0040; 0.1254; 6.00; 0.05; 1.56; 0.00; 0.00; 0.00; 0.00; 0.00; 0.00; 0
84; 1.0000; 0.0000; 0.0000; 0.0000; -99.9900; 0.2200; 0.0160; 0.5055; 58.62; 0.32; 10.24; 58.62; 0.32; 10.24; 0.7007; 0.0034; 0.1080; 0.2808; 0.0040; 0.1261; 5.92; 0.05; 1.56; 0.00; 0.00; 0.00; 0.00; 0.00; 0.00; 0
85; 1.0000; 0.0000; 0.0000; 0.0000; -99.9900; 0.2129; 0.0161; 0.5076; 58.02; 0.32; 10.08; 58.02; 0.32; 10.08; 0.6971; 0.0034; 0.1085; 0.2860; 0.0040; 0.1280; 5.87; 0.05; 1.55; 0.00; 0.00; 0.00; 0.00; 0.00; 0.00; 0
86; 1.0000; 0.0000; 0.0000; 0.0000; -99.9900; 0.2216; 0.0158; 0.4994; 57.92; 0.31; 9.83; 57.92; 0.31; 9.83; 0.6935; 0.0035; 0.1103; 0.2872; 0.0041; 0.1294; 5.79; 0.05; 1.54; 0.00; 0.00; 0.00; 0.00; 0.00; 0.00; 0
87; 1.0000; 0.0000; 0.0000; 0.0000; -99.9900; 0.1998; 0.0158; 0.5012; 56.97; 0.31; 9.89; 56.97; 0.31; 9.89; 0.6894; 0.0036; 0.1125; 0.2924; 0.0042; 0.1317; 5.70; 0.05; 1.51; 0.00; 0.00; 0.00; 0.00; 0.00; 0.00; 0
88; 1.0000; 0.0000; 0.0000; 0.0000; -99.9900; 0.2314; 0.0161; 0.5098; 57.05; 0.31; 9.71; 57.05; 0.31; 9.71; 0.6855; 0.0036; 0.1127; 0.2960; 0.0042; 0.1326; 5.60; 0.05; 1.49; 0.00; 0.00; 0.00; 0.00; 0.00; 0.00; 0
89; 1.0000; 0.0000; 0.0000; 0.0000; -99.9900; 0.1901; 0.0155; 0.4914; 56.01; 0.30; 9.39; 56.01; 0.30; 9.39; 0.6803; 0.0037; 0.1166; 0.2986; 0.0043; 0.1373; 5.53; 0.05; 1.47; 0.00; 0.00; 0.00; 0.00; 0.00; 0.00; 0
90; 1.0000; 0.0000; 0.0000; 0.0000; -99.9900; 0.2150; 0.0160; 0.5073; 55.88; 0.31; 9.71; 55.88; 0.31; 9.71; 0.6765; 0.0038; 0.1188; 0.3027; 0.0044; 0.1377; 5.48; 0.05; 1.47; 0.00; 0.00; 0.00; 0.00; 0.00; 0.00; 0
91; 1.0000; 0.0000; 0.0000; 0.0000; -99.9900; 0.2290; 0.0164; 0.5177; 55.60; 0.30; 9.45; 55.60; 0.30; 9.45; 0.6730; 0.0038; 0.1190; 0.3069; 0.0044; 0.1390; 5.42; 0.05; 1.46; 0.00; 0.00; 0.00; 0.00; 0.00; 0.00; 0
92; 1.0000; 0.0000; 0.0000; 0.0000; -99.9900; 0.2147; 0.0161; 0.5094; 54.95; 0.30; 9.49; 54.95; 0.30; 9.49; 0.6687; 0.0038; 0.1215; 0.3079; 0.0045; 0.1417; 5.34; 0.05; 1.45; 0.00; 0.00; 0.00; 0.00; 0.00; 0.00; 0
93; 1.0000; 0.0000; 0.0000; 0.0000; -99.9900; 0.2231; 0.0157; 0.4957; 54.86; 0.29; 9.23; 54.86; 0.29; 9.23; 0.6638; 0.0040; 0.1252; 0.3161; 0.0045; 0.1439; 5.28; 0.04; 1.41; 0.00; 0.00; 0.00; 0.00; 0.00; 0.00; 0
94; 1.0000; 0.0000; 0.0000; 0.0000; -99.9900; 0.2050; 0.0156; 0.4934; 54.42; 0.29; 9.26; 54.42; 0.29; 9.26; 0.6613; 0.0040; 0.1257; 0.3181; 0.0045; 0.1432; 5.24; 0.04; 1.42; 0.00; 0.00; 0.00; 0.00; 0.00; 0.00; 0
95; 1.0000; 0.0000; 0.0000; 0.0000; -99.9900; 0.2252; 0.0163; 0.5155; 53.79; 0.29; 9.07; 53.79; 0.29; 9.07; 0.6574; 0.0040; 0.1262; 0.3233; 0.0046; 0.1450; 5.18; 0.04; 1.39; 0.00; 0.00; 0.00; 0.00; 0.00; 0.00; 0
96; 1.0000; 0.0000; 0.0000; 0.0000; -99.9900; 0.2101; 0.0161; 0.5076; 53.25; 0.29; 9.32; 53.25; 0.29; 9.32; 0.6543; 0.0041; 0.1287; 0.3232; 0.0047; 0.1485; 5.12; 0.04; 1.39; 0.00; 0.00; 0.00; 0.00; 0.00; 0.00; 0
97; 1.0000; 0.0000; 0.0000; 0.0000; -99.9900; 0.2312; 0.0165; 0.5227; 52.66; 0.29; 9.27; 52.66; 0.29; 9.27; 0.6497; 0.0041; 0.1311; 0.3287; 0.0047; 0.1487; 5.03; 0.04; 1.41; 0.00; 0.00; 0.00; 0.00; 0.00; 0.00; 0
98; 1.0000; 0.0000; 0.0000; 0.0000; -99.9900; 0.1909; 0.0162; 0.5124; 51.98; 0.30; 9.41; 51.98; 0.30; 9.41; 0.6466; 0.0041; 0.1311; 0.3330; 0.0047; 0.1500; 4.98; 0.04; 1.39; 0.00; 0.00; 0.00; 0.00; 0.00; 0.00; 0
99; 1.0000; 0.0000; 0.0000; 0.0000; -99.9900; 0.2323; 0.0160; 0.5044; 52.44; 0.28; 8.86; 52.44; 0.28; 8.86; 0.6430; 0.0042; 0.1332; 0.3352; 0.0048; 0.1526; 4.92; 0.04; 1.40; 0.00; 0.00; 0.00; 0.00; 0.00; 0.00; 0
100; 1.0000; 0.0000; 0.0000; 0.0000; -99.9900; 0.1780; 0.0158; 0.5007; 50.87; 0.29; 9.26; 50.87; 0.29; 9.26; 0.6403; 0.0042; 0.1341; 0.3361; 0.0049; 0.1547; 4.86; 0.04; 1.38; 0.00; 0.00; 0.00; 0.00; 0.00; 0.00; 0
101; 1.0000; 0.0000; 0.0000; 0.0000; -99.9900; 0.2482; 0.0163; 0.5160; 51.49; 0.30; 9.34; 51.49; 0.30; 9.34; 0.6359; 0.0044; 0.1376; 0.3424; 0.0050; 0.1566; 4.81; 0.04; 1.38; 0.00; 0.00; 0.00; 0.00; 0.00; 0.00; 0
102; 1.0000; 0.0000; 0.0000; 0.0000; -99.9900; 0.1922; 0.0160; 0.5054; 50.31; 0.28; 8.82; 50.31; 0.28; 8.82; 0.6329; 0.0043; 0.1368; 0.3450; 0.0050; 0.1582; 4.77; 0.04; 1.34; 0.00; 0.00; 0.00; 0.00; 0.00; 0.00; 0
103; 1.0000; 0.0000; 0.0000; 0.0000; -99.9900; 0.1987; 0.0160; 0.5047; 49.73; 0.29; 9.17; 49.73; 0.29; 9.17; 0.6297; 0.0043; 0.1362; 0.3494; 0.0050; 0.1567; 4.70; 0.04; 1.31; 0.00; 0.00; 0.00; 0.00; 0.00; 0.00; 0
104; 1.0000; 0.0000; 0.0000; 0.0000; -99.9900; 0.2403; 0.0164; 0.5179; 50.06; 0.29; 9.02; 50.06; 0.29; 9.02; 0.6264; 0.0043; 0.1373; 0.3542; 0.0050; 0.1585; 4.66; 0.04; 1.31; 0.00; 0.00; 0.00; 0.00; 0.00; 0.00; 0
105; 1.0000; 0.0000; 0.0000; 0.0000; -99.9900; 0.2182; 0.0163; 0.5154; 49.73; 0.28; 8.81; 49.73; 0.28; 8.81; 0.6223; 0.0044; 0.1398; 0.3575; 0.0051; 0.1621; 4.61; 0.04; 1.33; 0.00; 0.00; 0.00; 0.00; 0.00; 0.00; 0
106; 1.0000; 0.0000; 0.0000; 0.0000; -99.9900; 0.1956; 0.0162; 0.5135; 48.70; 0.28; 8.71; 48.70; 0.28; 8.71; 0.6185; 0.0045; 0.1409; 0.3616; 0.0052; 0.1647; 4.57; 0.04; 1.36; 0.00; 0.00; 0.00; 0.00; 0.00; 0.00; 0
107; 1.0000; 0.0000; 0.0000; 0.0000; -99.9900; 0.2036; 0.0158; 0.4997; 48.40; 0.28; 8.79; 48.40; 0.28; 8.79; 0.6145; 0.0045; 0.1439; 0.3659; 0.0053; 0.1670; 4.54; 0.04; 1.37; 0.00; 0.00; 0.00; 0.00; 0.00; 0.00; 0
108; 1.0000; 0.0000; 0.0000; 0.0000; -99.9900; 0.2020; 0.0159; 0.5037; 48.05; 0.28; 8.85; 48.05; 0.28; 8.85; 0.6115; 0.0045; 0.1433; 0.3710; 0.0053; 0.1668; 4.50; 0.04; 1.37; 0.00; 0.00; 0.00; 0.00; 0.00; 0.00; 0
109; 1.0000; 0.0000; 0.0000; 0.0000; -99.9900; 0.2255; 0.0161; 0.5084; 47.85; 0.27; 8.54; 47.85; 0.27; 8.54; 0.6077; 0.0046; 0.1446; 0.3746; 0.0053; 0.1662; 4.45; 0.04; 1.35; 0.00; 0.00; 0.00; 0.00; 0.00; 0.00; 0
110; 1.0000; 0.0000; 0.0000; 0.0000; -99.9900; 0.1874; 0.0159; 0.5031; 46.97; 0.27; 8.52; 46.97; 0.27; 8.52; 0.6023; 0.0047; 0.1475; 0.3790; 0.0053; 0.1687; 4.39; 0.04; 1.34; 0.00; 0.00; 0.00; 0.00; 0.00; 0.00; 0
111; 1.0000; 0.0000; 0.0000; 0.0000; -99.9900; 0.2178; 0.0160; 0.5048; 46.82; 0.27; 8.50; 46.82; 0.27; 8.50; 0.5985; 0.0047; 0.1485; 0.3822; 0.0054; 0.1716; 4.34; 0.04; 1.33; 0.00; 0.00; 0.00; 0.00; 0.00; 0.00; 0
112; 1.0000; 0.0000; 0.0000; 0.0000; -99.9900; 0.2031; 0.0162; 0.5107; 46.31; 0.28; 8.88; 46.31; 0.28; 8.88; 0.5938; 0.0047; 0.1495; 0.3838; 0.0054; 0.1717; 4.30; 0.04; 1.33; 0.00; 0.00; 0.00; 0.00; 0.00; 0.00; 0
113; 1.0000; 0.0000; 0.0000; 0.0000; -99.9900; 0.1872; 0.0161; 0.5086; 45.66; 0.27; 8.68; 45.66; 0.27; 8.68; 0.5898; 0.0048; 0.1514; 0.3899; 0.0055; 0.1738; 4.24; 0.04; 1.31; 0.00; 0.00; 0.00; 0.00; 0.00; 0.00; 0
114; 1.0000; 0.0000; 0.0000; 0.0000; -99.9900; 0.2168; 0.0160; 0.5072; 45.40; 0.27; 8.65; 45.40; 0.27; 8.65; 0.5869; 0.0048; 0.1527; 0.3936; 0.0055; 0.1751; 4.21; 0.04; 1.31; 0.00; 0.00; 0.00; 0.00; 0.00; 0.00; 0
115; 1.0000; 0.0000; 0.0000; 0.0000; -99.9900; 0.1899; 0.0161; 0.5091; 44.73; 0.26; 8.34; 44.73; 0.26; 8.34; 0.5848; 0.0049; 0.1540; 0.3936; 0.0055; 0.1743; 4.14; 0.04; 1.29; 0.00; 0.00; 0.00; 0.00; 0.00; 0.00; 0
116; 1.0000; 0.0000; 0.0000; 0.0000; -99.9900; 0.2010; 0.0163; 0.5143; 44.33; 0.27; 8.48; 44.33; 0.27; 8.48; 0.5810; 0.0049; 0.1550; 0.3950; 0.0055; 0.1739; 4.10; 0.04; 1.26; 0.00; 0.00; 0.00; 0.00; 0.00; 0.00; 0
117; 1.0000; 0.0000; 0.0000; 0.0000; -99.9900; 0.1886; 0.0161; 0.5089; 43.52; 0.27; 8.42; 43.52; 0.27; 8.42; 0.5777; 0.0049; 0.1561; 0.3999; 0.0056; 0.1767; 4.05; 0.04; 1.26; 0.00; 0.00; 0.00; 0.00; 0.00; 0.00; 0
118; 1.0000; 0.0000; 0.0000; 0.0000; -99.9900; 0.2272; 0.0163; 0.5151; 43.85; 0.26; 8.32; 43.85; 0.26; 8.32; 0.5736; 0.0049; 0.1565; 0.4037; 0.0057; 0.1804; 4.00; 0.04; 1.25; 0.00; 0.00; 0.00; 0.00; 0.00; 0.00; 0
119; 1.0000; 0.0000; 0.0000; 0.0000; -99.9900; 0.2016; 0.0159; 0.5027; 43.41; 0.24; 7.66; 43.41; 0.24; 7.66; 0.5712; 0.0050; 0.1573; 0.4060; 0.0057; 0.1790; 3.96; 0.04; 1.23; 0.00; 0.00; 0.00; 0.00; 0.00; 0.00; 0
120; 1.0000; 0.0000; 0.0000; 0.0000; -99.9900; 0.1890; 0.0159; 0.5023; 42.63; 0.25; 7.86; 42.63; 0.25; 7.86; 0.5669; 0.0050; 0.1578; 0.4126; 0.0056; 0.1773; 3.91; 0.04; 1.24; 0.00; 0.00; 0.00; 0.00; 0.00; 0.00; 0
121; 1.0000; 0.0000; 0.0000; 0.0000; -99.9900; 0.2106; 0.0155; 0.4910; 42.69; 0.25; 7.93; 42.69; 0.25; 7.93; 0.5635; 0.0050; 0.1594; 0.4166; 0.0056; 0.1773; 3.87; 0.04; 1.21; 0.00; 0.00; 0.00; 0.00; 0.00; 0.00; 0
122; 1.0000; 0.0000; 0.0000; 0.0000; -99.9900; 0.1800; 0.0158; 0.4994; 41.80; 0.24; 7.73; 41.80; 0.24; 7.73; 0.5594; 0.0051; 0.1604; 0.4192; 0.0057; 0.1812; 3.84; 0.04; 1.20; 0.00; 0.00; 0.00; 0.00; 0.00; 0.00; 0
123; 1.0000; 0.0000; 0.0000; 0.0000; -99.9900; 0.2128; 0.0160; 0.5053; 41.66; 0.25; 7.78; 41.66; 0.25; 7.78; 0.5560; 0.0051; 0.1617; 0.4215; 0.0058; 0.1833; 3.81; 0.04; 1.20; 0.00; 0.00; 0.00; 0.00; 0.00; 0.00; 0
124; 1.0000; 0.0000; 0.0000; 0.0000; -99.9900; 0.2050; 0.0158; 0.5004; 41.44; 0.24; 7.63; 41.44; 0.24; 7.63; 0.5529; 0.0051; 0.1627; 0.4247; 0.0059; 0.1869; 3.77; 0.04; 1.18; 0.00; 0.00; 0.00; 0.00; 0.00; 0.00; 0
125; 1.0000; 0.0000; 0.0000; 0.0000; -99.9900; 0.1790; 0.0159; 0.5033; 40.30; 0.24; 7.72; 40.30; 0.24; 7.72; 0.5487; 0.0052; 0.1634; 0.4269; 0.0059; 0.1879; 3.74; 0.04; 1.18; 0.00; 0.00; 0.00; 0.00; 0.00; 0.00; 0
126; 1.0000; 0.0000; 0.0000; 0.0000; -99.9900; 0.1898; 0.0161; 0.5099; 39.81; 0.25; 7.86; 39.81; 0.25; 7.86; 0.5444; 0.0052; 0.1643; 0.4321; 0.0060; 0.1894; 3.70; 0.04; 1.17; 0.00; 0.00; 0.00; 0.00; 0.00; 0.00; 0
127; 1.0000; 0.0000; 0.0000; 0.0000; -99.9900; 0.2060; 0.0162; 0.5119; 39.69; 0.25; 7.87; 39.69; 0.25; 7.87; 0.5416; 0.0052; 0.1653; 0.4375; 0.0060; 0.1909; 3.65; 0.04; 1.15; 0.00; 0.00; 0.00; 0.00; 0.00; 0.00; 0
128; 1.0000; 0.0000; 0.0000; 0.0000; -99.9900; 0.1839; 0.0164; 0.5172; 38.91; 0.25; 7.79; 38.91; 0.25; 7.79; 0.5389; 0.0053; 0.1672; 0.4386; 0.0062; 0.1946; 3.63; 0.04; 1.16; 0.00; 0.00; 0.00; 0.00; 0.00; 0.00; 0
129; 1.0000; 0.0000; 0.0000; 0.0000; -99.9900; 0.1785; 0.0160; 0.5046; 38.53; 0.24; 7.70; 38.53; 0.24; 7.70; 0.5346; 0.0053; 0.1681; 0.4402; 0.0061; 0.1944; 3.58; 0.04; 1.15; 0.00; 0.00; 0.00; 0.00; 0.00; 0.00; 0
130; 1.0000; 0.0000; 0.0000; 0.0000; -99.9900; 0.2215; 0.0158; 0.5009; 38.95; 0.23; 7.36; 38.95; 0.23; 7.36; 0.5306; 0.0053; 0.1686; 0.4450; 0.0061; 0.1942; 3.56; 0.04; 1.13; 0.00; 0.00; 0.00; 0.00; 0.00; 0.00; 0
131; 1.0000; 0.0000; 0.0000; 0.0000; -99.9900; 0.1566; 0.0160; 0.5061; 37.53; 0.23; 7.26; 37.53; 0.23; 7.26; 0.5274; 0.0054; 0.1710; 0.4518; 0.0062; 0.1959; 3.52; 0.04; 1.15; 0.00; 0.00; 0.00; 0.00; 0.00; 0.00; 0
132; 1.0000; 0.0000; 0.0000; 0.0000; -99.9900; 0.2059; 0.0159; 0.5035; 37.39; 0.23; 7.42; 37.39; 0.23; 7.42; 0.5248; 0.0055; 0.1735; 0.4576; 0.0063; 0.1986; 3.51; 0.04; 1.15; 0.00; 0.00; 0.00; 0.00; 0.00; 0.00; 0
133; 1.0000; 0.0000; 0.0000; 0.0000; -99.9900; 0.1931; 0.0160; 0.5074; 37.29; 0.23; 7.33; 37.29; 0.23; 7.33; 0.5201; 0.0055; 0.1750; 0.4614; 0.0063; 0.1978; 3.47; 0.04; 1.13; 0.00; 0.00; 0.00; 0.00; 0.00; 0.00; 0
134; 1.0000; 0.0000; 0.0000; 0.0000; -99.9900; 0.1818; 0.0163; 0.5140; 36.76; 0.23; 7.35; 36.76; 0.23; 7.35; 0.5167; 0.0056; 0.1780; 0.4619; 0.0064; 0.2010; 3.44; 0.04; 1.15; 0.00; 0.00; 0.00; 0.00; 0.00; 0.00; 0
135; 1.0000; 0.0000; 0.0000; 0.0000; -99.9900; 0.2079; 0.0162; 0.5128; 36.38; 0.22; 7.01; 36.38; 0.22; 7.01; 0.5126; 0.0057; 0.1807; 0.4632; 0.0065; 0.2063; 3.40; 0.04; 1.12; 0.00; 0.00; 0.00; 0.00; 0.00; 0.00; 0
136; 1.0000; 0.0000; 0.0000; 0.0000; -99.9900; 0.1592; 0.0158; 0.4987; 35.56; 0.23; 7.20; 35.56; 0.23; 7.20; 0.5085; 0.0058; 0.1826; 0.4646; 0.0066; 0.2084; 3.36; 0.03; 1.10; 0.00; 0.00; 0.00; 0.00; 0.00; 0.00; 0
137; 1.0000; 0.0000; 0.0000; 0.0000; -99.9900; 0.2043; 0.0166; 0.5252; 35.38; 0.23; 7.28; 35.38; 0.23; 7.28; 0.5052; 0.0059; 0.1860; 0.4676; 0.0067; 0.2132; 3.33; 0.04; 1.11; 0.00; 0.00; 0.00; 0.00; 0.00; 0.00; 0
138; 1.0000; 0.0000; 0.0000; 0.0000; -99.9900; 0.1881; 0.0162; 0.5138; 35.01; 0.22; 7.07; 35.01; 0.22; 7.07; 0.5025; 0.0059; 0.1860; 0.4742; 0.0067; 0.2118; 3.29; 0.03; 1.10; 0.00; 0.00; 0.00; 0.00; 0.00; 0.00; 0
139; 1.0000; 0.0000; 0.0000; 0.0000; -99.9900; 0.1940; 0.0162; 0.5122; 34.71; 0.22; 6.96; 34.71; 0.22; 6.96; 0.4981; 0.0059; 0.1868; 0.4784; 0.0067; 0.2127; 3.26; 0.03; 1.08; 0.00; 0.00; 0.00; 0.00; 0.00; 0.00; 0
140; 1.0000; 0.0000; 0.0000; 0.0000; -99.9900; 0.1763; 0.0164; 0.5186; 34.03; 0.22; 7.06; 34.03; 0.22; 7.06; 0.4957; 0.0059; 0.1877; 0.4821; 0.0067; 0.2132; 3.21; 0.03; 1.08; 0.00; 0.00; 0.00; 0.00; 0.00; 0.00; 0
141; 1.0000; 0.0000; 0.0000; 0.0000; -99.9900; 0.1911; 0.0163; 0.5166; 33.46; 0.23; 7.16; 33.46; 0.23; 7.16; 0.4909; 0.0059; 0.1875; 0.4864; 0.0067; 0.2124; 3.18; 0.03; 1.06; 0.00; 0.00; 0.00; 0.00; 0.00; 0.00; 0
142; 1.0000; 0.0000; 0.0000; 0.0000; -99.9900; 0.1802; 0.0165; 0.5226; 33.02; 0.22; 7.09; 33.02; 0.22; 7.09; 0.4855; 0.0060; 0.1892; 0.4889; 0.0068; 0.2150; 3.15; 0.03; 1.07; 0.00; 0.00; 0.00; 0.00; 0.00; 0.00; 0
143; 1.0000; 0.0000; 0.0000; 0.0000; -99.9900; 0.1805; 0.0162; 0.5124; 32.60; 0.22; 6.98; 32.60; 0.22; 6.98; 0.4814; 0.0060; 0.1890; 0.4941; 0.0068; 0.2142; 3.11; 0.03; 1.05; 0.00; 0.00; 0.00; 0.00; 0.00; 0.00; 0
144; 1.0000; 0.0000; 0.0000; 0.0000; -99.9900; 0.1754; 0.0160; 0.5063; 32.07; 0.22; 6.86; 32.07; 0.22; 6.86; 0.4779; 0.0060; 0.1904; 0.4993; 0.0069; 0.2170; 3.08; 0.03; 1.05; 0.00; 0.00; 0.00; 0.00; 0.00; 0.00; 0
145; 1.0000; 0.0000; 0.0000; 0.0000; -99.9900; 0.1934; 0.0163; 0.5166; 31.85; 0.21; 6.70; 31.85; 0.21; 6.70; 0.4769; 0.0060; 0.1893; 0.4997; 0.0068; 0.2152; 3.06; 0.03; 1.06; 0.00; 0.00; 0.00; 0.00; 0.00; 0.00; 0
146; 0.9990; 0.0010; 0.0010; 0.0010; -99.9900; 0.1718; 0.0160; 0.5052; 31.42; 0.21; 6.52; 31.40; 0.21; 6.57; 0.4700; 0.0061; 0.1921; 0.5049; 0.0070; 0.2199; 3.05; 0.03; 1.06; 0.00; 0.00; 0.00; 146.00; 0.00; 0.00; 0
147; 0.9990; 0.0010; 0.0000; 0.0000; -99.9900; 0.1842; 0.0163; 0.5144; 30.88; 0.21; 6.61; 30.85; 0.21; 6.66; 0.4667; 0.0061; 0.1941; 0.5091; 0.0070; 0.2212; 3.02; 0.03; 1.06; 0.00; 0.00; 0.00; 146.00; 0.00; 0.00; 0
148; 0.9990; 0.0010; 0.0000; 0.0000; -99.9900; 0.1726; 0.0159; 0.5035; 30.40; 0.21; 6.67; 30.38; 0.21; 6.71; 0.4619; 0.0061; 0.1936; 0.5153; 0.0069; 0.2190; 2.98; 0.03; 1.04; 0.00; 0.00; 0.00; 146.00; 0.00; 0.00; 0
149; 0.9990; 0.0010; 0.0000; 0.0000; -99.9900; 0.1752; 0.0159; 0.5010; 30.07; 0.21; 6.69; 30.05; 0.21; 6.73; 0.4587; 0.0061; 0.1943; 0.5139; 0.0071; 0.2252; 2.94; 0.03; 1.01; 0.00; 0.00; 0.00; 146.00; 0.00; 0.00; 0
150; 0.9990; 0.0010; 0.0000; 0.0000; -99.9900; 0.1696; 0.0157; 0.4975; 29.64; 0.21; 6.65; 29.61; 0.21; 6.70; 0.4527; 0.0062; 0.1964; 0.5240; 0.0071; 0.2246; 2.90; 0.03; 1.01; 0.00; 0.00; 0.00; 146.00; 0.00; 0.00; 0
151; 0.9980; 0.0014; 0.0010; 0.0010; -99.9900; 0.1800; 0.0160; 0.5041; 29.36; 0.20; 6.40; 29.31; 0.21; 6.48; 0.4470; 0.0063; 0.1998; 0.5266; 0.0073; 0.2298; 2.85; 0.03; 1.01; 0.00; 0.00; 0.00; 148.50; 2.50; 3.54; 0
152; 0.9970; 0.0017; 0.0010; 0.0010; -99.9900; 0.1731; 0.0159; 0.5020; 28.75; 0.20; 6.46; 28.68; 0.21; 6.57; 0.4428; 0.0063; 0.1992; 0.5289; 0.0073; 0.2305; 2.84; 0.03; 1.03; 0.00; 0.00; 0.00; 149.67; 1.86; 3.21; 0
153; 0.9980; 0.0014; 0.0000; 0.0000; -99.9900; 0.1931; 0.0165; 0.5203; 28.58; 0.20; 6.28; 28.53; 0.20; 6.38; 0.4375; 0.0064; 0.2009; 0.5336; 0.0073; 0.2313; 2.82; 0.03; 1.02; 0.00; 0.00; 0.00; 149.67; 1.86; 3.21; 0
154; 0.9980; 0.0014; 0.0000; 0.0000; -99.9900; 0.1632; 0.0159; 0.5022; 28.02; 0.20; 6.25; 27.96; 0.20; 6.36; 0.4359; 0.0064; 0.2019; 0.5389; 0.0073; 0.2312; 2.80; 0.03; 1.03; 0.00; 0.00; 0.00; 149.67; 1.86; 3.21; 0
155; 0.9980; 0.0014; 0.0000; 0.0000; -99.9900; 0.1506; 0.0159; 0.5024; 27.32; 0.20; 6.17; 27.26; 0.20; 6.28; 0.4304; 0.0064; 0.2037; 0.5466; 0.0074; 0.2324; 2.78; 0.03; 1.02; 0.00; 0.00; 0.00; 149.67; 1.86; 3.21; 0
156; 0.9980; 0.0014; 0.0000; 0.0000; -99.9900; 0.1643; 0.0162; 0.5112; 26.74; 0.20; 6.20; 26.68; 0.20; 6.31; 0.4238; 0.0065; 0.2048; 0.5548; 0.0073; 0.2321; 2.76; 0.03; 1.02; 0.00; 0.00; 0.00; 149.67; 1.86; 3.21; 0
157; 0.9980; 0.0014; 0.0000; 0.0000; -99.9900; 0.1909; 0.0160; 0.5062; 26.67; 0.20; 6.24; 26.62; 0.20; 6.35; 0.4170; 0.0065; 0.2058; 0.5652; 0.0073; 0.2316; 2.73; 0.03; 1.01; 0.00; 0.00; 0.00; 149.67; 1.86; 3.21; 0
158; 0.9980; 0.0014; 0.0000; 0.0000; -99.9900; 0.1322; 0.0156; 0.4923; 25.95; 0.19; 6.13; 25.90; 0.20; 6.23; 0.4139; 0.0066; 0.2078; 0.5654; 0.0075; 0.2384; 2.70; 0.03; 1.00; 0.00; 0.00; 0.00; 149.67; 1.86; 3.21; 0
159; 0.9980; 0.0014; 0.0000; 0.0000; -99.9900; 0.1617; 0.0162; 0.5105; 25.54; 0.19; 6.02; 25.49; 0.19; 6.13; 0.4069; 0.0066; 0.2084; 0.5728; 0.0076; 0.2394; 2.67; 0.03; 0.99; 0.00; 0.00; 0.00; 149.67; 1.86; 3.21; 0
160; 0.9980; 0.0014; 0.0000; 0.0000; -99.9900; 0.1739; 0.0158; 0.5003; 25.58; 0.18; 5.82; 25.53; 0.19; 5.93; 0.4002; 0.0066; 0.2093; 0.5813; 0.0076; 0.2391; 2.64; 0.03; 0.97; 0.00; 0.00; 0.00; 149.67; 1.86; 3.21; 0
161; 0.9980; 0.0014; 0.0000; 0.0000; -99.9900; 0.1501; 0.0162; 0.5125; 24.64; 0.18; 5.68; 24.59; 0.18; 5.78; 0.3974; 0.0067; 0.2121; 0.5856; 0.0076; 0.2397; 2.60; 0.03; 0.97; 0.00; 0.00; 0.00; 149.67; 1.86; 3.21; 0
162; 0.9970; 0.0017; 0.0010; 0.0010; -99.9900; 0.1571; 0.0160; 0.5052; 24.21; 0.18; 5.76; 24.15; 0.19; 5.87; 0.3933; 0.0067; 0.2120; 0.5838; 0.0077; 0.2421; 2.57; 0.03; 0.96; 0.00; 0.00; 0.00; 152.75; 3.35; 6.70; 0
163; 0.9970; 0.0017; 0.0000; 0.0000; -99.9900; 0.1649; 0.0166; 0.5239; 23.89; 0.19; 5.96; 23.83; 0.19; 6.06; 0.3882; 0.0068; 0.2138; 0.5841; 0.0079; 0.2479; 2.54; 0.03; 0.97; 0.00; 0.00; 0.00; 152.75; 3.35; 6.70; 0
164; 0.9970; 0.0017; 0.0000; 0.0000; -99.9900; 0.1459; 0.0161; 0.5081; 23.38; 0.18; 5.68; 23.32; 0.18; 5.79; 0.3818; 0.0068; 0.2163; 0.5897; 0.0081; 0.2548; 2.51; 0.03; 0.98; 0.00; 0.00; 0.00; 152.75; 3.35; 6.70; 0
165; 0.9940; 0.0024; 0.0030; 0.0017; -99.9900; 0.1728; 0.0163; 0.5148; 23.06; 0.18; 5.61; 22.95; 0.18; 5.78; 0.3778; 0.0069; 0.2190; 0.5961; 0.0080; 0.2532; 2.48; 0.03; 0.97; 0.00; 0.00; 0.00; 158.00; 3.06; 8.08; 0
166; 0.9930; 0.0026; 0.0010; 0.0010; -99.9900; 0.1329; 0.0159; 0.5005; 22.45; 0.18; 5.62; 22.32; 0.18; 5.81; 0.3734; 0.0069; 0.2188; 0.6002; 0.0080; 0.2521; 2.45; 0.03; 0.95; 0.00; 0.00; 0.00; 159.00; 2.83; 8.00; 0
167; 0.9930; 0.0026; 0.0000; 0.0000; -99.9900; 0.1504; 0.0163; 0.5128; 22.06; 0.17; 5.47; 21.93; 0.18; 5.68; 0.3669; 0.0070; 0.2201; 0.6093; 0.0080; 0.2535; 2.42; 0.03; 0.95; 0.00; 0.00; 0.00; 159.00; 2.83; 8.00; 0
168; 0.9930; 0.0026; 0.0000; 0.0000; -99.9900; 0.1590; 0.0159; 0.5025; 21.83; 0.17; 5.44; 21.69; 0.18; 5.66; 0.3624; 0.0070; 0.2215; 0.6117; 0.0081; 0.2543; 2.40; 0.03; 0.96; 0.00; 0.00; 0.00; 159.00; 2.83; 8.00; 0
169; 0.9920; 0.0028; 0.0010; 0.0010; -99.9900; 0.1387; 0.0160; 0.5030; 21.27; 0.17; 5.27; 21.12; 0.17; 5.52; 0.3591; 0.0070; 0.2216; 0.6090; 0.0082; 0.2594; 2.38; 0.03; 0.95; 0.00; 0.00; 0.00; 160.11; 2.73; 8.19; 0
170; 0.9910; 0.0030; 0.0010; 0.0010; -99.9900; 0.1599; 0.0163; 0.5125; 20.98; 0.17; 5.24; 20.81; 0.17; 5.53; 0.3540; 0.0071; 0.2229; 0.6166; 0.0082; 0.2591; 2.35; 0.03; 0.94; 0.00; 0.00; 0.00; 161.10; 2.64; 8.33; 0
171; 0.9910; 0.0030; 0.0000; 0.0000; -99.9900; 0.1518; 0.0164; 0.5170; 20.57; 0.17; 5.23; 20.39; 0.17; 5.53; 0.3513; 0.0070; 0.2210; 0.6235; 0.0082; 0.2567; 2.34; 0.03; 0.94; 0.00; 0.00; 0.00; 161.10; 2.64; 8.33; 0
172; 0.9900; 0.0031; 0.0010; 0.0010; -99.9900; 0.1510; 0.0162; 0.5095; 20.19; 0.16; 5.07; 20.00; 0.17; 5.40; 0.3456; 0.0071; 0.2229; 0.6278; 0.0083; 0.2615; 2.30; 0.03; 0.93; 0.00; 0.00; 0.00; 162.09; 2.58; 8.56; 0
173; 0.9890; 0.0033; 0.0010; 0.0010; -99.9900; 0.1200; 0.0161; 0.5067; 19.47; 0.16; 5.13; 19.27; 0.17; 5.46; 0.3391; 0.0072; 0.2251; 0.6342; 0.0084; 0.2644; 2.27; 0.03; 0.91; 0.00; 0.00; 0.00; 163.00; 2.53; 8.75; 0
174; 0.9890; 0.0033; 0.0000; 0.0000; -99.9900; 0.1248; 0.0160; 0.5018; 18.90; 0.16; 5.07; 18.70; 0.17; 5.39; 0.3345; 0.0072; 0.2249; 0.6369; 0.0085; 0.2666; 2.26; 0.03; 0.90; 0.00; 0.00; 0.00; 163.00; 2.53; 8.75; 0
175; 0.9880; 0.0034; 0.0010; 0.0010; -99.9900; 0.1638; 0.0165; 0.5195; 18.86; 0.16; 4.88; 18.64; 0.17; 5.23; 0.3301; 0.0071; 0.2240; 0.6469; 0.0083; 0.2609; 2.24; 0.03; 0.91; 0.00; 0.00; 0.00; 163.92; 2.50; 9.01; 0
176; 0.9850; 0.0038; 0.0030; 0.0017; -99.9900; 0.1217; 0.0162; 0.5079; 18.12; 0.15; 4.84; 17.87; 0.16; 5.22; 0.3235; 0.0071; 0.2229; 0.6544; 0.0083; 0.2592; 2.21; 0.03; 0.90; 0.00; 0.00; 0.00; 166.19; 2.35; 9.42; 0
177; 0.9850; 0.0038; 0.0000; 0.0000; -99.9900; 0.1428; 0.0165; 0.5184; 17.94; 0.15; 4.85; 17.69; 0.17; 5.23; 0.3212; 0.0071; 0.2224; 0.6569; 0.0081; 0.2550; 2.19; 0.03; 0.89; 0.00; 0.00; 0.00; 166.19; 2.35; 9.42; 0
178; 0.9820; 0.0042; 0.0030; 0.0017; -99.9900; 0.1267; 0.0164; 0.5141; 17.36; 0.16; 4.87; 17.07; 0.17; 5.27; 0.3145; 0.0071; 0.2217; 0.6604; 0.0083; 0.2590; 2.17; 0.03; 0.91; 0.00; 0.00; 0.00; 168.05; 2.22; 9.67; 0
179; 0.9800; 0.0044; 0.0020; 0.0014; -99.9900; 0.1184; 0.0167; 0.5231; 16.73; 0.15; 4.78; 16.43; 0.16; 5.18; 0.3119; 0.0071; 0.2238; 0.6571; 0.0085; 0.2653; 2.14; 0.03; 0.89; 0.00; 0.00; 0.00; 169.10; 2.13; 9.75; 0
180; 0.9750; 0.0049; 0.0050; 0.0022; -99.9900; 0.1481; 0.0167; 0.5202; 16.54; 0.15; 4.75; 16.17; 0.17; 5.22; 0.3062; 0.0071; 0.2232; 0.6634; 0.0085; 0.2655; 2.13; 0.03; 0.90; 0.00; 0.00; 0.00; 171.19; 1.91; 9.76; 0
181; 0.9730; 0.0051; 0.0020; 0.0014; -99.9900; 0.0952; 0.0166; 0.5168; 15.78; 0.15; 4.55; 15.40; 0.16; 5.05; 0.3021; 0.0071; 0.2227; 0.6724; 0.0084; 0.2617; 2.11; 0.03; 0.89; 0.00; 0.00; 0.00; 171.89; 1.84; 9.73; 0
182; 0.9720; 0.0052; 0.0010; 0.0010; -99.9900; 0.1300; 0.0166; 0.5175; 15.51; 0.15; 4.57; 15.10; 0.16; 5.11; 0.2975; 0.0072; 0.2233; 0.6772; 0.0084; 0.2633; 2.09; 0.03; 0.88; 0.00; 0.00; 0.00; 172.24; 1.81; 9.74; 0
183; 0.9710; 0.0053; 0.0010; 0.0010; -99.9900; 0.1061; 0.0169; 0.5254; 14.89; 0.15; 4.54; 14.48; 0.16; 5.06; 0.2924; 0.0072; 0.2239; 0.6800; 0.0086; 0.2669; 2.05; 0.03; 0.85; 0.00; 0.00; 0.00; 172.60; 1.78; 9.77; 0
184; 0.9620; 0.0060; 0.0090; 0.0030; -99.9900; 0.1209; 0.0173; 0.5359; 14.55; 0.14; 4.47; 14.07; 0.16; 5.05; 0.2846; 0.0073; 0.2252; 0.6880; 0.0087; 0.2689; 2.03; 0.03; 0.86; 0.00; 0.00; 0.00; 175.23; 1.57; 9.83; 0
185; 0.9560; 0.0065; 0.0050; 0.0022; -99.9900; 0.1431; 0.0165; 0.5114; 14.54; 0.14; 4.34; 13.98; 0.16; 5.01; 0.2817; 0.0073; 0.2257; 0.6876; 0.0089; 0.2743; 2.02; 0.03; 0.86; 0.00; 0.00; 0.00; 176.34; 1.47; 9.76; 0
186; 0.9500; 0.0069; 0.0060; 0.0024; -99.9900; 0.0951; 0.0164; 0.5066; 13.88; 0.13; 4.14; 13.28; 0.15; 4.84; 0.2758; 0.0074; 0.2275; 0.6936; 0.0089; 0.2736; 1.99; 0.03; 0.85; 0.00; 0.00; 0.00; 177.50; 1.37; 9.67; 0
187; 0.9430; 0.0073; 0.0080; 0.0028; -99.9900; 0.1165; 0.0173; 0.5308; 13.47; 0.14; 4.15; 12.80; 0.16; 4.90; 0.2722; 0.0074; 0.2279; 0.6930; 0.0091; 0.2790; 1.96; 0.03; 0.86; 0.00; 0.00; 0.00; 178.81; 1.25; 9.56; 0
188; 0.9320; 0.0080; 0.0110; 0.0033; -99.9900; 0.1221; 0.0169; 0.5173; 13.22; 0.13; 3.98; 12.44; 0.15; 4.85; 0.2662; 0.0075; 0.2278; 0.6989; 0.0093; 0.2830; 1.92; 0.03; 0.83; 0.00; 0.00; 0.00; 180.28; 1.13; 9.38; 0
189; 0.9210; 0.0085; 0.0120; 0.0034; -99.9900; 0.0966; 0.0165; 0.4999; 12.70; 0.13; 3.90; 11.85; 0.15; 4.79; 0.2616; 0.0075; 0.2266; 0.7074; 0.0092; 0.2798; 1.90; 0.03; 0.83; 0.00; 0.00; 0.00; 181.57; 1.02; 9.20; 0
190; 0.9130; 0.0089; 0.0070; 0.0026; -99.9900; 0.1176; 0.0173; 0.5239; 12.35; 0.13; 3.78; 11.42; 0.15; 4.74; 0.2574; 0.0076; 0.2282; 0.7125; 0.0092; 0.2789; 1.87; 0.03; 0.83; 0.00; 0.00; 0.00; 182.24; 0.97; 9.11; 0
191; 0.9060; 0.0092; 0.0070; 0.0026; -99.9900; 0.0930; 0.0177; 0.5339; 11.88; 0.13; 3.80; 10.91; 0.15; 4.77; 0.2502; 0.0076; 0.2285; 0.7143; 0.0095; 0.2857; 1.82; 0.03; 0.79; 0.00; 0.00; 0.00; 182.88; 0.93; 9.06; 0
192; 0.8940; 0.0097; 0.0130; 0.0036; -99.9900; 0.0805; 0.0171; 0.5122; 11.37; 0.12; 3.65; 10.31; 0.15; 4.68; 0.2423; 0.0076; 0.2274; 0.7242; 0.0094; 0.2812; 1.79; 0.03; 0.77; 0.00; 0.00; 0.00; 183.98; 0.87; 9.00; 0
193; 0.8810; 0.0102; 0.0140; 0.0037; -99.9900; 0.1086; 0.0177; 0.5246; 11.04; 0.12; 3.58; 9.89; 0.15; 4.64; 0.2407; 0.0076; 0.2264; 0.7250; 0.0094; 0.2790; 1.79; 0.03; 0.77; 0.00; 0.00; 0.00; 185.02; 0.81; 8.94; 0
194; 0.8620; 0.0109; 0.0170; 0.0041; -99.9900; 0.0809; 0.0178; 0.5217; 10.68; 0.12; 3.48; 9.40; 0.15; 4.62; 0.2378; 0.0077; 0.2247; 0.7296; 0.0095; 0.2779; 1.77; 0.03; 0.76; 0.00; 0.00; 0.00; 186.12; 0.75; 8.88; 0
195; 0.8520; 0.0112; 0.0100; 0.0031; -99.9900; 0.1367; 0.0184; 0.5361; 10.48; 0.11; 3.31; 9.09; 0.14; 4.57; 0.2315; 0.0078; 0.2266; 0.7312; 0.0099; 0.2890; 1.75; 0.03; 0.76; 0.00; 0.00; 0.00; 186.71; 0.73; 8.86; 0
196; 0.8400; 0.0116; 0.0130; 0.0036; -99.9900; 0.0797; 0.0183; 0.5289; 9.98; 0.11; 3.21; 8.55; 0.14; 4.45; 0.2244; 0.0078; 0.2262; 0.7409; 0.0099; 0.2858; 1.73; 0.03; 0.75; 0.00; 0.00; 0.00; 187.46; 0.70; 8.86; 0
197; 0.8220; 0.0121; 0.0210; 0.0045; -99.9900; 0.0881; 0.0184; 0.5253; 9.59; 0.11; 3.17; 8.09; 0.14; 4.40; 0.2232; 0.0079; 0.2255; 0.7440; 0.0099; 0.2850; 1.72; 0.03; 0.74; 0.00; 0.00; 0.00; 188.55; 0.66; 8.88; 0
198; 0.7940; 0.0128; 0.0270; 0.0051; -99.9900; 0.0932; 0.0191; 0.5385; 9.34; 0.11; 3.05; 7.65; 0.14; 4.35; 0.2168; 0.0079; 0.2223; 0.7469; 0.0102; 0.2884; 1.69; 0.03; 0.72; 0.00; 0.00; 0.00; 189.77; 0.61; 8.87; 0
199; 0.7650; 0.0134; 0.0290; 0.0053; -99.9900; 0.0814; 0.0191; 0.5291; 9.03; 0.10; 2.88; 7.18; 0.13; 4.25; 0.2128; 0.0081; 0.2228; 0.7522; 0.0103; 0.2840; 1.66; 0.03; 0.71; 0.00; 0.00; 0.00; 190.89; 0.57; 8.84; 0
200; 0.7410; 0.0139; 0.0230; 0.0047; -99.9900; 0.0572; 0.0196; 0.5345; 8.50; 0.11; 2.91; 6.59; 0.13; 4.19; 0.2013; 0.0082; 0.2229; 0.7683; 0.0103; 0.2803; 1.62; 0.03; 0.71; 0.00; 0.00; 0.00; 191.69; 0.55; 8.83; 0
Population 3: Keawawa
0; 1.0000; 0.0000; 0.0000; 0.0000; -99.9900;      0;      0;      0; 4.00; 0.00; 0.00; 4.00; 0.00; 0.00; 0.8750; 0.0000; 0.0000; 0.0000; 0.0000; 0.0000; 8.00; 0.00; 0.00; 0.00; 0.00; 0.00; 0.00; 0.00; 0.00; 0
1; 0.5530; 0.0157; 0.4470; 0.0157; -99.9900; -0.2642; 0.0084; 0.2452; 3.10; 0.03; 0.73; 1.91; 0.05; 1.51; 0.8282; 0.0019; 0.0451; 0.0000; 0.0000; 0.0000; 6.19; 0.06; 1.46; 0.00; 0.00; 0.00; 1.00; 0.00; 0.00; 0
2; 0.3360; 0.0149; 0.2210; 0.0131; -99.9900; 0.5891; 0.0263; 0.5766; 6.13; 0.18; 3.34; 2.30; 0.11; 3.39; 0.7826; 0.0030; 0.0557; 0.0000; 0.0000; 0.0000; 5.67; 0.08; 1.52; 0.00; 0.00; 0.00; 1.33; 0.02; 0.47; 2
3; 0.2090; 0.0129; 0.1320; 0.0107; -99.9900; 0.0415; 0.0275; 0.4816; 6.02; 0.24; 3.52; 1.49; 0.09; 2.89; 0.7561; 0.0045; 0.0651; 0.0000; 0.0000; 0.0000; 5.15; 0.11; 1.54; 0.00; 0.00; 0.00; 1.61; 0.03; 0.75; 2
4; 0.1370; 0.0109; 0.0730; 0.0082; -99.9900; 0.2261; 0.0433; 0.5932; 7.15; 0.38; 4.45; 1.18; 0.09; 2.94; 0.7376; 0.0059; 0.0696; 0.0339; 0.0075; 0.0880; 5.00; 0.14; 1.59; 0.00; 0.00; 0.00; 1.81; 0.03; 0.98; 2
5; 0.0690; 0.0080; 0.0610; 0.0076; -99.9900; 0.1503; 0.0549; 0.6141; 7.88; 0.56; 4.69; 0.69; 0.07; 2.35; 0.7205; 0.0099; 0.0824; 0.0570; 0.0116; 0.0962; 4.77; 0.19; 1.59; 0.00; 0.00; 0.00; 2.01; 0.04; 1.23; 2
6; 0.0410; 0.0063; 0.0280; 0.0052; -99.9900; 0.1717; 0.0707; 0.5610; 8.44; 0.64; 4.07; 0.49; 0.06; 1.89; 0.6976; 0.0132; 0.0846; 0.0998; 0.0224; 0.1436; 4.44; 0.18; 1.18; 0.00; 0.00; 0.00; 2.13; 0.04; 1.39; 2
7; 0.0250; 0.0049; 0.0150; 0.0038; -99.9900; 0.1001; 0.0885; 0.5524; 8.68; 0.89; 4.43; 0.36; 0.05; 1.57; 0.6668; 0.0195; 0.0973; 0.1338; 0.0317; 0.1587; 4.08; 0.28; 1.41; 0.00; 0.00; 0.00; 2.21; 0.05; 1.50; 2
8; 0.0200; 0.0044; 0.0100; 0.0031; -99.9900; -0.0674; 0.0923; 0.4425; 5.85; 1.08; 4.85; 0.24; 0.04; 1.12; 0.6490; 0.0256; 0.1147; 0.1731; 0.0473; 0.2115; 3.55; 0.17; 0.76; 0.00; 0.00; 0.00; 2.26; 0.05; 1.60; 2
9; 0.0130; 0.0036; 0.0080; 0.0028; -99.9900; 0.1008; 0.1037; 0.4275; 4.15; 0.97; 3.51; 0.18; 0.02; 0.73; 0.6542; 0.0375; 0.1352; 0.1141; 0.0616; 0.2221; 3.62; 0.18; 0.65; 0.00; 0.00; 0.00; 2.32; 0.05; 1.71; 2
10; 0.0100; 0.0031; 0.0010; 0.0010; -99.9900; 0.3403; 0.2133; 0.6399; 4.50; 0.73; 2.32; 0.16; 0.02; 0.64; 0.6538; 0.0549; 0.1736; 0.0911; 0.0795; 0.2515; 3.80; 0.36; 1.14; 0.00; 0.00; 0.00; 2.33; 0.05; 1.72; 2
11; 0.0110; 0.0033; 0.0030; 0.0017; -99.9900; 0.0602; 0.2895; 0.7658; 3.00; 0.38; 1.26; 0.14; 0.01; 0.46; 0.6395; 0.0699; 0.2318; 0.0909; 0.0909; 0.3015; 3.64; 0.41; 1.36; 0.00; 0.00; 0.00; 2.35; 0.06; 1.78; 2
12; 0.0090; 0.0030; 0.0010; 0.0010; -99.9900; 0.4576; 0.2130; 0.6024; 2.67; 0.47; 1.41; 0.14; 0.01; 0.44; 0.7257; 0.0193; 0.0580; 0.0741; 0.0563; 0.1690; 4.00; 0.29; 0.87; 0.00; 0.00; 0.00; 2.36; 0.06; 1.81; 2
13; 0.0080; 0.0028; 0.0000; 0.0000; -99.9900; 0.2832; 0.2610; 0.6394; 3.13; 0.67; 1.89; 0.13; 0.01; 0.46; 0.7288; 0.0173; 0.0489; 0.0000; 0.0000; 0.0000; 3.88; 0.23; 0.64; 0.00; 0.00; 0.00; 2.36; 0.06; 1.81; 2
14; 0.0040; 0.0020; 0.0000; 0.0000; -99.9900; 0.0000; 0.1655; 0.3311; 2.25; 0.25; 0.50; 0.11; 0.01; 0.34; 0.7153; 0.0347; 0.0694; 0.0000; 0.0000; 0.0000; 3.75; 0.25; 0.50; 0.00; 0.00; 0.00; 2.36; 0.06; 1.81; 2
15; 0.0050; 0.0022; 0.0000; 0.0000; -99.9900; 0.3466; 0.2001; 0.4002; 2.80; 0.80; 1.79; 0.11; 0.01; 0.38; 0.7139; 0.0361; 0.0807; 0.0667; 0.0667; 0.1491; 3.80; 0.20; 0.45; 0.00; 0.00; 0.00; 2.36; 0.06; 1.81; 2
16; 0.0050; 0.0022; 0.0000; 0.0000; -99.9900; 0.1014; 0.1014; 0.2027; 3.40; 1.40; 3.13; 0.12; 0.01; 0.44; 0.7296; 0.0204; 0.0455; 0.0222; 0.0222; 0.0497; 3.80; 0.20; 0.45; 0.00; 0.00; 0.00; 2.36; 0.06; 1.81; 2
17; 0.0060; 0.0024; 0.0000; 0.0000; -99.9900; 0.5686; 0.3064; 0.6129; 4.67; 1.36; 3.33; 0.12; 0.02; 0.52; 0.7262; 0.0386; 0.0944; 0.0500; 0.0500; 0.1225; 4.50; 0.72; 1.76; 0.00; 0.00; 0.00; 2.36; 0.06; 1.81; 2
18; 0.0070; 0.0026; 0.0000; 0.0000; -99.9900; 0.4759; 0.3203; 0.7163; 3.57; 0.75; 1.99; 0.14; 0.01; 0.47; 0.7210; 0.0148; 0.0391; 0.0000; 0.0000; 0.0000; 3.86; 0.14; 0.38; 0.00; 0.00; 0.00; 2.36; 0.06; 1.81; 2
19; 0.0060; 0.0024; 0.0000; 0.0000; -99.9900; 0.1277; 0.3105; 0.6209; 2.17; 0.17; 0.41; 0.13; 0.01; 0.40; 0.7431; 0.0273; 0.0668; 0.0833; 0.0833; 0.2041; 4.17; 0.40; 0.98; 0.00; 0.00; 0.00; 2.36; 0.06; 1.81; 2
20; 0.0080; 0.0028; 0.0000; 0.0000; -99.9900; 0.8286; 0.2270; 0.5076; 3.63; 0.65; 1.85; 0.13; 0.02; 0.48; 0.6604; 0.0445; 0.1260; 0.1250; 0.0818; 0.2315; 3.50; 0.27; 0.76; 0.00; 0.00; 0.00; 2.36; 0.06; 1.81; 2
21; 0.0100; 0.0031; 0.0000; 0.0000; -99.9900; 0.1566; 0.1964; 0.5556; 3.50; 0.70; 2.22; 0.12; 0.02; 0.50; 0.6662; 0.0374; 0.1182; 0.0500; 0.0500; 0.1581; 3.50; 0.22; 0.71; 0.00; 0.00; 0.00; 2.36; 0.06; 1.81; 2
22; 0.0070; 0.0026; 0.0000; 0.0000; -99.9900; 0.4570; 0.1902; 0.5031; 4.29; 0.89; 2.36; 0.12; 0.02; 0.50; 0.6471; 0.0496; 0.1314; 0.0918; 0.0709; 0.1877; 3.43; 0.30; 0.79; 0.00; 0.00; 0.00; 2.36; 0.06; 1.81; 2
23; 0.0040; 0.0020; 0.0000; 0.0000; -99.9900; 0.4457; 0.2747; 0.6143; 3.75; 1.44; 2.87; 0.14; 0.01; 0.46; 0.7376; 0.0428; 0.0857; 0.0000; 0.0000; 0.0000; 4.25; 0.63; 1.26; 0.00; 0.00; 0.00; 2.36; 0.06; 1.81; 2
24; 0.0060; 0.0024; 0.0000; 0.0000; -99.9900; -0.1352; 0.2911; 0.5042; 2.67; 0.42; 1.03; 0.14; 0.01; 0.40; 0.7448; 0.0327; 0.0801; 0.0000; 0.0000; 0.0000; 4.50; 0.72; 1.76; 0.00; 0.00; 0.00; 2.36; 0.06; 1.81; 2
25; 0.0060; 0.0024; 0.0000; 0.0000; -99.9900; 0.3662; 0.2011; 0.3482; 3.83; 1.05; 2.56; 0.13; 0.01; 0.47; 0.7739; 0.0192; 0.0469; 0.0000; 0.0000; 0.0000; 4.83; 0.54; 1.33; 0.00; 0.00; 0.00; 2.36; 0.06; 1.81; 2
26; 0.0080; 0.0028; 0.0000; 0.0000; -99.9900; -0.0456; 0.2041; 0.4082; 3.00; 1.00; 2.83; 0.14; 0.02; 0.47; 0.7119; 0.0357; 0.1010; 0.0625; 0.0625; 0.1768; 4.00; 0.50; 1.41; 0.00; 0.00; 0.00; 2.36; 0.06; 1.81; 2
27; 0.0060; 0.0024; 0.0000; 0.0000; -99.9900; 0.2811; 0.1896; 0.4644; 5.33; 2.62; 6.41; 0.13; 0.02; 0.69; 0.7173; 0.0314; 0.0770; 0.0833; 0.0833; 0.2041; 4.17; 0.60; 1.47; 0.00; 0.00; 0.00; 2.36; 0.06; 1.81; 2
28; 0.0070; 0.0026; 0.0000; 0.0000; -99.9900; 0.8433; 0.2082; 0.4165; 6.57; 3.01; 7.96; 0.14; 0.03; 0.87; 0.7474; 0.0238; 0.0629; 0.0357; 0.0357; 0.0945; 4.57; 0.53; 1.40; 0.00; 0.00; 0.00; 2.36; 0.06; 1.81; 2
29; 0.0070; 0.0026; 0.0000; 0.0000; -99.9900; 0.2419; 0.2749; 0.6733; 3.43; 0.72; 1.90; 0.11; 0.01; 0.43; 0.7148; 0.0196; 0.0518; 0.0714; 0.0714; 0.1890; 3.86; 0.14; 0.38; 0.00; 0.00; 0.00; 2.36; 0.06; 1.81; 2
30; 0.0040; 0.0020; 0.0000; 0.0000; -99.9900; -0.0353; 0.1843; 0.4877; 2.25; 0.25; 0.50; 0.09; 0.01; 0.32; 0.7431; 0.0069; 0.0139; 0.0000; 0.0000; 0.0000; 4.00; 0.00; 0.00; 0.00; 0.00; 0.00; 2.36; 0.06; 1.81; 2
31; 0.0050; 0.0022; 0.0000; 0.0000; -99.9900; 0.8283; 0.4228; 0.7324; 5.20; 2.71; 6.06; 0.11; 0.02; 0.60; 0.6821; 0.0234; 0.0524; 0.1375; 0.0976; 0.2183; 3.80; 0.20; 0.45; 0.00; 0.00; 0.00; 2.36; 0.06; 1.81; 2
32; 0.0060; 0.0024; 0.0000; 0.0000; -99.9900; 0.0000; 0.0910; 0.2034; 3.83; 1.28; 3.13; 0.12; 0.01; 0.47; 0.6947; 0.0267; 0.0654; 0.0500; 0.0500; 0.1225; 3.83; 0.17; 0.41; 0.00; 0.00; 0.00; 2.36; 0.06; 1.81; 2
33; 0.0030; 0.0017; 0.0000; 0.0000; -99.9900; 0.2939; 0.3993; 0.5646; 2.00; 0.00; 0.00; 0.11; 0.01; 0.33; 0.7500; 0.0000; 0.0000; 0.0000; 0.0000; 0.0000; 4.00; 0.00; 0.00; 0.00; 0.00; 0.00; 2.36; 0.06; 1.81; 2
34; 0.0030; 0.0017; 0.0000; 0.0000; -99.9900;      0;      0;      0; 2.00; 0.00; 0.00; 0.10; 0.01; 0.34; 0.7500; 0.0000; 0.0000; 0.0000; 0.0000; 0.0000; 4.00; 0.00; 0.00; 0.00; 0.00; 0.00; 2.36; 0.06; 1.81; 2
35; 0.0020; 0.0014; 0.0000; 0.0000; -99.9900; 0.6264; 0.6264; 0.8858; 2.00; 0.00; 0.00; 0.10; 0.01; 0.32; 0.7500; 0.0000; 0.0000; 0.0000; 0.0000; 0.0000; 4.00; 0.00; 0.00; 0.00; 0.00; 0.00; 2.36; 0.06; 1.81; 2
36; 0.0020; 0.0014; 0.0000; 0.0000; -99.9900; 0.0000; 0.0000; 0.0000; 2.00; 0.00; 0.00; 0.10; 0.01; 0.31; 0.6875; 0.0625; 0.0884; 0.2500; 0.2500; 0.3536; 3.50; 0.50; 0.71; 0.00; 0.00; 0.00; 2.36; 0.06; 1.81; 2
37; 0.0040; 0.0020; 0.0000; 0.0000; -99.9900; 1.0700; 1.0700; 1.5133; 3.25; 1.25; 2.50; 0.11; 0.01; 0.39; 0.6454; 0.0363; 0.0727; 0.1607; 0.1180; 0.2360; 3.25; 0.25; 0.50; 0.00; 0.00; 0.00; 2.36; 0.06; 1.81; 2
38; 0.0050; 0.0022; 0.0000; 0.0000; -99.9900; 0.1352; 0.1352; 0.2341; 3.00; 1.00; 2.24; 0.11; 0.01; 0.40; 0.6913; 0.0366; 0.0818; 0.0286; 0.0286; 0.0639; 3.60; 0.24; 0.55; 0.00; 0.00; 0.00; 2.36; 0.06; 1.81; 2
39; 0.0070; 0.0026; 0.0000; 0.0000; -99.9900; 0.1347; 0.1896; 0.3793; 2.86; 0.59; 1.57; 0.11; 0.01; 0.40; 0.6920; 0.0276; 0.0731; 0.0714; 0.0714; 0.1890; 3.57; 0.20; 0.53; 0.00; 0.00; 0.00; 2.36; 0.06; 1.81; 2
40; 0.0040; 0.0020; 0.0000; 0.0000; -99.9900; 0.3517; 0.2114; 0.4228; 4.75; 1.60; 3.20; 0.11; 0.01; 0.45; 0.6808; 0.0434; 0.0867; 0.0982; 0.0608; 0.1216; 4.00; 0.41; 0.82; 0.00; 0.00; 0.00; 2.36; 0.06; 1.81; 2
41; 0.0110; 0.0033; 0.0000; 0.0000; -99.9900; 0.5435; 0.7419; 1.2849; 4.00; 1.21; 4.02; 0.13; 0.02; 0.64; 0.7157; 0.0163; 0.0541; 0.0702; 0.0496; 0.1643; 3.91; 0.16; 0.54; 0.00; 0.00; 0.00; 2.36; 0.06; 1.81; 2
42; 0.0070; 0.0026; 0.0000; 0.0000; -99.9900; 0.1045; 0.1147; 0.3244; 3.57; 0.65; 1.72; 0.11; 0.01; 0.43; 0.6213; 0.0425; 0.1125; 0.1143; 0.0738; 0.1952; 3.14; 0.26; 0.69; 0.00; 0.00; 0.00; 2.36; 0.06; 1.81; 2
43; 0.0050; 0.0022; 0.0000; 0.0000; -99.9900; 0.0783; 0.2421; 0.5930; 3.00; 0.45; 1.00; 0.13; 0.01; 0.39; 0.6208; 0.0368; 0.0822; 0.1000; 0.1000; 0.2236; 3.00; 0.32; 0.71; 0.00; 0.00; 0.00; 2.36; 0.06; 1.81; 2
44; 0.0020; 0.0014; 0.0000; 0.0000; -99.9900; 0.7085; 0.9962; 1.4089; 2.50; 0.50; 0.71; 0.11; 0.01; 0.35; 0.7083; 0.0417; 0.0589; 0.0000; 0.0000; 0.0000; 3.50; 0.50; 0.71; 0.00; 0.00; 0.00; 2.36; 0.06; 1.81; 2
45; 0.0030; 0.0017; 0.0000; 0.0000; -99.9900;      0;      0;      0; 2.00; 0.00; 0.00; 0.11; 0.01; 0.34; 0.7083; 0.0417; 0.0722; 0.1667; 0.1667; 0.2887; 3.67; 0.33; 0.58; 0.00; 0.00; 0.00; 2.36; 0.06; 1.81; 2
46; 0.0020; 0.0014; 0.0000; 0.0000; -99.9900; 0.0000; 0.0000; 0.0000; 2.00; 0.00; 0.00; 0.10; 0.01; 0.32; 0.6875; 0.0625; 0.0884; 0.2500; 0.2500; 0.3536; 3.50; 0.50; 0.71; 0.00; 0.00; 0.00; 2.36; 0.06; 1.81; 2
47; 0.0020; 0.0014; 0.0000; 0.0000; -99.9900; 1.3863; 1.9218; 1.9218; 2.00; 0.00; 0.00; 0.08; 0.01; 0.31; 0.5625; 0.1875; 0.2652; 0.2500; 0.2500; 0.3536; 3.00; 1.00; 1.41; 0.00; 0.00; 0.00; 2.36; 0.06; 1.81; 2
48; 0.0010; 0.0010; 0.0000; 0.0000; -99.9900; 0.0000; 0.0000; 0.0000; 2.00; 0.00; 0.00; 0.10; 0.01; 0.32; 0.3750; 0.0000; 0.0000; 0.5000; 0.0000; 0.0000; 2.00; 0.00; 0.00; 0.00; 0.00; 0.00; 2.36; 0.06; 1.81; 2
49; 0.0030; 0.0017; 0.0000; 0.0000; -99.9900; 0.6931; 0.4805; 0.4805; 2.00; 0.00; 0.00; 0.10; 0.01; 0.32; 0.6250; 0.1250; 0.2165; 0.1667; 0.1667; 0.2887; 3.33; 0.67; 1.15; 0.00; 0.00; 0.00; 2.36; 0.06; 1.81; 2
50; 0.0020; 0.0014; 0.0000; 0.0000; -99.9900;      0;      0;      0; 2.00; 0.00; 0.00; 0.09; 0.01; 0.30; 0.5000; 0.1250; 0.1768; 0.5000; 0.0000; 0.0000; 2.50; 0.50; 0.71; 0.00; 0.00; 0.00; 2.36; 0.06; 1.81; 2
51; 0.0020; 0.0014; 0.0000; 0.0000; -99.9900; 0.0000; 0.0000; 0.0000; 2.00; 0.00; 0.00; 0.10; 0.01; 0.33; 0.5000; 0.1250; 0.1768; 0.2500; 0.2500; 0.3536; 2.50; 0.50; 0.71; 0.00; 0.00; 0.00; 2.36; 0.06; 1.81; 2
52; 0.0030; 0.0017; 0.0000; 0.0000; -99.9900; 0.0000; 0.0000; 0.0000; 2.00; 0.00; 0.00; 0.10; 0.01; 0.32; 0.6667; 0.0417; 0.0722; 0.1667; 0.1667; 0.2887; 3.33; 0.33; 0.58; 0.00; 0.00; 0.00; 2.36; 0.06; 1.81; 2
53; 0.0020; 0.0014; 0.0000; 0.0000; -99.9900; 0.3466; 0.3466; 0.4901; 2.00; 0.00; 0.00; 0.10; 0.01; 0.32; 0.6875; 0.0625; 0.0884; 0.0000; 0.0000; 0.0000; 3.50; 0.50; 0.71; 0.00; 0.00; 0.00; 2.36; 0.06; 1.81; 2
54; 0.0020; 0.0014; 0.0000; 0.0000; -99.9900; 0.4581; 0.4581; 0.6479; 2.00; 0.00; 0.00; 0.11; 0.01; 0.33; 0.7500; 0.0000; 0.0000; 0.0000; 0.0000; 0.0000; 4.00; 0.00; 0.00; 0.00; 0.00; 0.00; 2.36; 0.06; 1.81; 2
55; 0.0010; 0.0010; 0.0000; 0.0000; -99.9900; 0.6931; 0.4805; 0.4805; 4.00; 0.00; 0.00; 0.10; 0.01; 0.33; 0.5938; 0.0000; 0.0000; 0.0000; 0.0000; 0.0000; 3.00; 0.00; 0.00; 0.00; 0.00; 0.00; 2.36; 0.06; 1.81; 2
56; 0.0040; 0.0020; 0.0000; 0.0000; -99.9900; 0.0000; 0.0000; 0.0000; 2.50; 0.50; 1.00; 0.11; 0.01; 0.34; 0.6250; 0.0884; 0.1768; 0.1875; 0.1197; 0.2394; 3.50; 0.65; 1.29; 0.00; 0.00; 0.00; 2.36; 0.06; 1.81; 2
57; 0.0050; 0.0022; 0.0000; 0.0000; -99.9900; 0.0000; 0.0000; 0.0000; 2.60; 0.40; 0.89; 0.12; 0.01; 0.37; 0.6694; 0.0738; 0.1650; 0.2833; 0.1333; 0.2981; 3.80; 0.49; 1.10; 0.00; 0.00; 0.00; 2.36; 0.06; 1.81; 2
58; 0.0050; 0.0022; 0.0000; 0.0000; -99.9900; 0.1352; 0.1352; 0.2341; 2.80; 0.37; 0.84; 0.10; 0.01; 0.36; 0.7389; 0.0068; 0.0152; 0.1833; 0.1302; 0.2911; 4.20; 0.20; 0.45; 0.00; 0.00; 0.00; 2.36; 0.06; 1.81; 2
59; 0.0050; 0.0022; 0.0000; 0.0000; -99.9900; 0.4176; 0.4400; 0.7620; 4.40; 1.50; 3.36; 0.11; 0.01; 0.47; 0.6331; 0.0409; 0.0915; 0.2730; 0.1867; 0.4175; 3.40; 0.51; 1.14; 0.00; 0.00; 0.00; 2.36; 0.06; 1.81; 2
60; 0.0070; 0.0026; 0.0000; 0.0000; -99.9900; 0.3344; 0.2564; 0.5127; 4.57; 1.29; 3.41; 0.11; 0.02; 0.54; 0.6472; 0.0337; 0.0892; 0.1655; 0.0732; 0.1937; 3.43; 0.37; 0.98; 0.00; 0.00; 0.00; 2.36; 0.06; 1.81; 2
61; 0.0060; 0.0024; 0.0000; 0.0000; -99.9900; 0.1297; 0.1574; 0.3518; 4.50; 2.50; 6.12; 0.11; 0.02; 0.62; 0.7053; 0.0256; 0.0626; 0.0833; 0.0833; 0.2041; 3.83; 0.31; 0.75; 0.00; 0.00; 0.00; 2.36; 0.06; 1.81; 2
62; 0.0070; 0.0026; 0.0000; 0.0000; -99.9900; 0.7057; 0.4923; 0.9845; 4.43; 1.51; 3.99; 0.11; 0.02; 0.56; 0.6923; 0.0286; 0.0757; 0.0179; 0.0179; 0.0472; 3.86; 0.26; 0.69; 0.00; 0.00; 0.00; 2.36; 0.06; 1.81; 2
63; 0.0050; 0.0022; 0.0000; 0.0000; -99.9900; 0.2991; 0.2755; 0.6748; 5.20; 2.08; 4.66; 0.11; 0.02; 0.54; 0.6398; 0.0622; 0.1391; 0.1333; 0.0816; 0.1826; 3.60; 0.51; 1.14; 0.00; 0.00; 0.00; 2.36; 0.06; 1.81; 2
64; 0.0030; 0.0017; 0.0000; 0.0000; -99.9900; -0.1284; 0.1900; 0.3800; 2.67; 0.67; 1.15; 0.10; 0.01; 0.33; 0.6354; 0.0634; 0.1097; 0.2500; 0.1443; 0.2500; 3.33; 0.33; 0.58; 0.00; 0.00; 0.00; 2.36; 0.06; 1.81; 2
65; 0.0020; 0.0014; 0.0000; 0.0000; -99.9900; -0.3466; 0.3466; 0.4901; 2.00; 0.00; 0.00; 0.09; 0.01; 0.31; 0.6875; 0.0625; 0.0884; 0.0000; 0.0000; 0.0000; 3.50; 0.50; 0.71; 0.00; 0.00; 0.00; 2.36; 0.06; 1.81; 2
66; 0.0030; 0.0017; 0.0000; 0.0000; -99.9900; 1.4788; 0.2260; 0.3196; 5.00; 3.00; 5.20; 0.11; 0.01; 0.46; 0.6522; 0.0272; 0.0471; 0.3333; 0.1667; 0.2887; 3.33; 0.33; 0.58; 0.00; 0.00; 0.00; 2.36; 0.06; 1.81; 2
67; 0.0030; 0.0017; 0.0000; 0.0000; -99.9900; 0.1873; 0.5058; 0.7153; 4.67; 1.76; 3.06; 0.11; 0.01; 0.41; 0.6224; 0.0158; 0.0274; 0.0833; 0.0833; 0.1443; 3.00; 0.00; 0.00; 0.00; 0.00; 0.00; 2.36; 0.06; 1.81; 2
68; 0.0060; 0.0024; 0.0000; 0.0000; -99.9900; 0.4055; 0.5555; 0.9622; 2.33; 0.33; 0.82; 0.09; 0.01; 0.34; 0.6823; 0.0306; 0.0750; 0.2083; 0.1003; 0.2458; 3.50; 0.22; 0.55; 0.00; 0.00; 0.00; 2.36; 0.06; 1.81; 2
69; 0.0040; 0.0020; 0.0000; 0.0000; -99.9900; 0.1014; 0.1014; 0.2027; 2.25; 0.25; 0.50; 0.09; 0.01; 0.32; 0.7118; 0.0297; 0.0593; 0.1250; 0.1250; 0.2500; 3.75; 0.25; 0.50; 0.00; 0.00; 0.00; 2.36; 0.06; 1.81; 2
70; 0.0020; 0.0014; 0.0000; 0.0000; -99.9900; 0.6496; 1.0551; 1.4921; 2.00; 0.00; 0.00; 0.10; 0.01; 0.32; 0.6875; 0.0625; 0.0884; 0.0000; 0.0000; 0.0000; 3.50; 0.50; 0.71; 0.00; 0.00; 0.00; 2.36; 0.06; 1.81; 2
71; 0.0020; 0.0014; 0.0000; 0.0000; -99.9900; 0.4055; 0.1644; 0.1644; 2.50; 0.50; 0.71; 0.10; 0.01; 0.32; 0.7361; 0.0139; 0.0196; 0.0000; 0.0000; 0.0000; 4.00; 0.00; 0.00; 0.00; 0.00; 0.00; 2.36; 0.06; 1.81; 2
72; 0.0040; 0.0020; 0.0000; 0.0000; -99.9900; 0.5108; 0.2609; 0.2609; 2.00; 0.00; 0.00; 0.09; 0.01; 0.31; 0.6875; 0.0361; 0.0722; 0.1250; 0.1250; 0.2500; 3.50; 0.29; 0.58; 0.00; 0.00; 0.00; 2.36; 0.06; 1.81; 2
73; 0.0040; 0.0020; 0.0000; 0.0000; -99.9900; 0.8524; 0.8524; 1.2054; 4.25; 2.25; 4.50; 0.10; 0.01; 0.47; 0.6787; 0.0601; 0.1203; 0.2500; 0.2500; 0.5000; 3.50; 0.50; 1.00; 0.00; 0.00; 0.00; 2.36; 0.06; 1.81; 2
74; 0.0010; 0.0010; 0.0000; 0.0000; -99.9900; 1.0986; 1.2069; 1.2069; 6.00; 0.00; 0.00; 0.09; 0.01; 0.38; 0.7500; 0.0000; 0.0000; 0.0000; 0.0000; 0.0000; 4.00; 0.00; 0.00; 0.00; 0.00; 0.00; 2.36; 0.06; 1.81; 2
75; 0.0050; 0.0022; 0.0000; 0.0000; -99.9900; -0.1823; 0.0332; 0.0332; 2.60; 0.60; 1.34; 0.09; 0.01; 0.33; 0.5480; 0.0622; 0.1390; 0.5000; 0.2236; 0.5000; 2.60; 0.40; 0.89; 0.00; 0.00; 0.00; 2.36; 0.06; 1.81; 2
76; 0.0030; 0.0017; 0.0000; 0.0000; -99.9900; 0.4778; 0.4778; 0.6756; 3.00; 1.00; 1.73; 0.11; 0.01; 0.37; 0.6150; 0.0637; 0.1103; 0.0000; 0.0000; 0.0000; 3.00; 0.58; 1.00; 0.00; 0.00; 0.00; 2.36; 0.06; 1.81; 2
77; 0.0040; 0.0020; 0.0000; 0.0000; -99.9900; 0.7408; 0.9639; 1.3632; 4.25; 2.25; 4.50; 0.10; 0.01; 0.47; 0.6299; 0.0049; 0.0098; 0.3977; 0.1023; 0.2045; 3.00; 0.00; 0.00; 0.00; 0.00; 0.00; 2.36; 0.06; 1.81; 2
78; 0.0010; 0.0010; 0.0000; 0.0000; -99.9900; 0.3907; 0.2997; 0.5995; 4.00; 0.00; 0.00; 0.10; 0.01; 0.34; 0.5938; 0.0000; 0.0000; 0.2500; 0.0000; 0.0000; 3.00; 0.00; 0.00; 0.00; 0.00; 0.00; 2.36; 0.06; 1.81; 2
79; 0.0020; 0.0014; 0.0000; 0.0000; -99.9900;      0;      0;      0; 2.00; 0.00; 0.00; 0.10; 0.01; 0.38; 0.6250; 0.0000; 0.0000; 0.2500; 0.2500; 0.3536; 3.00; 0.00; 0.00; 0.00; 0.00; 0.00; 2.36; 0.06; 1.81; 2
80; 0.0010; 0.0010; 0.0000; 0.0000; -99.9900; 0.0000; 0.0000; 0.0000; 2.00; 0.00; 0.00; 0.10; 0.01; 0.32; 0.6250; 0.0000; 0.0000; 0.0000; 0.0000; 0.0000; 3.00; 0.00; 0.00; 0.00; 0.00; 0.00; 2.36; 0.06; 1.81; 2
81; 0.0040; 0.0020; 0.0000; 0.0000; -99.9900; 0.0000; 0.0000; 0.0000; 2.25; 0.25; 0.50; 0.08; 0.01; 0.30; 0.7569; 0.0069; 0.0139; 0.0000; 0.0000; 0.0000; 4.25; 0.25; 0.50; 0.00; 0.00; 0.00; 2.36; 0.06; 1.81; 2
82; 0.0050; 0.0022; 0.0000; 0.0000; -99.9900; 1.1411; 0.2330; 0.4660; 4.40; 1.17; 2.61; 0.10; 0.01; 0.45; 0.6917; 0.0225; 0.0503; 0.0000; 0.0000; 0.0000; 3.60; 0.24; 0.55; 0.00; 0.00; 0.00; 2.36; 0.06; 1.81; 2
83; 0.0040; 0.0020; 0.0000; 0.0000; -99.9900; 0.1277; 0.1933; 0.3866; 5.50; 1.32; 2.65; 0.12; 0.02; 0.48; 0.7016; 0.0257; 0.0514; 0.1607; 0.1180; 0.2360; 3.75; 0.25; 0.50; 0.00; 0.00; 0.00; 2.36; 0.06; 1.81; 2
84; 0.0030; 0.0017; 0.0000; 0.0000; -99.9900; -0.0385; 0.1637; 0.3273; 2.00; 0.00; 0.00; 0.08; 0.01; 0.30; 0.6667; 0.0417; 0.0722; 0.3333; 0.1667; 0.2887; 3.33; 0.33; 0.58; 0.00; 0.00; 0.00; 2.36; 0.06; 1.81; 2
85; 0.0020; 0.0014; 0.0000; 0.0000; -99.9900; 0.0000; 0.0000; 0.0000; 2.00; 0.00; 0.00; 0.08; 0.01; 0.28; 0.6875; 0.0625; 0.0884; 0.2500; 0.2500; 0.3536; 3.50; 0.50; 0.71; 0.00; 0.00; 0.00; 2.36; 0.06; 1.81; 2
86; 0.0030; 0.0017; 0.0000; 0.0000; -99.9900; 0.6931; 0.6931; 0.9803; 4.00; 2.00; 3.46; 0.07; 0.01; 0.36; 0.7005; 0.0384; 0.0664; 0.0000; 0.0000; 0.0000; 3.67; 0.33; 0.58; 0.00; 0.00; 0.00; 2.36; 0.06; 1.81; 2
87; 0.0020; 0.0014; 0.0000; 0.0000; -99.9900; -0.2350; 0.2350; 0.3323; 2.00; 0.00; 0.00; 0.07; 0.01; 0.27; 0.6250; 0.1250; 0.1768; 0.5000; 0.5000; 0.7071; 3.00; 1.00; 1.41; 0.00; 0.00; 0.00; 2.36; 0.06; 1.81; 2
88; 0.0050; 0.0022; 0.0000; 0.0000; -99.9900; 0.3466; 0.3466; 0.4901; 2.40; 0.40; 0.89; 0.10; 0.01; 0.35; 0.6313; 0.0400; 0.0895; 0.3000; 0.2000; 0.4472; 3.00; 0.32; 0.71; 0.00; 0.00; 0.00; 2.36; 0.06; 1.81; 2
89; 0.0050; 0.0022; 0.0000; 0.0000; -99.9900; 0.3168; 0.3927; 0.8781; 3.00; 0.77; 1.73; 0.10; 0.01; 0.37; 0.6194; 0.0418; 0.0935; 0.1333; 0.0972; 0.2173; 3.00; 0.32; 0.71; 0.00; 0.00; 0.00; 2.36; 0.06; 1.81; 2
90; 0.0050; 0.0022; 0.0000; 0.0000; -99.9900; 0.3892; 0.4009; 0.8964; 3.40; 1.17; 2.61; 0.11; 0.01; 0.41; 0.5530; 0.0355; 0.0795; 0.4167; 0.1667; 0.3727; 2.60; 0.24; 0.55; 0.00; 0.00; 0.00; 2.36; 0.06; 1.81; 2
91; 0.0040; 0.0020; 0.0000; 0.0000; -99.9900; 0.4024; 0.3672; 0.7344; 3.50; 1.50; 3.00; 0.10; 0.01; 0.40; 0.5996; 0.0337; 0.0673; 0.1250; 0.1250; 0.2500; 2.75; 0.25; 0.50; 0.00; 0.00; 0.00; 2.36; 0.06; 1.81; 2
92; 0.0020; 0.0014; 0.0000; 0.0000; -99.9900; 0.5014; 0.3207; 0.5555; 5.00; 3.00; 4.24; 0.09; 0.01; 0.38; 0.7070; 0.0430; 0.0608; 0.0625; 0.0625; 0.0884; 3.50; 0.50; 0.71; 0.00; 0.00; 0.00; 2.36; 0.06; 1.81; 2
93; 0.0040; 0.0020; 0.0000; 0.0000; -99.9900; 0.0589; 0.3466; 0.4901; 2.50; 0.29; 0.58; 0.08; 0.01; 0.31; 0.7188; 0.0332; 0.0665; 0.0000; 0.0000; 0.0000; 4.00; 0.41; 0.82; 0.00; 0.00; 0.00; 2.36; 0.06; 1.81; 2
94; 0.0020; 0.0014; 0.0000; 0.0000; -99.9900; 0.7136; 0.2027; 0.2867; 5.00; 0.00; 0.00; 0.10; 0.01; 0.37; 0.7600; 0.0200; 0.0283; 0.0000; 0.0000; 0.0000; 4.50; 0.50; 0.71; 0.00; 0.00; 0.00; 2.36; 0.06; 1.81; 2
95; 0.0000; 0.0000; 0.0000; 0.0000; -99.9900; -0.1116; 0.1116; 0.1578; 0.00; 0.00; 0.00; 0.08; 0.01; 0.29; 0.0000; 0.0000; 0.0000; 1.0000; 0.0000; 0.0000; 0.00; 0.00; 0.00; 0.00; 0.00; 0.00; 2.36; 0.06; 1.81; 2
96; 0.0020; 0.0014; 0.0000; 0.0000; -99.9900;      0;      0;      0; 2.00; 0.00; 0.00; 0.08; 0.01; 0.30; 0.6875; 0.0625; 0.0884; 0.2500; 0.2500; 0.3536; 3.50; 0.50; 0.71; 0.00; 0.00; 0.00; 2.36; 0.06; 1.81; 2
97; 0.0030; 0.0017; 0.0000; 0.0000; -99.9900; 0.0000; 0.0000; 0.0000; 2.00; 0.00; 0.00; 0.09; 0.01; 0.30; 0.6667; 0.0417; 0.0722; 0.3333; 0.1667; 0.2887; 3.33; 0.33; 0.58; 0.00; 0.00; 0.00; 2.36; 0.06; 1.81; 2
98; 0.0020; 0.0014; 0.0000; 0.0000; -99.9900; 0.5493; 0.1438; 0.2034; 3.50; 0.50; 0.71; 0.09; 0.01; 0.32; 0.6649; 0.0538; 0.0761; 0.0000; 0.0000; 0.0000; 3.50; 0.50; 0.71; 0.00; 0.00; 0.00; 2.36; 0.06; 1.81; 2
99; 0.0040; 0.0020; 0.0000; 0.0000; -99.9900;      0;      0;      0; 2.00; 0.00; 0.00; 0.08; 0.01; 0.28; 0.4688; 0.1563; 0.3125; 0.5000; 0.2041; 0.4082; 2.50; 0.50; 1.00; 0.00; 0.00; 0.00; 2.36; 0.06; 1.81; 2
100; 0.0030; 0.0017; 0.0000; 0.0000; -99.9900; 0.0000; 0.0000; 0.0000; 2.00; 0.00; 0.00; 0.09; 0.01; 0.31; 0.3750; 0.1909; 0.3307; 0.8333; 0.1667; 0.2887; 2.00; 0.58; 1.00; 0.00; 0.00; 0.00; 2.36; 0.06; 1.81; 2
101; 0.0010; 0.0010; 0.0000; 0.0000; -99.9900; 1.0986; 1.2069; 1.2069; 6.00; 0.00; 0.00; 0.09; 0.01; 0.33; 0.6250; 0.0000; 0.0000; 0.1667; 0.0000; 0.0000; 3.00; 0.00; 0.00; 0.00; 0.00; 0.00; 2.36; 0.06; 1.81; 2
102; 0.0040; 0.0020; 0.0000; 0.0000; -99.9900; 0.1542; 0.0238; 0.0238; 3.25; 1.25; 2.50; 0.07; 0.01; 0.34; 0.6295; 0.0045; 0.0089; 0.3750; 0.1250; 0.2500; 3.00; 0.00; 0.00; 0.00; 0.00; 0.00; 2.36; 0.06; 1.81; 2
103; 0.0060; 0.0024; 0.0000; 0.0000; -99.9900; 0.5666; 0.3605; 0.7209; 4.67; 1.76; 4.32; 0.09; 0.02; 0.54; 0.6522; 0.0205; 0.0503; 0.3125; 0.0898; 0.2201; 3.17; 0.17; 0.41; 0.00; 0.00; 0.00; 2.36; 0.06; 1.81; 2
104; 0.0040; 0.0020; 0.0000; 0.0000; -99.9900; 0.5995; 0.4561; 0.9122; 4.25; 1.03; 2.06; 0.07; 0.01; 0.39; 0.6458; 0.0455; 0.0911; 0.2917; 0.0798; 0.1596; 3.50; 0.50; 1.00; 0.00; 0.00; 0.00; 2.36; 0.06; 1.81; 2
105; 0.0020; 0.0014; 0.0000; 0.0000; -99.9900; -0.2703; 0.1352; 0.2341; 3.00; 1.00; 1.41; 0.07; 0.01; 0.30; 0.6094; 0.0156; 0.0221; 0.3750; 0.1250; 0.1768; 3.00; 0.00; 0.00; 0.00; 0.00; 0.00; 2.36; 0.06; 1.81; 2
106; 0.0010; 0.0010; 0.0000; 0.0000; -99.9900; 0.4055; 0.1644; 0.1644; 6.00; 0.00; 0.00; 0.07; 0.01; 0.32; 0.6528; 0.0000; 0.0000; 0.0000; 0.0000; 0.0000; 3.00; 0.00; 0.00; 0.00; 0.00; 0.00; 2.36; 0.06; 1.81; 2
107; 0.0030; 0.0017; 0.0000; 0.0000; -99.9900; -0.6931; 0.4805; 0.4805; 2.00; 0.00; 0.00; 0.08; 0.01; 0.31; 0.5833; 0.1102; 0.1909; 0.1667; 0.1667; 0.2887; 3.00; 0.58; 1.00; 0.00; 0.00; 0.00; 2.36; 0.06; 1.81; 2
108; 0.0040; 0.0020; 0.0000; 0.0000; -99.9900; 0.2027; 0.2027; 0.2867; 2.00; 0.00; 0.00; 0.07; 0.01; 0.29; 0.5000; 0.0722; 0.1443; 0.5000; 0.0000; 0.0000; 2.50; 0.29; 0.58; 0.00; 0.00; 0.00; 2.36; 0.06; 1.81; 2
109; 0.0030; 0.0017; 0.0000; 0.0000; -99.9900; 0.8047; 0.8047; 1.1380; 3.00; 1.00; 1.73; 0.09; 0.01; 0.33; 0.5767; 0.0483; 0.0837; 0.2333; 0.1453; 0.2517; 2.67; 0.33; 0.58; 0.00; 0.00; 0.00; 2.36; 0.06; 1.81; 2
110; 0.0030; 0.0017; 0.0000; 0.0000; -99.9900; 0.0000; 0.0000; 0.0000; 2.00; 0.00; 0.00; 0.07; 0.01; 0.27; 0.6667; 0.0417; 0.0722; 0.1667; 0.1667; 0.2887; 3.33; 0.33; 0.58; 0.00; 0.00; 0.00; 2.36; 0.06; 1.81; 2
111; 0.0020; 0.0014; 0.0000; 0.0000; -99.9900; 0.5493; 0.1438; 0.2034; 3.00; 1.00; 1.41; 0.08; 0.01; 0.31; 0.6563; 0.0313; 0.0442; 0.2500; 0.2500; 0.3536; 3.50; 0.50; 0.71; 0.00; 0.00; 0.00; 2.36; 0.06; 1.81; 2
112; 0.0030; 0.0017; 0.0000; 0.0000; -99.9900; -0.6931; 0.4805; 0.4805; 2.00; 0.00; 0.00; 0.08; 0.01; 0.29; 0.6667; 0.0417; 0.0722; 0.1667; 0.1667; 0.2887; 3.33; 0.33; 0.58; 0.00; 0.00; 0.00; 2.36; 0.06; 1.81; 2
113; 0.0010; 0.0010; 0.0000; 0.0000; -99.9900; 0.5493; 0.5493; 0.7768; 2.00; 0.00; 0.00; 0.07; 0.01; 0.27; 0.7500; 0.0000; 0.0000; 0.0000; 0.0000; 0.0000; 4.00; 0.00; 0.00; 0.00; 0.00; 0.00; 2.36; 0.06; 1.81; 2
114; 0.0020; 0.0014; 0.0000; 0.0000; -99.9900; 0.0000; 0.0000; 0.0000; 2.00; 0.00; 0.00; 0.06; 0.01; 0.26; 0.6875; 0.0625; 0.0884; 0.0000; 0.0000; 0.0000; 3.50; 0.50; 0.71; 0.00; 0.00; 0.00; 2.36; 0.06; 1.81; 2
115; 0.0030; 0.0017; 0.0000; 0.0000; -99.9900; 0.0000; 0.0000; 0.0000; 2.33; 0.33; 0.58; 0.06; 0.01; 0.27; 0.6574; 0.0791; 0.1370; 0.0000; 0.0000; 0.0000; 3.33; 0.67; 1.15; 0.00; 0.00; 0.00; 2.36; 0.06; 1.81; 2
116; 0.0010; 0.0010; 0.0000; 0.0000; -99.9900; 0.0000; 0.0000; 0.0000; 2.00; 0.00; 0.00; 0.06; 0.01; 0.25; 0.6250; 0.0000; 0.0000; 0.5000; 0.0000; 0.0000; 3.00; 0.00; 0.00; 0.00; 0.00; 0.00; 2.36; 0.06; 1.81; 2
117; 0.0000; 0.0000; 0.0000; 0.0000; -99.9900;      0;      0;      0; 0.00; 0.00; 0.00; 0.06; 0.01; 0.25; 0.0000; 0.0000; 0.0000; 1.0000; 0.0000; 0.0000; 0.00; 0.00; 0.00; 0.00; 0.00; 0.00; 2.36; 0.06; 1.81; 2
118; 0.0040; 0.0020; 0.0000; 0.0000; -99.9900;      0;      0;      0; 2.00; 0.00; 0.00; 0.08; 0.01; 0.29; 0.6563; 0.0313; 0.0625; 0.1250; 0.1250; 0.2500; 3.25; 0.25; 0.50; 0.00; 0.00; 0.00; 2.36; 0.06; 1.81; 2
119; 0.0000; 0.0000; 0.0000; 0.0000; -99.9900; 0.0000; 0.0000; 0.0000; 0.00; 0.00; 0.00; 0.06; 0.01; 0.25; 0.0000; 0.0000; 0.0000; 1.0000; 0.0000; 0.0000; 0.00; 0.00; 0.00; 0.00; 0.00; 0.00; 2.36; 0.06; 1.81; 2
120; 0.0000; 0.0000; 0.0000; 0.0000; -99.9900;      0;      0;      0; 0.00; 0.00; 0.00; 0.07; 0.01; 0.27; 0.0000; 0.0000; 0.0000; 1.0000; 0.0000; 0.0000; 0.00; 0.00; 0.00; 0.00; 0.00; 0.00; 2.36; 0.06; 1.81; 2
121; 0.0000; 0.0000; 0.0000; 0.0000; -99.9900;      0;      0;      0; 0.00; 0.00; 0.00; 0.06; 0.01; 0.24; 0.0000; 0.0000; 0.0000; 1.0000; 0.0000; 0.0000; 0.00; 0.00; 0.00; 0.00; 0.00; 0.00; 2.36; 0.06; 1.81; 2
122; 0.0010; 0.0010; 0.0000; 0.0000; -99.9900;      0;      0;      0; 2.00; 0.00; 0.00; 0.07; 0.01; 0.26; 0.6250; 0.0000; 0.0000; 0.5000; 0.0000; 0.0000; 3.00; 0.00; 0.00; 0.00; 0.00; 0.00; 2.36; 0.06; 1.81; 2
123; 0.0020; 0.0014; 0.0000; 0.0000; -99.9900; 1.7918; 3.2104; 3.2104; 7.00; 5.00; 7.07; 0.09; 0.01; 0.47; 0.6858; 0.0642; 0.0908; 0.0417; 0.0417; 0.0589; 3.50; 0.50; 0.71; 0.00; 0.00; 0.00; 2.36; 0.06; 1.81; 2
124; 0.0020; 0.0014; 0.0000; 0.0000; -99.9900; 0.5697; 0.3466; 0.4901; 3.50; 1.50; 2.12; 0.08; 0.01; 0.32; 0.7450; 0.0050; 0.0071; 0.0000; 0.0000; 0.0000; 4.00; 0.00; 0.00; 0.00; 0.00; 0.00; 2.36; 0.06; 1.81; 2
125; 0.0010; 0.0010; 0.0000; 0.0000; -99.9900; 0.3466; 0.5697; 0.8057; 2.00; 0.00; 0.00; 0.07; 0.01; 0.28; 0.7500; 0.0000; 0.0000; 0.0000; 0.0000; 0.0000; 4.00; 0.00; 0.00; 0.00; 0.00; 0.00; 2.36; 0.06; 1.81; 2
126; 0.0010; 0.0010; 0.0000; 0.0000; -99.9900;      0;      0;      0; 2.00; 0.00; 0.00; 0.06; 0.01; 0.27; 0.6250; 0.0000; 0.0000; 0.5000; 0.0000; 0.0000; 3.00; 0.00; 0.00; 0.00; 0.00; 0.00; 2.36; 0.06; 1.81; 2
127; 0.0040; 0.0020; 0.0000; 0.0000; -99.9900; 0.6931; 0.4805; 0.4805; 2.50; 0.50; 1.00; 0.07; 0.01; 0.30; 0.5938; 0.0313; 0.0625; 0.3125; 0.2366; 0.4732; 2.75; 0.25; 0.50; 0.00; 0.00; 0.00; 2.36; 0.06; 1.81; 2
128; 0.0030; 0.0017; 0.0000; 0.0000; -99.9900; 0.6041; 0.3623; 0.6276; 5.33; 1.67; 2.89; 0.08; 0.01; 0.41; 0.6301; 0.0064; 0.0111; 0.2143; 0.1487; 0.2575; 3.00; 0.00; 0.00; 0.00; 0.00; 0.00; 2.36; 0.06; 1.81; 2
129; 0.0030; 0.0017; 0.0000; 0.0000; -99.9900; 0.6006; 0.5643; 0.9774; 7.33; 2.73; 4.73; 0.08; 0.02; 0.51; 0.6365; 0.0120; 0.0208; 0.1970; 0.1538; 0.2663; 3.00; 0.00; 0.00; 0.00; 0.00; 0.00; 2.36; 0.06; 1.81; 2
130; 0.0020; 0.0014; 0.0000; 0.0000; -99.9900; 0.1763; 0.8144; 1.4105; 6.00; 3.00; 4.24; 0.07; 0.01; 0.38; 0.6019; 0.0093; 0.0131; 0.0556; 0.0556; 0.0786; 3.00; 0.00; 0.00; 0.00; 0.00; 0.00; 2.36; 0.06; 1.81; 2
131; 0.0010; 0.0010; 0.0000; 0.0000; -99.9900; -1.0986; 1.2069; 1.2069; 3.00; 0.00; 0.00; 0.06; 0.01; 0.26; 0.6111; 0.0000; 0.0000; 0.0000; 0.0000; 0.0000; 3.00; 0.00; 0.00; 0.00; 0.00; 0.00; 2.36; 0.06; 1.81; 2
132; 0.0030; 0.0017; 0.0000; 0.0000; -99.9900; 0.8473; 0.7179; 0.7179; 3.67; 1.67; 2.89; 0.06; 0.01; 0.32; 0.6173; 0.0077; 0.0133; 0.4286; 0.0714; 0.1237; 3.33; 0.33; 0.58; 0.00; 0.00; 0.00; 2.36; 0.06; 1.81; 2
133; 0.0040; 0.0020; 0.0000; 0.0000; -99.9900; 0.6203; 0.3250; 0.5629; 6.25; 3.07; 6.13; 0.09; 0.02; 0.57; 0.6671; 0.0316; 0.0633; 0.1583; 0.1181; 0.2363; 3.50; 0.29; 0.58; 0.00; 0.00; 0.00; 2.36; 0.06; 1.81; 2
134; 0.0040; 0.0020; 0.0000; 0.0000; -99.9900; 0.4981; 0.3942; 0.7885; 7.50; 1.32; 2.65; 0.10; 0.02; 0.56; 0.6541; 0.0182; 0.0365; 0.0227; 0.0227; 0.0455; 3.25; 0.25; 0.50; 0.00; 0.00; 0.00; 2.36; 0.06; 1.81; 2
135; 0.0020; 0.0014; 0.0000; 0.0000; -99.9900; -0.2020; 0.1014; 0.1757; 4.00; 2.00; 2.83; 0.05; 0.01; 0.29; 0.5625; 0.0625; 0.0884; 0.0000; 0.0000; 0.0000; 2.50; 0.50; 0.71; 0.00; 0.00; 0.00; 2.36; 0.06; 1.81; 2
136; 0.0020; 0.0014; 0.0000; 0.0000; -99.9900; 0.9486; 0.4377; 0.6190; 6.50; 0.50; 0.71; 0.06; 0.01; 0.36; 0.5449; 0.0245; 0.0347; 0.2857; 0.2857; 0.4041; 3.00; 0.00; 0.00; 0.00; 0.00; 0.00; 2.36; 0.06; 1.81; 2
137; 0.0010; 0.0010; 0.0000; 0.0000; -99.9900; 0.0233; 0.5829; 0.8243; 9.00; 0.00; 0.00; 0.05; 0.01; 0.35; 0.5370; 0.0000; 0.0000; 0.1111; 0.0000; 0.0000; 3.00; 0.00; 0.00; 0.00; 0.00; 0.00; 2.36; 0.06; 1.81; 2
138; 0.0000; 0.0000; 0.0000; 0.0000; -99.9900; -0.2513; 0.0632; 0.0632; 0.00; 0.00; 0.00; 0.04; 0.01; 0.21; 0.0000; 0.0000; 0.0000; 1.0000; 0.0000; 0.0000; 0.00; 0.00; 0.00; 0.00; 0.00; 0.00; 2.36; 0.06; 1.81; 2
139; 0.0010; 0.0010; 0.0000; 0.0000; -99.9900;      0;      0;      0; 2.00; 0.00; 0.00; 0.04; 0.01; 0.22; 0.7500; 0.0000; 0.0000; 0.0000; 0.0000; 0.0000; 4.00; 0.00; 0.00; 0.00; 0.00; 0.00; 2.36; 0.06; 1.81; 2
140; 0.0000; 0.0000; 0.0000; 0.0000; -99.9900;      0;      0;      0; 0.00; 0.00; 0.00; 0.04; 0.01; 0.20; 0.0000; 0.0000; 0.0000; 1.0000; 0.0000; 0.0000; 0.00; 0.00; 0.00; 0.00; 0.00; 0.00; 2.36; 0.06; 1.81; 2
141; 0.0010; 0.0010; 0.0000; 0.0000; -99.9900;      0;      0;      0; 2.00; 0.00; 0.00; 0.05; 0.01; 0.22; 0.6250; 0.0000; 0.0000; 0.5000; 0.0000; 0.0000; 3.00; 0.00; 0.00; 0.00; 0.00; 0.00; 2.36; 0.06; 1.81; 2
142; 0.0000; 0.0000; 0.0000; 0.0000; -99.9900;      0;      0;      0; 0.00; 0.00; 0.00; 0.05; 0.01; 0.21; 0.0000; 0.0000; 0.0000; 1.0000; 0.0000; 0.0000; 0.00; 0.00; 0.00; 0.00; 0.00; 0.00; 2.36; 0.06; 1.81; 2
143; 0.0010; 0.0010; 0.0000; 0.0000; -99.9900;      0;      0;      0; 2.00; 0.00; 0.00; 0.05; 0.01; 0.22; 0.6250; 0.0000; 0.0000; 0.5000; 0.0000; 0.0000; 3.00; 0.00; 0.00; 0.00; 0.00; 0.00; 2.36; 0.06; 1.81; 2
144; 0.0000; 0.0000; 0.0000; 0.0000; -99.9900;      0;      0;      0; 0.00; 0.00; 0.00; 0.05; 0.01; 0.22; 0.0000; 0.0000; 0.0000; 1.0000; 0.0000; 0.0000; 0.00; 0.00; 0.00; 0.00; 0.00; 0.00; 2.36; 0.06; 1.81; 2
145; 0.0000; 0.0000; 0.0000; 0.0000; -99.9900;      0;      0;      0; 0.00; 0.00; 0.00; 0.05; 0.01; 0.22; 0.0000; 0.0000; 0.0000; 1.0000; 0.0000; 0.0000; 0.00; 0.00; 0.00; 0.00; 0.00; 0.00; 2.36; 0.06; 1.81; 2
146; 0.0020; 0.0014; 0.0000; 0.0000; -99.9900;      0;      0;      0; 2.00; 0.00; 0.00; 0.05; 0.01; 0.22; 0.6250; 0.0000; 0.0000; 0.2500; 0.2500; 0.3536; 3.00; 0.00; 0.00; 0.00; 0.00; 0.00; 2.36; 0.06; 1.81; 2
147; 0.0010; 0.0010; 0.0000; 0.0000; -99.9900; 0.0000; 0.0000; 0.0000; 2.00; 0.00; 0.00; 0.05; 0.01; 0.23; 0.6250; 0.0000; 0.0000; 0.5000; 0.0000; 0.0000; 3.00; 0.00; 0.00; 0.00; 0.00; 0.00; 2.36; 0.06; 1.81; 2
148; 0.0030; 0.0017; 0.0000; 0.0000; -99.9900; 0.9163; 0.8396; 0.8396; 3.00; 1.00; 1.73; 0.05; 0.01; 0.27; 0.5400; 0.0825; 0.1429; 0.4000; 0.1000; 0.1732; 2.67; 0.33; 0.58; 0.00; 0.00; 0.00; 2.36; 0.06; 1.81; 2
149; 0.0010; 0.0010; 0.0000; 0.0000; -99.9900; 0.3365; 0.1132; 0.1132; 2.00; 0.00; 0.00; 0.05; 0.01; 0.22; 0.6250; 0.0000; 0.0000; 0.5000; 0.0000; 0.0000; 3.00; 0.00; 0.00; 0.00; 0.00; 0.00; 2.36; 0.06; 1.81; 2
150; 0.0020; 0.0014; 0.0000; 0.0000; -99.9900; 1.3863; 1.9218; 1.9218; 5.00; 3.00; 4.24; 0.04; 0.01; 0.32; 0.5586; 0.0586; 0.0829; 0.0625; 0.0625; 0.0884; 2.50; 0.50; 0.71; 0.00; 0.00; 0.00; 2.36; 0.06; 1.81; 2
151; 0.0020; 0.0014; 0.0000; 0.0000; -99.9900; 0.4855; 0.2357; 0.2357; 7.50; 5.50; 7.78; 0.06; 0.01; 0.46; 0.6128; 0.0122; 0.0173; 0.3269; 0.1731; 0.2448; 3.00; 0.00; 0.00; 0.00; 0.00; 0.00; 2.36; 0.06; 1.81; 2
152; 0.0000; 0.0000; 0.0000; 0.0000; -99.9900; -0.2624; 0.0688; 0.0688; 0.00; 0.00; 0.00; 0.05; 0.01; 0.21; 0.0000; 0.0000; 0.0000; 1.0000; 0.0000; 0.0000; 0.00; 0.00; 0.00; 0.00; 0.00; 0.00; 2.36; 0.06; 1.81; 2
153; 0.0000; 0.0000; 0.0000; 0.0000; -99.9900;      0;      0;      0; 0.00; 0.00; 0.00; 0.04; 0.01; 0.21; 0.0000; 0.0000; 0.0000; 1.0000; 0.0000; 0.0000; 0.00; 0.00; 0.00; 0.00; 0.00; 0.00; 2.36; 0.06; 1.81; 2
154; 0.0000; 0.0000; 0.0000; 0.0000; -99.9900;      0;      0;      0; 0.00; 0.00; 0.00; 0.05; 0.01; 0.23; 0.0000; 0.0000; 0.0000; 1.0000; 0.0000; 0.0000; 0.00; 0.00; 0.00; 0.00; 0.00; 0.00; 2.36; 0.06; 1.81; 2
155; 0.0010; 0.0010; 0.0000; 0.0000; -99.9900;      0;      0;      0; 2.00; 0.00; 0.00; 0.06; 0.01; 0.24; 0.6250; 0.0000; 0.0000; 0.5000; 0.0000; 0.0000; 3.00; 0.00; 0.00; 0.00; 0.00; 0.00; 2.36; 0.06; 1.81; 2
156; 0.0040; 0.0020; 0.0000; 0.0000; -99.9900; 0.0000; 0.0000; 0.0000; 2.00; 0.00; 0.00; 0.05; 0.01; 0.23; 0.3438; 0.1288; 0.2577; 0.5000; 0.2041; 0.4082; 2.00; 0.41; 0.82; 0.00; 0.00; 0.00; 2.36; 0.06; 1.81; 2
157; 0.0010; 0.0010; 0.0000; 0.0000; -99.9900; 0.3662; 0.3662; 0.6343; 2.00; 0.00; 0.00; 0.04; 0.01; 0.21; 0.0000; 0.0000; 0.0000; 1.0000; 0.0000; 0.0000; 1.00; 0.00; 0.00; 0.00; 0.00; 0.00; 2.36; 0.06; 1.81; 2
158; 0.0010; 0.0010; 0.0000; 0.0000; -99.9900; 0.0000; 0.0000; 0.0000; 2.00; 0.00; 0.00; 0.04; 0.01; 0.21; 0.0000; 0.0000; 0.0000; 1.0000; 0.0000; 0.0000; 1.00; 0.00; 0.00; 0.00; 0.00; 0.00; 2.36; 0.06; 1.81; 2
159; 0.0010; 0.0010; 0.0000; 0.0000; -99.9900; 1.6094; 2.5903; 2.5903; 7.00; 0.00; 0.00; 0.04; 0.01; 0.29; 0.2449; 0.0000; 0.0000; 1.0000; 0.0000; 0.0000; 2.00; 0.00; 0.00; 0.00; 0.00; 0.00; 2.36; 0.06; 1.81; 2
160; 0.0010; 0.0010; 0.0000; 0.0000; -99.9900; -0.3365; 0.1132; 0.1132; 2.00; 0.00; 0.00; 0.04; 0.01; 0.20; 0.7500; 0.0000; 0.0000; 0.0000; 0.0000; 0.0000; 4.00; 0.00; 0.00; 0.00; 0.00; 0.00; 2.36; 0.06; 1.81; 2
161; 0.0010; 0.0010; 0.0000; 0.0000; -99.9900; 0.4055; 0.1644; 0.1644; 3.00; 0.00; 0.00; 0.04; 0.01; 0.21; 0.7222; 0.0000; 0.0000; 0.0000; 0.0000; 0.0000; 4.00; 0.00; 0.00; 0.00; 0.00; 0.00; 2.36; 0.06; 1.81; 2
162; 0.0020; 0.0014; 0.0000; 0.0000; -99.9900; 0.6931; 0.4805; 0.4805; 4.00; 2.00; 2.83; 0.04; 0.01; 0.26; 0.5903; 0.0903; 0.1277; 0.5000; 0.5000; 0.7071; 3.00; 1.00; 1.41; 0.00; 0.00; 0.00; 2.36; 0.06; 1.81; 2
163; 0.0010; 0.0010; 0.0000; 0.0000; -99.9900; 0.0000; 0.0000; 0.0000; 4.00; 0.00; 0.00; 0.03; 0.01; 0.21; 0.7188; 0.0000; 0.0000; 0.0000; 0.0000; 0.0000; 4.00; 0.00; 0.00; 0.00; 0.00; 0.00; 2.36; 0.06; 1.81; 2
164; 0.0020; 0.0014; 0.0000; 0.0000; -99.9900; -0.2877; 0.0828; 0.0828; 2.50; 0.50; 0.71; 0.04; 0.01; 0.21; 0.6111; 0.1111; 0.1571; 0.5000; 0.5000; 0.7071; 3.00; 1.00; 1.41; 0.00; 0.00; 0.00; 2.36; 0.06; 1.81; 2
165; 0.0020; 0.0014; 0.0000; 0.0000; -99.9900; -0.2027; 0.2027; 0.2867; 2.00; 0.00; 0.00; 0.04; 0.01; 0.21; 0.5625; 0.1875; 0.2652; 0.2500; 0.2500; 0.3536; 3.00; 1.00; 1.41; 0.00; 0.00; 0.00; 2.36; 0.06; 1.81; 2
166; 0.0010; 0.0010; 0.0000; 0.0000; -99.9900; 0.4055; 0.1644; 0.1644; 3.00; 0.00; 0.00; 0.04; 0.01; 0.22; 0.2778; 0.0000; 0.0000; 0.6667; 0.0000; 0.0000; 2.00; 0.00; 0.00; 0.00; 0.00; 0.00; 2.36; 0.06; 1.81; 2
167; 0.0020; 0.0014; 0.0000; 0.0000; -99.9900; 0.0000; 0.0000; 0.0000; 2.50; 0.50; 0.71; 0.05; 0.01; 0.23; 0.1875; 0.1875; 0.2652; 0.7500; 0.2500; 0.3536; 1.50; 0.50; 0.71; 0.00; 0.00; 0.00; 2.36; 0.06; 1.81; 2
168; 0.0020; 0.0014; 0.0000; 0.0000; -99.9900; -0.4055; 0.1644; 0.1644; 2.00; 0.00; 0.00; 0.05; 0.01; 0.22; 0.3125; 0.3125; 0.4419; 0.5000; 0.5000; 0.7071; 2.00; 1.00; 1.41; 0.00; 0.00; 0.00; 2.36; 0.06; 1.81; 2
169; 0.0010; 0.0010; 0.0000; 0.0000; -99.9900; 1.2528; 1.5694; 1.5694; 7.00; 0.00; 0.00; 0.05; 0.01; 0.31; 0.0000; 0.0000; 0.0000; 1.0000; 0.0000; 0.0000; 1.00; 0.00; 0.00; 0.00; 0.00; 0.00; 2.36; 0.06; 1.81; 2
170; 0.0040; 0.0020; 0.0000; 0.0000; -99.9900; 0.1335; 0.0178; 0.0178; 3.50; 1.50; 3.00; 0.06; 0.01; 0.35; 0.4063; 0.1477; 0.2954; 0.6250; 0.1250; 0.2500; 2.25; 0.48; 0.96; 0.00; 0.00; 0.00; 2.36; 0.06; 1.81; 2
171; 0.0040; 0.0020; 0.0000; 0.0000; -99.9900; 0.2798; 0.2798; 0.3957; 5.00; 3.00; 6.00; 0.07; 0.02; 0.50; 0.3438; 0.1288; 0.2577; 0.5000; 0.2041; 0.4082; 2.00; 0.41; 0.82; 0.00; 0.00; 0.00; 2.36; 0.06; 1.81; 2
172; 0.0010; 0.0010; 0.0000; 0.0000; -99.9900; 0.4374; 0.2197; 0.3806; 25.00; 0.00; 0.00; 0.08; 0.03; 0.82; 0.0000; 0.0000; 0.0000; 1.0000; 0.0000; 0.0000; 1.00; 0.00; 0.00; 0.00; 0.00; 0.00; 2.36; 0.06; 1.81; 2
173; 0.0010; 0.0010; 0.0000; 0.0000; -99.9900; -0.3857; 0.1487; 0.1487; 2.00; 0.00; 0.00; 0.06; 0.01; 0.24; 0.5000; 0.0000; 0.0000; 1.0000; 0.0000; 0.0000; 2.00; 0.00; 0.00; 0.00; 0.00; 0.00; 2.36; 0.06; 1.81; 2
174; 0.0000; 0.0000; 0.0000; 0.0000; -99.9900;      0;      0;      0; 0.00; 0.00; 0.00; 0.05; 0.01; 0.21; 0.0000; 0.0000; 0.0000; 1.0000; 0.0000; 0.0000; 0.00; 0.00; 0.00; 0.00; 0.00; 0.00; 2.36; 0.06; 1.81; 2
175; 0.0010; 0.0010; 0.0000; 0.0000; -99.9900;      0;      0;      0; 2.00; 0.00; 0.00; 0.04; 0.01; 0.19; 0.0000; 0.0000; 0.0000; 1.0000; 0.0000; 0.0000; 1.00; 0.00; 0.00; 0.00; 0.00; 0.00; 2.36; 0.06; 1.81; 2
176; 0.0000; 0.0000; 0.0000; 0.0000; -99.9900; 0.0000; 0.0000; 0.0000; 0.00; 0.00; 0.00; 0.04; 0.01; 0.21; 0.0000; 0.0000; 0.0000; 1.0000; 0.0000; 0.0000; 0.00; 0.00; 0.00; 0.00; 0.00; 0.00; 2.36; 0.06; 1.81; 2
177; 0.0000; 0.0000; 0.0000; 0.0000; -99.9900;      0;      0;      0; 0.00; 0.00; 0.00; 0.05; 0.01; 0.21; 0.0000; 0.0000; 0.0000; 1.0000; 0.0000; 0.0000; 0.00; 0.00; 0.00; 0.00; 0.00; 0.00; 2.36; 0.06; 1.81; 2
178; 0.0000; 0.0000; 0.0000; 0.0000; -99.9900;      0;      0;      0; 0.00; 0.00; 0.00; 0.05; 0.01; 0.22; 0.0000; 0.0000; 0.0000; 1.0000; 0.0000; 0.0000; 0.00; 0.00; 0.00; 0.00; 0.00; 0.00; 2.36; 0.06; 1.81; 2
179; 0.0000; 0.0000; 0.0000; 0.0000; -99.9900;      0;      0;      0; 0.00; 0.00; 0.00; 0.05; 0.01; 0.21; 0.0000; 0.0000; 0.0000; 1.0000; 0.0000; 0.0000; 0.00; 0.00; 0.00; 0.00; 0.00; 0.00; 2.36; 0.06; 1.81; 2
180; 0.0000; 0.0000; 0.0000; 0.0000; -99.9900;      0;      0;      0; 0.00; 0.00; 0.00; 0.05; 0.01; 0.22; 0.0000; 0.0000; 0.0000; 1.0000; 0.0000; 0.0000; 0.00; 0.00; 0.00; 0.00; 0.00; 0.00; 2.36; 0.06; 1.81; 2
181; 0.0000; 0.0000; 0.0000; 0.0000; -99.9900;      0;      0;      0; 0.00; 0.00; 0.00; 0.04; 0.01; 0.19; 0.0000; 0.0000; 0.0000; 1.0000; 0.0000; 0.0000; 0.00; 0.00; 0.00; 0.00; 0.00; 0.00; 2.36; 0.06; 1.81; 2
182; 0.0010; 0.0010; 0.0000; 0.0000; -99.9900;      0;      0;      0; 2.00; 0.00; 0.00; 0.04; 0.01; 0.21; 0.5000; 0.0000; 0.0000; 1.0000; 0.0000; 0.0000; 2.00; 0.00; 0.00; 0.00; 0.00; 0.00; 2.36; 0.06; 1.81; 2
183; 0.0020; 0.0014; 0.0000; 0.0000; -99.9900; 0.0000; 0.0000; 0.0000; 2.00; 0.00; 0.00; 0.04; 0.01; 0.20; 0.5000; 0.0000; 0.0000; 0.5000; 0.5000; 0.7071; 2.00; 0.00; 0.00; 0.00; 0.00; 0.00; 2.36; 0.06; 1.81; 2
184; 0.0000; 0.0000; 0.0000; 0.0000; -99.9900;      0;      0;      0; 0.00; 0.00; 0.00; 0.05; 0.01; 0.25; 0.0000; 0.0000; 0.0000; 1.0000; 0.0000; 0.0000; 0.00; 0.00; 0.00; 0.00; 0.00; 0.00; 2.36; 0.06; 1.81; 2
185; 0.0000; 0.0000; 0.0000; 0.0000; -99.9900;      0;      0;      0; 0.00; 0.00; 0.00; 0.05; 0.01; 0.23; 0.0000; 0.0000; 0.0000; 1.0000; 0.0000; 0.0000; 0.00; 0.00; 0.00; 0.00; 0.00; 0.00; 2.36; 0.06; 1.81; 2
186; 0.0010; 0.0010; 0.0000; 0.0000; -99.9900;      0;      0;      0; 2.00; 0.00; 0.00; 0.04; 0.01; 0.21; 0.6250; 0.0000; 0.0000; 0.5000; 0.0000; 0.0000; 3.00; 0.00; 0.00; 0.00; 0.00; 0.00; 2.36; 0.06; 1.81; 2
187; 0.0000; 0.0000; 0.0000; 0.0000; -99.9900; 0.0000; 0.0000; 0.0000; 0.00; 0.00; 0.00; 0.04; 0.01; 0.19; 0.0000; 0.0000; 0.0000; 1.0000; 0.0000; 0.0000; 0.00; 0.00; 0.00; 0.00; 0.00; 0.00; 2.36; 0.06; 1.81; 2
188; 0.0000; 0.0000; 0.0000; 0.0000; -99.9900;      0;      0;      0; 0.00; 0.00; 0.00; 0.04; 0.01; 0.19; 0.0000; 0.0000; 0.0000; 1.0000; 0.0000; 0.0000; 0.00; 0.00; 0.00; 0.00; 0.00; 0.00; 2.36; 0.06; 1.81; 2
189; 0.0000; 0.0000; 0.0000; 0.0000; -99.9900;      0;      0;      0; 0.00; 0.00; 0.00; 0.04; 0.01; 0.20; 0.0000; 0.0000; 0.0000; 1.0000; 0.0000; 0.0000; 0.00; 0.00; 0.00; 0.00; 0.00; 0.00; 2.36; 0.06; 1.81; 2
190; 0.0020; 0.0014; 0.0000; 0.0000; -99.9900;      0;      0;      0; 2.00; 0.00; 0.00; 0.04; 0.01; 0.20; 0.5625; 0.1875; 0.2652; 0.2500; 0.2500; 0.3536; 3.00; 1.00; 1.41; 0.00; 0.00; 0.00; 2.36; 0.06; 1.81; 2
191; 0.0000; 0.0000; 0.0000; 0.0000; -99.9900; 0.0000; 0.0000; 0.0000; 0.00; 0.00; 0.00; 0.03; 0.01; 0.18; 0.0000; 0.0000; 0.0000; 1.0000; 0.0000; 0.0000; 0.00; 0.00; 0.00; 0.00; 0.00; 0.00; 2.36; 0.06; 1.81; 2
192; 0.0000; 0.0000; 0.0000; 0.0000; -99.9900;      0;      0;      0; 0.00; 0.00; 0.00; 0.04; 0.01; 0.22; 0.0000; 0.0000; 0.0000; 1.0000; 0.0000; 0.0000; 0.00; 0.00; 0.00; 0.00; 0.00; 0.00; 2.36; 0.06; 1.81; 2
193; 0.0010; 0.0010; 0.0000; 0.0000; -99.9900;      0;      0;      0; 2.00; 0.00; 0.00; 0.04; 0.01; 0.21; 0.3750; 0.0000; 0.0000; 0.5000; 0.0000; 0.0000; 2.00; 0.00; 0.00; 0.00; 0.00; 0.00; 2.36; 0.06; 1.81; 2
194; 0.0010; 0.0010; 0.0000; 0.0000; -99.9900; 0.0000; 0.0000; 0.0000; 2.00; 0.00; 0.00; 0.04; 0.01; 0.20; 0.3750; 0.0000; 0.0000; 0.5000; 0.0000; 0.0000; 2.00; 0.00; 0.00; 0.00; 0.00; 0.00; 2.36; 0.06; 1.81; 2
195; 0.0010; 0.0010; 0.0000; 0.0000; -99.9900; 0.0000; 0.0000; 0.0000; 2.00; 0.00; 0.00; 0.04; 0.01; 0.19; 0.3750; 0.0000; 0.0000; 0.5000; 0.0000; 0.0000; 2.00; 0.00; 0.00; 0.00; 0.00; 0.00; 2.36; 0.06; 1.81; 2
196; 0.0000; 0.0000; 0.0000; 0.0000; -99.9900; 0.0000; 0.0000; 0.0000; 0.00; 0.00; 0.00; 0.03; 0.01; 0.17; 0.0000; 0.0000; 0.0000; 1.0000; 0.0000; 0.0000; 0.00; 0.00; 0.00; 0.00; 0.00; 0.00; 2.36; 0.06; 1.81; 2
197; 0.0000; 0.0000; 0.0000; 0.0000; -99.9900;      0;      0;      0; 0.00; 0.00; 0.00; 0.03; 0.01; 0.17; 0.0000; 0.0000; 0.0000; 1.0000; 0.0000; 0.0000; 0.00; 0.00; 0.00; 0.00; 0.00; 0.00; 2.36; 0.06; 1.81; 2
198; 0.0000; 0.0000; 0.0000; 0.0000; -99.9900;      0;      0;      0; 0.00; 0.00; 0.00; 0.03; 0.01; 0.17; 0.0000; 0.0000; 0.0000; 1.0000; 0.0000; 0.0000; 0.00; 0.00; 0.00; 0.00; 0.00; 0.00; 2.36; 0.06; 1.81; 2
199; 0.0010; 0.0010; 0.0000; 0.0000; -99.9900;      0;      0;      0; 2.00; 0.00; 0.00; 0.03; 0.01; 0.19; 0.7500; 0.0000; 0.0000; 0.0000; 0.0000; 0.0000; 4.00; 0.00; 0.00; 0.00; 0.00; 0.00; 2.36; 0.06; 1.81; 2
200; 0.0010; 0.0010; 0.0000; 0.0000; -99.9900; 1.0986; 1.2069; 1.2069; 6.00; 0.00; 0.00; 0.03; 0.01; 0.25; 0.6806; 0.0000; 0.0000; 0.0000; 0.0000; 0.0000; 4.00; 0.00; 0.00; 0.00; 0.00; 0.00; 2.36; 0.06; 1.81; 2
Population 4: Klipper
0; 1.0000; 0.0000; 0.0000; 0.0000; -99.9900;      0;      0;      0; 12.00; 0.00; 0.00; 12.00; 0.00; 0.00; 0.9583; 0.0000; 0.0000; 0.0000; 0.0000; 0.0000; 24.00; 0.00; 0.00; 0.00; 0.00; 0.00; 0.00; 0.00; 0.00; 0
1; 0.8910; 0.0099; 0.1090; 0.0099; -99.9900; -0.3322; 0.0062; 0.1952; 8.13; 0.07; 1.95; 7.32; 0.09; 2.99; 0.9330; 0.0009; 0.0262; 0.0000; 0.0000; 0.0000; 16.26; 0.13; 3.90; 0.00; 0.00; 0.00; 1.00; 0.00; 0.00; 0
2; 0.7960; 0.0127; 0.0950; 0.0093; -99.9900; 0.4256; 0.0203; 0.6016; 12.37; 0.23; 6.38; 9.95; 0.24; 7.45; 0.8938; 0.0015; 0.0427; 0.0000; 0.0000; 0.0000; 12.81; 0.14; 3.86; 0.00; 0.00; 0.00; 1.47; 0.04; 0.50; 0
3; 0.7080; 0.0144; 0.0890; 0.0090; -99.9900; 0.0220; 0.0177; 0.4948; 11.30; 0.22; 5.77; 8.14; 0.22; 6.94; 0.8658; 0.0021; 0.0558; 0.0000; 0.0000; 0.0000; 10.68; 0.14; 3.66; 0.00; 0.00; 0.00; 1.93; 0.05; 0.82; 0
4; 0.6070; 0.0154; 0.1010; 0.0095; -99.9900; 0.1629; 0.0205; 0.5393; 12.20; 0.28; 6.81; 7.62; 0.25; 7.82; 0.8400; 0.0026; 0.0639; 0.0163; 0.0021; 0.0524; 9.20; 0.13; 3.25; 0.00; 0.00; 0.00; 2.46; 0.06; 1.15; 0
5; 0.5180; 0.0158; 0.0920; 0.0091; -99.9900; 0.0603; 0.0204; 0.4958; 11.48; 0.28; 6.27; 6.17; 0.23; 7.15; 0.8123; 0.0035; 0.0786; 0.0339; 0.0036; 0.0811; 8.04; 0.13; 2.95; 0.00; 0.00; 0.00; 2.94; 0.07; 1.43; 0
6; 0.4450; 0.0157; 0.0760; 0.0084; -99.9900; 0.0967; 0.0239; 0.5350; 11.66; 0.31; 6.48; 5.43; 0.22; 7.09; 0.7921; 0.0036; 0.0751; 0.0546; 0.0045; 0.0940; 7.15; 0.12; 2.59; 0.00; 0.00; 0.00; 3.36; 0.07; 1.70; 6
7; 0.3930; 0.0154; 0.0510; 0.0070; -99.9900; 0.1161; 0.0257; 0.5340; 11.75; 0.32; 6.38; 4.86; 0.22; 6.87; 0.7682; 0.0043; 0.0858; 0.0895; 0.0058; 0.1152; 6.57; 0.12; 2.37; 0.00; 0.00; 0.00; 3.66; 0.08; 1.91; 6
8; 0.3260; 0.0148; 0.0680; 0.0080; -99.9900; 0.1267; 0.0282; 0.5488; 12.05; 0.37; 6.74; 4.20; 0.21; 6.72; 0.7499; 0.0050; 0.0895; 0.1091; 0.0072; 0.1309; 5.99; 0.12; 2.13; 0.00; 0.00; 0.00; 4.09; 0.09; 2.23; 6
9; 0.2950; 0.0144; 0.0340; 0.0057; -99.9900; 0.0654; 0.0293; 0.5222; 11.53; 0.36; 6.19; 3.64; 0.19; 6.15; 0.7290; 0.0055; 0.0953; 0.1340; 0.0088; 0.1510; 5.53; 0.11; 1.96; 0.00; 0.00; 0.00; 4.33; 0.09; 2.42; 6
10; 0.2590; 0.0139; 0.0390; 0.0061; -99.9900; 0.1529; 0.0319; 0.5349; 12.09; 0.43; 6.84; 3.33; 0.20; 6.27; 0.7079; 0.0064; 0.1032; 0.1578; 0.0098; 0.1581; 5.15; 0.11; 1.84; 0.00; 0.00; 0.00; 4.62; 0.10; 2.67; 6
11; 0.2260; 0.0132; 0.0340; 0.0057; -99.9900; 0.0851; 0.0337; 0.5341; 11.85; 0.47; 7.08; 2.86; 0.19; 5.93; 0.6918; 0.0071; 0.1066; 0.1728; 0.0107; 0.1605; 4.84; 0.12; 1.78; 0.00; 0.00; 0.00; 4.89; 0.10; 2.91; 6
12; 0.1920; 0.0125; 0.0320; 0.0056; -99.9900; 0.0733; 0.0372; 0.5483; 11.33; 0.48; 6.69; 2.36; 0.17; 5.29; 0.6623; 0.0090; 0.1253; 0.1983; 0.0134; 0.1851; 4.41; 0.11; 1.54; 0.00; 0.00; 0.00; 5.17; 0.11; 3.17; 6
13; 0.1740; 0.0120; 0.0150; 0.0038; -99.9900; 0.1781; 0.0396; 0.5396; 11.72; 0.51; 6.79; 2.21; 0.17; 5.23; 0.6424; 0.0103; 0.1357; 0.2291; 0.0157; 0.2066; 4.24; 0.11; 1.45; 0.00; 0.00; 0.00; 5.31; 0.11; 3.31; 6
14; 0.1480; 0.0112; 0.0270; 0.0051; -99.9900; 0.0710; 0.0416; 0.5424; 11.45; 0.54; 6.61; 1.87; 0.15; 4.76; 0.6354; 0.0116; 0.1413; 0.2335; 0.0179; 0.2174; 4.12; 0.11; 1.37; 0.00; 0.00; 0.00; 5.58; 0.12; 3.59; 6
15; 0.1360; 0.0108; 0.0130; 0.0036; -99.9900; 0.2418; 0.0467; 0.5629; 12.33; 0.56; 6.48; 1.82; 0.15; 4.82; 0.6228; 0.0127; 0.1483; 0.2578; 0.0186; 0.2163; 4.06; 0.13; 1.50; 0.00; 0.00; 0.00; 5.72; 0.13; 3.74; 6
16; 0.1180; 0.0102; 0.0200; 0.0044; -99.9900; 0.1054; 0.0473; 0.5390; 11.48; 0.64; 6.99; 1.49; 0.14; 4.39; 0.6043; 0.0155; 0.1686; 0.2729; 0.0222; 0.2408; 3.86; 0.13; 1.39; 0.00; 0.00; 0.00; 5.95; 0.13; 4.00; 6
17; 0.1080; 0.0098; 0.0090; 0.0030; -99.9900; 0.1787; 0.0463; 0.4940; 11.31; 0.64; 6.67; 1.38; 0.13; 4.11; 0.5927; 0.0157; 0.1632; 0.2788; 0.0225; 0.2342; 3.73; 0.13; 1.34; 0.00; 0.00; 0.00; 6.06; 0.14; 4.13; 6
18; 0.0940; 0.0092; 0.0100; 0.0031; -99.9900; 0.1360; 0.0492; 0.5020; 11.28; 0.68; 6.60; 1.23; 0.12; 3.84; 0.5700; 0.0174; 0.1687; 0.2888; 0.0253; 0.2449; 3.53; 0.14; 1.40; 0.00; 0.00; 0.00; 6.19; 0.14; 4.29; 6
19; 0.0890; 0.0090; 0.0130; 0.0036; -99.9900; 0.1417; 0.0558; 0.5357; 10.46; 0.69; 6.54; 1.08; 0.11; 3.55; 0.5853; 0.0150; 0.1419; 0.2869; 0.0256; 0.2418; 3.57; 0.11; 1.08; 0.00; 0.00; 0.00; 6.37; 0.15; 4.52; 6
20; 0.0840; 0.0088; 0.0040; 0.0020; -99.9900; 0.1290; 0.0533; 0.4941; 10.02; 0.61; 5.56; 0.98; 0.10; 3.21; 0.5748; 0.0159; 0.1457; 0.3021; 0.0250; 0.2294; 3.51; 0.12; 1.09; 0.00; 0.00; 0.00; 6.43; 0.15; 4.60; 6
21; 0.0780; 0.0085; 0.0060; 0.0024; -99.9900; 0.1842; 0.0572; 0.5146; 10.71; 0.77; 6.76; 0.97; 0.11; 3.42; 0.5756; 0.0155; 0.1371; 0.2964; 0.0244; 0.2151; 3.51; 0.12; 1.08; 0.00; 0.00; 0.00; 6.53; 0.15; 4.73; 6
22; 0.0700; 0.0081; 0.0070; 0.0026; -99.9900; 0.1926; 0.0588; 0.5196; 11.34; 0.74; 6.22; 0.92; 0.10; 3.32; 0.5729; 0.0155; 0.1297; 0.3131; 0.0275; 0.2304; 3.43; 0.12; 1.02; 0.00; 0.00; 0.00; 6.64; 0.16; 4.89; 6
23; 0.0720; 0.0082; 0.0020; 0.0014; -99.9900; 0.1227; 0.0634; 0.5265; 11.36; 0.82; 6.92; 0.93; 0.11; 3.46; 0.5688; 0.0182; 0.1548; 0.3204; 0.0286; 0.2425; 3.40; 0.12; 1.02; 0.00; 0.00; 0.00; 6.68; 0.16; 4.95; 6
24; 0.0600; 0.0075; 0.0100; 0.0031; -99.9900; 0.1636; 0.0670; 0.5521; 11.85; 0.92; 7.09; 0.82; 0.10; 3.29; 0.5391; 0.0213; 0.1653; 0.3683; 0.0331; 0.2566; 3.22; 0.13; 1.03; 0.00; 0.00; 0.00; 6.86; 0.17; 5.23; 6
25; 0.0540; 0.0071; 0.0020; 0.0014; -99.9900; 0.0542; 0.0637; 0.4890; 11.28; 0.80; 5.91; 0.71; 0.09; 2.89; 0.5214; 0.0222; 0.1633; 0.3682; 0.0350; 0.2568; 3.09; 0.14; 1.01; 0.00; 0.00; 0.00; 6.89; 0.17; 5.29; 6
26; 0.0490; 0.0068; 0.0070; 0.0026; -99.9900; 0.1661; 0.0779; 0.5671; 11.20; 1.01; 7.08; 0.66; 0.09; 2.88; 0.5163; 0.0264; 0.1849; 0.3745; 0.0377; 0.2636; 2.98; 0.14; 0.97; 0.00; 0.00; 0.00; 7.03; 0.18; 5.51; 6
27; 0.0300; 0.0054; 0.0160; 0.0040; -99.9900; 0.1016; 0.0823; 0.5459; 11.87; 1.42; 7.77; 0.51; 0.08; 2.44; 0.5082; 0.0365; 0.2001; 0.3798; 0.0540; 0.2958; 2.93; 0.17; 0.91; 0.00; 0.00; 0.00; 7.36; 0.19; 6.02; 6
28; 0.0270; 0.0051; 0.0010; 0.0010; -99.9900; 0.3214; 0.1034; 0.5471; 13.74; 1.27; 6.61; 0.50; 0.08; 2.48; 0.5016; 0.0407; 0.2113; 0.4162; 0.0544; 0.2827; 3.19; 0.24; 1.24; 0.00; 0.00; 0.00; 7.38; 0.19; 6.06; 6
29; 0.0250; 0.0049; 0.0000; 0.0000; -99.9900; 0.0362; 0.0938; 0.4785; 11.68; 1.40; 7.01; 0.42; 0.07; 2.14; 0.4791; 0.0420; 0.2102; 0.4503; 0.0567; 0.2834; 3.00; 0.22; 1.08; 0.00; 0.00; 0.00; 7.38; 0.19; 6.06; 6
30; 0.0220; 0.0046; 0.0070; 0.0026; -99.9900; 0.0255; 0.1023; 0.5013; 9.14; 1.26; 5.92; 0.33; 0.05; 1.62; 0.5284; 0.0483; 0.2267; 0.3990; 0.0689; 0.3232; 3.23; 0.23; 1.07; 0.00; 0.00; 0.00; 7.54; 0.20; 6.33; 6
31; 0.0190; 0.0043; 0.0000; 0.0000; -99.9900; 0.0947; 0.0992; 0.4436; 9.53; 1.76; 7.67; 0.31; 0.05; 1.69; 0.4570; 0.0612; 0.2666; 0.4730; 0.0802; 0.3495; 2.79; 0.28; 1.23; 0.00; 0.00; 0.00; 7.54; 0.20; 6.33; 6
32; 0.0170; 0.0041; 0.0040; 0.0020; -99.9900; 0.1448; 0.1458; 0.6356; 8.06; 1.23; 5.08; 0.25; 0.04; 1.26; 0.5108; 0.0631; 0.2601; 0.3796; 0.0902; 0.3719; 2.94; 0.26; 1.09; 0.00; 0.00; 0.00; 7.64; 0.21; 6.50; 6
33; 0.0180; 0.0042; 0.0010; 0.0010; -99.9900; 0.1598; 0.1541; 0.6354; 6.28; 0.81; 3.44; 0.22; 0.03; 0.99; 0.5425; 0.0567; 0.2404; 0.3025; 0.0820; 0.3477; 3.00; 0.26; 1.08; 0.00; 0.00; 0.00; 7.66; 0.21; 6.55; 6
34; 0.0180; 0.0042; 0.0000; 0.0000; -99.9900; 0.4055; 0.1604; 0.6807; 8.39; 1.58; 6.71; 0.26; 0.05; 1.45; 0.5302; 0.0550; 0.2334; 0.2987; 0.0774; 0.3284; 2.89; 0.24; 1.02; 0.00; 0.00; 0.00; 7.66; 0.21; 6.55; 6
35; 0.0180; 0.0042; 0.0010; 0.0010; -99.9900; 0.2564; 0.1521; 0.6454; 7.89; 1.20; 5.07; 0.25; 0.04; 1.27; 0.5743; 0.0437; 0.1852; 0.1976; 0.0632; 0.2680; 3.00; 0.21; 0.91; 0.00; 0.00; 0.00; 7.69; 0.21; 6.60; 6
36; 0.0160; 0.0040; 0.0000; 0.0000; -99.9900; 0.3239; 0.1553; 0.6403; 8.63; 1.27; 5.10; 0.25; 0.04; 1.28; 0.5441; 0.0463; 0.1851; 0.2682; 0.0649; 0.2596; 3.06; 0.30; 1.18; 0.00; 0.00; 0.00; 7.69; 0.21; 6.60; 6
37; 0.0150; 0.0038; 0.0010; 0.0010; -99.9900; 0.4176; 0.1420; 0.5119; 10.80; 1.81; 7.00; 0.26; 0.05; 1.58; 0.5526; 0.0543; 0.2103; 0.2975; 0.0751; 0.2910; 3.20; 0.31; 1.21; 0.00; 0.00; 0.00; 7.72; 0.21; 6.66; 6
38; 0.0150; 0.0038; 0.0000; 0.0000; -99.9900; 0.1146; 0.1535; 0.5536; 9.60; 1.62; 6.29; 0.25; 0.04; 1.42; 0.5340; 0.0538; 0.2085; 0.3389; 0.0756; 0.2929; 3.13; 0.31; 1.19; 0.00; 0.00; 0.00; 7.72; 0.21; 6.66; 6
39; 0.0140; 0.0037; 0.0010; 0.0010; -99.9900; 0.4258; 0.1322; 0.4580; 11.57; 1.84; 6.87; 0.28; 0.05; 1.60; 0.5395; 0.0533; 0.1995; 0.3284; 0.0767; 0.2869; 3.21; 0.30; 1.12; 0.00; 0.00; 0.00; 7.75; 0.21; 6.73; 6
40; 0.0170; 0.0041; 0.0000; 0.0000; -99.9900; 0.0127; 0.1511; 0.5652; 7.12; 1.64; 6.77; 0.22; 0.04; 1.29; 0.5968; 0.0493; 0.2032; 0.2960; 0.0839; 0.3461; 3.35; 0.27; 1.11; 0.00; 0.00; 0.00; 7.75; 0.21; 6.73; 6
41; 0.0140; 0.0037; 0.0000; 0.0000; -99.9900; 0.3565; 0.1458; 0.5647; 7.79; 1.35; 5.06; 0.21; 0.04; 1.13; 0.5473; 0.0583; 0.2180; 0.3418; 0.0999; 0.3738; 3.14; 0.29; 1.10; 0.00; 0.00; 0.00; 7.75; 0.21; 6.73; 6
42; 0.0140; 0.0037; 0.0000; 0.0000; -99.9900; 0.2679; 0.1781; 0.6423; 9.86; 2.14; 8.02; 0.25; 0.05; 1.51; 0.5466; 0.0565; 0.2112; 0.2687; 0.0850; 0.3182; 3.21; 0.32; 1.19; 0.00; 0.00; 0.00; 7.75; 0.21; 6.73; 6
43; 0.0140; 0.0037; 0.0000; 0.0000; -99.9900; 0.1733; 0.1138; 0.4260; 9.07; 1.71; 6.40; 0.25; 0.04; 1.32; 0.5392; 0.0558; 0.2088; 0.3035; 0.0844; 0.3157; 3.14; 0.31; 1.17; 0.00; 0.00; 0.00; 7.75; 0.21; 6.73; 6
44; 0.0110; 0.0033; 0.0010; 0.0010; -99.9900; 0.1950; 0.1188; 0.3756; 9.55; 1.54; 5.11; 0.21; 0.04; 1.16; 0.5243; 0.0535; 0.1776; 0.3053; 0.0853; 0.2830; 2.91; 0.28; 0.94; 0.00; 0.00; 0.00; 7.79; 0.22; 6.83; 6
45; 0.0120; 0.0034; 0.0000; 0.0000; -99.9900; 0.1394; 0.1448; 0.4801; 8.67; 2.19; 7.57; 0.21; 0.04; 1.27; 0.5685; 0.0508; 0.1761; 0.2337; 0.0796; 0.2758; 3.08; 0.29; 1.00; 0.00; 0.00; 0.00; 7.79; 0.22; 6.83; 6
46; 0.0120; 0.0034; 0.0000; 0.0000; -99.9900; 0.2196; 0.2122; 0.7037; 6.58; 1.09; 3.78; 0.18; 0.03; 0.87; 0.5398; 0.0685; 0.2372; 0.2928; 0.0961; 0.3329; 3.08; 0.34; 1.16; 0.00; 0.00; 0.00; 7.79; 0.22; 6.83; 6
47; 0.0120; 0.0034; 0.0000; 0.0000; -99.9900; 0.2132; 0.1442; 0.4995; 7.92; 1.90; 6.57; 0.20; 0.04; 1.14; 0.5806; 0.0612; 0.2120; 0.3233; 0.1053; 0.3649; 3.33; 0.28; 0.98; 0.00; 0.00; 0.00; 7.79; 0.22; 6.83; 6
48; 0.0150; 0.0038; 0.0010; 0.0010; -99.9900; 0.3256; 0.2152; 0.7456; 6.07; 1.54; 5.96; 0.21; 0.03; 1.06; 0.6230; 0.0537; 0.2079; 0.2225; 0.0826; 0.3198; 3.33; 0.25; 0.98; 0.00; 0.00; 0.00; 7.83; 0.22; 6.94; 6
49; 0.0130; 0.0036; 0.0000; 0.0000; -99.9900; 0.5767; 0.1876; 0.5933; 8.08; 1.94; 6.99; 0.23; 0.04; 1.23; 0.6071; 0.0617; 0.2225; 0.2461; 0.1087; 0.3921; 3.31; 0.31; 1.11; 0.00; 0.00; 0.00; 7.83; 0.22; 6.94; 6
50; 0.0100; 0.0031; 0.0000; 0.0000; -99.9900; 0.3349; 0.1953; 0.6479; 8.60; 1.28; 4.06; 0.18; 0.03; 0.98; 0.5736; 0.0597; 0.1889; 0.3028; 0.1014; 0.3206; 3.20; 0.25; 0.79; 0.00; 0.00; 0.00; 7.83; 0.22; 6.94; 6
51; 0.0110; 0.0033; 0.0000; 0.0000; -99.9900; 0.4373; 0.1514; 0.4788; 9.73; 2.04; 6.77; 0.20; 0.04; 1.25; 0.5243; 0.0657; 0.2180; 0.3639; 0.0929; 0.3082; 2.82; 0.30; 0.98; 0.00; 0.00; 0.00; 7.83; 0.22; 6.94; 6
52; 0.0100; 0.0031; 0.0000; 0.0000; -99.9900; 0.1033; 0.1763; 0.5288; 10.20; 1.58; 5.01; 0.20; 0.04; 1.15; 0.5059; 0.0709; 0.2243; 0.3961; 0.0989; 0.3127; 2.80; 0.29; 0.92; 0.00; 0.00; 0.00; 7.83; 0.22; 6.94; 6
53; 0.0110; 0.0033; 0.0000; 0.0000; -99.9900; 0.1075; 0.2157; 0.6822; 9.00; 2.68; 8.88; 0.20; 0.04; 1.32; 0.5044; 0.0632; 0.2095; 0.3734; 0.0949; 0.3147; 2.82; 0.30; 0.98; 0.00; 0.00; 0.00; 7.83; 0.22; 6.94; 6
54; 0.0100; 0.0031; 0.0000; 0.0000; -99.9900; 0.4016; 0.1755; 0.5549; 10.10; 2.22; 7.02; 0.21; 0.04; 1.25; 0.4889; 0.0719; 0.2274; 0.3842; 0.1033; 0.3267; 2.80; 0.33; 1.03; 0.00; 0.00; 0.00; 7.83; 0.22; 6.94; 6
55; 0.0090; 0.0030; 0.0000; 0.0000; -99.9900; 0.1057; 0.1376; 0.4352; 6.78; 1.48; 4.44; 0.16; 0.03; 0.83; 0.4990; 0.0758; 0.2275; 0.3427; 0.1006; 0.3017; 2.78; 0.36; 1.09; 0.00; 0.00; 0.00; 7.83; 0.22; 6.94; 6
56; 0.0090; 0.0030; 0.0000; 0.0000; -99.9900; 0.2404; 0.1049; 0.3148; 7.22; 1.73; 5.19; 0.17; 0.03; 0.89; 0.5383; 0.0773; 0.2318; 0.3190; 0.1099; 0.3296; 3.00; 0.37; 1.12; 0.00; 0.00; 0.00; 7.83; 0.22; 6.94; 6
57; 0.0090; 0.0030; 0.0000; 0.0000; -99.9900; 0.2769; 0.2758; 0.7297; 8.00; 2.19; 6.58; 0.18; 0.03; 1.02; 0.5387; 0.0893; 0.2678; 0.3374; 0.1253; 0.3758; 3.11; 0.51; 1.54; 0.00; 0.00; 0.00; 7.83; 0.22; 6.94; 6
58; 0.0080; 0.0028; 0.0000; 0.0000; -99.9900; 0.4544; 0.1870; 0.5609; 11.50; 2.21; 6.26; 0.20; 0.04; 1.19; 0.5155; 0.0909; 0.2570; 0.4087; 0.1320; 0.3734; 3.25; 0.56; 1.58; 0.00; 0.00; 0.00; 7.83; 0.22; 6.94; 6
59; 0.0080; 0.0028; 0.0000; 0.0000; -99.9900; 0.0519; 0.1627; 0.4602; 10.50; 1.82; 5.15; 0.19; 0.03; 1.07; 0.5005; 0.0827; 0.2340; 0.3525; 0.1205; 0.3407; 2.88; 0.55; 1.55; 0.00; 0.00; 0.00; 7.83; 0.22; 6.94; 6
60; 0.0080; 0.0028; 0.0000; 0.0000; -99.9900; 0.2212; 0.2596; 0.7344; 10.88; 2.84; 8.03; 0.18; 0.04; 1.21; 0.5015; 0.0844; 0.2387; 0.4343; 0.1134; 0.3208; 2.75; 0.37; 1.04; 0.00; 0.00; 0.00; 7.83; 0.22; 6.94; 6
61; 0.0120; 0.0034; 0.0000; 0.0000; -99.9900; 0.5909; 0.2109; 0.5965; 9.83; 2.20; 7.63; 0.21; 0.04; 1.36; 0.5591; 0.0601; 0.2082; 0.3094; 0.0907; 0.3144; 3.00; 0.28; 0.95; 0.00; 0.00; 0.00; 7.83; 0.22; 6.94; 6
62; 0.0100; 0.0031; 0.0000; 0.0000; -99.9900; 0.2202; 0.2382; 0.7899; 9.60; 1.69; 5.34; 0.20; 0.04; 1.12; 0.5189; 0.0771; 0.2437; 0.2911; 0.1138; 0.3598; 3.00; 0.33; 1.05; 0.00; 0.00; 0.00; 7.83; 0.22; 6.94; 6
63; 0.0090; 0.0030; 0.0000; 0.0000; -99.9900; 0.1792; 0.1808; 0.5425; 9.78; 1.97; 5.91; 0.19; 0.04; 1.12; 0.5288; 0.0714; 0.2142; 0.3801; 0.1024; 0.3073; 2.89; 0.31; 0.93; 0.00; 0.00; 0.00; 7.83; 0.22; 6.94; 6
64; 0.0100; 0.0031; 0.0000; 0.0000; -99.9900; 0.1018; 0.2006; 0.5674; 8.80; 1.60; 5.05; 0.19; 0.03; 1.05; 0.5312; 0.0642; 0.2029; 0.4540; 0.0854; 0.2702; 2.90; 0.28; 0.88; 0.00; 0.00; 0.00; 7.83; 0.22; 6.94; 6
65; 0.0070; 0.0026; 0.0000; 0.0000; -99.9900; -0.2314; 0.1612; 0.4837; 7.57; 1.57; 4.16; 0.16; 0.02; 0.77; 0.4755; 0.0845; 0.2236; 0.3757; 0.1269; 0.3358; 2.71; 0.36; 0.95; 0.00; 0.00; 0.00; 7.83; 0.22; 6.94; 6
66; 0.0090; 0.0030; 0.0000; 0.0000; -99.9900; 0.1918; 0.1188; 0.3143; 7.22; 2.11; 6.32; 0.16; 0.03; 0.93; 0.5033; 0.0536; 0.1608; 0.4717; 0.1182; 0.3545; 2.78; 0.22; 0.67; 0.00; 0.00; 0.00; 7.83; 0.22; 6.94; 6
67; 0.0070; 0.0026; 0.0000; 0.0000; -99.9900; 0.5409; 0.2349; 0.6214; 9.57; 2.23; 5.91; 0.17; 0.03; 0.96; 0.4955; 0.0494; 0.1308; 0.4225; 0.0810; 0.2144; 2.86; 0.40; 1.07; 0.00; 0.00; 0.00; 7.83; 0.22; 6.94; 6
68; 0.0050; 0.0022; 0.0000; 0.0000; -99.9900; -0.0575; 0.0944; 0.2498; 9.00; 2.47; 5.52; 0.15; 0.02; 0.79; 0.4779; 0.0796; 0.1779; 0.5213; 0.1410; 0.3153; 2.60; 0.40; 0.89; 0.00; 0.00; 0.00; 7.83; 0.22; 6.94; 6
69; 0.0040; 0.0020; 0.0000; 0.0000; -99.9900; 0.2541; 0.2314; 0.5175; 11.00; 5.21; 10.42; 0.15; 0.03; 0.95; 0.5248; 0.0973; 0.1946; 0.4138; 0.1409; 0.2818; 2.75; 0.48; 0.96; 0.00; 0.00; 0.00; 7.83; 0.22; 6.94; 6
70; 0.0080; 0.0028; 0.0000; 0.0000; -99.9900; 0.5651; 0.2968; 0.5937; 8.38; 3.85; 10.89; 0.16; 0.04; 1.21; 0.5767; 0.0498; 0.1409; 0.4098; 0.1179; 0.3334; 2.88; 0.30; 0.83; 0.00; 0.00; 0.00; 7.83; 0.22; 6.94; 6
71; 0.0040; 0.0020; 0.0000; 0.0000; -99.9900; 0.1618; 0.1694; 0.4148; 8.50; 4.03; 8.06; 0.13; 0.02; 0.75; 0.5423; 0.0835; 0.1670; 0.3250; 0.1267; 0.2533; 2.75; 0.48; 0.96; 0.00; 0.00; 0.00; 7.83; 0.22; 6.94; 6
72; 0.0040; 0.0020; 0.0000; 0.0000; -99.9900; -0.0704; 0.2349; 0.4699; 8.00; 5.02; 10.03; 0.12; 0.03; 0.79; 0.5269; 0.0703; 0.1407; 0.2246; 0.1381; 0.2761; 2.50; 0.29; 0.58; 0.00; 0.00; 0.00; 7.83; 0.22; 6.94; 6
73; 0.0040; 0.0020; 0.0000; 0.0000; -99.9900; 0.3010; 0.1445; 0.2890; 9.00; 4.67; 9.35; 0.11; 0.03; 0.81; 0.5461; 0.0458; 0.0916; 0.3462; 0.0720; 0.1439; 2.50; 0.29; 0.58; 0.00; 0.00; 0.00; 7.83; 0.22; 6.94; 6
74; 0.0050; 0.0022; 0.0000; 0.0000; -99.9900; 0.3310; 0.3355; 0.6709; 6.60; 1.86; 4.16; 0.10; 0.02; 0.59; 0.5636; 0.0550; 0.1231; 0.2940; 0.1203; 0.2690; 2.80; 0.37; 0.84; 0.00; 0.00; 0.00; 7.83; 0.22; 6.94; 6
75; 0.0040; 0.0020; 0.0000; 0.0000; -99.9900; 0.2304; 0.2607; 0.5830; 6.75; 0.48; 0.96; 0.09; 0.02; 0.49; 0.6248; 0.0470; 0.0941; 0.1488; 0.1012; 0.2024; 3.00; 0.41; 0.82; 0.00; 0.00; 0.00; 7.83; 0.22; 6.94; 6
76; 0.0030; 0.0017; 0.0000; 0.0000; -99.9900; 0.3049; 0.3079; 0.6157; 10.67; 5.55; 9.61; 0.10; 0.02; 0.77; 0.5829; 0.0508; 0.0880; 0.2937; 0.1508; 0.2612; 2.67; 0.33; 0.58; 0.00; 0.00; 0.00; 7.83; 0.22; 6.94; 6
77; 0.0030; 0.0017; 0.0000; 0.0000; -99.9900; 0.0052; 0.0726; 0.1257; 11.33; 6.57; 11.37; 0.11; 0.03; 0.84; 0.5885; 0.0486; 0.0843; 0.3472; 0.1740; 0.3014; 2.67; 0.33; 0.58; 0.00; 0.00; 0.00; 7.83; 0.22; 6.94; 6
78; 0.0030; 0.0017; 0.0000; 0.0000; -99.9900; -0.1473; 0.4658; 0.6587; 8.67; 3.38; 5.86; 0.11; 0.02; 0.61; 0.5512; 0.0572; 0.0990; 0.5175; 0.2639; 0.4571; 2.33; 0.33; 0.58; 0.00; 0.00; 0.00; 7.83; 0.22; 6.94; 6
79; 0.0040; 0.0020; 0.0000; 0.0000; -99.9900; 0.0692; 0.0692; 0.1199; 7.75; 3.47; 6.95; 0.12; 0.02; 0.68; 0.5665; 0.0410; 0.0819; 0.4602; 0.1986; 0.3973; 2.50; 0.29; 0.58; 0.00; 0.00; 0.00; 7.83; 0.22; 6.94; 6
80; 0.0060; 0.0024; 0.0000; 0.0000; -99.9900; 0.7461; 0.4358; 0.8715; 8.67; 4.36; 10.69; 0.13; 0.03; 1.04; 0.5615; 0.0279; 0.0683; 0.4690; 0.1306; 0.3199; 2.50; 0.22; 0.55; 0.00; 0.00; 0.00; 7.83; 0.22; 6.94; 6
81; 0.0050; 0.0022; 0.0000; 0.0000; -99.9900; 0.0376; 0.1512; 0.3380; 6.00; 1.52; 3.39; 0.13; 0.02; 0.56; 0.5286; 0.0345; 0.0771; 0.3038; 0.0840; 0.1879; 2.40; 0.24; 0.55; 0.00; 0.00; 0.00; 7.83; 0.22; 6.94; 6
82; 0.0020; 0.0014; 0.0010; 0.0010; -99.9900; -0.0121; 0.0787; 0.1364; 5.50; 3.50; 4.95; 0.10; 0.01; 0.41; 0.6242; 0.0008; 0.0011; 0.3611; 0.1389; 0.1964; 3.00; 0.00; 0.00; 0.00; 0.00; 0.00; 7.90; 0.23; 7.32; 6
83; 0.0030; 0.0017; 0.0000; 0.0000; -99.9900; 0.1839; 0.1839; 0.2600; 5.67; 3.67; 6.35; 0.12; 0.02; 0.52; 0.6307; 0.0057; 0.0098; 0.3590; 0.1410; 0.2443; 3.00; 0.00; 0.00; 0.00; 0.00; 0.00; 7.90; 0.23; 7.32; 6
84; 0.0030; 0.0017; 0.0000; 0.0000; -99.9900; 0.8829; 0.5034; 0.7119; 9.67; 4.98; 8.62; 0.12; 0.02; 0.71; 0.5860; 0.0225; 0.0390; 0.3136; 0.1083; 0.1875; 3.00; 0.00; 0.00; 0.00; 0.00; 0.00; 7.90; 0.23; 7.32; 6
85; 0.0040; 0.0020; 0.0000; 0.0000; -99.9900; 0.2846; 0.4070; 0.7050; 5.50; 1.19; 2.38; 0.11; 0.01; 0.47; 0.6499; 0.0358; 0.0715; 0.0714; 0.0412; 0.0825; 3.25; 0.25; 0.50; 0.00; 0.00; 0.00; 7.90; 0.23; 7.32; 6
86; 0.0060; 0.0024; 0.0000; 0.0000; -99.9900; 0.1681; 0.4725; 0.9450; 5.17; 2.20; 5.38; 0.11; 0.02; 0.62; 0.6393; 0.0371; 0.0909; 0.1771; 0.0860; 0.2107; 3.17; 0.31; 0.75; 0.00; 0.00; 0.00; 7.90; 0.23; 7.32; 6
87; 0.0040; 0.0020; 0.0000; 0.0000; -99.9900; 0.0682; 0.2089; 0.4672; 7.00; 2.74; 5.48; 0.12; 0.02; 0.60; 0.6013; 0.0504; 0.1007; 0.2083; 0.1250; 0.2500; 3.00; 0.41; 0.82; 0.00; 0.00; 0.00; 7.90; 0.23; 7.32; 6
88; 0.0050; 0.0022; 0.0000; 0.0000; -99.9900; 0.4743; 0.3324; 0.6648; 7.60; 2.94; 6.58; 0.11; 0.02; 0.72; 0.5964; 0.0347; 0.0776; 0.1444; 0.0988; 0.2208; 3.00; 0.32; 0.71; 0.00; 0.00; 0.00; 7.90; 0.23; 7.32; 6
89; 0.0030; 0.0017; 0.0000; 0.0000; -99.9900; -0.0067; 0.2988; 0.5176; 10.00; 2.08; 3.61; 0.10; 0.02; 0.62; 0.5899; 0.0650; 0.1125; 0.2989; 0.1395; 0.2416; 3.00; 0.58; 1.00; 0.00; 0.00; 0.00; 7.90; 0.23; 7.32; 6
90; 0.0040; 0.0020; 0.0000; 0.0000; -99.9900; 0.6539; 0.1128; 0.1954; 14.00; 5.35; 10.71; 0.13; 0.03; 1.09; 0.5963; 0.0577; 0.1154; 0.3482; 0.1014; 0.2028; 3.00; 0.41; 0.82; 0.00; 0.00; 0.00; 7.90; 0.23; 7.32; 6
91; 0.0060; 0.0024; 0.0000; 0.0000; -99.9900; -0.0239; 0.1299; 0.2599; 8.17; 2.81; 6.88; 0.11; 0.03; 0.83; 0.6062; 0.0549; 0.1344; 0.3486; 0.0948; 0.2322; 3.17; 0.31; 0.75; 0.00; 0.00; 0.00; 7.90; 0.23; 7.32; 6
92; 0.0040; 0.0020; 0.0000; 0.0000; -99.9900; 0.1942; 0.1915; 0.4283; 11.50; 3.38; 6.76; 0.11; 0.03; 0.85; 0.5429; 0.0912; 0.1824; 0.3974; 0.0997; 0.1994; 3.00; 0.41; 0.82; 0.00; 0.00; 0.00; 7.90; 0.23; 7.32; 6
93; 0.0040; 0.0020; 0.0000; 0.0000; -99.9900; 0.2180; 0.4409; 0.7637; 10.00; 4.64; 9.27; 0.11; 0.03; 0.85; 0.5907; 0.1010; 0.2020; 0.3087; 0.1316; 0.2632; 3.25; 0.48; 0.96; 0.00; 0.00; 0.00; 7.90; 0.23; 7.32; 6
94; 0.0040; 0.0020; 0.0000; 0.0000; -99.9900; -0.0329; 0.4300; 0.8600; 4.25; 1.11; 2.22; 0.09; 0.01; 0.40; 0.6692; 0.0634; 0.1267; 0.1500; 0.1500; 0.3000; 3.50; 0.50; 1.00; 0.00; 0.00; 0.00; 7.90; 0.23; 7.32; 6
95; 0.0040; 0.0020; 0.0000; 0.0000; -99.9900; 0.1084; 0.3470; 0.6939; 3.50; 0.87; 1.73; 0.09; 0.01; 0.36; 0.6076; 0.1109; 0.2218; 0.1667; 0.1667; 0.3333; 3.50; 0.50; 1.00; 0.00; 0.00; 0.00; 7.90; 0.23; 7.32; 6
96; 0.0030; 0.0017; 0.0000; 0.0000; -99.9900; 0.2452; 0.1640; 0.3280; 6.00; 3.06; 5.29; 0.09; 0.02; 0.49; 0.7373; 0.0095; 0.0164; 0.0000; 0.0000; 0.0000; 4.00; 0.00; 0.00; 0.00; 0.00; 0.00; 7.90; 0.23; 7.32; 6
97; 0.0030; 0.0017; 0.0000; 0.0000; -99.9900; 0.2554; 0.2554; 0.3612; 6.00; 3.06; 5.29; 0.09; 0.02; 0.48; 0.6887; 0.0318; 0.0552; 0.0278; 0.0278; 0.0481; 3.67; 0.33; 0.58; 0.00; 0.00; 0.00; 7.90; 0.23; 7.32; 6
98; 0.0040; 0.0020; 0.0000; 0.0000; -99.9900; 0.2095; 0.1172; 0.2031; 6.25; 3.33; 6.65; 0.09; 0.02; 0.59; 0.6779; 0.0331; 0.0661; 0.1719; 0.1180; 0.2359; 4.00; 0.71; 1.41; 0.00; 0.00; 0.00; 7.90; 0.23; 7.32; 6
99; 0.0030; 0.0017; 0.0000; 0.0000; -99.9900; 0.6184; 0.1126; 0.1951; 13.00; 6.43; 11.14; 0.11; 0.03; 0.90; 0.7095; 0.0553; 0.0958; 0.0400; 0.0400; 0.0693; 4.33; 0.88; 1.53; 0.00; 0.00; 0.00; 7.90; 0.23; 7.32; 6
100; 0.0040; 0.0020; 0.0000; 0.0000; -99.9900; -0.0538; 0.1456; 0.2521; 8.00; 3.19; 6.38; 0.11; 0.02; 0.67; 0.6892; 0.0418; 0.0836; 0.1429; 0.1202; 0.2405; 4.00; 0.71; 1.41; 0.00; 0.00; 0.00; 7.90; 0.23; 7.32; 6
101; 0.0040; 0.0020; 0.0000; 0.0000; -99.9900; 0.7549; 0.2629; 0.5257; 11.75; 4.33; 8.66; 0.13; 0.03; 0.92; 0.6438; 0.0397; 0.0794; 0.2413; 0.0899; 0.1798; 4.00; 0.71; 1.41; 0.00; 0.00; 0.00; 7.90; 0.23; 7.32; 6
102; 0.0030; 0.0017; 0.0000; 0.0000; -99.9900; 0.3350; 0.2429; 0.4858; 13.67; 5.93; 10.26; 0.12; 0.03; 0.92; 0.6111; 0.0380; 0.0658; 0.2376; 0.0210; 0.0364; 3.33; 0.33; 0.58; 0.00; 0.00; 0.00; 7.90; 0.23; 7.32; 6
103; 0.0040; 0.0020; 0.0000; 0.0000; -99.9900; -0.0366; 0.4194; 0.7264; 6.75; 2.63; 5.25; 0.10; 0.02; 0.58; 0.5835; 0.0485; 0.0970; 0.3482; 0.0690; 0.1379; 3.25; 0.25; 0.50; 0.00; 0.00; 0.00; 7.90; 0.23; 7.32; 6
104; 0.0030; 0.0017; 0.0000; 0.0000; -99.9900; 0.7916; 0.2009; 0.4017; 9.33; 3.84; 6.66; 0.10; 0.02; 0.64; 0.6116; 0.0184; 0.0318; 0.2007; 0.0198; 0.0343; 3.33; 0.33; 0.58; 0.00; 0.00; 0.00; 7.90; 0.23; 7.32; 6
105; 0.0030; 0.0017; 0.0000; 0.0000; -99.9900; 0.0629; 0.2717; 0.4706; 8.33; 2.96; 5.13; 0.11; 0.02; 0.58; 0.6154; 0.0111; 0.0192; 0.1548; 0.0781; 0.1352; 3.33; 0.33; 0.58; 0.00; 0.00; 0.00; 7.90; 0.23; 7.32; 6
106; 0.0020; 0.0014; 0.0000; 0.0000; -99.9900; 0.4825; 0.0771; 0.1090; 14.00; 7.00; 9.90; 0.11; 0.02; 0.75; 0.5635; 0.0227; 0.0321; 0.3095; 0.1667; 0.2357; 3.50; 0.50; 0.71; 0.00; 0.00; 0.00; 7.90; 0.23; 7.32; 6
107; 0.0040; 0.0020; 0.0000; 0.0000; -99.9900; -0.2130; 0.0589; 0.0833; 3.75; 1.03; 2.06; 0.10; 0.01; 0.38; 0.5103; 0.1226; 0.2451; 0.3667; 0.1780; 0.3559; 2.75; 0.48; 0.96; 0.00; 0.00; 0.00; 7.90; 0.23; 7.32; 6
108; 0.0040; 0.0020; 0.0000; 0.0000; -99.9900; 0.4024; 0.2367; 0.4735; 7.25; 3.20; 6.40; 0.11; 0.02; 0.64; 0.5399; 0.0937; 0.1875; 0.3417; 0.1336; 0.2672; 2.75; 0.48; 0.96; 0.00; 0.00; 0.00; 7.90; 0.23; 7.32; 6
109; 0.0040; 0.0020; 0.0000; 0.0000; -99.9900; -0.0204; 0.2027; 0.2867; 6.75; 2.75; 5.50; 0.11; 0.02; 0.60; 0.5141; 0.1147; 0.2294; 0.3807; 0.1600; 0.3200; 2.75; 0.48; 0.96; 0.00; 0.00; 0.00; 7.90; 0.23; 7.32; 6
110; 0.0040; 0.0020; 0.0000; 0.0000; -99.9900; -0.1277; 0.2966; 0.5137; 6.25; 3.07; 6.13; 0.10; 0.02; 0.59; 0.5606; 0.1158; 0.2316; 0.2333; 0.1575; 0.3151; 3.00; 0.58; 1.15; 0.00; 0.00; 0.00; 7.90; 0.23; 7.32; 6
111; 0.0020; 0.0014; 0.0000; 0.0000; -99.9900; 0.3132; 0.2911; 0.5822; 10.00; 4.00; 5.66; 0.10; 0.02; 0.55; 0.6130; 0.1232; 0.1742; 0.1429; 0.1429; 0.2020; 3.00; 1.00; 1.41; 0.00; 0.00; 0.00; 7.90; 0.23; 7.32; 6
112; 0.0020; 0.0014; 0.0000; 0.0000; -99.9900; -0.4236; 0.0182; 0.0257; 6.50; 2.50; 3.54; 0.08; 0.01; 0.40; 0.6063; 0.1125; 0.1590; 0.1667; 0.1667; 0.2357; 3.00; 1.00; 1.41; 0.00; 0.00; 0.00; 7.90; 0.23; 7.32; 6
113; 0.0020; 0.0014; 0.0000; 0.0000; -99.9900; 0.3993; 0.5170; 0.7312; 9.00; 1.00; 1.41; 0.08; 0.02; 0.47; 0.5686; 0.0764; 0.1081; 0.4125; 0.2125; 0.3005; 3.00; 1.00; 1.41; 0.00; 0.00; 0.00; 7.90; 0.23; 7.32; 6
114; 0.0020; 0.0014; 0.0000; 0.0000; -99.9900; -0.2451; 0.1116; 0.1578; 7.00; 0.00; 0.00; 0.07; 0.01; 0.39; 0.5408; 0.0816; 0.1154; 0.3571; 0.2143; 0.3030; 2.50; 0.50; 0.71; 0.00; 0.00; 0.00; 7.90; 0.23; 7.32; 6
115; 0.0010; 0.0010; 0.0000; 0.0000; -99.9900; -0.0426; 0.2939; 0.4156; 9.00; 0.00; 0.00; 0.07; 0.01; 0.38; 0.4012; 0.0000; 0.0000; 0.6667; 0.0000; 0.0000; 2.00; 0.00; 0.00; 0.00; 0.00; 0.00; 7.90; 0.23; 7.32; 6
116; 0.0030; 0.0017; 0.0000; 0.0000; -99.9900; 0.5754; 0.3310; 0.3310; 7.00; 4.51; 7.81; 0.08; 0.02; 0.57; 0.4704; 0.0828; 0.1434; 0.7292; 0.1458; 0.2526; 2.33; 0.33; 0.58; 0.00; 0.00; 0.00; 7.90; 0.23; 7.32; 6
117; 0.0030; 0.0017; 0.0000; 0.0000; -99.9900; 0.2027; 0.4904; 0.6936; 6.00; 3.06; 5.29; 0.09; 0.02; 0.48; 0.5093; 0.1157; 0.2005; 0.4722; 0.1211; 0.2097; 2.67; 0.33; 0.58; 0.00; 0.00; 0.00; 7.90; 0.23; 7.32; 6
118; 0.0020; 0.0014; 0.0000; 0.0000; -99.9900; 0.1438; 0.5493; 0.7768; 8.00; 0.00; 0.00; 0.08; 0.01; 0.43; 0.4023; 0.1836; 0.2596; 0.4375; 0.3125; 0.4419; 2.50; 0.50; 0.71; 0.00; 0.00; 0.00; 7.90; 0.23; 7.32; 6
119; 0.0020; 0.0014; 0.0000; 0.0000; -99.9900; 0.0000; 0.0000; 0.0000; 8.00; 0.00; 0.00; 0.07; 0.01; 0.43; 0.4023; 0.1836; 0.2596; 0.4375; 0.3125; 0.4419; 2.50; 0.50; 0.71; 0.00; 0.00; 0.00; 7.90; 0.23; 7.32; 6
120; 0.0030; 0.0017; 0.0000; 0.0000; -99.9900; 0.2130; 0.3466; 0.4901; 6.67; 3.71; 6.43; 0.08; 0.02; 0.53; 0.4158; 0.2079; 0.3601; 0.5714; 0.2296; 0.3977; 2.33; 0.67; 1.15; 0.00; 0.00; 0.00; 7.90; 0.23; 7.32; 6
121; 0.0040; 0.0020; 0.0000; 0.0000; -99.9900; 0.4636; 0.2265; 0.3923; 7.00; 3.08; 6.16; 0.09; 0.02; 0.61; 0.4424; 0.1480; 0.2960; 0.3781; 0.2171; 0.4343; 2.50; 0.50; 1.00; 0.00; 0.00; 0.00; 7.90; 0.23; 7.32; 6
122; 0.0030; 0.0017; 0.0000; 0.0000; -99.9900; 0.2970; 0.4053; 0.7019; 4.33; 1.20; 2.08; 0.07; 0.01; 0.35; 0.5359; 0.0678; 0.1175; 0.4556; 0.1365; 0.2365; 3.00; 0.00; 0.00; 0.00; 0.00; 0.00; 7.90; 0.23; 7.32; 6
123; 0.0020; 0.0014; 0.0000; 0.0000; -99.9900; 0.4176; 0.4307; 0.7459; 5.50; 0.50; 0.71; 0.07; 0.01; 0.34; 0.4131; 0.0731; 0.1033; 0.4833; 0.3167; 0.4478; 2.50; 0.50; 0.71; 0.00; 0.00; 0.00; 7.90; 0.23; 7.32; 6
124; 0.0020; 0.0014; 0.0000; 0.0000; -99.9900; 0.0000; 0.0000; 0.0000; 5.00; 0.00; 0.00; 0.06; 0.01; 0.31; 0.5500; 0.0700; 0.0990; 0.2000; 0.0000; 0.0000; 2.50; 0.50; 0.71; 0.00; 0.00; 0.00; 7.90; 0.23; 7.32; 6
125; 0.0020; 0.0014; 0.0000; 0.0000; -99.9900; 0.3851; 0.2027; 0.2867; 7.50; 1.50; 2.12; 0.08; 0.01; 0.42; 0.5556; 0.0556; 0.0786; 0.2222; 0.1111; 0.1571; 2.50; 0.50; 0.71; 0.00; 0.00; 0.00; 7.90; 0.23; 7.32; 6
126; 0.0030; 0.0017; 0.0000; 0.0000; -99.9900; 0.3466; 0.3466; 0.4901; 7.67; 2.96; 5.13; 0.09; 0.02; 0.54; 0.4798; 0.0563; 0.0975; 0.3426; 0.1182; 0.2048; 2.33; 0.33; 0.58; 0.00; 0.00; 0.00; 7.90; 0.23; 7.32; 6
127; 0.0030; 0.0017; 0.0000; 0.0000; -99.9900; 0.3985; 0.2459; 0.4259; 13.33; 5.78; 10.02; 0.11; 0.03; 0.89; 0.4578; 0.0414; 0.0717; 0.4076; 0.0604; 0.1045; 2.33; 0.33; 0.58; 0.00; 0.00; 0.00; 7.90; 0.23; 7.32; 6
128; 0.0020; 0.0014; 0.0000; 0.0000; -99.9900; 0.6573; 0.4652; 0.8058; 14.50; 9.50; 13.44; 0.10; 0.03; 0.81; 0.4061; 0.0861; 0.1218; 0.4458; 0.1542; 0.2180; 2.00; 0.00; 0.00; 0.00; 0.00; 0.00; 7.90; 0.23; 7.32; 6
129; 0.0020; 0.0014; 0.0000; 0.0000; -99.9900; 0.0400; 0.6531; 0.9237; 11.50; 1.50; 2.12; 0.08; 0.02; 0.56; 0.3863; 0.0663; 0.0938; 0.4538; 0.1462; 0.2067; 2.00; 0.00; 0.00; 0.00; 0.00; 0.00; 7.90; 0.23; 7.32; 6
130; 0.0030; 0.0017; 0.0000; 0.0000; -99.9900; -0.1729; 0.7434; 1.0514; 9.67; 6.69; 11.59; 0.08; 0.02; 0.77; 0.4694; 0.0175; 0.0303; 0.5326; 0.2354; 0.4077; 2.00; 0.00; 0.00; 0.00; 0.00; 0.00; 7.90; 0.23; 7.32; 6
131; 0.0040; 0.0020; 0.0000; 0.0000; -99.9900; 0.1048; 0.2996; 0.5189; 7.50; 4.52; 9.04; 0.06; 0.02; 0.71; 0.4993; 0.0422; 0.0844; 0.2411; 0.0848; 0.1696; 2.25; 0.25; 0.50; 0.00; 0.00; 0.00; 7.90; 0.23; 7.32; 6
132; 0.0030; 0.0017; 0.0000; 0.0000; -99.9900; 0.2067; 0.2809; 0.5618; 7.67; 2.73; 4.73; 0.06; 0.02; 0.51; 0.4738; 0.0640; 0.1109; 0.3205; 0.1606; 0.2782; 2.33; 0.33; 0.58; 0.00; 0.00; 0.00; 7.90; 0.23; 7.32; 6
133; 0.0030; 0.0017; 0.0000; 0.0000; -99.9900; 0.3221; 0.4166; 0.7216; 10.00; 5.51; 9.54; 0.07; 0.02; 0.72; 0.4652; 0.0795; 0.1376; 0.3270; 0.1753; 0.3036; 2.33; 0.33; 0.58; 0.00; 0.00; 0.00; 7.90; 0.23; 7.32; 6
134; 0.0020; 0.0014; 0.0000; 0.0000; -99.9900; 0.2106; 0.4825; 0.6824; 11.00; 3.00; 4.24; 0.06; 0.02; 0.55; 0.5315; 0.0544; 0.0770; 0.3750; 0.1250; 0.1768; 2.50; 0.50; 0.71; 0.00; 0.00; 0.00; 7.90; 0.23; 7.32; 6
135; 0.0020; 0.0014; 0.0000; 0.0000; -99.9900; 0.7550; 0.2695; 0.3811; 18.50; 8.50; 12.02; 0.09; 0.03; 0.93; 0.5602; 0.0848; 0.1200; 0.2981; 0.0019; 0.0026; 2.50; 0.50; 0.71; 0.00; 0.00; 0.00; 7.90; 0.23; 7.32; 6
136; 0.0030; 0.0017; 0.0000; 0.0000; -99.9900; -0.4581; 0.0527; 0.0745; 7.67; 3.28; 5.69; 0.07; 0.02; 0.53; 0.5975; 0.0692; 0.1198; 0.5873; 0.2082; 0.3606; 2.67; 0.33; 0.58; 0.00; 0.00; 0.00; 7.90; 0.23; 7.32; 6
137; 0.0020; 0.0014; 0.0000; 0.0000; -99.9900; 0.7677; 0.0055; 0.0078; 21.50; 8.50; 12.02; 0.09; 0.03; 1.05; 0.5714; 0.0914; 0.1292; 0.1718; 0.0949; 0.1342; 2.50; 0.50; 0.71; 0.00; 0.00; 0.00; 7.90; 0.23; 7.32; 6
138; 0.0020; 0.0014; 0.0000; 0.0000; -99.9900; -0.4711; 0.0144; 0.0203; 13.50; 5.50; 7.78; 0.07; 0.02; 0.68; 0.5680; 0.0805; 0.1138; 0.0789; 0.0789; 0.1116; 2.50; 0.50; 0.71; 0.00; 0.00; 0.00; 7.90; 0.23; 7.32; 6
139; 0.0030; 0.0017; 0.0000; 0.0000; -99.9900; -0.1527; 0.5405; 0.7643; 11.33; 8.35; 14.47; 0.07; 0.03; 0.92; 0.5140; 0.0426; 0.0737; 0.4405; 0.2947; 0.5105; 2.33; 0.33; 0.58; 0.00; 0.00; 0.00; 7.90; 0.23; 7.32; 6
140; 0.0010; 0.0010; 0.0000; 0.0000; -99.9900; 0.3071; 0.5038; 0.7125; 9.00; 0.00; 0.00; 0.06; 0.01; 0.36; 0.6605; 0.0000; 0.0000; 0.0000; 0.0000; 0.0000; 3.00; 0.00; 0.00; 0.00; 0.00; 0.00; 7.90; 0.23; 7.32; 6
141; 0.0010; 0.0010; 0.0000; 0.0000; -99.9900; -0.1178; 0.0139; 0.0139; 8.00; 0.00; 0.00; 0.05; 0.01; 0.33; 0.6563; 0.0000; 0.0000; 0.0000; 0.0000; 0.0000; 3.00; 0.00; 0.00; 0.00; 0.00; 0.00; 7.90; 0.23; 7.32; 6
142; 0.0020; 0.0014; 0.0000; 0.0000; -99.9900; 0.3185; 0.1014; 0.1014; 6.50; 4.50; 6.36; 0.05; 0.01; 0.40; 0.6121; 0.0129; 0.0183; 0.3864; 0.1136; 0.1607; 3.00; 0.00; 0.00; 0.00; 0.00; 0.00; 7.90; 0.23; 7.32; 6
143; 0.0010; 0.0010; 0.0000; 0.0000; -99.9900; 0.2412; 0.0582; 0.0582; 14.00; 0.00; 0.00; 0.04; 0.01; 0.47; 0.6531; 0.0000; 0.0000; 0.2143; 0.0000; 0.0000; 3.00; 0.00; 0.00; 0.00; 0.00; 0.00; 7.90; 0.23; 7.32; 6
144; 0.0010; 0.0010; 0.0000; 0.0000; -99.9900; 0.7621; 0.5809; 0.5809; 20.00; 0.00; 0.00; 0.06; 0.02; 0.66; 0.6038; 0.0000; 0.0000; 0.3500; 0.0000; 0.0000; 3.00; 0.00; 0.00; 0.00; 0.00; 0.00; 7.90; 0.23; 7.32; 6
145; 0.0010; 0.0010; 0.0000; 0.0000; -99.9900; -0.1054; 0.0111; 0.0111; 18.00; 0.00; 0.00; 0.05; 0.02; 0.59; 0.6188; 0.0000; 0.0000; 0.3333; 0.0000; 0.0000; 3.00; 0.00; 0.00; 0.00; 0.00; 0.00; 7.90; 0.23; 7.32; 6
146; 0.0010; 0.0010; 0.0000; 0.0000; -99.9900; 0.5754; 0.3310; 0.3310; 22.00; 0.00; 0.00; 0.06; 0.02; 0.72; 0.5465; 0.0000; 0.0000; 0.5000; 0.0000; 0.0000; 3.00; 0.00; 0.00; 0.00; 0.00; 0.00; 7.90; 0.23; 7.32; 6
147; 0.0010; 0.0010; 0.0000; 0.0000; -99.9900; -0.3830; 0.1467; 0.1467; 15.00; 0.00; 0.00; 0.06; 0.02; 0.51; 0.6067; 0.0000; 0.0000; 0.4667; 0.0000; 0.0000; 3.00; 0.00; 0.00; 0.00; 0.00; 0.00; 7.90; 0.23; 7.32; 6
148; 0.0010; 0.0010; 0.0000; 0.0000; -99.9900; 0.7577; 0.5741; 0.5741; 27.00; 0.00; 0.00; 0.07; 0.03; 0.88; 0.6557; 0.0000; 0.0000; 0.2593; 0.0000; 0.0000; 3.00; 0.00; 0.00; 0.00; 0.00; 0.00; 7.90; 0.23; 7.32; 6
149; 0.0020; 0.0014; 0.0000; 0.0000; -99.9900; -0.2048; 0.0419; 0.0419; 12.00; 10.00; 14.14; 0.07; 0.02; 0.73; 0.6374; 0.0124; 0.0175; 0.3864; 0.1136; 0.1607; 3.00; 0.00; 0.00; 0.00; 0.00; 0.00; 7.90; 0.23; 7.32; 6
150; 0.0010; 0.0010; 0.0000; 0.0000; -99.9900; -0.1466; 0.0215; 0.0215; 18.00; 0.00; 0.00; 0.06; 0.02; 0.61; 0.6559; 0.0000; 0.0000; 0.2778; 0.0000; 0.0000; 3.00; 0.00; 0.00; 0.00; 0.00; 0.00; 7.90; 0.23; 7.32; 6
151; 0.0010; 0.0010; 0.0000; 0.0000; -99.9900; 0.4418; 0.1952; 0.1952; 28.00; 0.00; 0.00; 0.08; 0.03; 0.91; 0.5810; 0.0000; 0.0000; 0.3929; 0.0000; 0.0000; 3.00; 0.00; 0.00; 0.00; 0.00; 0.00; 7.90; 0.23; 7.32; 6
152; 0.0010; 0.0010; 0.0000; 0.0000; -99.9900; -0.4418; 0.1952; 0.1952; 15.00; 0.00; 0.00; 0.06; 0.02; 0.52; 0.6311; 0.0000; 0.0000; 0.3333; 0.0000; 0.0000; 3.00; 0.00; 0.00; 0.00; 0.00; 0.00; 7.90; 0.23; 7.32; 6
153; 0.0020; 0.0014; 0.0000; 0.0000; -99.9900; -0.1431; 0.0205; 0.0205; 7.00; 5.00; 7.07; 0.05; 0.01; 0.43; 0.4878; 0.1128; 0.1596; 0.4167; 0.0833; 0.1179; 2.50; 0.50; 0.71; 0.00; 0.00; 0.00; 7.90; 0.23; 7.32; 6
154; 0.0020; 0.0014; 0.0000; 0.0000; -99.9900; 0.2027; 0.2027; 0.2867; 10.00; 8.00; 11.31; 0.05; 0.02; 0.60; 0.4722; 0.0972; 0.1375; 0.4722; 0.0278; 0.0393; 2.50; 0.50; 0.71; 0.00; 0.00; 0.00; 7.90; 0.23; 7.32; 6
155; 0.0020; 0.0014; 0.0000; 0.0000; -99.9900; -0.3254; 0.1059; 0.1059; 7.50; 5.50; 7.78; 0.05; 0.01; 0.45; 0.4967; 0.1217; 0.1721; 0.4423; 0.0577; 0.0816; 2.50; 0.50; 0.71; 0.00; 0.00; 0.00; 7.90; 0.23; 7.32; 6
156; 0.0010; 0.0010; 0.0000; 0.0000; -99.9900; 0.5705; 0.3255; 0.3255; 18.00; 0.00; 0.00; 0.05; 0.02; 0.60; 0.5694; 0.0000; 0.0000; 0.3333; 0.0000; 0.0000; 3.00; 0.00; 0.00; 0.00; 0.00; 0.00; 7.90; 0.23; 7.32; 6
157; 0.0010; 0.0010; 0.0000; 0.0000; -99.9900; 0.1054; 0.0111; 0.0111; 20.00; 0.00; 0.00; 0.06; 0.02; 0.66; 0.6513; 0.0000; 0.0000; 0.4000; 0.0000; 0.0000; 3.00; 0.00; 0.00; 0.00; 0.00; 0.00; 7.90; 0.23; 7.32; 6
158; 0.0010; 0.0010; 0.0000; 0.0000; -99.9900; -0.0513; 0.0026; 0.0026; 11.00; 0.00; 0.00; 0.04; 0.01; 0.39; 0.6612; 0.0000; 0.0000; 0.3636; 0.0000; 0.0000; 3.00; 0.00; 0.00; 0.00; 0.00; 0.00; 7.90; 0.23; 7.32; 6
159; 0.0020; 0.0014; 0.0000; 0.0000; -99.9900; 0.3747; 0.1404; 0.1404; 9.00; 7.00; 9.90; 0.05; 0.02; 0.54; 0.6680; 0.0820; 0.1160; 0.2188; 0.2188; 0.3094; 3.50; 0.50; 0.71; 0.00; 0.00; 0.00; 7.90; 0.23; 7.32; 6
160; 0.0030; 0.0017; 0.0000; 0.0000; -99.9900; 0.1815; 0.1815; 0.2566; 9.00; 7.00; 12.12; 0.06; 0.02; 0.75; 0.6754; 0.0381; 0.0659; 0.1304; 0.1304; 0.2259; 3.33; 0.33; 0.58; 0.00; 0.00; 0.00; 7.90; 0.23; 7.32; 6
161; 0.0020; 0.0014; 0.0000; 0.0000; -99.9900; -0.0466; 0.0466; 0.0807; 2.00; 0.00; 0.00; 0.04; 0.01; 0.20; 0.6875; 0.0625; 0.0884; 0.0000; 0.0000; 0.0000; 3.50; 0.50; 0.71; 0.00; 0.00; 0.00; 7.90; 0.23; 7.32; 6
162; 0.0010; 0.0010; 0.0000; 0.0000; -99.9900; 1.2528; 1.5694; 1.5694; 7.00; 0.00; 0.00; 0.04; 0.01; 0.29; 0.5408; 0.0000; 0.0000; 0.2857; 0.0000; 0.0000; 3.00; 0.00; 0.00; 0.00; 0.00; 0.00; 7.90; 0.23; 7.32; 6
163; 0.0010; 0.0010; 0.0000; 0.0000; -99.9900; 0.0000; 0.0000; 0.0000; 7.00; 0.00; 0.00; 0.05; 0.01; 0.30; 0.5408; 0.0000; 0.0000; 0.2857; 0.0000; 0.0000; 3.00; 0.00; 0.00; 0.00; 0.00; 0.00; 7.90; 0.23; 7.32; 6
164; 0.0010; 0.0010; 0.0000; 0.0000; -99.9900; 0.1335; 0.0178; 0.0178; 7.00; 0.00; 0.00; 0.04; 0.01; 0.29; 0.5000; 0.0000; 0.0000; 0.4286; 0.0000; 0.0000; 3.00; 0.00; 0.00; 0.00; 0.00; 0.00; 7.90; 0.23; 7.32; 6
165; 0.0010; 0.0010; 0.0000; 0.0000; -99.9900; 0.0000; 0.0000; 0.0000; 7.00; 0.00; 0.00; 0.05; 0.01; 0.30; 0.5408; 0.0000; 0.0000; 0.2857; 0.0000; 0.0000; 3.00; 0.00; 0.00; 0.00; 0.00; 0.00; 7.90; 0.23; 7.32; 6
166; 0.0000; 0.0000; 0.0000; 0.0000; -99.9900; -0.3365; 0.1132; 0.1132; 0.00; 0.00; 0.00; 0.03; 0.01; 0.17; 0.0000; 0.0000; 0.0000; 1.0000; 0.0000; 0.0000; 0.00; 0.00; 0.00; 0.00; 0.00; 0.00; 7.90; 0.23; 7.32; 6
167; 0.0000; 0.0000; 0.0000; 0.0000; -99.9900;      0;      0;      0; 0.00; 0.00; 0.00; 0.03; 0.01; 0.18; 0.0000; 0.0000; 0.0000; 1.0000; 0.0000; 0.0000; 0.00; 0.00; 0.00; 0.00; 0.00; 0.00; 7.90; 0.23; 7.32; 6
168; 0.0020; 0.0014; 0.0000; 0.0000; -99.9900;      0;      0;      0; 2.00; 0.00; 0.00; 0.03; 0.01; 0.18; 0.2500; 0.2500; 0.3536; 1.0000; 0.0000; 0.0000; 1.50; 0.50; 0.71; 0.00; 0.00; 0.00; 7.90; 0.23; 7.32; 6
169; 0.0000; 0.0000; 0.0000; 0.0000; -99.9900;      0;      0;      0; 0.00; 0.00; 0.00; 0.03; 0.01; 0.18; 0.0000; 0.0000; 0.0000; 1.0000; 0.0000; 0.0000; 0.00; 0.00; 0.00; 0.00; 0.00; 0.00; 7.90; 0.23; 7.32; 6
170; 0.0000; 0.0000; 0.0000; 0.0000; -99.9900;      0;      0;      0; 0.00; 0.00; 0.00; 0.03; 0.01; 0.17; 0.0000; 0.0000; 0.0000; 1.0000; 0.0000; 0.0000; 0.00; 0.00; 0.00; 0.00; 0.00; 0.00; 7.90; 0.23; 7.32; 6
171; 0.0000; 0.0000; 0.0000; 0.0000; -99.9900;      0;      0;      0; 0.00; 0.00; 0.00; 0.03; 0.01; 0.18; 0.0000; 0.0000; 0.0000; 1.0000; 0.0000; 0.0000; 0.00; 0.00; 0.00; 0.00; 0.00; 0.00; 7.90; 0.23; 7.32; 6
172; 0.0010; 0.0010; 0.0000; 0.0000; -99.9900;      0;      0;      0; 2.00; 0.00; 0.00; 0.03; 0.01; 0.18; 0.3750; 0.0000; 0.0000; 0.5000; 0.0000; 0.0000; 2.00; 0.00; 0.00; 0.00; 0.00; 0.00; 7.90; 0.23; 7.32; 6
173; 0.0000; 0.0000; 0.0000; 0.0000; -99.9900;      0;      0;      0; 0.00; 0.00; 0.00; 0.03; 0.01; 0.17; 0.0000; 0.0000; 0.0000; 1.0000; 0.0000; 0.0000; 0.00; 0.00; 0.00; 0.00; 0.00; 0.00; 7.90; 0.23; 7.32; 6
174; 0.0000; 0.0000; 0.0000; 0.0000; -99.9900;      0;      0;      0; 0.00; 0.00; 0.00; 0.03; 0.01; 0.17; 0.0000; 0.0000; 0.0000; 1.0000; 0.0000; 0.0000; 0.00; 0.00; 0.00; 0.00; 0.00; 0.00; 7.90; 0.23; 7.32; 6
175; 0.0000; 0.0000; 0.0000; 0.0000; -99.9900;      0;      0;      0; 0.00; 0.00; 0.00; 0.03; 0.01; 0.17; 0.0000; 0.0000; 0.0000; 1.0000; 0.0000; 0.0000; 0.00; 0.00; 0.00; 0.00; 0.00; 0.00; 7.90; 0.23; 7.32; 6
176; 0.0010; 0.0010; 0.0000; 0.0000; -99.9900;      0;      0;      0; 2.00; 0.00; 0.00; 0.03; 0.01; 0.16; 0.6250; 0.0000; 0.0000; 0.5000; 0.0000; 0.0000; 3.00; 0.00; 0.00; 0.00; 0.00; 0.00; 7.90; 0.23; 7.32; 6
177; 0.0010; 0.0010; 0.0000; 0.0000; -99.9900;      0;      0;      0; 2.00; 0.00; 0.00; 0.02; 0.00; 0.15; 0.0000; 0.0000; 0.0000; 1.0000; 0.0000; 0.0000; 1.00; 0.00; 0.00; 0.00; 0.00; 0.00; 7.90; 0.23; 7.32; 6
178; 0.0010; 0.0010; 0.0000; 0.0000; -99.9900; 0.6931; 0.4805; 0.4805; 4.00; 0.00; 0.00; 0.03; 0.01; 0.20; 0.0000; 0.0000; 0.0000; 1.0000; 0.0000; 0.0000; 1.00; 0.00; 0.00; 0.00; 0.00; 0.00; 7.90; 0.23; 7.32; 6
179; 0.0010; 0.0010; 0.0000; 0.0000; -99.9900; 0.0000; 0.0000; 0.0000; 4.00; 0.00; 0.00; 0.03; 0.01; 0.22; 0.2188; 0.0000; 0.0000; 0.7500; 0.0000; 0.0000; 2.00; 0.00; 0.00; 0.00; 0.00; 0.00; 7.90; 0.23; 7.32; 6
180; 0.0020; 0.0014; 0.0000; 0.0000; -99.9900; 0.2231; 0.0498; 0.0498; 3.50; 1.50; 2.12; 0.04; 0.01; 0.25; 0.0900; 0.0900; 0.1273; 0.9000; 0.1000; 0.1414; 1.50; 0.50; 0.71; 0.00; 0.00; 0.00; 7.90; 0.23; 7.32; 6
181; 0.0010; 0.0010; 0.0000; 0.0000; -99.9900; 0.0000; 0.0000; 0.0000; 5.00; 0.00; 0.00; 0.03; 0.01; 0.22; 0.1800; 0.0000; 0.0000; 0.8000; 0.0000; 0.0000; 2.00; 0.00; 0.00; 0.00; 0.00; 0.00; 7.90; 0.23; 7.32; 6
182; 0.0010; 0.0010; 0.0000; 0.0000; -99.9900; 1.6094; 2.5903; 2.5903; 19.00; 0.00; 0.00; 0.04; 0.02; 0.62; 0.0512; 0.0000; 0.0000; 0.9474; 0.0000; 0.0000; 2.00; 0.00; 0.00; 0.00; 0.00; 0.00; 7.90; 0.23; 7.32; 6
183; 0.0000; 0.0000; 0.0000; 0.0000; -99.9900; -0.3054; 0.0933; 0.0933; 0.00; 0.00; 0.00; 0.02; 0.01; 0.17; 0.0000; 0.0000; 0.0000; 1.0000; 0.0000; 0.0000; 0.00; 0.00; 0.00; 0.00; 0.00; 0.00; 7.90; 0.23; 7.32; 6
184; 0.0000; 0.0000; 0.0000; 0.0000; -99.9900;      0;      0;      0; 0.00; 0.00; 0.00; 0.02; 0.00; 0.15; 0.0000; 0.0000; 0.0000; 1.0000; 0.0000; 0.0000; 0.00; 0.00; 0.00; 0.00; 0.00; 0.00; 7.90; 0.23; 7.32; 6
185; 0.0000; 0.0000; 0.0000; 0.0000; -99.9900;      0;      0;      0; 0.00; 0.00; 0.00; 0.02; 0.00; 0.14; 0.0000; 0.0000; 0.0000; 1.0000; 0.0000; 0.0000; 0.00; 0.00; 0.00; 0.00; 0.00; 0.00; 7.90; 0.23; 7.32; 6
186; 0.0000; 0.0000; 0.0000; 0.0000; -99.9900;      0;      0;      0; 0.00; 0.00; 0.00; 0.02; 0.00; 0.14; 0.0000; 0.0000; 0.0000; 1.0000; 0.0000; 0.0000; 0.00; 0.00; 0.00; 0.00; 0.00; 0.00; 7.90; 0.23; 7.32; 6
187; 0.0000; 0.0000; 0.0000; 0.0000; -99.9900;      0;      0;      0; 0.00; 0.00; 0.00; 0.02; 0.00; 0.16; 0.0000; 0.0000; 0.0000; 1.0000; 0.0000; 0.0000; 0.00; 0.00; 0.00; 0.00; 0.00; 0.00; 7.90; 0.23; 7.32; 6
188; 0.0000; 0.0000; 0.0000; 0.0000; -99.9900;      0;      0;      0; 0.00; 0.00; 0.00; 0.02; 0.00; 0.15; 0.0000; 0.0000; 0.0000; 1.0000; 0.0000; 0.0000; 0.00; 0.00; 0.00; 0.00; 0.00; 0.00; 7.90; 0.23; 7.32; 6
189; 0.0000; 0.0000; 0.0000; 0.0000; -99.9900;      0;      0;      0; 0.00; 0.00; 0.00; 0.02; 0.00; 0.15; 0.0000; 0.0000; 0.0000; 1.0000; 0.0000; 0.0000; 0.00; 0.00; 0.00; 0.00; 0.00; 0.00; 7.90; 0.23; 7.32; 6
190; 0.0000; 0.0000; 0.0000; 0.0000; -99.9900;      0;      0;      0; 0.00; 0.00; 0.00; 0.03; 0.00; 0.16; 0.0000; 0.0000; 0.0000; 1.0000; 0.0000; 0.0000; 0.00; 0.00; 0.00; 0.00; 0.00; 0.00; 7.90; 0.23; 7.32; 6
191; 0.0000; 0.0000; 0.0000; 0.0000; -99.9900;      0;      0;      0; 0.00; 0.00; 0.00; 0.03; 0.01; 0.18; 0.0000; 0.0000; 0.0000; 1.0000; 0.0000; 0.0000; 0.00; 0.00; 0.00; 0.00; 0.00; 0.00; 7.90; 0.23; 7.32; 6
192; 0.0000; 0.0000; 0.0000; 0.0000; -99.9900;      0;      0;      0; 0.00; 0.00; 0.00; 0.03; 0.00; 0.16; 0.0000; 0.0000; 0.0000; 1.0000; 0.0000; 0.0000; 0.00; 0.00; 0.00; 0.00; 0.00; 0.00; 7.90; 0.23; 7.32; 6
193; 0.0000; 0.0000; 0.0000; 0.0000; -99.9900;      0;      0;      0; 0.00; 0.00; 0.00; 0.02; 0.00; 0.14; 0.0000; 0.0000; 0.0000; 1.0000; 0.0000; 0.0000; 0.00; 0.00; 0.00; 0.00; 0.00; 0.00; 7.90; 0.23; 7.32; 6
194; 0.0000; 0.0000; 0.0000; 0.0000; -99.9900;      0;      0;      0; 0.00; 0.00; 0.00; 0.02; 0.00; 0.13; 0.0000; 0.0000; 0.0000; 1.0000; 0.0000; 0.0000; 0.00; 0.00; 0.00; 0.00; 0.00; 0.00; 7.90; 0.23; 7.32; 6
195; 0.0000; 0.0000; 0.0000; 0.0000; -99.9900;      0;      0;      0; 0.00; 0.00; 0.00; 0.02; 0.00; 0.13; 0.0000; 0.0000; 0.0000; 1.0000; 0.0000; 0.0000; 0.00; 0.00; 0.00; 0.00; 0.00; 0.00; 7.90; 0.23; 7.32; 6
196; 0.0000; 0.0000; 0.0000; 0.0000; -99.9900;      0;      0;      0; 0.00; 0.00; 0.00; 0.02; 0.00; 0.15; 0.0000; 0.0000; 0.0000; 1.0000; 0.0000; 0.0000; 0.00; 0.00; 0.00; 0.00; 0.00; 0.00; 7.90; 0.23; 7.32; 6
197; 0.0000; 0.0000; 0.0000; 0.0000; -99.9900;      0;      0;      0; 0.00; 0.00; 0.00; 0.02; 0.00; 0.14; 0.0000; 0.0000; 0.0000; 1.0000; 0.0000; 0.0000; 0.00; 0.00; 0.00; 0.00; 0.00; 0.00; 7.90; 0.23; 7.32; 6
198; 0.0000; 0.0000; 0.0000; 0.0000; -99.9900;      0;      0;      0; 0.00; 0.00; 0.00; 0.02; 0.00; 0.13; 0.0000; 0.0000; 0.0000; 1.0000; 0.0000; 0.0000; 0.00; 0.00; 0.00; 0.00; 0.00; 0.00; 7.90; 0.23; 7.32; 6
199; 0.0000; 0.0000; 0.0000; 0.0000; -99.9900;      0;      0;      0; 0.00; 0.00; 0.00; 0.02; 0.00; 0.14; 0.0000; 0.0000; 0.0000; 1.0000; 0.0000; 0.0000; 0.00; 0.00; 0.00; 0.00; 0.00; 0.00; 7.90; 0.23; 7.32; 6
200; 0.0000; 0.0000; 0.0000; 0.0000; -99.9900;      0;      0;      0; 0.00; 0.00; 0.00; 0.02; 0.00; 0.12; 0.0000; 0.0000; 0.0000; 1.0000; 0.0000; 0.0000; 0.00; 0.00; 0.00; 0.00; 0.00; 0.00; 7.90; 0.23; 7.32; 6
Population 5: Lotus_Farm
0; 1.0000; 0.0000; 0.0000; 0.0000; -99.9900;      0;      0;      0; 14.00; 0.00; 0.00; 14.00; 0.00; 0.00; 0.9643; 0.0000; 0.0000; 0.0000; 0.0000; 0.0000; 28.00; 0.00; 0.00; 0.00; 0.00; 0.00; 0.00; 0.00; 0.00; 0
1; 0.8810; 0.0102; 0.1190; 0.0102; -99.9900; -0.3264; 0.0057; 0.1806; 9.30; 0.08; 2.41; 8.25; 0.12; 3.66; 0.9396; 0.0010; 0.0303; 0.0000; 0.0000; 0.0000; 18.59; 0.16; 4.81; 0.00; 0.00; 0.00; 1.00; 0.00; 0.00; 0
2; 0.7760; 0.0132; 0.1050; 0.0097; -99.9900; 0.3484; 0.0204; 0.6027; 12.36; 0.23; 6.41; 9.72; 0.24; 7.51; 0.9013; 0.0016; 0.0441; 0.0000; 0.0000; 0.0000; 13.89; 0.16; 4.46; 0.00; 0.00; 0.00; 1.47; 0.03; 0.50; 0
3; 0.6760; 0.0148; 0.1000; 0.0095; -99.9900; 0.0471; 0.0182; 0.5039; 11.20; 0.22; 5.75; 7.76; 0.22; 6.90; 0.8691; 0.0023; 0.0598; 0.0000; 0.0000; 0.0000; 11.14; 0.16; 4.05; 0.00; 0.00; 0.00; 1.94; 0.05; 0.82; 0
4; 0.5780; 0.0156; 0.0990; 0.0094; -99.9900; 0.1278; 0.0209; 0.5349; 11.62; 0.28; 6.61; 6.90; 0.24; 7.50; 0.8428; 0.0028; 0.0673; 0.0163; 0.0022; 0.0525; 9.47; 0.15; 3.58; 0.00; 0.00; 0.00; 2.42; 0.05; 1.13; 0
5; 0.4850; 0.0158; 0.0930; 0.0092; -99.9900; 0.0908; 0.0217; 0.5123; 11.24; 0.26; 5.81; 5.68; 0.21; 6.79; 0.8167; 0.0035; 0.0770; 0.0283; 0.0031; 0.0686; 8.23; 0.15; 3.22; 0.00; 0.00; 0.00; 2.89; 0.06; 1.42; 5
6; 0.4000; 0.0155; 0.0880; 0.0090; -99.9900; 0.1139; 0.0243; 0.5294; 11.31; 0.28; 5.68; 4.72; 0.21; 6.50; 0.7921; 0.0042; 0.0838; 0.0526; 0.0048; 0.0968; 7.36; 0.14; 2.80; 0.00; 0.00; 0.00; 3.34; 0.07; 1.72; 5
7; 0.3380; 0.0150; 0.0610; 0.0076; -99.9900; 0.0696; 0.0257; 0.5077; 11.38; 0.35; 6.41; 4.06; 0.20; 6.45; 0.7665; 0.0054; 0.0988; 0.0857; 0.0069; 0.1273; 6.63; 0.14; 2.61; 0.00; 0.00; 0.00; 3.68; 0.08; 1.95; 5
8; 0.2880; 0.0143; 0.0510; 0.0070; -99.9900; 0.1108; 0.0288; 0.5218; 11.02; 0.32; 5.37; 3.41; 0.18; 5.68; 0.7499; 0.0058; 0.0987; 0.1056; 0.0079; 0.1341; 6.11; 0.14; 2.40; 0.00; 0.00; 0.00; 3.98; 0.08; 2.18; 5
9; 0.2560; 0.0138; 0.0350; 0.0058; -99.9900; 0.1115; 0.0317; 0.5320; 11.07; 0.37; 5.85; 3.05; 0.18; 5.59; 0.7274; 0.0067; 0.1079; 0.1286; 0.0096; 0.1535; 5.61; 0.14; 2.21; 0.00; 0.00; 0.00; 4.22; 0.09; 2.38; 5
10; 0.2140; 0.0130; 0.0410; 0.0063; -99.9900; 0.1479; 0.0364; 0.5713; 11.65; 0.42; 6.09; 2.68; 0.17; 5.49; 0.7089; 0.0073; 0.1067; 0.1509; 0.0112; 0.1643; 5.26; 0.14; 2.00; 0.00; 0.00; 0.00; 4.52; 0.09; 2.65; 5
11; 0.1970; 0.0126; 0.0190; 0.0043; -99.9900; 0.2188; 0.0392; 0.5694; 11.91; 0.43; 5.99; 2.52; 0.17; 5.38; 0.6941; 0.0077; 0.1077; 0.1622; 0.0110; 0.1543; 4.96; 0.13; 1.80; 0.00; 0.00; 0.00; 4.67; 0.10; 2.79; 5
12; 0.1660; 0.0118; 0.0290; 0.0053; -99.9900; 0.0949; 0.0357; 0.4957; 11.72; 0.53; 6.84; 2.11; 0.16; 5.14; 0.6692; 0.0092; 0.1185; 0.2083; 0.0145; 0.1872; 4.49; 0.13; 1.65; 0.00; 0.00; 0.00; 4.92; 0.11; 3.05; 5
13; 0.1480; 0.0112; 0.0240; 0.0048; -99.9900; 0.1124; 0.0441; 0.5616; 11.06; 0.52; 6.39; 1.81; 0.15; 4.59; 0.6530; 0.0100; 0.1222; 0.2204; 0.0172; 0.2096; 4.28; 0.13; 1.61; 0.00; 0.00; 0.00; 5.15; 0.11; 3.29; 5
14; 0.1370; 0.0109; 0.0140; 0.0037; -99.9900; 0.1580; 0.0473; 0.5636; 11.40; 0.55; 6.43; 1.71; 0.14; 4.55; 0.6454; 0.0102; 0.1197; 0.2276; 0.0164; 0.1921; 4.16; 0.13; 1.48; 0.00; 0.00; 0.00; 5.29; 0.12; 3.45; 5
15; 0.1080; 0.0098; 0.0290; 0.0053; -99.9900; 0.0545; 0.0449; 0.5101; 11.37; 0.63; 6.50; 1.41; 0.13; 4.10; 0.6291; 0.0120; 0.1251; 0.2632; 0.0187; 0.1947; 3.81; 0.13; 1.35; 0.00; 0.00; 0.00; 5.60; 0.13; 3.80; 5
16; 0.0930; 0.0092; 0.0160; 0.0040; -99.9900; 0.0831; 0.0528; 0.5463; 10.00; 0.61; 5.86; 1.09; 0.11; 3.39; 0.6164; 0.0148; 0.1427; 0.2888; 0.0226; 0.2178; 3.70; 0.13; 1.24; 0.00; 0.00; 0.00; 5.78; 0.13; 4.00; 5
17; 0.0700; 0.0081; 0.0210; 0.0045; -99.9900; 0.0887; 0.0574; 0.5356; 10.10; 0.73; 6.12; 0.88; 0.10; 3.04; 0.5999; 0.0211; 0.1766; 0.2778; 0.0293; 0.2450; 3.64; 0.16; 1.34; 0.00; 0.00; 0.00; 6.03; 0.14; 4.29; 5
18; 0.0620; 0.0076; 0.0100; 0.0031; -99.9900; 0.1023; 0.0672; 0.5247; 10.69; 0.93; 7.33; 0.81; 0.10; 3.15; 0.5951; 0.0239; 0.1884; 0.2911; 0.0326; 0.2570; 3.58; 0.18; 1.41; 0.00; 0.00; 0.00; 6.15; 0.14; 4.44; 5
19; 0.0530; 0.0071; 0.0080; 0.0028; -99.9900; 0.1432; 0.0808; 0.6259; 10.85; 0.80; 5.85; 0.70; 0.09; 2.78; 0.5903; 0.0237; 0.1726; 0.2842; 0.0343; 0.2498; 3.62; 0.20; 1.48; 0.00; 0.00; 0.00; 6.26; 0.15; 4.57; 5
20; 0.0440; 0.0065; 0.0070; 0.0026; -99.9900; 0.0969; 0.0789; 0.5689; 9.89; 0.84; 5.56; 0.57; 0.07; 2.34; 0.5695; 0.0225; 0.1495; 0.2917; 0.0356; 0.2361; 3.27; 0.19; 1.28; 0.00; 0.00; 0.00; 6.36; 0.15; 4.70; 5
21; 0.0400; 0.0062; 0.0030; 0.0017; -99.9900; 0.1890; 0.0829; 0.5245; 10.55; 1.15; 7.29; 0.56; 0.08; 2.53; 0.5574; 0.0292; 0.1844; 0.3010; 0.0402; 0.2542; 3.20; 0.19; 1.20; 0.00; 0.00; 0.00; 6.41; 0.15; 4.76; 5
22; 0.0360; 0.0059; 0.0050; 0.0022; -99.9900; 0.0330; 0.0696; 0.4348; 9.14; 1.12; 6.70; 0.45; 0.07; 2.13; 0.5521; 0.0319; 0.1913; 0.3093; 0.0450; 0.2699; 3.11; 0.19; 1.12; 0.00; 0.00; 0.00; 6.49; 0.16; 4.88; 5
23; 0.0330; 0.0056; 0.0030; 0.0017; -99.9900; 0.2840; 0.0941; 0.5570; 9.64; 0.94; 5.41; 0.45; 0.06; 2.00; 0.5418; 0.0358; 0.2054; 0.3322; 0.0495; 0.2845; 3.15; 0.20; 1.12; 0.00; 0.00; 0.00; 6.54; 0.16; 4.96; 5
24; 0.0290; 0.0053; 0.0030; 0.0017; -99.9900; 0.2885; 0.1113; 0.6195; 11.34; 1.29; 6.93; 0.46; 0.07; 2.24; 0.5186; 0.0398; 0.2141; 0.3653; 0.0604; 0.3250; 2.97; 0.21; 1.15; 0.00; 0.00; 0.00; 6.59; 0.16; 5.04; 5
25; 0.0250; 0.0049; 0.0020; 0.0014; -99.9900; 0.0098; 0.0808; 0.4201; 9.88; 1.15; 5.73; 0.38; 0.06; 1.80; 0.5319; 0.0373; 0.1864; 0.3637; 0.0511; 0.2555; 3.04; 0.25; 1.24; 0.00; 0.00; 0.00; 6.63; 0.16; 5.11; 5
26; 0.0270; 0.0051; 0.0010; 0.0010; -99.9900; 0.2987; 0.1463; 0.7316; 9.56; 1.08; 5.63; 0.38; 0.06; 1.81; 0.5124; 0.0383; 0.1992; 0.3577; 0.0598; 0.3107; 2.96; 0.24; 1.22; 0.00; 0.00; 0.00; 6.65; 0.16; 5.14; 5
27; 0.0240; 0.0048; 0.0000; 0.0000; -99.9900; 0.1891; 0.1098; 0.5599; 9.88; 1.12; 5.46; 0.36; 0.06; 1.75; 0.4563; 0.0454; 0.2224; 0.4053; 0.0670; 0.3283; 2.63; 0.18; 0.88; 0.00; 0.00; 0.00; 6.65; 0.16; 5.14; 5
28; 0.0250; 0.0049; 0.0020; 0.0014; -99.9900; -0.0481; 0.0961; 0.4706; 6.92; 0.76; 3.79; 0.28; 0.04; 1.26; 0.5001; 0.0448; 0.2241; 0.3820; 0.0682; 0.3411; 2.92; 0.22; 1.12; 0.00; 0.00; 0.00; 6.69; 0.17; 5.22; 5
29; 0.0170; 0.0041; 0.0030; 0.0017; -99.9900; 0.0187; 0.1116; 0.5113; 8.65; 1.61; 6.64; 0.25; 0.05; 1.43; 0.5048; 0.0540; 0.2225; 0.3985; 0.0832; 0.3432; 3.06; 0.30; 1.25; 0.00; 0.00; 0.00; 6.76; 0.17; 5.36; 5
30; 0.0150; 0.0038; 0.0000; 0.0000; -99.9900; 0.2648; 0.1364; 0.5457; 9.27; 1.36; 5.27; 0.25; 0.04; 1.33; 0.4825; 0.0530; 0.2054; 0.3745; 0.0749; 0.2903; 2.80; 0.24; 0.94; 0.00; 0.00; 0.00; 6.76; 0.17; 5.36; 5
31; 0.0180; 0.0042; 0.0000; 0.0000; -99.9900; 0.3249; 0.1391; 0.5204; 10.17; 1.81; 7.67; 0.29; 0.05; 1.71; 0.5306; 0.0442; 0.1875; 0.3216; 0.0630; 0.2671; 2.94; 0.22; 0.94; 0.00; 0.00; 0.00; 6.76; 0.17; 5.36; 5
32; 0.0210; 0.0045; 0.0000; 0.0000; -99.9900; 0.0605; 0.1081; 0.4587; 8.24; 1.80; 8.25; 0.27; 0.05; 1.69; 0.5682; 0.0392; 0.1795; 0.2934; 0.0547; 0.2506; 3.19; 0.25; 1.12; 0.00; 0.00; 0.00; 6.76; 0.17; 5.36; 5
33; 0.0190; 0.0043; 0.0010; 0.0010; -99.9900; 0.3034; 0.1374; 0.6144; 6.32; 0.76; 3.33; 0.23; 0.03; 1.01; 0.5648; 0.0381; 0.1662; 0.2511; 0.0638; 0.2782; 3.00; 0.20; 0.88; 0.00; 0.00; 0.00; 6.78; 0.17; 5.42; 5
34; 0.0140; 0.0037; 0.0030; 0.0017; -99.9900; 0.0665; 0.1134; 0.4536; 6.36; 1.33; 4.99; 0.20; 0.03; 1.00; 0.5805; 0.0467; 0.1748; 0.1890; 0.0706; 0.2640; 3.00; 0.23; 0.88; 0.00; 0.00; 0.00; 6.87; 0.18; 5.61; 5
35; 0.0100; 0.0031; 0.0010; 0.0010; -99.9900; 0.1889; 0.2453; 0.8137; 9.30; 2.31; 7.32; 0.19; 0.04; 1.19; 0.5491; 0.0487; 0.1541; 0.2206; 0.0801; 0.2534; 2.80; 0.25; 0.79; 0.00; 0.00; 0.00; 6.89; 0.18; 5.68; 5
36; 0.0110; 0.0033; 0.0010; 0.0010; -99.9900; 0.3983; 0.1463; 0.4390; 11.09; 2.29; 7.61; 0.23; 0.04; 1.41; 0.5861; 0.0400; 0.1328; 0.2207; 0.0591; 0.1960; 3.00; 0.23; 0.77; 0.00; 0.00; 0.00; 6.92; 0.18; 5.75; 5
37; 0.0120; 0.0034; 0.0000; 0.0000; -99.9900; -0.0369; 0.1737; 0.5762; 8.42; 1.60; 5.55; 0.20; 0.04; 1.12; 0.6024; 0.0459; 0.1591; 0.2802; 0.0728; 0.2521; 3.08; 0.23; 0.79; 0.00; 0.00; 0.00; 6.92; 0.18; 5.75; 5
38; 0.0110; 0.0033; 0.0010; 0.0010; -99.9900; 0.4704; 0.2174; 0.7211; 9.91; 2.13; 7.08; 0.21; 0.04; 1.28; 0.5733; 0.0512; 0.1698; 0.3298; 0.0802; 0.2661; 3.09; 0.25; 0.83; 0.00; 0.00; 0.00; 6.95; 0.18; 5.83; 5
39; 0.0070; 0.0026; 0.0020; 0.0014; -99.9900; -0.0546; 0.1572; 0.5214; 4.14; 1.26; 3.34; 0.12; 0.02; 0.52; 0.6263; 0.0368; 0.0973; 0.1805; 0.0747; 0.1975; 3.14; 0.26; 0.69; 0.00; 0.00; 0.00; 7.02; 0.19; 6.00; 5
40; 0.0080; 0.0028; 0.0000; 0.0000; -99.9900; 0.5619; 0.3697; 0.9056; 6.00; 1.51; 4.28; 0.14; 0.02; 0.70; 0.6342; 0.0360; 0.1018; 0.1233; 0.0496; 0.1402; 3.25; 0.25; 0.71; 0.00; 0.00; 0.00; 7.02; 0.19; 6.00; 5
41; 0.0110; 0.0033; 0.0000; 0.0000; -99.9900; 0.5028; 0.2298; 0.6501; 5.55; 1.16; 3.86; 0.16; 0.02; 0.75; 0.6294; 0.0360; 0.1193; 0.0902; 0.0492; 0.1632; 3.27; 0.24; 0.79; 0.00; 0.00; 0.00; 7.02; 0.19; 6.00; 5
42; 0.0120; 0.0034; 0.0000; 0.0000; -99.9900; 0.3046; 0.2002; 0.6329; 6.08; 1.61; 5.58; 0.18; 0.03; 0.93; 0.6471; 0.0318; 0.1101; 0.1847; 0.0696; 0.2412; 3.33; 0.22; 0.78; 0.00; 0.00; 0.00; 7.02; 0.19; 6.00; 5
43; 0.0130; 0.0036; 0.0000; 0.0000; -99.9900; 0.3354; 0.1707; 0.5661; 7.85; 2.22; 7.99; 0.21; 0.04; 1.28; 0.6235; 0.0378; 0.1363; 0.1750; 0.0618; 0.2230; 3.38; 0.21; 0.77; 0.00; 0.00; 0.00; 7.02; 0.19; 6.00; 5
44; 0.0110; 0.0033; 0.0000; 0.0000; -99.9900; -0.0176; 0.0785; 0.2602; 5.82; 1.68; 5.56; 0.18; 0.03; 0.91; 0.5988; 0.0540; 0.1792; 0.1874; 0.0808; 0.2680; 3.18; 0.26; 0.87; 0.00; 0.00; 0.00; 7.02; 0.19; 6.00; 5
45; 0.0110; 0.0033; 0.0000; 0.0000; -99.9900; 0.1079; 0.2028; 0.6085; 4.73; 0.96; 3.20; 0.15; 0.02; 0.69; 0.6249; 0.0302; 0.1000; 0.1797; 0.0629; 0.2087; 3.18; 0.23; 0.75; 0.00; 0.00; 0.00; 7.02; 0.19; 6.00; 5
46; 0.0110; 0.0033; 0.0000; 0.0000; -99.9900; 0.2335; 0.1692; 0.5075; 5.64; 1.19; 3.96; 0.17; 0.02; 0.77; 0.5903; 0.0469; 0.1555; 0.2097; 0.0742; 0.2460; 3.18; 0.26; 0.87; 0.00; 0.00; 0.00; 7.02; 0.19; 6.00; 5
47; 0.0130; 0.0036; 0.0000; 0.0000; -99.9900; 0.0434; 0.0957; 0.3027; 5.15; 0.97; 3.48; 0.16; 0.02; 0.75; 0.6260; 0.0313; 0.1127; 0.2344; 0.0570; 0.2057; 3.31; 0.21; 0.75; 0.00; 0.00; 0.00; 7.02; 0.19; 6.00; 5
48; 0.0120; 0.0034; 0.0000; 0.0000; -99.9900; 0.1438; 0.1653; 0.5481; 5.08; 0.82; 2.84; 0.16; 0.02; 0.69; 0.6274; 0.0346; 0.1198; 0.3027; 0.0689; 0.2387; 3.58; 0.31; 1.08; 0.00; 0.00; 0.00; 7.02; 0.19; 6.00; 5
49; 0.0090; 0.0030; 0.0000; 0.0000; -99.9900; 0.3434; 0.1582; 0.4747; 7.33; 0.47; 1.41; 0.17; 0.02; 0.77; 0.5977; 0.0444; 0.1331; 0.2077; 0.0624; 0.1873; 3.56; 0.38; 1.13; 0.00; 0.00; 0.00; 7.02; 0.19; 6.00; 5
50; 0.0090; 0.0030; 0.0000; 0.0000; -99.9900; -0.0182; 0.1298; 0.3893; 6.78; 1.44; 4.32; 0.17; 0.03; 0.82; 0.6089; 0.0406; 0.1219; 0.2211; 0.0642; 0.1925; 3.56; 0.38; 1.13; 0.00; 0.00; 0.00; 7.02; 0.19; 6.00; 5
51; 0.0090; 0.0030; 0.0000; 0.0000; -99.9900; 0.3373; 0.1707; 0.4829; 7.11; 1.55; 4.65; 0.19; 0.03; 0.86; 0.6055; 0.0310; 0.0931; 0.3179; 0.0787; 0.2360; 3.44; 0.34; 1.01; 0.00; 0.00; 0.00; 7.02; 0.19; 6.00; 5
52; 0.0090; 0.0030; 0.0000; 0.0000; -99.9900; 0.2764; 0.1954; 0.5169; 7.78; 1.63; 4.89; 0.19; 0.03; 0.92; 0.6194; 0.0434; 0.1301; 0.1688; 0.0694; 0.2081; 3.44; 0.38; 1.13; 0.00; 0.00; 0.00; 7.02; 0.19; 6.00; 5
53; 0.0080; 0.0028; 0.0000; 0.0000; -99.9900; -0.1386; 0.1023; 0.3069; 7.00; 1.80; 5.10; 0.15; 0.03; 0.81; 0.6254; 0.0514; 0.1454; 0.1446; 0.0769; 0.2174; 3.50; 0.42; 1.20; 0.00; 0.00; 0.00; 7.02; 0.19; 6.00; 5
54; 0.0080; 0.0028; 0.0000; 0.0000; -99.9900; 0.2202; 0.2005; 0.4911; 6.50; 1.80; 5.10; 0.14; 0.02; 0.77; 0.5910; 0.0403; 0.1140; 0.1834; 0.0734; 0.2077; 3.25; 0.45; 1.28; 0.00; 0.00; 0.00; 7.02; 0.19; 6.00; 5
55; 0.0100; 0.0031; 0.0000; 0.0000; -99.9900; 0.1190; 0.2275; 0.6020; 5.90; 1.92; 6.08; 0.15; 0.03; 0.87; 0.6428; 0.0398; 0.1260; 0.1935; 0.0821; 0.2595; 3.40; 0.31; 0.97; 0.00; 0.00; 0.00; 7.02; 0.19; 6.00; 5
56; 0.0090; 0.0030; 0.0000; 0.0000; -99.9900; 0.4046; 0.2429; 0.5950; 8.11; 2.83; 8.49; 0.18; 0.04; 1.12; 0.6554; 0.0286; 0.0857; 0.1206; 0.0635; 0.1906; 3.56; 0.24; 0.73; 0.00; 0.00; 0.00; 7.02; 0.19; 6.00; 5
57; 0.0090; 0.0030; 0.0000; 0.0000; -99.9900; -0.0957; 0.1990; 0.5266; 6.89; 2.77; 8.30; 0.15; 0.03; 1.03; 0.6378; 0.0331; 0.0992; 0.1624; 0.0712; 0.2135; 3.22; 0.22; 0.67; 0.00; 0.00; 0.00; 7.02; 0.19; 6.00; 5
58; 0.0070; 0.0026; 0.0000; 0.0000; -99.9900; -0.1031; 0.1338; 0.3783; 2.86; 0.34; 0.90; 0.10; 0.01; 0.38; 0.6503; 0.0381; 0.1007; 0.0714; 0.0461; 0.1220; 3.29; 0.29; 0.76; 0.00; 0.00; 0.00; 7.02; 0.19; 6.00; 5
59; 0.0070; 0.0026; 0.0000; 0.0000; -99.9900; 0.5862; 0.0978; 0.2188; 4.43; 0.84; 2.23; 0.13; 0.02; 0.52; 0.6423; 0.0615; 0.1627; 0.0893; 0.0893; 0.2362; 3.43; 0.30; 0.79; 0.00; 0.00; 0.00; 7.02; 0.19; 6.00; 5
60; 0.0080; 0.0028; 0.0000; 0.0000; -99.9900; 0.0189; 0.1231; 0.3016; 4.25; 0.86; 2.43; 0.13; 0.02; 0.52; 0.6513; 0.0460; 0.1301; 0.1250; 0.0818; 0.2315; 3.50; 0.33; 0.93; 0.00; 0.00; 0.00; 7.02; 0.19; 6.00; 5
61; 0.0060; 0.0024; 0.0000; 0.0000; -99.9900; 0.1257; 0.1403; 0.3713; 5.17; 1.51; 3.71; 0.12; 0.02; 0.57; 0.6588; 0.0270; 0.0662; 0.1296; 0.0794; 0.1946; 3.50; 0.22; 0.55; 0.00; 0.00; 0.00; 7.02; 0.19; 6.00; 5
62; 0.0080; 0.0028; 0.0000; 0.0000; -99.9900; 0.3106; 0.2149; 0.4806; 4.13; 0.99; 2.80; 0.13; 0.02; 0.57; 0.6547; 0.0240; 0.0677; 0.1012; 0.0621; 0.1758; 3.25; 0.16; 0.46; 0.00; 0.00; 0.00; 7.02; 0.19; 6.00; 5
63; 0.0070; 0.0026; 0.0000; 0.0000; -99.9900; 0.6328; 0.3496; 0.8564; 7.71; 2.97; 7.85; 0.17; 0.03; 0.95; 0.6585; 0.0349; 0.0924; 0.1123; 0.0612; 0.1619; 3.43; 0.20; 0.53; 0.00; 0.00; 0.00; 7.02; 0.19; 6.00; 5
64; 0.0050; 0.0022; 0.0000; 0.0000; -99.9900; -0.1077; 0.0658; 0.1316; 7.20; 2.06; 4.60; 0.14; 0.02; 0.67; 0.6324; 0.0393; 0.0880; 0.1949; 0.0797; 0.1782; 3.20; 0.20; 0.45; 0.00; 0.00; 0.00; 7.02; 0.19; 6.00; 5
65; 0.0060; 0.0024; 0.0000; 0.0000; -99.9900; 0.1436; 0.2636; 0.4567; 5.33; 1.74; 4.27; 0.13; 0.02; 0.60; 0.7082; 0.0227; 0.0555; 0.0843; 0.0423; 0.1037; 3.67; 0.21; 0.52; 0.00; 0.00; 0.00; 7.02; 0.19; 6.00; 5
66; 0.0080; 0.0028; 0.0000; 0.0000; -99.9900; 0.3973; 0.1540; 0.3443; 5.38; 1.51; 4.27; 0.14; 0.02; 0.67; 0.6991; 0.0200; 0.0565; 0.1025; 0.0601; 0.1700; 3.63; 0.18; 0.52; 0.00; 0.00; 0.00; 7.02; 0.19; 6.00; 5
67; 0.0070; 0.0026; 0.0000; 0.0000; -99.9900; 0.1768; 0.1952; 0.5165; 4.71; 1.32; 3.50; 0.14; 0.02; 0.59; 0.6379; 0.0500; 0.1322; 0.1607; 0.0893; 0.2362; 3.43; 0.30; 0.79; 0.00; 0.00; 0.00; 7.02; 0.19; 6.00; 5
68; 0.0050; 0.0022; 0.0000; 0.0000; -99.9900; 0.5241; 0.2574; 0.6305; 9.60; 4.49; 10.04; 0.13; 0.03; 0.97; 0.6331; 0.0677; 0.1514; 0.1593; 0.1027; 0.2297; 3.60; 0.40; 0.89; 0.00; 0.00; 0.00; 7.02; 0.19; 6.00; 5
69; 0.0040; 0.0020; 0.0000; 0.0000; -99.9900; 0.4106; 0.4385; 0.8769; 13.00; 5.34; 10.68; 0.13; 0.03; 1.04; 0.5816; 0.1185; 0.2369; 0.2521; 0.1689; 0.3379; 3.50; 0.50; 1.00; 0.00; 0.00; 0.00; 7.02; 0.19; 6.00; 5
70; 0.0040; 0.0020; 0.0000; 0.0000; -99.9900; 0.3409; 0.6545; 0.9257; 8.75; 3.90; 7.80; 0.11; 0.02; 0.75; 0.7001; 0.0466; 0.0932; 0.0781; 0.0781; 0.1563; 4.00; 0.00; 0.00; 0.00; 0.00; 0.00; 7.02; 0.19; 6.00; 5
71; 0.0010; 0.0010; 0.0000; 0.0000; -99.9900; -0.2989; 0.0112; 0.0159; 8.00; 0.00; 0.00; 0.10; 0.01; 0.41; 0.5391; 0.0000; 0.0000; 0.1250; 0.0000; 0.0000; 3.00; 0.00; 0.00; 0.00; 0.00; 0.00; 7.02; 0.19; 6.00; 5
72; 0.0040; 0.0020; 0.0000; 0.0000; -99.9900; -0.6931; 0.4805; 0.4805; 2.50; 0.50; 1.00; 0.11; 0.01; 0.36; 0.5859; 0.0643; 0.1285; 0.4375; 0.2135; 0.4270; 2.75; 0.48; 0.96; 0.00; 0.00; 0.00; 7.02; 0.19; 6.00; 5
73; 0.0040; 0.0020; 0.0000; 0.0000; -99.9900; 0.4531; 0.2974; 0.5948; 4.50; 1.44; 2.89; 0.10; 0.01; 0.44; 0.5708; 0.0744; 0.1489; 0.3036; 0.1106; 0.2211; 2.75; 0.48; 0.96; 0.00; 0.00; 0.00; 7.02; 0.19; 6.00; 5
74; 0.0070; 0.0026; 0.0000; 0.0000; -99.9900; 0.8675; 0.4505; 0.9010; 6.14; 1.71; 4.53; 0.12; 0.02; 0.68; 0.5746; 0.0410; 0.1086; 0.3791; 0.1279; 0.3385; 2.71; 0.29; 0.76; 0.00; 0.00; 0.00; 7.02; 0.19; 6.00; 5
75; 0.0050; 0.0022; 0.0000; 0.0000; -99.9900; 0.3179; 0.2597; 0.5807; 11.20; 2.85; 6.38; 0.16; 0.03; 0.94; 0.5830; 0.0537; 0.1201; 0.2536; 0.0872; 0.1950; 2.80; 0.37; 0.84; 0.00; 0.00; 0.00; 7.02; 0.19; 6.00; 5
76; 0.0060; 0.0024; 0.0000; 0.0000; -99.9900; 0.2574; 0.2372; 0.4743; 10.00; 2.56; 6.26; 0.14; 0.03; 0.93; 0.6162; 0.0452; 0.1106; 0.2286; 0.0688; 0.1686; 3.17; 0.31; 0.75; 0.00; 0.00; 0.00; 7.02; 0.19; 6.00; 5
77; 0.0030; 0.0017; 0.0000; 0.0000; -99.9900; 0.1129; 0.2583; 0.6326; 10.33; 3.18; 5.51; 0.11; 0.02; 0.68; 0.4999; 0.0471; 0.0815; 0.2234; 0.1153; 0.1997; 2.67; 0.33; 0.58; 0.00; 0.00; 0.00; 7.02; 0.19; 6.00; 5
78; 0.0050; 0.0022; 0.0000; 0.0000; -99.9900; -0.1996; 0.1021; 0.1768; 4.20; 1.28; 2.86; 0.10; 0.01; 0.44; 0.5900; 0.0488; 0.1091; 0.0944; 0.0580; 0.1297; 3.00; 0.32; 0.71; 0.00; 0.00; 0.00; 7.02; 0.19; 6.00; 5
79; 0.0060; 0.0024; 0.0000; 0.0000; -99.9900; 0.5386; 0.2406; 0.5380; 6.33; 2.69; 6.59; 0.13; 0.02; 0.73; 0.6251; 0.0472; 0.1156; 0.2105; 0.0771; 0.1889; 3.33; 0.42; 1.03; 0.00; 0.00; 0.00; 7.02; 0.19; 6.00; 5
80; 0.0050; 0.0022; 0.0000; 0.0000; -99.9900; 0.2777; 0.3256; 0.7280; 5.60; 1.60; 3.58; 0.12; 0.02; 0.54; 0.6571; 0.0575; 0.1287; 0.2403; 0.1047; 0.2342; 4.00; 0.63; 1.41; 0.00; 0.00; 0.00; 7.02; 0.19; 6.00; 5
81; 0.0040; 0.0020; 0.0000; 0.0000; -99.9900; -0.0340; 0.1445; 0.2891; 6.00; 1.08; 2.16; 0.11; 0.02; 0.48; 0.6164; 0.0649; 0.1297; 0.1607; 0.1180; 0.2360; 3.75; 0.48; 0.96; 0.00; 0.00; 0.00; 7.02; 0.19; 6.00; 5
82; 0.0040; 0.0020; 0.0000; 0.0000; -99.9900; 0.0647; 0.4127; 0.7148; 5.75; 1.93; 3.86; 0.12; 0.02; 0.52; 0.5928; 0.0568; 0.1136; 0.1250; 0.1250; 0.2500; 3.25; 0.25; 0.50; 0.00; 0.00; 0.00; 7.02; 0.19; 6.00; 5
83; 0.0050; 0.0022; 0.0000; 0.0000; -99.9900; 1.0821; 0.1862; 0.3725; 11.80; 4.78; 10.69; 0.15; 0.04; 1.11; 0.5598; 0.0637; 0.1425; 0.1854; 0.1081; 0.2416; 3.00; 0.32; 0.71; 0.00; 0.00; 0.00; 7.02; 0.19; 6.00; 5
84; 0.0050; 0.0022; 0.0000; 0.0000; -99.9900; 0.1365; 0.3602; 0.8054; 7.80; 2.96; 6.61; 0.11; 0.02; 0.73; 0.5692; 0.0705; 0.1577; 0.2658; 0.1213; 0.2713; 2.80; 0.37; 0.84; 0.00; 0.00; 0.00; 7.02; 0.19; 6.00; 5
85; 0.0050; 0.0022; 0.0000; 0.0000; -99.9900; 0.0651; 0.1894; 0.3280; 6.60; 2.14; 4.77; 0.11; 0.02; 0.61; 0.5498; 0.0701; 0.1567; 0.3045; 0.1069; 0.2391; 2.80; 0.37; 0.84; 0.00; 0.00; 0.00; 7.02; 0.19; 6.00; 5
86; 0.0040; 0.0020; 0.0000; 0.0000; -99.9900; 0.2529; 0.1516; 0.3033; 7.50; 3.57; 7.14; 0.11; 0.02; 0.67; 0.5807; 0.0668; 0.1335; 0.2982; 0.1173; 0.2346; 2.75; 0.48; 0.96; 0.00; 0.00; 0.00; 7.02; 0.19; 6.00; 5
87; 0.0050; 0.0022; 0.0000; 0.0000; -99.9900; 0.4630; 0.2575; 0.5149; 5.20; 2.03; 4.55; 0.09; 0.02; 0.53; 0.6270; 0.0496; 0.1109; 0.1015; 0.0645; 0.1442; 3.20; 0.37; 0.84; 0.00; 0.00; 0.00; 7.02; 0.19; 6.00; 5
88; 0.0050; 0.0022; 0.0000; 0.0000; -99.9900; 0.0456; 0.3857; 0.7714; 5.60; 2.16; 4.83; 0.09; 0.02; 0.56; 0.6619; 0.0540; 0.1208; 0.0654; 0.0485; 0.1084; 3.40; 0.40; 0.89; 0.00; 0.00; 0.00; 7.02; 0.19; 6.00; 5
89; 0.0050; 0.0022; 0.0000; 0.0000; -99.9900; -0.1782; 0.2452; 0.5482; 4.00; 1.10; 2.45; 0.08; 0.01; 0.39; 0.6422; 0.0439; 0.0983; 0.0250; 0.0250; 0.0559; 3.20; 0.37; 0.84; 0.00; 0.00; 0.00; 7.02; 0.19; 6.00; 5
90; 0.0040; 0.0020; 0.0000; 0.0000; -99.9900; -0.0031; 0.1547; 0.3459; 3.50; 1.19; 2.38; 0.08; 0.01; 0.35; 0.6550; 0.0592; 0.1184; 0.0000; 0.0000; 0.0000; 3.25; 0.48; 0.96; 0.00; 0.00; 0.00; 7.02; 0.19; 6.00; 5
91; 0.0040; 0.0020; 0.0000; 0.0000; -99.9900; 0.4479; 0.3271; 0.6541; 4.00; 1.35; 2.71; 0.09; 0.01; 0.40; 0.6591; 0.0560; 0.1119; 0.0000; 0.0000; 0.0000; 3.25; 0.48; 0.96; 0.00; 0.00; 0.00; 7.02; 0.19; 6.00; 5
92; 0.0030; 0.0017; 0.0000; 0.0000; -99.9900; 0.4774; 0.2565; 0.5131; 5.33; 1.86; 3.21; 0.09; 0.01; 0.41; 0.6797; 0.0213; 0.0369; 0.0370; 0.0370; 0.0642; 3.67; 0.33; 0.58; 0.00; 0.00; 0.00; 7.02; 0.19; 6.00; 5
93; 0.0050; 0.0022; 0.0000; 0.0000; -99.9900; 0.0744; 0.2335; 0.4044; 4.80; 2.56; 5.72; 0.09; 0.02; 0.56; 0.6764; 0.0471; 0.1053; 0.0533; 0.0533; 0.1193; 3.40; 0.40; 0.89; 0.00; 0.00; 0.00; 7.02; 0.19; 6.00; 5
94; 0.0060; 0.0024; 0.0000; 0.0000; -99.9900; 0.7027; 0.3709; 0.7417; 6.83; 2.48; 6.08; 0.10; 0.02; 0.72; 0.6965; 0.0213; 0.0521; 0.0392; 0.0392; 0.0961; 3.67; 0.21; 0.52; 0.00; 0.00; 0.00; 7.02; 0.19; 6.00; 5
95; 0.0060; 0.0024; 0.0000; 0.0000; -99.9900; 0.2138; 0.3592; 0.8032; 7.67; 3.04; 7.45; 0.11; 0.03; 0.83; 0.6624; 0.0153; 0.0375; 0.1364; 0.0894; 0.2189; 3.50; 0.22; 0.55; 0.00; 0.00; 0.00; 7.02; 0.19; 6.00; 5
96; 0.0030; 0.0017; 0.0000; 0.0000; -99.9900; 0.4085; 0.2434; 0.4867; 15.67; 7.86; 13.61; 0.11; 0.03; 1.08; 0.6466; 0.0206; 0.0357; 0.2092; 0.1072; 0.1858; 3.33; 0.33; 0.58; 0.00; 0.00; 0.00; 7.02; 0.19; 6.00; 5
97; 0.0020; 0.0014; 0.0000; 0.0000; -99.9900; -0.2800; 0.0290; 0.0503; 5.50; 1.50; 2.12; 0.08; 0.01; 0.36; 0.6700; 0.0137; 0.0194; 0.0000; 0.0000; 0.0000; 3.50; 0.50; 0.71; 0.00; 0.00; 0.00; 7.02; 0.19; 6.00; 5
98; 0.0010; 0.0010; 0.0000; 0.0000; -99.9900; 0.2372; 0.5737; 0.8113; 9.00; 0.00; 0.00; 0.10; 0.01; 0.41; 0.5864; 0.0000; 0.0000; 0.5556; 0.0000; 0.0000; 3.00; 0.00; 0.00; 0.00; 0.00; 0.00; 7.02; 0.19; 6.00; 5
99; 0.0000; 0.0000; 0.0000; 0.0000; -99.9900;      0;      0;      0; 0.00; 0.00; 0.00; 0.08; 0.01; 0.29; 0.0000; 0.0000; 0.0000; 1.0000; 0.0000; 0.0000; 0.00; 0.00; 0.00; 0.00; 0.00; 0.00; 7.02; 0.19; 6.00; 5
100; 0.0000; 0.0000; 0.0000; 0.0000; -99.9900;      0;      0;      0; 0.00; 0.00; 0.00; 0.07; 0.01; 0.26; 0.0000; 0.0000; 0.0000; 1.0000; 0.0000; 0.0000; 0.00; 0.00; 0.00; 0.00; 0.00; 0.00; 7.02; 0.19; 6.00; 5
101; 0.0000; 0.0000; 0.0000; 0.0000; -99.9900;      0;      0;      0; 0.00; 0.00; 0.00; 0.07; 0.01; 0.26; 0.0000; 0.0000; 0.0000; 1.0000; 0.0000; 0.0000; 0.00; 0.00; 0.00; 0.00; 0.00; 0.00; 7.02; 0.19; 6.00; 5
102; 0.0010; 0.0010; 0.0000; 0.0000; -99.9900;      0;      0;      0; 2.00; 0.00; 0.00; 0.08; 0.01; 0.29; 0.7500; 0.0000; 0.0000; 0.0000; 0.0000; 0.0000; 4.00; 0.00; 0.00; 0.00; 0.00; 0.00; 7.02; 0.19; 6.00; 5
103; 0.0010; 0.0010; 0.0000; 0.0000; -99.9900; 0.6931; 0.4805; 0.4805; 4.00; 0.00; 0.00; 0.07; 0.01; 0.29; 0.7500; 0.0000; 0.0000; 0.0000; 0.0000; 0.0000; 4.00; 0.00; 0.00; 0.00; 0.00; 0.00; 7.02; 0.19; 6.00; 5
104; 0.0000; 0.0000; 0.0000; 0.0000; -99.9900;      0;      0;      0; 0.00; 0.00; 0.00; 0.07; 0.01; 0.27; 0.0000; 0.0000; 0.0000; 1.0000; 0.0000; 0.0000; 0.00; 0.00; 0.00; 0.00; 0.00; 0.00; 7.02; 0.19; 6.00; 5
105; 0.0000; 0.0000; 0.0000; 0.0000; -99.9900;      0;      0;      0; 0.00; 0.00; 0.00; 0.07; 0.01; 0.26; 0.0000; 0.0000; 0.0000; 1.0000; 0.0000; 0.0000; 0.00; 0.00; 0.00; 0.00; 0.00; 0.00; 7.02; 0.19; 6.00; 5
106; 0.0000; 0.0000; 0.0000; 0.0000; -99.9900;      0;      0;      0; 0.00; 0.00; 0.00; 0.06; 0.01; 0.25; 0.0000; 0.0000; 0.0000; 1.0000; 0.0000; 0.0000; 0.00; 0.00; 0.00; 0.00; 0.00; 0.00; 7.02; 0.19; 6.00; 5
107; 0.0000; 0.0000; 0.0000; 0.0000; -99.9900;      0;      0;      0; 0.00; 0.00; 0.00; 0.07; 0.01; 0.26; 0.0000; 0.0000; 0.0000; 1.0000; 0.0000; 0.0000; 0.00; 0.00; 0.00; 0.00; 0.00; 0.00; 7.02; 0.19; 6.00; 5
108; 0.0000; 0.0000; 0.0000; 0.0000; -99.9900;      0;      0;      0; 0.00; 0.00; 0.00; 0.08; 0.01; 0.29; 0.0000; 0.0000; 0.0000; 1.0000; 0.0000; 0.0000; 0.00; 0.00; 0.00; 0.00; 0.00; 0.00; 7.02; 0.19; 6.00; 5
109; 0.0000; 0.0000; 0.0000; 0.0000; -99.9900;      0;      0;      0; 0.00; 0.00; 0.00; 0.08; 0.01; 0.28; 0.0000; 0.0000; 0.0000; 1.0000; 0.0000; 0.0000; 0.00; 0.00; 0.00; 0.00; 0.00; 0.00; 7.02; 0.19; 6.00; 5
110; 0.0030; 0.0017; 0.0000; 0.0000; -99.9900;      0;      0;      0; 2.00; 0.00; 0.00; 0.08; 0.01; 0.29; 0.3750; 0.1909; 0.3307; 0.8333; 0.1667; 0.2887; 2.00; 0.58; 1.00; 0.00; 0.00; 0.00; 7.02; 0.19; 6.00; 5
111; 0.0020; 0.0014; 0.0000; 0.0000; -99.9900; 1.0075; 0.0912; 0.1289; 5.50; 0.50; 0.71; 0.08; 0.01; 0.36; 0.3100; 0.3100; 0.4384; 0.6000; 0.4000; 0.5657; 2.00; 1.00; 1.41; 0.00; 0.00; 0.00; 7.02; 0.19; 6.00; 5
112; 0.0030; 0.0017; 0.0000; 0.0000; -99.9900; 0.1438; 0.1438; 0.2034; 5.00; 1.73; 3.00; 0.09; 0.01; 0.40; 0.4150; 0.2075; 0.3594; 0.5000; 0.2887; 0.5000; 2.33; 0.67; 1.15; 0.00; 0.00; 0.00; 7.02; 0.19; 6.00; 5
113; 0.0030; 0.0017; 0.0000; 0.0000; -99.9900; -0.2554; 0.2554; 0.3612; 2.33; 0.33; 0.58; 0.08; 0.01; 0.34; 0.6204; 0.0046; 0.0080; 0.3333; 0.1667; 0.2887; 3.00; 0.00; 0.00; 0.00; 0.00; 0.00; 7.02; 0.19; 6.00; 5
114; 0.0020; 0.0014; 0.0000; 0.0000; -99.9900; 0.8524; 0.8524; 1.2054; 6.50; 4.50; 6.36; 0.09; 0.01; 0.47; 0.6204; 0.0046; 0.0066; 0.0455; 0.0455; 0.0643; 3.00; 0.00; 0.00; 0.00; 0.00; 0.00; 7.02; 0.19; 6.00; 5
115; 0.0020; 0.0014; 0.0000; 0.0000; -99.9900; -0.0477; 0.0477; 0.0674; 2.50; 0.50; 0.71; 0.08; 0.01; 0.31; 0.5625; 0.0625; 0.0884; 0.1667; 0.1667; 0.2357; 3.00; 0.00; 0.00; 0.00; 0.00; 0.00; 7.02; 0.19; 6.00; 5
116; 0.0020; 0.0014; 0.0000; 0.0000; -99.9900; 0.9486; 0.4377; 0.6190; 6.50; 1.50; 2.12; 0.08; 0.01; 0.40; 0.5630; 0.0230; 0.0325; 0.1625; 0.0375; 0.0530; 3.00; 0.00; 0.00; 0.00; 0.00; 0.00; 7.02; 0.19; 6.00; 5
117; 0.0020; 0.0014; 0.0000; 0.0000; -99.9900; -0.1335; 0.0178; 0.0178; 4.50; 2.50; 3.54; 0.07; 0.01; 0.34; 0.5982; 0.0268; 0.0379; 0.0714; 0.0714; 0.1010; 3.00; 0.00; 0.00; 0.00; 0.00; 0.00; 7.02; 0.19; 6.00; 5
118; 0.0020; 0.0014; 0.0000; 0.0000; -99.9900; 0.4722; 0.6264; 0.8858; 6.00; 0.00; 0.00; 0.07; 0.01; 0.35; 0.6319; 0.0208; 0.0295; 0.0833; 0.0833; 0.1179; 3.00; 0.00; 0.00; 0.00; 0.00; 0.00; 7.02; 0.19; 6.00; 5
119; 0.0020; 0.0014; 0.0000; 0.0000; -99.9900; 0.4904; 0.2027; 0.2867; 9.00; 3.00; 4.24; 0.07; 0.02; 0.48; 0.5816; 0.0122; 0.0172; 0.3333; 0.0000; 0.0000; 3.00; 0.00; 0.00; 0.00; 0.00; 0.00; 7.02; 0.19; 6.00; 5
120; 0.0020; 0.0014; 0.0000; 0.0000; -99.9900; -0.2027; 0.2027; 0.2867; 7.00; 1.00; 1.41; 0.06; 0.01; 0.38; 0.5977; 0.0273; 0.0387; 0.3542; 0.0208; 0.0295; 3.00; 0.00; 0.00; 0.00; 0.00; 0.00; 7.02; 0.19; 6.00; 5
121; 0.0020; 0.0014; 0.0000; 0.0000; -99.9900; 0.3914; 0.2372; 0.3355; 11.00; 4.00; 5.66; 0.07; 0.02; 0.57; 0.5058; 0.0146; 0.0207; 0.5524; 0.0190; 0.0269; 3.00; 0.00; 0.00; 0.00; 0.00; 0.00; 7.02; 0.19; 6.00; 5
122; 0.0020; 0.0014; 0.0000; 0.0000; -99.9900; -0.0771; 0.3284; 0.4644; 9.50; 0.50; 0.71; 0.07; 0.02; 0.47; 0.5581; 0.0531; 0.0750; 0.4667; 0.1333; 0.1886; 3.00; 0.00; 0.00; 0.00; 0.00; 0.00; 7.02; 0.19; 6.00; 5
123; 0.0020; 0.0014; 0.0000; 0.0000; -99.9900; 0.7878; 0.2769; 0.3917; 16.00; 1.00; 1.41; 0.09; 0.02; 0.75; 0.5142; 0.0903; 0.1277; 0.4020; 0.0686; 0.0971; 3.00; 0.00; 0.00; 0.00; 0.00; 0.00; 7.02; 0.19; 6.00; 5
124; 0.0030; 0.0017; 0.0000; 0.0000; -99.9900; -0.1854; 0.1248; 0.1764; 9.67; 4.10; 7.09; 0.09; 0.02; 0.66; 0.5012; 0.0563; 0.0974; 0.6212; 0.1934; 0.3351; 2.67; 0.33; 0.58; 0.00; 0.00; 0.00; 7.02; 0.19; 6.00; 5
125; 0.0030; 0.0017; 0.0000; 0.0000; -99.9900; 0.4383; 0.0555; 0.0961; 13.67; 5.33; 9.24; 0.10; 0.03; 0.88; 0.5962; 0.0729; 0.1263; 0.4678; 0.1165; 0.2018; 3.33; 0.33; 0.58; 0.00; 0.00; 0.00; 7.02; 0.19; 6.00; 5
126; 0.0030; 0.0017; 0.0000; 0.0000; -99.9900; -0.4191; 0.0700; 0.1212; 8.00; 3.00; 5.20; 0.08; 0.02; 0.55; 0.5499; 0.0665; 0.1151; 0.3030; 0.1843; 0.3193; 3.00; 0.00; 0.00; 0.00; 0.00; 0.00; 7.02; 0.19; 6.00; 5
127; 0.0050; 0.0022; 0.0000; 0.0000; -99.9900; 0.2537; 0.4971; 0.8610; 6.00; 2.92; 6.52; 0.09; 0.02; 0.63; 0.5739; 0.0835; 0.1867; 0.2899; 0.1406; 0.3144; 3.20; 0.20; 0.45; 0.00; 0.00; 0.00; 7.02; 0.19; 6.00; 5
128; 0.0020; 0.0014; 0.0000; 0.0000; -99.9900; -0.2177; 0.2177; 0.3078; 5.50; 3.50; 4.95; 0.08; 0.01; 0.40; 0.6682; 0.0818; 0.1157; 0.0556; 0.0556; 0.0786; 3.50; 0.50; 0.71; 0.00; 0.00; 0.00; 7.02; 0.19; 6.00; 5
129; 0.0020; 0.0014; 0.0000; 0.0000; -99.9900; 0.6020; 0.1965; 0.2779; 11.50; 8.50; 12.02; 0.09; 0.02; 0.69; 0.6380; 0.0842; 0.1191; 0.1000; 0.1000; 0.1414; 3.50; 0.50; 0.71; 0.00; 0.00; 0.00; 7.02; 0.19; 6.00; 5
130; 0.0020; 0.0014; 0.0000; 0.0000; -99.9900; 0.3253; 0.1855; 0.2624; 14.00; 9.00; 12.73; 0.09; 0.02; 0.78; 0.6606; 0.0794; 0.1122; 0.1304; 0.1304; 0.1845; 3.50; 0.50; 0.71; 0.00; 0.00; 0.00; 7.02; 0.19; 6.00; 5
131; 0.0020; 0.0014; 0.0000; 0.0000; -99.9900; -0.3253; 0.1022; 0.1445; 9.50; 5.50; 7.78; 0.07; 0.02; 0.54; 0.6683; 0.0817; 0.1155; 0.1000; 0.1000; 0.1414; 3.50; 0.50; 0.71; 0.00; 0.00; 0.00; 7.02; 0.19; 6.00; 5
132; 0.0020; 0.0014; 0.0000; 0.0000; -99.9900; 0.2350; 0.4581; 0.6479; 9.50; 1.50; 2.12; 0.07; 0.02; 0.49; 0.6339; 0.0926; 0.1310; 0.1364; 0.1364; 0.1928; 3.50; 0.50; 0.71; 0.00; 0.00; 0.00; 7.02; 0.19; 6.00; 5
133; 0.0020; 0.0014; 0.0000; 0.0000; -99.9900; -0.0799; 0.3901; 0.5517; 10.00; 5.00; 7.07; 0.07; 0.02; 0.55; 0.6256; 0.0744; 0.1053; 0.1333; 0.1333; 0.1886; 3.50; 0.50; 0.71; 0.00; 0.00; 0.00; 7.02; 0.19; 6.00; 5
134; 0.0020; 0.0014; 0.0000; 0.0000; -99.9900; -0.3670; 0.1438; 0.2034; 6.00; 3.00; 4.24; 0.07; 0.01; 0.38; 0.6173; 0.1049; 0.1484; 0.1111; 0.1111; 0.1571; 3.50; 0.50; 0.71; 0.00; 0.00; 0.00; 7.02; 0.19; 6.00; 5
135; 0.0030; 0.0017; 0.0000; 0.0000; -99.9900; 0.5108; 0.0000; 0.0000; 7.33; 3.93; 6.81; 0.07; 0.02; 0.55; 0.6515; 0.0936; 0.1621; 0.1556; 0.1556; 0.2694; 3.67; 0.33; 0.58; 0.00; 0.00; 0.00; 7.02; 0.19; 6.00; 5
136; 0.0030; 0.0017; 0.0000; 0.0000; -99.9900; 0.2398; 0.1207; 0.2090; 10.33; 6.01; 10.41; 0.09; 0.02; 0.77; 0.6314; 0.0966; 0.1673; 0.2121; 0.2121; 0.3674; 4.00; 0.00; 0.00; 0.00; 0.00; 0.00; 7.02; 0.19; 6.00; 5
137; 0.0020; 0.0014; 0.0000; 0.0000; -99.9900; -0.1003; 0.1003; 0.1419; 12.00; 5.00; 7.07; 0.08; 0.02; 0.62; 0.5658; 0.1281; 0.1811; 0.2941; 0.2941; 0.4159; 3.00; 1.00; 1.41; 0.00; 0.00; 0.00; 7.02; 0.19; 6.00; 5
138; 0.0030; 0.0017; 0.0000; 0.0000; -99.9900; 0.1090; 0.6687; 0.9456; 10.67; 7.69; 13.32; 0.09; 0.03; 0.86; 0.5842; 0.0743; 0.1287; 0.1923; 0.1923; 0.3331; 3.00; 0.58; 1.00; 0.00; 0.00; 0.00; 7.02; 0.19; 6.00; 5
139; 0.0050; 0.0022; 0.0000; 0.0000; -99.9900; 0.1658; 0.2397; 0.4152; 5.20; 2.08; 4.66; 0.08; 0.02; 0.52; 0.6336; 0.0476; 0.1065; 0.2077; 0.1273; 0.2847; 3.20; 0.37; 0.84; 0.00; 0.00; 0.00; 7.02; 0.19; 6.00; 5
140; 0.0030; 0.0017; 0.0000; 0.0000; -99.9900; 0.1308; 0.2986; 0.6678; 5.00; 2.52; 4.36; 0.07; 0.01; 0.41; 0.5720; 0.0462; 0.0800; 0.3667; 0.1856; 0.3215; 2.67; 0.33; 0.58; 0.00; 0.00; 0.00; 7.02; 0.19; 6.00; 5
141; 0.0000; 0.0000; 0.0000; 0.0000; -99.9900; 0.2798; 0.6365; 0.9001; 0.00; 0.00; 0.00; 0.05; 0.01; 0.21; 0.0000; 0.0000; 0.0000; 1.0000; 0.0000; 0.0000; 0.00; 0.00; 0.00; 0.00; 0.00; 0.00; 7.02; 0.19; 6.00; 5
142; 0.0000; 0.0000; 0.0000; 0.0000; -99.9900;      0;      0;      0; 0.00; 0.00; 0.00; 0.05; 0.01; 0.21; 0.0000; 0.0000; 0.0000; 1.0000; 0.0000; 0.0000; 0.00; 0.00; 0.00; 0.00; 0.00; 0.00; 7.02; 0.19; 6.00; 5
143; 0.0000; 0.0000; 0.0000; 0.0000; -99.9900;      0;      0;      0; 0.00; 0.00; 0.00; 0.05; 0.01; 0.23; 0.0000; 0.0000; 0.0000; 1.0000; 0.0000; 0.0000; 0.00; 0.00; 0.00; 0.00; 0.00; 0.00; 7.02; 0.19; 6.00; 5
144; 0.0000; 0.0000; 0.0000; 0.0000; -99.9900;      0;      0;      0; 0.00; 0.00; 0.00; 0.06; 0.01; 0.25; 0.0000; 0.0000; 0.0000; 1.0000; 0.0000; 0.0000; 0.00; 0.00; 0.00; 0.00; 0.00; 0.00; 7.02; 0.19; 6.00; 5
145; 0.0010; 0.0010; 0.0000; 0.0000; -99.9900;      0;      0;      0; 2.00; 0.00; 0.00; 0.07; 0.01; 0.26; 0.6250; 0.0000; 0.0000; 0.5000; 0.0000; 0.0000; 3.00; 0.00; 0.00; 0.00; 0.00; 0.00; 7.02; 0.19; 6.00; 5
146; 0.0010; 0.0010; 0.0000; 0.0000; -99.9900; 0.0000; 0.0000; 0.0000; 2.00; 0.00; 0.00; 0.06; 0.01; 0.24; 0.6250; 0.0000; 0.0000; 0.5000; 0.0000; 0.0000; 3.00; 0.00; 0.00; 0.00; 0.00; 0.00; 7.02; 0.19; 6.00; 5
147; 0.0010; 0.0010; 0.0000; 0.0000; -99.9900; 0.6931; 0.4805; 0.4805; 4.00; 0.00; 0.00; 0.06; 0.01; 0.27; 0.6250; 0.0000; 0.0000; 0.2500; 0.0000; 0.0000; 3.00; 0.00; 0.00; 0.00; 0.00; 0.00; 7.02; 0.19; 6.00; 5
148; 0.0010; 0.0010; 0.0000; 0.0000; -99.9900; 0.2231; 0.0498; 0.0498; 5.00; 0.00; 0.00; 0.06; 0.01; 0.28; 0.6200; 0.0000; 0.0000; 0.2000; 0.0000; 0.0000; 3.00; 0.00; 0.00; 0.00; 0.00; 0.00; 7.02; 0.19; 6.00; 5
149; 0.0010; 0.0010; 0.0000; 0.0000; -99.9900; -0.2231; 0.0498; 0.0498; 2.00; 0.00; 0.00; 0.04; 0.01; 0.21; 0.6250; 0.0000; 0.0000; 0.5000; 0.0000; 0.0000; 3.00; 0.00; 0.00; 0.00; 0.00; 0.00; 7.02; 0.19; 6.00; 5
150; 0.0010; 0.0010; 0.0000; 0.0000; -99.9900;      0;      0;      0; 2.00; 0.00; 0.00; 0.05; 0.01; 0.23; 0.3750; 0.0000; 0.0000; 0.5000; 0.0000; 0.0000; 2.00; 0.00; 0.00; 0.00; 0.00; 0.00; 7.02; 0.19; 6.00; 5
151; 0.0000; 0.0000; 0.0000; 0.0000; -99.9900;      0;      0;      0; 0.00; 0.00; 0.00; 0.05; 0.01; 0.22; 0.0000; 0.0000; 0.0000; 1.0000; 0.0000; 0.0000; 0.00; 0.00; 0.00; 0.00; 0.00; 0.00; 7.02; 0.19; 6.00; 5
152; 0.0030; 0.0017; 0.0000; 0.0000; -99.9900;      0;      0;      0; 2.00; 0.00; 0.00; 0.06; 0.01; 0.25; 0.3750; 0.1909; 0.3307; 0.3333; 0.3333; 0.5774; 2.00; 0.58; 1.00; 0.00; 0.00; 0.00; 7.02; 0.19; 6.00; 5
153; 0.0030; 0.0017; 0.0000; 0.0000; -99.9900; 0.2310; 0.2310; 0.4002; 2.67; 0.67; 1.15; 0.06; 0.01; 0.27; 0.3750; 0.1909; 0.3307; 0.4167; 0.3005; 0.5204; 2.00; 0.58; 1.00; 0.00; 0.00; 0.00; 7.02; 0.19; 6.00; 5
154; 0.0010; 0.0010; 0.0000; 0.0000; -99.9900; 1.1513; 0.2350; 0.3323; 8.00; 0.00; 0.00; 0.05; 0.01; 0.33; 0.4297; 0.0000; 0.0000; 0.3750; 0.0000; 0.0000; 2.00; 0.00; 0.00; 0.00; 0.00; 0.00; 7.02; 0.19; 6.00; 5
155; 0.0010; 0.0010; 0.0000; 0.0000; -99.9900; -0.1335; 0.0178; 0.0178; 2.00; 0.00; 0.00; 0.05; 0.01; 0.23; 0.6250; 0.0000; 0.0000; 0.0000; 0.0000; 0.0000; 3.00; 0.00; 0.00; 0.00; 0.00; 0.00; 7.02; 0.19; 6.00; 5
156; 0.0000; 0.0000; 0.0000; 0.0000; -99.9900;      0;      0;      0; 0.00; 0.00; 0.00; 0.05; 0.01; 0.22; 0.0000; 0.0000; 0.0000; 1.0000; 0.0000; 0.0000; 0.00; 0.00; 0.00; 0.00; 0.00; 0.00; 7.02; 0.19; 6.00; 5
157; 0.0000; 0.0000; 0.0000; 0.0000; -99.9900;      0;      0;      0; 0.00; 0.00; 0.00; 0.05; 0.01; 0.22; 0.0000; 0.0000; 0.0000; 1.0000; 0.0000; 0.0000; 0.00; 0.00; 0.00; 0.00; 0.00; 0.00; 7.02; 0.19; 6.00; 5
158; 0.0030; 0.0017; 0.0000; 0.0000; -99.9900;      0;      0;      0; 2.00; 0.00; 0.00; 0.06; 0.01; 0.25; 0.5417; 0.0833; 0.1443; 0.3333; 0.1667; 0.2887; 2.67; 0.33; 0.58; 0.00; 0.00; 0.00; 7.02; 0.19; 6.00; 5
159; 0.0030; 0.0017; 0.0000; 0.0000; -99.9900; 0.8524; 0.8524; 1.2054; 3.00; 1.00; 1.73; 0.06; 0.01; 0.29; 0.4400; 0.0939; 0.1626; 0.3667; 0.1856; 0.3215; 2.33; 0.33; 0.58; 0.00; 0.00; 0.00; 7.02; 0.19; 6.00; 5
160; 0.0030; 0.0017; 0.0000; 0.0000; -99.9900; 0.0000; 0.0000; 0.0000; 2.00; 0.00; 0.00; 0.05; 0.01; 0.24; 0.4583; 0.0833; 0.1443; 0.3333; 0.1667; 0.2887; 2.33; 0.33; 0.58; 0.00; 0.00; 0.00; 7.02; 0.19; 6.00; 5
161; 0.0020; 0.0014; 0.0000; 0.0000; -99.9900; 0.8797; 0.1865; 0.3231; 5.50; 1.50; 2.12; 0.05; 0.01; 0.33; 0.2500; 0.2500; 0.3536; 0.5000; 0.5000; 0.7071; 1.50; 0.50; 0.71; 0.00; 0.00; 0.00; 7.02; 0.19; 6.00; 5
162; 0.0010; 0.0010; 0.0000; 0.0000; -99.9900; -0.3121; 0.0244; 0.0345; 3.00; 0.00; 0.00; 0.04; 0.01; 0.22; 0.0000; 0.0000; 0.0000; 1.0000; 0.0000; 0.0000; 1.00; 0.00; 0.00; 0.00; 0.00; 0.00; 7.02; 0.19; 6.00; 5
163; 0.0020; 0.0014; 0.0000; 0.0000; -99.9900; 0.9808; 0.9620; 0.9620; 5.50; 2.50; 3.54; 0.05; 0.01; 0.34; 0.3056; 0.3056; 0.4321; 0.6667; 0.3333; 0.4714; 2.00; 1.00; 1.41; 0.00; 0.00; 0.00; 7.02; 0.19; 6.00; 5
164; 0.0020; 0.0014; 0.0000; 0.0000; -99.9900; 0.2798; 0.5675; 0.8026; 6.50; 0.50; 0.71; 0.06; 0.01; 0.36; 0.2500; 0.2500; 0.3536; 0.7143; 0.2857; 0.4041; 2.00; 1.00; 1.41; 0.00; 0.00; 0.00; 7.02; 0.19; 6.00; 5
165; 0.0020; 0.0014; 0.0000; 0.0000; -99.9900; 0.3095; 0.4637; 0.6557; 7.50; 5.50; 7.78; 0.06; 0.01; 0.47; 0.1875; 0.1875; 0.2652; 0.7500; 0.2500; 0.3536; 1.50; 0.50; 0.71; 0.00; 0.00; 0.00; 7.02; 0.19; 6.00; 5
166; 0.0020; 0.0014; 0.0000; 0.0000; -99.9900; -0.3677; 0.1352; 0.1352; 5.50; 3.50; 4.95; 0.06; 0.01; 0.36; 0.1875; 0.1875; 0.2652; 0.7500; 0.2500; 0.3536; 1.50; 0.50; 0.71; 0.00; 0.00; 0.00; 7.02; 0.19; 6.00; 5
167; 0.0010; 0.0010; 0.0000; 0.0000; -99.9900; 0.1054; 0.0111; 0.0111; 10.00; 0.00; 0.00; 0.05; 0.01; 0.37; 0.0000; 0.0000; 0.0000; 1.0000; 0.0000; 0.0000; 1.00; 0.00; 0.00; 0.00; 0.00; 0.00; 7.02; 0.19; 6.00; 5
168; 0.0010; 0.0010; 0.0000; 0.0000; -99.9900; -0.1054; 0.0111; 0.0111; 9.00; 0.00; 0.00; 0.05; 0.01; 0.35; 0.0000; 0.0000; 0.0000; 1.0000; 0.0000; 0.0000; 1.00; 0.00; 0.00; 0.00; 0.00; 0.00; 7.02; 0.19; 6.00; 5
169; 0.0000; 0.0000; 0.0000; 0.0000; -99.9900; 0.0000; 0.0000; 0.0000; 0.00; 0.00; 0.00; 0.05; 0.01; 0.22; 0.0000; 0.0000; 0.0000; 1.0000; 0.0000; 0.0000; 0.00; 0.00; 0.00; 0.00; 0.00; 0.00; 7.02; 0.19; 6.00; 5
170; 0.0000; 0.0000; 0.0000; 0.0000; -99.9900;      0;      0;      0; 0.00; 0.00; 0.00; 0.04; 0.01; 0.21; 0.0000; 0.0000; 0.0000; 1.0000; 0.0000; 0.0000; 0.00; 0.00; 0.00; 0.00; 0.00; 0.00; 7.02; 0.19; 6.00; 5
171; 0.0000; 0.0000; 0.0000; 0.0000; -99.9900;      0;      0;      0; 0.00; 0.00; 0.00; 0.04; 0.01; 0.21; 0.0000; 0.0000; 0.0000; 1.0000; 0.0000; 0.0000; 0.00; 0.00; 0.00; 0.00; 0.00; 0.00; 7.02; 0.19; 6.00; 5
172; 0.0010; 0.0010; 0.0000; 0.0000; -99.9900;      0;      0;      0; 2.00; 0.00; 0.00; 0.05; 0.01; 0.23; 0.6250; 0.0000; 0.0000; 0.5000; 0.0000; 0.0000; 3.00; 0.00; 0.00; 0.00; 0.00; 0.00; 7.02; 0.19; 6.00; 5
173; 0.0020; 0.0014; 0.0000; 0.0000; -99.9900; 0.0000; 0.0000; 0.0000; 2.00; 0.00; 0.00; 0.05; 0.01; 0.22; 0.5000; 0.1250; 0.1768; 0.5000; 0.0000; 0.0000; 2.50; 0.50; 0.71; 0.00; 0.00; 0.00; 7.02; 0.19; 6.00; 5
174; 0.0020; 0.0014; 0.0000; 0.0000; -99.9900; 0.8291; 0.4236; 0.5991; 5.00; 2.00; 2.83; 0.04; 0.01; 0.30; 0.4450; 0.1672; 0.2365; 0.3333; 0.3333; 0.4714; 2.50; 0.50; 0.71; 0.00; 0.00; 0.00; 7.02; 0.19; 6.00; 5
175; 0.0020; 0.0014; 0.0000; 0.0000; -99.9900; 0.4133; 0.5675; 0.8026; 7.00; 1.00; 1.41; 0.05; 0.01; 0.36; 0.4648; 0.1602; 0.2265; 0.3125; 0.3125; 0.4419; 2.50; 0.50; 0.71; 0.00; 0.00; 0.00; 7.02; 0.19; 6.00; 5
176; 0.0010; 0.0010; 0.0000; 0.0000; -99.9900; -0.2695; 0.1360; 0.1923; 7.00; 0.00; 0.00; 0.04; 0.01; 0.30; 0.3367; 0.0000; 0.0000; 0.5714; 0.0000; 0.0000; 2.00; 0.00; 0.00; 0.00; 0.00; 0.00; 7.02; 0.19; 6.00; 5
177; 0.0020; 0.0014; 0.0000; 0.0000; -99.9900; 0.2513; 0.0632; 0.0632; 5.50; 3.50; 4.95; 0.04; 0.01; 0.34; 0.1728; 0.1728; 0.2444; 0.7778; 0.2222; 0.3143; 1.50; 0.50; 0.71; 0.00; 0.00; 0.00; 7.02; 0.19; 6.00; 5
178; 0.0020; 0.0014; 0.0000; 0.0000; -99.9900; 0.1438; 0.5493; 0.7768; 5.00; 1.00; 1.41; 0.05; 0.01; 0.29; 0.1875; 0.1875; 0.2652; 0.7500; 0.2500; 0.3536; 1.50; 0.50; 0.71; 0.00; 0.00; 0.00; 7.02; 0.19; 6.00; 5
179; 0.0010; 0.0010; 0.0000; 0.0000; -99.9900; -0.2877; 0.0828; 0.0828; 3.00; 0.00; 0.00; 0.04; 0.01; 0.27; 0.0000; 0.0000; 0.0000; 1.0000; 0.0000; 0.0000; 1.00; 0.00; 0.00; 0.00; 0.00; 0.00; 7.02; 0.19; 6.00; 5
180; 0.0010; 0.0010; 0.0000; 0.0000; -99.9900; 0.5108; 0.2609; 0.2609; 5.00; 0.00; 0.00; 0.05; 0.01; 0.27; 0.0000; 0.0000; 0.0000; 1.0000; 0.0000; 0.0000; 1.00; 0.00; 0.00; 0.00; 0.00; 0.00; 7.02; 0.19; 6.00; 5
181; 0.0010; 0.0010; 0.0000; 0.0000; -99.9900; -0.2231; 0.0498; 0.0498; 4.00; 0.00; 0.00; 0.04; 0.01; 0.25; 0.0000; 0.0000; 0.0000; 1.0000; 0.0000; 0.0000; 1.00; 0.00; 0.00; 0.00; 0.00; 0.00; 7.02; 0.19; 6.00; 5
182; 0.0010; 0.0010; 0.0000; 0.0000; -99.9900; 0.0000; 0.0000; 0.0000; 4.00; 0.00; 0.00; 0.04; 0.01; 0.23; 0.0000; 0.0000; 0.0000; 1.0000; 0.0000; 0.0000; 1.00; 0.00; 0.00; 0.00; 0.00; 0.00; 7.02; 0.19; 6.00; 5
183; 0.0010; 0.0010; 0.0000; 0.0000; -99.9900; -0.2877; 0.0828; 0.0828; 3.00; 0.00; 0.00; 0.04; 0.01; 0.21; 0.0000; 0.0000; 0.0000; 1.0000; 0.0000; 0.0000; 1.00; 0.00; 0.00; 0.00; 0.00; 0.00; 7.02; 0.19; 6.00; 5
184; 0.0010; 0.0010; 0.0000; 0.0000; -99.9900; 0.9808; 0.9620; 0.9620; 8.00; 0.00; 0.00; 0.04; 0.01; 0.30; 0.0000; 0.0000; 0.0000; 1.0000; 0.0000; 0.0000; 1.00; 0.00; 0.00; 0.00; 0.00; 0.00; 7.02; 0.19; 6.00; 5
185; 0.0010; 0.0010; 0.0000; 0.0000; -99.9900; -0.4700; 0.2209; 0.2209; 5.00; 0.00; 0.00; 0.03; 0.01; 0.22; 0.0000; 0.0000; 0.0000; 1.0000; 0.0000; 0.0000; 1.00; 0.00; 0.00; 0.00; 0.00; 0.00; 7.02; 0.19; 6.00; 5
186; 0.0000; 0.0000; 0.0000; 0.0000; -99.9900; -0.5108; 0.2609; 0.2609; 0.00; 0.00; 0.00; 0.02; 0.00; 0.14; 0.0000; 0.0000; 0.0000; 1.0000; 0.0000; 0.0000; 0.00; 0.00; 0.00; 0.00; 0.00; 0.00; 7.02; 0.19; 6.00; 5
187; 0.0000; 0.0000; 0.0000; 0.0000; -99.9900;      0;      0;      0; 0.00; 0.00; 0.00; 0.02; 0.00; 0.15; 0.0000; 0.0000; 0.0000; 1.0000; 0.0000; 0.0000; 0.00; 0.00; 0.00; 0.00; 0.00; 0.00; 7.02; 0.19; 6.00; 5
188; 0.0010; 0.0010; 0.0000; 0.0000; -99.9900;      0;      0;      0; 2.00; 0.00; 0.00; 0.03; 0.01; 0.18; 0.0000; 0.0000; 0.0000; 1.0000; 0.0000; 0.0000; 1.00; 0.00; 0.00; 0.00; 0.00; 0.00; 7.02; 0.19; 6.00; 5
189; 0.0000; 0.0000; 0.0000; 0.0000; -99.9900; 0.0000; 0.0000; 0.0000; 0.00; 0.00; 0.00; 0.03; 0.01; 0.17; 0.0000; 0.0000; 0.0000; 1.0000; 0.0000; 0.0000; 0.00; 0.00; 0.00; 0.00; 0.00; 0.00; 7.02; 0.19; 6.00; 5
190; 0.0000; 0.0000; 0.0000; 0.0000; -99.9900;      0;      0;      0; 0.00; 0.00; 0.00; 0.04; 0.01; 0.19; 0.0000; 0.0000; 0.0000; 1.0000; 0.0000; 0.0000; 0.00; 0.00; 0.00; 0.00; 0.00; 0.00; 7.02; 0.19; 6.00; 5
191; 0.0010; 0.0010; 0.0000; 0.0000; -99.9900;      0;      0;      0; 2.00; 0.00; 0.00; 0.04; 0.01; 0.20; 0.0000; 0.0000; 0.0000; 1.0000; 0.0000; 0.0000; 1.00; 0.00; 0.00; 0.00; 0.00; 0.00; 7.02; 0.19; 6.00; 5
192; 0.0010; 0.0010; 0.0000; 0.0000; -99.9900; 0.4055; 0.1644; 0.1644; 3.00; 0.00; 0.00; 0.04; 0.01; 0.21; 0.0000; 0.0000; 0.0000; 1.0000; 0.0000; 0.0000; 1.00; 0.00; 0.00; 0.00; 0.00; 0.00; 7.02; 0.19; 6.00; 5
193; 0.0010; 0.0010; 0.0000; 0.0000; -99.9900; 0.0000; 0.0000; 0.0000; 3.00; 0.00; 0.00; 0.04; 0.01; 0.22; 0.0000; 0.0000; 0.0000; 1.0000; 0.0000; 0.0000; 1.00; 0.00; 0.00; 0.00; 0.00; 0.00; 7.02; 0.19; 6.00; 5
194; 0.0010; 0.0010; 0.0000; 0.0000; -99.9900; 0.8473; 0.7179; 0.7179; 7.00; 0.00; 0.00; 0.04; 0.01; 0.28; 0.0000; 0.0000; 0.0000; 1.0000; 0.0000; 0.0000; 1.00; 0.00; 0.00; 0.00; 0.00; 0.00; 7.02; 0.19; 6.00; 5
195; 0.0010; 0.0010; 0.0000; 0.0000; -99.9900; 0.4520; 0.2043; 0.2043; 11.00; 0.00; 0.00; 0.04; 0.01; 0.38; 0.0000; 0.0000; 0.0000; 1.0000; 0.0000; 0.0000; 1.00; 0.00; 0.00; 0.00; 0.00; 0.00; 7.02; 0.19; 6.00; 5
196; 0.0010; 0.0010; 0.0000; 0.0000; -99.9900; 1.0361; 1.0735; 1.0735; 17.00; 0.00; 0.00; 0.04; 0.02; 0.56; 0.0000; 0.0000; 0.0000; 1.0000; 0.0000; 0.0000; 1.00; 0.00; 0.00; 0.00; 0.00; 0.00; 7.02; 0.19; 6.00; 5
197; 0.0010; 0.0010; 0.0000; 0.0000; -99.9900; -0.1942; 0.0377; 0.0377; 2.00; 0.00; 0.00; 0.02; 0.01; 0.16; 0.0000; 0.0000; 0.0000; 1.0000; 0.0000; 0.0000; 1.00; 0.00; 0.00; 0.00; 0.00; 0.00; 7.02; 0.19; 6.00; 5
198; 0.0010; 0.0010; 0.0000; 0.0000; -99.9900; 0.4055; 0.1644; 0.1644; 3.00; 0.00; 0.00; 0.03; 0.01; 0.18; 0.0000; 0.0000; 0.0000; 1.0000; 0.0000; 0.0000; 1.00; 0.00; 0.00; 0.00; 0.00; 0.00; 7.02; 0.19; 6.00; 5
199; 0.0010; 0.0010; 0.0000; 0.0000; -99.9900; -0.4055; 0.1644; 0.1644; 2.00; 0.00; 0.00; 0.03; 0.01; 0.18; 0.0000; 0.0000; 0.0000; 1.0000; 0.0000; 0.0000; 1.00; 0.00; 0.00; 0.00; 0.00; 0.00; 7.02; 0.19; 6.00; 5
200; 0.0000; 0.0000; 0.0000; 0.0000; -99.9900; 0.9163; 0.8396; 0.8396; 0.00; 0.00; 0.00; 0.03; 0.01; 0.17; 0.0000; 0.0000; 0.0000; 1.0000; 0.0000; 0.0000; 0.00; 0.00; 0.00; 0.00; 0.00; 0.00; 7.02; 0.19; 6.00; 5
Population 6: Pearl_Harbor
0; 1.0000; 0.0000; 0.0000; 0.0000; -99.9900;      0;      0;      0; 32.00; 0.00; 0.00; 32.00; 0.00; 0.00; 0.9844; 0.0000; 0.0000; 0.0000; 0.0000; 0.0000; 64.00; 0.00; 0.00; 0.00; 0.00; 0.00; 0.00; 0.00; 0.00; 0
1; 1.0000; 0.0000; 0.0000; 0.0000; -99.9900; -0.3241; 0.0038; 0.1209; 23.31; 0.09; 2.74; 23.31; 0.09; 2.74; 0.9782; 0.0001; 0.0027; 0.0000; 0.0000; 0.0000; 46.61; 0.17; 5.49; 0.00; 0.00; 0.00; 0.00; 0.00; 0.00; 0
2; 1.0000; 0.0000; 0.0000; 0.0000; -99.9900; 0.6757; 0.0150; 0.4739; 35.75; 0.24; 7.73; 35.75; 0.24; 7.73; 0.9655; 0.0002; 0.0057; 0.0000; 0.0000; 0.0000; 37.81; 0.15; 4.87; 0.00; 0.00; 0.00; 0.00; 0.00; 0.00; 0
3; 1.0000; 0.0000; 0.0000; 0.0000; -99.9900; 0.0049; 0.0125; 0.3965; 32.84; 0.21; 6.61; 32.84; 0.21; 6.61; 0.9582; 0.0003; 0.0080; 0.0000; 0.0000; 0.0000; 32.50; 0.14; 4.45; 0.00; 0.00; 0.00; 0.00; 0.00; 0.00; 0
4; 1.0000; 0.0000; 0.0000; 0.0000; -99.9900; 0.2697; 0.0164; 0.5197; 33.90; 0.24; 7.48; 33.90; 0.24; 7.48; 0.9486; 0.0003; 0.0104; 0.0078; 0.0007; 0.0206; 27.85; 0.13; 4.02; 0.00; 0.00; 0.00; 0.00; 0.00; 0.00; 0
5; 1.0000; 0.0000; 0.0000; 0.0000; -99.9900; 0.1721; 0.0154; 0.4879; 33.67; 0.22; 6.88; 33.67; 0.22; 6.88; 0.9398; 0.0004; 0.0128; 0.0147; 0.0009; 0.0286; 24.63; 0.12; 3.66; 0.00; 0.00; 0.00; 0.00; 0.00; 0.00; 0
6; 1.0000; 0.0000; 0.0000; 0.0000; -99.9900; 0.1937; 0.0159; 0.5020; 33.66; 0.23; 7.20; 33.66; 0.23; 7.20; 0.9312; 0.0005; 0.0163; 0.0227; 0.0012; 0.0367; 22.15; 0.11; 3.42; 0.00; 0.00; 0.00; 0.00; 0.00; 0.00; 0
7; 1.0000; 0.0000; 0.0000; 0.0000; -99.9900; 0.1759; 0.0158; 0.5006; 33.12; 0.22; 6.96; 33.12; 0.22; 6.96; 0.9226; 0.0006; 0.0189; 0.0314; 0.0013; 0.0423; 20.03; 0.10; 3.21; 0.00; 0.00; 0.00; 0.00; 0.00; 0.00; 0
8; 1.0000; 0.0000; 0.0000; 0.0000; -99.9900; 0.2173; 0.0157; 0.4954; 33.72; 0.22; 6.87; 33.72; 0.22; 6.87; 0.9138; 0.0007; 0.0220; 0.0393; 0.0014; 0.0456; 18.42; 0.10; 3.02; 0.00; 0.00; 0.00; 0.00; 0.00; 0.00; 0
9; 1.0000; 0.0000; 0.0000; 0.0000; -99.9900; 0.1699; 0.0160; 0.5070; 33.13; 0.21; 6.79; 33.13; 0.21; 6.79; 0.9056; 0.0008; 0.0245; 0.0479; 0.0016; 0.0494; 16.99; 0.09; 2.83; 0.00; 0.00; 0.00; 0.00; 0.00; 0.00; 0
10; 1.0000; 0.0000; 0.0000; 0.0000; -99.9900; 0.1981; 0.0159; 0.5031; 33.11; 0.21; 6.76; 33.11; 0.21; 6.76; 0.8975; 0.0008; 0.0263; 0.0540; 0.0017; 0.0538; 15.68; 0.08; 2.67; 0.00; 0.00; 0.00; 0.00; 0.00; 0.00; 0
11; 1.0000; 0.0000; 0.0000; 0.0000; -99.9900; 0.1814; 0.0160; 0.5068; 32.69; 0.21; 6.74; 32.69; 0.21; 6.74; 0.8892; 0.0010; 0.0303; 0.0637; 0.0019; 0.0610; 14.61; 0.08; 2.49; 0.00; 0.00; 0.00; 0.00; 0.00; 0.00; 0
12; 1.0000; 0.0000; 0.0000; 0.0000; -99.9900; 0.1828; 0.0160; 0.5067; 32.40; 0.21; 6.75; 32.40; 0.21; 6.75; 0.8805; 0.0011; 0.0337; 0.0731; 0.0020; 0.0645; 13.71; 0.08; 2.42; 0.00; 0.00; 0.00; 0.00; 0.00; 0.00; 0
13; 1.0000; 0.0000; 0.0000; 0.0000; -99.9900; 0.1783; 0.0161; 0.5088; 32.17; 0.22; 6.83; 32.17; 0.22; 6.83; 0.8732; 0.0012; 0.0368; 0.0801; 0.0022; 0.0688; 12.91; 0.07; 2.37; 0.00; 0.00; 0.00; 0.00; 0.00; 0.00; 0
14; 1.0000; 0.0000; 0.0000; 0.0000; -99.9900; 0.2000; 0.0158; 0.4996; 32.24; 0.21; 6.77; 32.24; 0.21; 6.77; 0.8644; 0.0013; 0.0402; 0.0904; 0.0023; 0.0724; 12.21; 0.07; 2.24; 0.00; 0.00; 0.00; 0.00; 0.00; 0.00; 0
15; 1.0000; 0.0000; 0.0000; 0.0000; -99.9900; 0.1824; 0.0157; 0.4975; 31.90; 0.21; 6.64; 31.90; 0.21; 6.64; 0.8563; 0.0014; 0.0435; 0.0984; 0.0023; 0.0741; 11.57; 0.07; 2.20; 0.00; 0.00; 0.00; 0.00; 0.00; 0.00; 0
16; 1.0000; 0.0000; 0.0000; 0.0000; -99.9900; 0.1605; 0.0157; 0.4978; 31.44; 0.21; 6.60; 31.44; 0.21; 6.60; 0.8470; 0.0015; 0.0482; 0.1082; 0.0025; 0.0800; 10.99; 0.07; 2.16; 0.00; 0.00; 0.00; 0.00; 0.00; 0.00; 0
17; 1.0000; 0.0000; 0.0000; 0.0000; -99.9900; 0.2138; 0.0163; 0.5169; 31.62; 0.22; 6.84; 31.62; 0.22; 6.84; 0.8399; 0.0016; 0.0496; 0.1154; 0.0025; 0.0796; 10.45; 0.07; 2.09; 0.00; 0.00; 0.00; 0.00; 0.00; 0.00; 0
18; 1.0000; 0.0000; 0.0000; 0.0000; -99.9900; 0.1774; 0.0158; 0.4981; 31.47; 0.21; 6.62; 31.47; 0.21; 6.62; 0.8313; 0.0017; 0.0537; 0.1243; 0.0027; 0.0860; 9.97; 0.06; 2.01; 0.00; 0.00; 0.00; 0.00; 0.00; 0.00; 0
19; 1.0000; 0.0000; 0.0000; 0.0000; -99.9900; 0.1633; 0.0159; 0.5021; 31.05; 0.22; 6.99; 31.05; 0.22; 6.99; 0.8239; 0.0018; 0.0566; 0.1315; 0.0028; 0.0874; 9.54; 0.06; 1.96; 0.00; 0.00; 0.00; 0.00; 0.00; 0.00; 0
20; 1.0000; 0.0000; 0.0000; 0.0000; -99.9900; 0.1701; 0.0162; 0.5127; 30.46; 0.21; 6.71; 30.46; 0.21; 6.71; 0.8158; 0.0019; 0.0613; 0.1388; 0.0030; 0.0957; 9.12; 0.06; 1.92; 0.00; 0.00; 0.00; 0.00; 0.00; 0.00; 0
21; 1.0000; 0.0000; 0.0000; 0.0000; -99.9900; 0.1999; 0.0159; 0.5038; 30.67; 0.21; 6.70; 30.67; 0.21; 6.70; 0.8079; 0.0020; 0.0633; 0.1490; 0.0031; 0.0994; 8.77; 0.06; 1.87; 0.00; 0.00; 0.00; 0.00; 0.00; 0.00; 0
22; 1.0000; 0.0000; 0.0000; 0.0000; -99.9900; 0.1925; 0.0162; 0.5124; 30.62; 0.21; 6.70; 30.62; 0.21; 6.70; 0.7994; 0.0021; 0.0663; 0.1580; 0.0033; 0.1046; 8.44; 0.06; 1.86; 0.00; 0.00; 0.00; 0.00; 0.00; 0.00; 0
23; 1.0000; 0.0000; 0.0000; 0.0000; -99.9900; 0.1702; 0.0160; 0.5074; 30.22; 0.21; 6.58; 30.22; 0.21; 6.58; 0.7915; 0.0022; 0.0689; 0.1658; 0.0034; 0.1069; 8.08; 0.06; 1.82; 0.00; 0.00; 0.00; 0.00; 0.00; 0.00; 0
24; 1.0000; 0.0000; 0.0000; 0.0000; -99.9900; 0.1917; 0.0163; 0.5154; 30.25; 0.21; 6.70; 30.25; 0.21; 6.70; 0.7835; 0.0023; 0.0722; 0.1727; 0.0034; 0.1082; 7.80; 0.06; 1.80; 0.00; 0.00; 0.00; 0.00; 0.00; 0.00; 0
25; 1.0000; 0.0000; 0.0000; 0.0000; -99.9900; 0.1829; 0.0155; 0.4886; 30.09; 0.21; 6.53; 30.09; 0.21; 6.53; 0.7756; 0.0024; 0.0749; 0.1806; 0.0034; 0.1064; 7.54; 0.06; 1.76; 0.00; 0.00; 0.00; 0.00; 0.00; 0.00; 0
26; 1.0000; 0.0000; 0.0000; 0.0000; -99.9900; 0.1921; 0.0160; 0.5068; 29.96; 0.22; 6.81; 29.96; 0.22; 6.81; 0.7690; 0.0024; 0.0759; 0.1856; 0.0035; 0.1097; 7.29; 0.05; 1.72; 0.00; 0.00; 0.00; 0.00; 0.00; 0.00; 0
27; 1.0000; 0.0000; 0.0000; 0.0000; -99.9900; 0.1576; 0.0161; 0.5105; 29.32; 0.21; 6.64; 29.32; 0.21; 6.64; 0.7624; 0.0024; 0.0770; 0.1921; 0.0036; 0.1138; 7.08; 0.05; 1.70; 0.00; 0.00; 0.00; 0.00; 0.00; 0.00; 0
28; 1.0000; 0.0000; 0.0000; 0.0000; -99.9900; 0.2083; 0.0164; 0.5187; 29.52; 0.21; 6.68; 29.52; 0.21; 6.68; 0.7549; 0.0026; 0.0815; 0.2010; 0.0036; 0.1137; 6.89; 0.05; 1.70; 0.00; 0.00; 0.00; 0.00; 0.00; 0.00; 0
29; 1.0000; 0.0000; 0.0000; 0.0000; -99.9900; 0.1732; 0.0158; 0.4995; 29.20; 0.21; 6.56; 29.20; 0.21; 6.56; 0.7462; 0.0026; 0.0835; 0.2095; 0.0037; 0.1163; 6.64; 0.05; 1.64; 0.00; 0.00; 0.00; 0.00; 0.00; 0.00; 0
30; 1.0000; 0.0000; 0.0000; 0.0000; -99.9900; 0.1751; 0.0159; 0.5025; 29.01; 0.20; 6.35; 29.01; 0.20; 6.35; 0.7399; 0.0027; 0.0868; 0.2126; 0.0038; 0.1214; 6.47; 0.05; 1.65; 0.00; 0.00; 0.00; 0.00; 0.00; 0.00; 0
31; 1.0000; 0.0000; 0.0000; 0.0000; -99.9900; 0.1765; 0.0159; 0.5040; 28.81; 0.20; 6.42; 28.81; 0.20; 6.42; 0.7315; 0.0029; 0.0915; 0.2204; 0.0039; 0.1236; 6.30; 0.05; 1.61; 0.00; 0.00; 0.00; 0.00; 0.00; 0.00; 0
32; 1.0000; 0.0000; 0.0000; 0.0000; -99.9900; 0.1681; 0.0157; 0.4953; 28.47; 0.20; 6.30; 28.47; 0.20; 6.30; 0.7256; 0.0030; 0.0957; 0.2281; 0.0042; 0.1321; 6.14; 0.05; 1.60; 0.00; 0.00; 0.00; 0.00; 0.00; 0.00; 0
33; 1.0000; 0.0000; 0.0000; 0.0000; -99.9900; 0.1877; 0.0161; 0.5082; 28.54; 0.21; 6.49; 28.54; 0.21; 6.49; 0.7170; 0.0032; 0.1012; 0.2370; 0.0043; 0.1369; 5.98; 0.05; 1.59; 0.00; 0.00; 0.00; 0.00; 0.00; 0.00; 0
34; 0.9990; 0.0010; 0.0010; 0.0010; -99.9900; 0.1722; 0.0158; 0.4993; 28.24; 0.20; 6.26; 28.22; 0.20; 6.29; 0.7115; 0.0033; 0.1049; 0.2444; 0.0044; 0.1399; 5.86; 0.05; 1.57; 0.00; 0.00; 0.00; 34.00; 0.00; 0.00; 0
35; 0.9990; 0.0010; 0.0000; 0.0000; -99.9900; 0.1879; 0.0164; 0.5185; 27.97; 0.20; 6.47; 27.94; 0.21; 6.51; 0.7032; 0.0034; 0.1061; 0.2549; 0.0044; 0.1402; 5.71; 0.05; 1.54; 0.00; 0.00; 0.00; 34.00; 0.00; 0.00; 0
36; 0.9990; 0.0010; 0.0000; 0.0000; -99.9900; 0.1860; 0.0163; 0.5161; 27.92; 0.20; 6.35; 27.90; 0.20; 6.39; 0.6958; 0.0035; 0.1091; 0.2595; 0.0045; 0.1434; 5.56; 0.05; 1.49; 0.00; 0.00; 0.00; 34.00; 0.00; 0.00; 0
37; 0.9990; 0.0010; 0.0000; 0.0000; -99.9900; 0.1715; 0.0157; 0.4970; 27.56; 0.20; 6.29; 27.54; 0.20; 6.34; 0.6878; 0.0036; 0.1152; 0.2693; 0.0047; 0.1495; 5.43; 0.05; 1.51; 0.00; 0.00; 0.00; 34.00; 0.00; 0.00; 0
38; 0.9980; 0.0014; 0.0010; 0.0010; -99.9900; 0.1693; 0.0164; 0.5169; 27.38; 0.20; 6.34; 27.33; 0.20; 6.45; 0.6822; 0.0037; 0.1159; 0.2740; 0.0048; 0.1517; 5.31; 0.05; 1.48; 0.00; 0.00; 0.00; 36.00; 2.00; 2.83; 0
39; 0.9980; 0.0014; 0.0000; 0.0000; -99.9900; 0.1663; 0.0157; 0.4973; 27.20; 0.20; 6.41; 27.15; 0.21; 6.51; 0.6748; 0.0037; 0.1177; 0.2802; 0.0049; 0.1534; 5.19; 0.05; 1.43; 0.00; 0.00; 0.00; 36.00; 2.00; 2.83; 0
40; 0.9970; 0.0017; 0.0010; 0.0010; -99.9900; 0.1926; 0.0160; 0.5057; 27.39; 0.20; 6.32; 27.32; 0.20; 6.45; 0.6689; 0.0039; 0.1224; 0.2886; 0.0050; 0.1586; 5.11; 0.05; 1.46; 0.00; 0.00; 0.00; 37.33; 1.76; 3.06; 0
41; 0.9970; 0.0017; 0.0000; 0.0000; -99.9900; 0.1603; 0.0160; 0.5043; 26.98; 0.20; 6.16; 26.90; 0.20; 6.30; 0.6622; 0.0039; 0.1238; 0.2978; 0.0051; 0.1598; 4.99; 0.04; 1.42; 0.00; 0.00; 0.00; 37.33; 1.76; 3.06; 0
42; 0.9970; 0.0017; 0.0000; 0.0000; -99.9900; 0.1595; 0.0158; 0.4981; 26.70; 0.20; 6.33; 26.62; 0.20; 6.47; 0.6555; 0.0040; 0.1269; 0.3048; 0.0052; 0.1638; 4.92; 0.05; 1.44; 0.00; 0.00; 0.00; 37.33; 1.76; 3.06; 0
43; 0.9970; 0.0017; 0.0000; 0.0000; -99.9900; 0.1999; 0.0165; 0.5198; 26.83; 0.19; 6.14; 26.76; 0.20; 6.29; 0.6479; 0.0041; 0.1301; 0.3145; 0.0052; 0.1654; 4.82; 0.04; 1.40; 0.00; 0.00; 0.00; 37.33; 1.76; 3.06; 0
44; 0.9970; 0.0017; 0.0000; 0.0000; -99.9900; 0.1407; 0.0166; 0.5239; 25.99; 0.19; 6.09; 25.92; 0.20; 6.23; 0.6407; 0.0041; 0.1301; 0.3195; 0.0053; 0.1665; 4.70; 0.04; 1.35; 0.00; 0.00; 0.00; 37.33; 1.76; 3.06; 0
45; 0.9980; 0.0014; 0.0000; 0.0000; -99.9900; 0.1660; 0.0158; 0.4990; 26.02; 0.20; 6.25; 25.97; 0.20; 6.36; 0.6335; 0.0043; 0.1346; 0.3224; 0.0054; 0.1693; 4.60; 0.04; 1.35; 0.00; 0.00; 0.00; 37.33; 1.76; 3.06; 0
46; 0.9980; 0.0014; 0.0000; 0.0000; -99.9900; 0.1826; 0.0160; 0.5044; 26.06; 0.19; 5.91; 26.01; 0.19; 6.01; 0.6252; 0.0044; 0.1401; 0.3351; 0.0056; 0.1757; 4.53; 0.04; 1.33; 0.00; 0.00; 0.00; 37.33; 1.76; 3.06; 0
47; 0.9980; 0.0014; 0.0000; 0.0000; -99.9900; 0.1594; 0.0156; 0.4935; 25.88; 0.19; 6.02; 25.83; 0.19; 6.13; 0.6186; 0.0045; 0.1431; 0.3443; 0.0056; 0.1776; 4.47; 0.04; 1.35; 0.00; 0.00; 0.00; 37.33; 1.76; 3.06; 0
48; 0.9960; 0.0020; 0.0020; 0.0014; -99.9900; 0.1833; 0.0159; 0.5007; 25.81; 0.19; 6.00; 25.72; 0.19; 6.16; 0.6115; 0.0046; 0.1462; 0.3478; 0.0057; 0.1808; 4.39; 0.04; 1.36; 0.00; 0.00; 0.00; 41.60; 2.79; 6.23; 0
49; 0.9960; 0.0020; 0.0000; 0.0000; -99.9900; 0.1822; 0.0157; 0.4970; 25.82; 0.18; 5.71; 25.73; 0.19; 5.90; 0.6020; 0.0048; 0.1516; 0.3557; 0.0059; 0.1861; 4.31; 0.04; 1.36; 0.00; 0.00; 0.00; 41.60; 2.79; 6.23; 0
50; 0.9960; 0.0020; 0.0000; 0.0000; -99.9900; 0.1508; 0.0157; 0.4967; 25.22; 0.19; 5.93; 25.13; 0.19; 6.11; 0.5928; 0.0049; 0.1544; 0.3669; 0.0061; 0.1910; 4.21; 0.04; 1.32; 0.00; 0.00; 0.00; 41.60; 2.79; 6.23; 0
51; 0.9960; 0.0020; 0.0000; 0.0000; -99.9900; 0.1918; 0.0163; 0.5136; 25.41; 0.19; 5.95; 25.31; 0.19; 6.13; 0.5871; 0.0049; 0.1556; 0.3699; 0.0060; 0.1909; 4.14; 0.04; 1.32; 0.00; 0.00; 0.00; 41.60; 2.79; 6.23; 0
52; 0.9960; 0.0020; 0.0000; 0.0000; -99.9900; 0.1443; 0.0157; 0.4962; 24.96; 0.19; 5.99; 24.87; 0.19; 6.16; 0.5804; 0.0050; 0.1587; 0.3789; 0.0062; 0.1943; 4.08; 0.04; 1.31; 0.00; 0.00; 0.00; 41.60; 2.79; 6.23; 0
53; 0.9960; 0.0020; 0.0000; 0.0000; -99.9900; 0.1708; 0.0163; 0.5129; 24.79; 0.19; 6.06; 24.69; 0.20; 6.24; 0.5756; 0.0052; 0.1627; 0.3831; 0.0063; 0.1999; 3.98; 0.04; 1.28; 0.00; 0.00; 0.00; 41.60; 2.79; 6.23; 0
54; 0.9960; 0.0020; 0.0000; 0.0000; -99.9900; 0.1645; 0.0166; 0.5248; 24.37; 0.19; 5.88; 24.28; 0.19; 6.07; 0.5677; 0.0053; 0.1663; 0.3898; 0.0064; 0.2014; 3.91; 0.04; 1.31; 0.00; 0.00; 0.00; 41.60; 2.79; 6.23; 0
55; 0.9940; 0.0024; 0.0020; 0.0014; -99.9900; 0.1797; 0.0162; 0.5102; 24.59; 0.18; 5.70; 24.45; 0.19; 5.98; 0.5614; 0.0053; 0.1682; 0.3965; 0.0065; 0.2061; 3.87; 0.04; 1.30; 0.00; 0.00; 0.00; 45.43; 3.13; 8.28; 0
56; 0.9930; 0.0026; 0.0010; 0.0010; -99.9900; 0.1298; 0.0161; 0.5060; 23.89; 0.19; 6.06; 23.74; 0.20; 6.32; 0.5552; 0.0054; 0.1703; 0.4052; 0.0067; 0.2121; 3.79; 0.04; 1.27; 0.00; 0.00; 0.00; 46.75; 3.02; 8.53; 0
57; 0.9930; 0.0026; 0.0000; 0.0000; -99.9900; 0.1990; 0.0158; 0.4982; 24.29; 0.19; 5.86; 24.13; 0.19; 6.16; 0.5478; 0.0055; 0.1721; 0.4133; 0.0067; 0.2105; 3.72; 0.04; 1.27; 0.00; 0.00; 0.00; 46.75; 3.02; 8.53; 0
58; 0.9930; 0.0026; 0.0000; 0.0000; -99.9900; 0.1463; 0.0157; 0.4957; 23.74; 0.18; 5.77; 23.58; 0.19; 6.06; 0.5425; 0.0055; 0.1721; 0.4214; 0.0066; 0.2093; 3.68; 0.04; 1.25; 0.00; 0.00; 0.00; 46.75; 3.02; 8.53; 0
59; 0.9920; 0.0028; 0.0010; 0.0010; -99.9900; 0.1740; 0.0162; 0.5100; 23.59; 0.18; 5.64; 23.41; 0.19; 5.96; 0.5352; 0.0055; 0.1742; 0.4340; 0.0067; 0.2096; 3.61; 0.04; 1.22; 0.00; 0.00; 0.00; 48.11; 2.99; 8.96; 0
60; 0.9920; 0.0028; 0.0000; 0.0000; -99.9900; 0.1452; 0.0162; 0.5110; 23.25; 0.19; 5.90; 23.07; 0.20; 6.22; 0.5287; 0.0056; 0.1770; 0.4420; 0.0068; 0.2144; 3.57; 0.04; 1.23; 0.00; 0.00; 0.00; 48.11; 2.99; 8.96; 0
61; 0.9910; 0.0030; 0.0010; 0.0010; -99.9900; 0.1628; 0.0160; 0.5024; 23.05; 0.17; 5.49; 22.85; 0.19; 5.86; 0.5200; 0.0057; 0.1799; 0.4469; 0.0067; 0.2122; 3.50; 0.04; 1.22; 0.00; 0.00; 0.00; 49.40; 2.97; 9.38; 0
62; 0.9910; 0.0030; 0.0000; 0.0000; -99.9900; 0.1809; 0.0167; 0.5254; 23.02; 0.18; 5.68; 22.82; 0.19; 6.04; 0.5144; 0.0058; 0.1827; 0.4560; 0.0069; 0.2176; 3.44; 0.04; 1.23; 0.00; 0.00; 0.00; 49.40; 2.97; 9.38; 0
63; 0.9900; 0.0031; 0.0010; 0.0010; -99.9900; 0.1778; 0.0164; 0.5162; 23.11; 0.17; 5.38; 22.88; 0.18; 5.80; 0.5084; 0.0058; 0.1830; 0.4607; 0.0069; 0.2175; 3.39; 0.04; 1.22; 0.00; 0.00; 0.00; 50.64; 2.96; 9.80; 0
64; 0.9890; 0.0033; 0.0010; 0.0010; -99.9900; 0.1464; 0.0158; 0.4974; 22.65; 0.18; 5.53; 22.41; 0.19; 5.97; 0.5022; 0.0059; 0.1866; 0.4628; 0.0070; 0.2208; 3.36; 0.04; 1.22; 0.00; 0.00; 0.00; 51.75; 2.92; 10.11; 0
65; 0.9890; 0.0033; 0.0000; 0.0000; -99.9900; 0.1634; 0.0159; 0.4999; 22.46; 0.18; 5.55; 22.22; 0.19; 5.98; 0.4959; 0.0060; 0.1890; 0.4673; 0.0072; 0.2255; 3.31; 0.04; 1.21; 0.00; 0.00; 0.00; 51.75; 2.92; 10.11; 0
66; 0.9880; 0.0034; 0.0010; 0.0010; -99.9900; 0.1531; 0.0161; 0.5060; 22.34; 0.18; 5.57; 22.08; 0.19; 6.01; 0.4894; 0.0061; 0.1906; 0.4730; 0.0073; 0.2286; 3.27; 0.04; 1.21; 0.00; 0.00; 0.00; 52.85; 2.90; 10.46; 0
67; 0.9860; 0.0037; 0.0030; 0.0017; -99.9900; 0.1557; 0.0160; 0.5010; 22.21; 0.17; 5.49; 21.92; 0.19; 5.97; 0.4830; 0.0061; 0.1922; 0.4786; 0.0074; 0.2313; 3.22; 0.04; 1.19; 0.00; 0.00; 0.00; 55.50; 2.74; 10.95; 0
68; 0.9840; 0.0040; 0.0020; 0.0014; -99.9900; 0.1664; 0.0161; 0.5038; 22.09; 0.17; 5.31; 21.76; 0.19; 5.89; 0.4772; 0.0062; 0.1942; 0.4876; 0.0074; 0.2330; 3.18; 0.04; 1.19; 0.00; 0.00; 0.00; 56.89; 2.61; 11.06; 0
69; 0.9810; 0.0043; 0.0030; 0.0017; -99.9900; 0.1248; 0.0166; 0.5197; 21.36; 0.18; 5.58; 20.99; 0.19; 6.14; 0.4727; 0.0063; 0.1970; 0.4915; 0.0075; 0.2361; 3.12; 0.04; 1.20; 0.00; 0.00; 0.00; 58.62; 2.42; 11.08; 0
70; 0.9810; 0.0043; 0.0000; 0.0000; -99.9900; 0.1908; 0.0167; 0.5226; 21.53; 0.17; 5.39; 21.15; 0.19; 6.02; 0.4680; 0.0063; 0.1978; 0.5000; 0.0074; 0.2325; 3.09; 0.04; 1.18; 0.00; 0.00; 0.00; 58.62; 2.42; 11.08; 0
71; 0.9810; 0.0043; 0.0000; 0.0000; -99.9900; 0.1383; 0.0163; 0.5095; 21.18; 0.18; 5.62; 20.80; 0.20; 6.22; 0.4619; 0.0063; 0.1973; 0.5068; 0.0074; 0.2327; 3.02; 0.04; 1.14; 0.00; 0.00; 0.00; 58.62; 2.42; 11.08; 0
72; 0.9800; 0.0044; 0.0010; 0.0010; -99.9900; 0.1741; 0.0161; 0.5043; 21.25; 0.18; 5.53; 20.85; 0.19; 6.16; 0.4564; 0.0063; 0.1969; 0.5111; 0.0075; 0.2353; 2.99; 0.04; 1.12; 0.00; 0.00; 0.00; 59.23; 2.38; 11.18; 0
73; 0.9790; 0.0045; 0.0010; 0.0010; -99.9900; 0.1396; 0.0167; 0.5220; 20.71; 0.18; 5.52; 20.29; 0.19; 6.16; 0.4519; 0.0063; 0.1976; 0.5163; 0.0076; 0.2382; 2.95; 0.04; 1.11; 0.00; 0.00; 0.00; 59.83; 2.36; 11.30; 0
74; 0.9760; 0.0048; 0.0030; 0.0017; -99.9900; 0.1538; 0.0162; 0.5066; 20.57; 0.17; 5.46; 20.10; 0.19; 6.17; 0.4500; 0.0064; 0.1989; 0.5143; 0.0078; 0.2427; 2.93; 0.04; 1.11; 0.00; 0.00; 0.00; 61.46; 2.27; 11.56; 0
75; 0.9740; 0.0050; 0.0020; 0.0014; -99.9900; 0.1622; 0.0165; 0.5153; 20.56; 0.17; 5.28; 20.07; 0.19; 6.05; 0.4465; 0.0065; 0.2016; 0.5155; 0.0078; 0.2444; 2.91; 0.04; 1.13; 0.00; 0.00; 0.00; 62.43; 2.21; 11.68; 0
76; 0.9700; 0.0054; 0.0040; 0.0020; -99.9900; 0.1415; 0.0162; 0.5059; 20.36; 0.17; 5.41; 19.81; 0.20; 6.22; 0.4420; 0.0065; 0.2022; 0.5200; 0.0079; 0.2456; 2.88; 0.04; 1.13; 0.00; 0.00; 0.00; 64.13; 2.09; 11.81; 0
77; 0.9680; 0.0056; 0.0030; 0.0017; -99.9900; 0.1475; 0.0165; 0.5137; 20.09; 0.17; 5.29; 19.51; 0.19; 6.12; 0.4358; 0.0066; 0.2045; 0.5274; 0.0079; 0.2471; 2.82; 0.04; 1.12; 0.00; 0.00; 0.00; 65.23; 2.00; 11.86; 0
78; 0.9670; 0.0056; 0.0010; 0.0010; -99.9900; 0.1595; 0.0163; 0.5055; 20.05; 0.17; 5.28; 19.44; 0.20; 6.17; 0.4266; 0.0067; 0.2075; 0.5374; 0.0080; 0.2483; 2.77; 0.04; 1.12; 0.00; 0.00; 0.00; 65.58; 1.98; 11.88; 0
79; 0.9670; 0.0056; 0.0000; 0.0000; -99.9900; 0.1488; 0.0163; 0.5084; 19.83; 0.17; 5.33; 19.21; 0.20; 6.22; 0.4217; 0.0068; 0.2112; 0.5389; 0.0082; 0.2545; 2.76; 0.04; 1.10; 0.00; 0.00; 0.00; 65.58; 1.98; 11.88; 0
80; 0.9620; 0.0060; 0.0050; 0.0022; -99.9900; 0.1493; 0.0171; 0.5299; 19.61; 0.17; 5.42; 18.91; 0.20; 6.38; 0.4195; 0.0068; 0.2109; 0.5419; 0.0082; 0.2551; 2.73; 0.04; 1.10; 0.00; 0.00; 0.00; 67.34; 1.89; 12.09; 0
81; 0.9610; 0.0061; 0.0010; 0.0010; -99.9900; 0.1525; 0.0164; 0.5091; 19.55; 0.17; 5.21; 18.82; 0.20; 6.26; 0.4131; 0.0068; 0.2119; 0.5459; 0.0083; 0.2572; 2.71; 0.04; 1.11; 0.00; 0.00; 0.00; 67.67; 1.87; 12.13; 0
82; 0.9580; 0.0063; 0.0040; 0.0020; -99.9900; 0.1372; 0.0162; 0.4997; 19.30; 0.17; 5.22; 18.53; 0.20; 6.31; 0.4089; 0.0069; 0.2127; 0.5524; 0.0083; 0.2568; 2.70; 0.04; 1.11; 0.00; 0.00; 0.00; 68.91; 1.81; 12.28; 0
83; 0.9580; 0.0063; 0.0000; 0.0000; -99.9900; 0.1330; 0.0170; 0.5265; 18.90; 0.17; 5.30; 18.14; 0.20; 6.35; 0.4041; 0.0069; 0.2132; 0.5546; 0.0083; 0.2570; 2.66; 0.04; 1.11; 0.00; 0.00; 0.00; 68.91; 1.81; 12.28; 0
84; 0.9570; 0.0064; 0.0010; 0.0010; -99.9900; 0.1514; 0.0165; 0.5091; 18.91; 0.17; 5.28; 18.13; 0.20; 6.37; 0.3987; 0.0070; 0.2154; 0.5617; 0.0084; 0.2585; 2.62; 0.04; 1.09; 0.00; 0.00; 0.00; 69.23; 1.80; 12.34; 0
85; 0.9570; 0.0064; 0.0000; 0.0000; -99.9900; 0.1534; 0.0165; 0.5111; 18.79; 0.17; 5.37; 17.99; 0.20; 6.46; 0.3919; 0.0070; 0.2172; 0.5722; 0.0084; 0.2610; 2.59; 0.04; 1.08; 0.00; 0.00; 0.00; 69.23; 1.80; 12.34; 0
86; 0.9570; 0.0064; 0.0000; 0.0000; -99.9900; 0.1278; 0.0164; 0.5086; 18.49; 0.17; 5.32; 17.70; 0.20; 6.39; 0.3878; 0.0070; 0.2151; 0.5784; 0.0083; 0.2579; 2.54; 0.03; 1.07; 0.00; 0.00; 0.00; 69.23; 1.80; 12.34; 0
87; 0.9530; 0.0067; 0.0040; 0.0020; -99.9900; 0.1336; 0.0166; 0.5132; 18.09; 0.17; 5.10; 17.27; 0.20; 6.22; 0.3844; 0.0071; 0.2181; 0.5872; 0.0084; 0.2593; 2.53; 0.03; 1.07; 0.00; 0.00; 0.00; 70.63; 1.79; 12.78; 0
88; 0.9520; 0.0068; 0.0010; 0.0010; -99.9900; 0.1558; 0.0167; 0.5159; 18.23; 0.16; 5.07; 17.37; 0.20; 6.24; 0.3751; 0.0071; 0.2202; 0.5952; 0.0085; 0.2624; 2.49; 0.03; 1.06; 0.00; 0.00; 0.00; 70.96; 1.79; 12.88; 0
89; 0.9510; 0.0068; 0.0010; 0.0010; -99.9900; 0.1474; 0.0165; 0.5083; 18.12; 0.16; 5.08; 17.25; 0.20; 6.26; 0.3694; 0.0072; 0.2216; 0.5977; 0.0087; 0.2684; 2.46; 0.03; 1.05; 0.00; 0.00; 0.00; 71.30; 1.79; 13.00; 0
90; 0.9470; 0.0071; 0.0040; 0.0020; -99.9900; 0.1363; 0.0166; 0.5110; 17.86; 0.16; 4.90; 16.96; 0.19; 6.13; 0.3642; 0.0073; 0.2242; 0.5964; 0.0088; 0.2719; 2.45; 0.03; 1.06; 0.00; 0.00; 0.00; 72.61; 1.78; 13.42; 0
91; 0.9430; 0.0073; 0.0040; 0.0020; -99.9900; 0.1695; 0.0167; 0.5116; 17.98; 0.16; 4.83; 17.01; 0.19; 6.16; 0.3604; 0.0073; 0.2240; 0.6031; 0.0087; 0.2674; 2.40; 0.03; 1.04; 0.00; 0.00; 0.00; 73.82; 1.76; 13.75; 0
92; 0.9400; 0.0075; 0.0030; 0.0017; -99.9900; 0.1074; 0.0160; 0.4905; 17.36; 0.16; 4.76; 16.37; 0.19; 6.08; 0.3558; 0.0073; 0.2246; 0.6050; 0.0089; 0.2716; 2.38; 0.03; 1.05; 0.00; 0.00; 0.00; 74.67; 1.75; 13.97; 0
93; 0.9380; 0.0076; 0.0020; 0.0014; -99.9900; 0.1498; 0.0169; 0.5169; 17.42; 0.16; 5.05; 16.38; 0.20; 6.35; 0.3486; 0.0074; 0.2266; 0.6130; 0.0089; 0.2737; 2.33; 0.03; 1.01; 0.00; 0.00; 0.00; 75.23; 1.74; 14.11; 0
94; 0.9360; 0.0077; 0.0020; 0.0014; -99.9900; 0.1470; 0.0167; 0.5098; 17.32; 0.16; 4.90; 16.25; 0.20; 6.26; 0.3430; 0.0074; 0.2277; 0.6200; 0.0089; 0.2725; 2.31; 0.03; 1.00; 0.00; 0.00; 0.00; 75.78; 1.73; 14.26; 0
95; 0.9330; 0.0079; 0.0030; 0.0017; -99.9900; 0.1261; 0.0163; 0.4968; 17.00; 0.16; 4.83; 15.92; 0.20; 6.18; 0.3387; 0.0074; 0.2275; 0.6261; 0.0089; 0.2716; 2.30; 0.03; 1.04; 0.00; 0.00; 0.00; 76.59; 1.72; 14.49; 0
96; 0.9300; 0.0081; 0.0030; 0.0017; -99.9900; 0.1492; 0.0173; 0.5290; 16.71; 0.15; 4.69; 15.59; 0.19; 6.12; 0.3328; 0.0074; 0.2268; 0.6317; 0.0089; 0.2706; 2.27; 0.03; 1.00; 0.00; 0.00; 0.00; 77.38; 1.71; 14.70; 0
97; 0.9220; 0.0085; 0.0090; 0.0030; -99.9900; 0.1072; 0.0165; 0.5020; 16.50; 0.16; 4.90; 15.28; 0.20; 6.32; 0.3290; 0.0075; 0.2277; 0.6339; 0.0090; 0.2722; 2.25; 0.03; 0.99; 0.00; 0.00; 0.00; 79.51; 1.66; 15.17; 0
98; 0.9180; 0.0087; 0.0040; 0.0020; -99.9900; 0.1137; 0.0174; 0.5259; 16.09; 0.16; 4.86; 14.82; 0.20; 6.30; 0.3281; 0.0074; 0.2249; 0.6378; 0.0090; 0.2714; 2.26; 0.03; 0.99; 0.00; 0.00; 0.00; 80.36; 1.64; 15.31; 0
99; 0.9110; 0.0090; 0.0060; 0.0024; -99.9900; 0.1664; 0.0171; 0.5151; 16.23; 0.15; 4.51; 14.85; 0.20; 6.19; 0.3239; 0.0075; 0.2250; 0.6458; 0.0089; 0.2696; 2.22; 0.03; 0.97; 0.00; 0.00; 0.00; 81.56; 1.61; 15.51; 0
100; 0.9060; 0.0092; 0.0060; 0.0024; -99.9900; 0.1467; 0.0173; 0.5193; 16.07; 0.16; 4.71; 14.62; 0.20; 6.36; 0.3193; 0.0076; 0.2291; 0.6496; 0.0091; 0.2749; 2.20; 0.03; 0.98; 0.00; 0.00; 0.00; 82.68; 1.57; 15.66; 0
101; 0.9020; 0.0094; 0.0040; 0.0020; -99.9900; 0.1484; 0.0177; 0.5313; 15.97; 0.16; 4.76; 14.48; 0.20; 6.42; 0.3142; 0.0077; 0.2299; 0.6518; 0.0091; 0.2742; 2.17; 0.03; 0.97; 0.00; 0.00; 0.00; 83.39; 1.55; 15.76; 0
102; 0.8950; 0.0097; 0.0060; 0.0024; -99.9900; 0.1246; 0.0173; 0.5171; 15.65; 0.15; 4.61; 14.09; 0.20; 6.34; 0.3086; 0.0076; 0.2284; 0.6623; 0.0090; 0.2706; 2.15; 0.03; 0.96; 0.00; 0.00; 0.00; 84.41; 1.52; 15.90; 0
103; 0.8910; 0.0099; 0.0050; 0.0022; -99.9900; 0.1225; 0.0173; 0.5169; 15.48; 0.15; 4.57; 13.87; 0.20; 6.34; 0.3078; 0.0076; 0.2273; 0.6614; 0.0091; 0.2730; 2.14; 0.03; 0.99; 0.00; 0.00; 0.00; 85.23; 1.50; 16.00; 0
104; 0.8880; 0.0100; 0.0040; 0.0020; -99.9900; 0.1414; 0.0174; 0.5178; 15.38; 0.15; 4.52; 13.73; 0.20; 6.33; 0.3024; 0.0077; 0.2293; 0.6649; 0.0093; 0.2775; 2.12; 0.03; 0.96; 0.00; 0.00; 0.00; 85.86; 1.48; 16.09; 0
105; 0.8800; 0.0103; 0.0080; 0.0028; -99.9900; 0.1118; 0.0176; 0.5227; 15.00; 0.15; 4.53; 13.28; 0.20; 6.33; 0.2964; 0.0078; 0.2308; 0.6757; 0.0093; 0.2771; 2.10; 0.03; 0.95; 0.00; 0.00; 0.00; 87.08; 1.45; 16.26; 0
106; 0.8750; 0.0105; 0.0050; 0.0022; -99.9900; 0.1381; 0.0178; 0.5251; 14.85; 0.16; 4.61; 13.07; 0.20; 6.40; 0.2893; 0.0078; 0.2303; 0.6777; 0.0095; 0.2819; 2.07; 0.03; 0.92; 0.00; 0.00; 0.00; 87.80; 1.43; 16.35; 0
107; 0.8700; 0.0106; 0.0050; 0.0022; -99.9900; 0.1403; 0.0174; 0.5133; 14.92; 0.15; 4.46; 13.06; 0.20; 6.39; 0.2827; 0.0078; 0.2303; 0.6797; 0.0095; 0.2809; 2.03; 0.03; 0.90; 0.00; 0.00; 0.00; 88.51; 1.41; 16.45; 0
108; 0.8680; 0.0107; 0.0020; 0.0014; -99.9900; 0.1229; 0.0175; 0.5150; 14.58; 0.15; 4.30; 12.72; 0.20; 6.25; 0.2796; 0.0079; 0.2317; 0.6837; 0.0095; 0.2810; 1.99; 0.03; 0.90; 0.00; 0.00; 0.00; 88.79; 1.40; 16.50; 0
109; 0.8640; 0.0108; 0.0030; 0.0017; -99.9900; 0.1382; 0.0177; 0.5210; 14.56; 0.14; 4.25; 12.65; 0.20; 6.24; 0.2750; 0.0079; 0.2320; 0.6921; 0.0095; 0.2793; 1.98; 0.03; 0.88; 0.00; 0.00; 0.00; 89.22; 1.40; 16.58; 0
110; 0.8590; 0.0110; 0.0050; 0.0022; -99.9900; 0.1165; 0.0174; 0.5087; 14.37; 0.15; 4.37; 12.42; 0.20; 6.31; 0.2719; 0.0079; 0.2319; 0.6934; 0.0096; 0.2817; 1.98; 0.03; 0.90; 0.00; 0.00; 0.00; 89.93; 1.38; 16.73; 0
111; 0.8530; 0.0112; 0.0060; 0.0024; -99.9900; 0.1334; 0.0175; 0.5122; 14.20; 0.14; 4.23; 12.21; 0.20; 6.22; 0.2703; 0.0079; 0.2302; 0.6958; 0.0097; 0.2825; 1.97; 0.03; 0.90; 0.00; 0.00; 0.00; 90.76; 1.37; 16.90; 0
112; 0.8470; 0.0114; 0.0060; 0.0024; -99.9900; 0.0815; 0.0181; 0.5279; 13.54; 0.15; 4.30; 11.58; 0.19; 6.12; 0.2667; 0.0079; 0.2288; 0.6995; 0.0097; 0.2820; 1.95; 0.03; 0.88; 0.00; 0.00; 0.00; 91.57; 1.36; 17.07; 0
113; 0.8380; 0.0117; 0.0090; 0.0030; -99.9900; 0.1530; 0.0179; 0.5174; 13.81; 0.15; 4.31; 11.68; 0.20; 6.28; 0.2636; 0.0079; 0.2277; 0.7057; 0.0096; 0.2785; 1.96; 0.03; 0.89; 0.00; 0.00; 0.00; 92.72; 1.34; 17.29; 0
114; 0.8330; 0.0118; 0.0060; 0.0024; -99.9900; 0.1035; 0.0177; 0.5104; 13.38; 0.14; 4.17; 11.25; 0.19; 6.12; 0.2571; 0.0079; 0.2285; 0.7137; 0.0097; 0.2807; 1.90; 0.03; 0.84; 0.00; 0.00; 0.00; 93.46; 1.33; 17.43; 0
115; 0.8240; 0.0120; 0.0090; 0.0030; -99.9900; 0.1201; 0.0180; 0.5158; 13.39; 0.14; 4.14; 11.15; 0.20; 6.18; 0.2535; 0.0080; 0.2284; 0.7196; 0.0096; 0.2754; 1.88; 0.03; 0.84; 0.00; 0.00; 0.00; 94.53; 1.31; 17.63; 0
116; 0.8170; 0.0122; 0.0080; 0.0028; -99.9900; 0.1131; 0.0184; 0.5254; 13.22; 0.14; 4.10; 10.92; 0.19; 6.14; 0.2496; 0.0080; 0.2300; 0.7270; 0.0095; 0.2727; 1.89; 0.03; 0.87; 0.00; 0.00; 0.00; 95.43; 1.29; 17.78; 0
117; 0.8080; 0.0125; 0.0100; 0.0031; -99.9900; 0.0976; 0.0181; 0.5142; 12.96; 0.15; 4.17; 10.62; 0.19; 6.14; 0.2434; 0.0081; 0.2289; 0.7333; 0.0096; 0.2725; 1.85; 0.03; 0.87; 0.00; 0.00; 0.00; 96.51; 1.27; 17.96; 0
118; 0.7930; 0.0128; 0.0140; 0.0037; -99.9900; 0.1699; 0.0184; 0.5172; 13.24; 0.14; 3.97; 10.68; 0.20; 6.19; 0.2380; 0.0080; 0.2263; 0.7390; 0.0096; 0.2706; 1.84; 0.03; 0.87; 0.00; 0.00; 0.00; 97.92; 1.24; 18.16; 0
119; 0.7890; 0.0129; 0.0050; 0.0022; -99.9900; 0.0853; 0.0176; 0.4934; 12.79; 0.14; 3.97; 10.26; 0.19; 6.09; 0.2356; 0.0081; 0.2272; 0.7444; 0.0096; 0.2696; 1.82; 0.03; 0.86; 0.00; 0.00; 0.00; 98.40; 1.23; 18.22; 0
120; 0.7790; 0.0131; 0.0080; 0.0028; -99.9900; 0.1265; 0.0187; 0.5210; 12.56; 0.14; 4.03; 9.93; 0.19; 6.12; 0.2320; 0.0081; 0.2248; 0.7438; 0.0096; 0.2685; 1.80; 0.03; 0.83; 0.00; 0.00; 0.00; 99.16; 1.22; 18.34; 0
121; 0.7650; 0.0134; 0.0140; 0.0037; -99.9900; 0.0996; 0.0186; 0.5141; 12.42; 0.15; 4.05; 9.66; 0.19; 6.15; 0.2289; 0.0081; 0.2249; 0.7459; 0.0098; 0.2709; 1.78; 0.03; 0.83; 0.00; 0.00; 0.00; 100.43; 1.19; 18.52; 0
122; 0.7580; 0.0135; 0.0070; 0.0026; -99.9900; 0.0916; 0.0184; 0.5062; 11.94; 0.14; 3.86; 9.21; 0.19; 5.94; 0.2260; 0.0081; 0.2243; 0.7501; 0.0099; 0.2718; 1.77; 0.03; 0.81; 0.00; 0.00; 0.00; 101.04; 1.18; 18.60; 0
123; 0.7490; 0.0137; 0.0110; 0.0033; -99.9900; 0.1309; 0.0187; 0.5114; 11.98; 0.15; 3.97; 9.14; 0.19; 6.04; 0.2252; 0.0082; 0.2243; 0.7517; 0.0099; 0.2711; 1.79; 0.03; 0.83; 0.00; 0.00; 0.00; 101.97; 1.16; 18.73; 0
124; 0.7340; 0.0140; 0.0140; 0.0037; -99.9900; 0.1205; 0.0198; 0.5372; 11.95; 0.14; 3.83; 8.95; 0.19; 6.02; 0.2221; 0.0082; 0.2229; 0.7543; 0.0101; 0.2738; 1.77; 0.03; 0.81; 0.00; 0.00; 0.00; 103.10; 1.14; 18.88; 0
125; 0.7280; 0.0141; 0.0070; 0.0026; -99.9900; 0.0820; 0.0190; 0.5113; 11.50; 0.14; 3.70; 8.52; 0.18; 5.84; 0.2169; 0.0082; 0.2223; 0.7601; 0.0101; 0.2713; 1.75; 0.03; 0.80; 0.00; 0.00; 0.00; 103.65; 1.13; 18.96; 0
126; 0.7150; 0.0143; 0.0130; 0.0036; -99.9900; 0.0910; 0.0191; 0.5109; 11.33; 0.14; 3.65; 8.27; 0.18; 5.80; 0.2135; 0.0083; 0.2226; 0.7582; 0.0105; 0.2803; 1.73; 0.03; 0.81; 0.00; 0.00; 0.00; 104.64; 1.12; 19.10; 0
127; 0.7040; 0.0144; 0.0100; 0.0031; -99.9900; 0.0843; 0.0194; 0.5148; 11.08; 0.14; 3.82; 7.96; 0.18; 5.81; 0.2117; 0.0084; 0.2242; 0.7588; 0.0105; 0.2793; 1.73; 0.03; 0.83; 0.00; 0.00; 0.00; 105.38; 1.10; 19.20; 0
128; 0.6940; 0.0146; 0.0110; 0.0033; -99.9900; 0.1200; 0.0206; 0.5425; 11.01; 0.14; 3.74; 7.82; 0.18; 5.78; 0.2070; 0.0085; 0.2245; 0.7660; 0.0105; 0.2755; 1.72; 0.03; 0.82; 0.00; 0.00; 0.00; 106.17; 1.09; 19.31; 0
129; 0.6790; 0.0148; 0.0150; 0.0038; -99.9900; 0.0921; 0.0200; 0.5197; 10.85; 0.14; 3.57; 7.55; 0.18; 5.68; 0.2063; 0.0087; 0.2273; 0.7631; 0.0107; 0.2798; 1.70; 0.03; 0.80; 0.00; 0.00; 0.00; 107.21; 1.07; 19.46; 0
130; 0.6730; 0.0148; 0.0090; 0.0030; -99.9900; 0.1344; 0.0200; 0.5170; 10.85; 0.14; 3.57; 7.44; 0.18; 5.73; 0.2047; 0.0088; 0.2277; 0.7648; 0.0109; 0.2820; 1.69; 0.03; 0.82; 0.00; 0.00; 0.00; 107.82; 1.06; 19.55; 0
131; 0.6600; 0.0150; 0.0120; 0.0034; -99.9900; 0.0965; 0.0204; 0.5232; 10.58; 0.14; 3.57; 7.13; 0.18; 5.66; 0.1997; 0.0088; 0.2260; 0.7689; 0.0110; 0.2828; 1.67; 0.03; 0.81; 0.00; 0.00; 0.00; 108.61; 1.05; 19.67; 0
132; 0.6470; 0.0151; 0.0150; 0.0038; -99.9900; 0.1253; 0.0204; 0.5169; 10.57; 0.14; 3.49; 6.99; 0.18; 5.64; 0.1960; 0.0089; 0.2262; 0.7739; 0.0110; 0.2804; 1.64; 0.03; 0.78; 0.00; 0.00; 0.00; 109.57; 1.04; 19.81; 0
133; 0.6310; 0.0153; 0.0140; 0.0037; -99.9900; 0.1399; 0.0205; 0.5135; 10.52; 0.13; 3.38; 6.82; 0.18; 5.60; 0.1936; 0.0090; 0.2270; 0.7789; 0.0111; 0.2800; 1.64; 0.03; 0.81; 0.00; 0.00; 0.00; 110.44; 1.02; 19.94; 0
134; 0.6180; 0.0154; 0.0100; 0.0031; -99.9900; 0.0725; 0.0211; 0.5249; 10.09; 0.13; 3.34; 6.42; 0.17; 5.41; 0.1907; 0.0090; 0.2229; 0.7830; 0.0112; 0.2788; 1.64; 0.03; 0.79; 0.00; 0.00; 0.00; 111.04; 1.02; 20.03; 0
135; 0.6020; 0.0155; 0.0160; 0.0040; -99.9900; 0.1197; 0.0223; 0.5477; 10.03; 0.14; 3.37; 6.22; 0.17; 5.41; 0.1891; 0.0092; 0.2251; 0.7859; 0.0113; 0.2780; 1.62; 0.03; 0.79; 0.00; 0.00; 0.00; 111.99; 1.00; 20.18; 0
136; 0.5920; 0.0155; 0.0090; 0.0030; -99.9900; 0.0850; 0.0214; 0.5206; 9.85; 0.14; 3.29; 6.00; 0.17; 5.32; 0.1851; 0.0091; 0.2221; 0.7882; 0.0114; 0.2781; 1.61; 0.03; 0.77; 0.00; 0.00; 0.00; 112.51; 1.00; 20.26; 0
137; 0.5740; 0.0156; 0.0180; 0.0042; -99.9900; 0.0887; 0.0223; 0.5340; 9.58; 0.14; 3.25; 5.69; 0.16; 5.20; 0.1843; 0.0092; 0.2214; 0.7868; 0.0118; 0.2816; 1.61; 0.03; 0.77; 0.00; 0.00; 0.00; 113.53; 0.98; 20.43; 0
138; 0.5560; 0.0157; 0.0220; 0.0046; -99.9900; 0.1074; 0.0229; 0.5378; 9.43; 0.14; 3.27; 5.46; 0.16; 5.13; 0.1823; 0.0094; 0.2212; 0.7901; 0.0117; 0.2763; 1.60; 0.03; 0.75; 0.00; 0.00; 0.00; 114.72; 0.97; 20.61; 0
139; 0.5380; 0.0158; 0.0210; 0.0045; -99.9900; 0.1053; 0.0237; 0.5479; 9.26; 0.14; 3.35; 5.22; 0.16; 5.09; 0.1789; 0.0095; 0.2201; 0.7925; 0.0119; 0.2761; 1.59; 0.03; 0.74; 0.00; 0.00; 0.00; 115.79; 0.95; 20.76; 0
140; 0.5210; 0.0158; 0.0170; 0.0041; -99.9900; 0.1064; 0.0234; 0.5348; 9.04; 0.14; 3.20; 4.96; 0.16; 4.93; 0.1742; 0.0096; 0.2194; 0.7957; 0.0123; 0.2813; 1.57; 0.03; 0.76; 0.00; 0.00; 0.00; 116.63; 0.94; 20.87; 0
141; 0.4990; 0.0158; 0.0220; 0.0046; -99.9900; 0.1236; 0.0238; 0.5319; 9.08; 0.14; 3.18; 4.79; 0.16; 4.92; 0.1681; 0.0097; 0.2158; 0.7988; 0.0128; 0.2856; 1.56; 0.03; 0.73; 0.00; 0.00; 0.00; 117.67; 0.93; 21.01; 141
142; 0.4870; 0.0158; 0.0140; 0.0037; -99.9900; 0.1100; 0.0251; 0.5535; 8.86; 0.14; 3.12; 4.55; 0.15; 4.79; 0.1623; 0.0097; 0.2142; 0.8055; 0.0126; 0.2770; 1.54; 0.03; 0.73; 0.00; 0.00; 0.00; 118.32; 0.92; 21.09; 141
143; 0.4650; 0.0158; 0.0220; 0.0046; -99.9900; 0.1018; 0.0243; 0.5237; 8.67; 0.14; 2.97; 4.30; 0.15; 4.62; 0.1636; 0.0100; 0.2151; 0.8042; 0.0128; 0.2760; 1.54; 0.03; 0.74; 0.00; 0.00; 0.00; 119.30; 0.91; 21.23; 141
144; 0.4460; 0.0157; 0.0180; 0.0042; -99.9900; 0.0978; 0.0250; 0.5287; 8.62; 0.14; 2.95; 4.10; 0.14; 4.58; 0.1567; 0.0102; 0.2146; 0.8141; 0.0129; 0.2724; 1.51; 0.03; 0.72; 0.00; 0.00; 0.00; 120.09; 0.89; 21.33; 141
145; 0.4370; 0.0157; 0.0090; 0.0030; -99.9900; 0.1320; 0.0261; 0.5453; 8.49; 0.14; 2.88; 3.94; 0.14; 4.50; 0.1550; 0.0101; 0.2112; 0.8210; 0.0128; 0.2681; 1.51; 0.03; 0.73; 0.00; 0.00; 0.00; 120.47; 0.89; 21.39; 141
146; 0.4230; 0.0156; 0.0130; 0.0036; -99.9900; 0.0812; 0.0260; 0.5347; 8.23; 0.14; 2.87; 3.71; 0.14; 4.37; 0.1502; 0.0102; 0.2098; 0.8291; 0.0128; 0.2639; 1.49; 0.03; 0.69; 0.00; 0.00; 0.00; 121.04; 0.88; 21.48; 141
147; 0.4070; 0.0155; 0.0160; 0.0040; -99.9900; 0.1151; 0.0284; 0.5732; 8.10; 0.14; 2.86; 3.52; 0.14; 4.28; 0.1499; 0.0103; 0.2087; 0.8265; 0.0130; 0.2631; 1.49; 0.03; 0.69; 0.00; 0.00; 0.00; 121.72; 0.88; 21.60; 141
148; 0.3880; 0.0154; 0.0180; 0.0042; -99.9900; 0.0994; 0.0274; 0.5389; 7.91; 0.14; 2.70; 3.27; 0.13; 4.12; 0.1448; 0.0105; 0.2066; 0.8260; 0.0137; 0.2694; 1.47; 0.03; 0.67; 0.00; 0.00; 0.00; 122.48; 0.87; 21.74; 141
149; 0.3720; 0.0153; 0.0150; 0.0038; -99.9900; 0.1355; 0.0287; 0.5534; 7.97; 0.14; 2.77; 3.17; 0.13; 4.12; 0.1381; 0.0106; 0.2046; 0.8346; 0.0138; 0.2655; 1.44; 0.03; 0.66; 0.00; 0.00; 0.00; 123.10; 0.86; 21.85; 141
150; 0.3580; 0.0152; 0.0140; 0.0037; -99.9900; 0.0595; 0.0265; 0.5007; 7.70; 0.14; 2.73; 2.95; 0.13; 3.96; 0.1395; 0.0109; 0.2071; 0.8346; 0.0141; 0.2665; 1.45; 0.04; 0.67; 0.00; 0.00; 0.00; 123.68; 0.86; 21.96; 141
151; 0.3320; 0.0149; 0.0250; 0.0049; -99.9900; 0.0961; 0.0290; 0.5278; 7.67; 0.15; 2.65; 2.76; 0.12; 3.85; 0.1388; 0.0115; 0.2087; 0.8366; 0.0147; 0.2677; 1.43; 0.04; 0.66; 0.00; 0.00; 0.00; 124.69; 0.85; 22.16; 141
152; 0.3020; 0.0145; 0.0300; 0.0054; -99.9900; 0.1244; 0.0316; 0.5496; 7.66; 0.14; 2.52; 2.57; 0.12; 3.71; 0.1343; 0.0118; 0.2046; 0.8309; 0.0161; 0.2792; 1.42; 0.04; 0.67; 0.00; 0.00; 0.00; 125.84; 0.84; 22.37; 141
153; 0.2840; 0.0143; 0.0160; 0.0040; -99.9900; 0.1478; 0.0338; 0.5679; 7.59; 0.15; 2.49; 2.40; 0.11; 3.61; 0.1274; 0.0122; 0.2052; 0.8372; 0.0168; 0.2834; 1.39; 0.04; 0.64; 0.00; 0.00; 0.00; 126.44; 0.84; 22.48; 141
154; 0.2740; 0.0141; 0.0100; 0.0031; -99.9900; 0.0830; 0.0342; 0.5659; 7.27; 0.15; 2.50; 2.20; 0.11; 3.45; 0.1232; 0.0120; 0.1984; 0.8424; 0.0165; 0.2732; 1.38; 0.04; 0.62; 0.00; 0.00; 0.00; 126.82; 0.83; 22.56; 141
155; 0.2570; 0.0138; 0.0190; 0.0043; -99.9900; 0.1764; 0.0351; 0.5616; 7.35; 0.16; 2.53; 2.12; 0.11; 3.41; 0.1241; 0.0123; 0.1979; 0.8506; 0.0164; 0.2629; 1.39; 0.04; 0.62; 0.00; 0.00; 0.00; 127.53; 0.83; 22.70; 141
156; 0.2450; 0.0136; 0.0110; 0.0033; -99.9900; 0.1023; 0.0333; 0.5209; 7.16; 0.16; 2.44; 1.97; 0.10; 3.28; 0.1174; 0.0127; 0.1986; 0.8624; 0.0162; 0.2540; 1.36; 0.04; 0.60; 0.00; 0.00; 0.00; 127.94; 0.82; 22.79; 141
157; 0.2370; 0.0134; 0.0100; 0.0031; -99.9900; 0.0738; 0.0325; 0.4974; 6.74; 0.14; 2.22; 1.78; 0.10; 3.04; 0.1270; 0.0133; 0.2044; 0.8495; 0.0173; 0.2660; 1.41; 0.04; 0.65; 0.00; 0.00; 0.00; 128.32; 0.82; 22.88; 141
158; 0.2240; 0.0132; 0.0140; 0.0037; -99.9900; 0.0955; 0.0391; 0.5846; 6.41; 0.14; 2.15; 1.60; 0.09; 2.84; 0.1342; 0.0142; 0.2131; 0.8440; 0.0180; 0.2690; 1.42; 0.05; 0.68; 0.00; 0.00; 0.00; 128.84; 0.82; 23.02; 141
159; 0.2100; 0.0129; 0.0140; 0.0037; -99.9900; 0.1316; 0.0369; 0.5346; 6.39; 0.15; 2.19; 1.50; 0.09; 2.78; 0.1360; 0.0148; 0.2144; 0.8312; 0.0198; 0.2872; 1.41; 0.05; 0.66; 0.00; 0.00; 0.00; 129.37; 0.82; 23.15; 141
160; 0.1900; 0.0124; 0.0180; 0.0042; -99.9900; 0.1053; 0.0400; 0.5524; 6.36; 0.15; 2.10; 1.40; 0.08; 2.66; 0.1364; 0.0156; 0.2145; 0.8293; 0.0210; 0.2901; 1.44; 0.05; 0.74; 0.00; 0.00; 0.00; 130.04; 0.81; 23.33; 141
161; 0.1810; 0.0122; 0.0090; 0.0030; -99.9900; 0.1159; 0.0416; 0.5600; 6.16; 0.15; 2.05; 1.30; 0.08; 2.54; 0.1360; 0.0162; 0.2180; 0.8212; 0.0227; 0.3053; 1.41; 0.05; 0.69; 0.00; 0.00; 0.00; 130.38; 0.81; 23.43; 141
162; 0.1630; 0.0117; 0.0180; 0.0042; -99.9900; 0.1106; 0.0441; 0.5614; 5.93; 0.15; 1.92; 1.16; 0.07; 2.36; 0.1318; 0.0163; 0.2081; 0.8257; 0.0233; 0.2977; 1.39; 0.05; 0.63; 0.00; 0.00; 0.00; 131.05; 0.81; 23.62; 141
163; 0.1480; 0.0112; 0.0150; 0.0038; -99.9900; 0.0640; 0.0423; 0.5161; 5.77; 0.17; 2.10; 1.03; 0.07; 2.24; 0.1348; 0.0177; 0.2147; 0.8303; 0.0243; 0.2958; 1.38; 0.05; 0.62; 0.00; 0.00; 0.00; 131.61; 0.81; 23.79; 141
164; 0.1320; 0.0107; 0.0160; 0.0040; -99.9900; 0.1420; 0.0475; 0.5543; 5.70; 0.17; 1.96; 0.93; 0.07; 2.09; 0.1385; 0.0188; 0.2156; 0.8346; 0.0240; 0.2757; 1.40; 0.06; 0.69; 0.00; 0.00; 0.00; 132.20; 0.81; 23.96; 141
165; 0.1170; 0.0102; 0.0110; 0.0033; -99.9900; 0.0700; 0.0517; 0.5637; 5.39; 0.18; 1.92; 0.82; 0.06; 1.90; 0.1243; 0.0186; 0.2009; 0.8550; 0.0236; 0.2550; 1.34; 0.05; 0.57; 0.00; 0.00; 0.00; 132.60; 0.81; 24.09; 141
166; 0.1080; 0.0098; 0.0090; 0.0030; -99.9900; 0.2124; 0.0590; 0.6192; 5.55; 0.19; 1.98; 0.76; 0.06; 1.88; 0.1140; 0.0187; 0.1942; 0.8596; 0.0254; 0.2635; 1.32; 0.05; 0.54; 0.00; 0.00; 0.00; 132.94; 0.81; 24.20; 141
167; 0.0970; 0.0094; 0.0110; 0.0033; -99.9900; 0.1610; 0.0576; 0.5701; 5.66; 0.17; 1.66; 0.71; 0.06; 1.80; 0.1085; 0.0199; 0.1955; 0.8565; 0.0272; 0.2681; 1.32; 0.06; 0.59; 0.00; 0.00; 0.00; 133.35; 0.81; 24.34; 141
168; 0.0920; 0.0091; 0.0050; 0.0022; -99.9900; 0.1595; 0.0563; 0.5455; 5.57; 0.17; 1.65; 0.65; 0.05; 1.72; 0.1090; 0.0202; 0.1935; 0.8506; 0.0289; 0.2772; 1.34; 0.06; 0.62; 0.00; 0.00; 0.00; 133.54; 0.81; 24.41; 141
169; 0.0830; 0.0087; 0.0100; 0.0031; -99.9900; 0.2389; 0.0711; 0.6551; 5.37; 0.19; 1.77; 0.59; 0.05; 1.61; 0.1157; 0.0227; 0.2068; 0.8411; 0.0325; 0.2964; 1.33; 0.07; 0.61; 0.00; 0.00; 0.00; 133.92; 0.81; 24.55; 141
170; 0.0730; 0.0082; 0.0100; 0.0031; -99.9900; 0.2153; 0.0706; 0.6029; 5.21; 0.19; 1.61; 0.53; 0.05; 1.49; 0.1169; 0.0246; 0.2099; 0.8585; 0.0313; 0.2677; 1.34; 0.08; 0.65; 0.00; 0.00; 0.00; 134.31; 0.81; 24.70; 141
171; 0.0640; 0.0077; 0.0070; 0.0026; -99.9900; 0.0860; 0.0625; 0.4997; 4.92; 0.20; 1.64; 0.46; 0.04; 1.35; 0.1207; 0.0264; 0.2112; 0.8502; 0.0345; 0.2760; 1.34; 0.08; 0.62; 0.00; 0.00; 0.00; 134.58; 0.81; 24.81; 141
172; 0.0550; 0.0072; 0.0080; 0.0028; -99.9900; 0.1341; 0.0714; 0.5294; 4.98; 0.24; 1.77; 0.42; 0.04; 1.28; 0.1220; 0.0277; 0.2056; 0.8453; 0.0380; 0.2821; 1.36; 0.08; 0.62; 0.00; 0.00; 0.00; 134.90; 0.81; 24.94; 141
173; 0.0480; 0.0068; 0.0060; 0.0024; -99.9900; 0.1541; 0.0814; 0.5641; 4.77; 0.22; 1.49; 0.36; 0.04; 1.14; 0.1213; 0.0294; 0.2035; 0.8533; 0.0395; 0.2734; 1.38; 0.09; 0.64; 0.00; 0.00; 0.00; 135.14; 0.81; 25.04; 141
174; 0.0370; 0.0060; 0.0100; 0.0031; -99.9900; 0.2252; 0.0719; 0.4492; 4.84; 0.21; 1.26; 0.32; 0.03; 1.04; 0.1000; 0.0311; 0.1890; 0.8747; 0.0426; 0.2592; 1.32; 0.10; 0.63; 0.00; 0.00; 0.00; 135.54; 0.81; 25.22; 141
175; 0.0300; 0.0054; 0.0070; 0.0026; -99.9900; 0.1044; 0.0813; 0.4453; 4.37; 0.25; 1.38; 0.26; 0.03; 0.90; 0.1113; 0.0357; 0.1954; 0.8606; 0.0448; 0.2455; 1.30; 0.10; 0.53; 0.00; 0.00; 0.00; 135.82; 0.81; 25.35; 141
176; 0.0210; 0.0045; 0.0080; 0.0028; -99.9900; 0.3315; 0.1764; 0.8275; 4.24; 0.37; 1.70; 0.21; 0.02; 0.78; 0.1209; 0.0437; 0.2003; 0.8468; 0.0590; 0.2702; 1.29; 0.10; 0.46; 0.00; 0.00; 0.00; 136.15; 0.81; 25.50; 141
177; 0.0180; 0.0042; 0.0030; 0.0017; -99.9900; 0.2069; 0.1187; 0.5307; 3.56; 0.29; 1.25; 0.16; 0.02; 0.63; 0.0953; 0.0444; 0.1884; 0.8796; 0.0596; 0.2528; 1.22; 0.10; 0.43; 0.00; 0.00; 0.00; 136.28; 0.82; 25.56; 141
178; 0.0150; 0.0038; 0.0030; 0.0017; -99.9900; 0.1547; 0.1455; 0.5821; 3.60; 0.29; 1.12; 0.14; 0.02; 0.58; 0.1109; 0.0517; 0.2002; 0.8500; 0.0781; 0.3024; 1.27; 0.12; 0.46; 0.00; 0.00; 0.00; 136.40; 0.82; 25.63; 141
179; 0.0120; 0.0034; 0.0030; 0.0017; -99.9900; 0.5522; 0.2058; 0.7131; 4.25; 0.25; 0.87; 0.14; 0.02; 0.58; 0.0767; 0.0519; 0.1799; 0.9083; 0.0621; 0.2151; 1.17; 0.11; 0.39; 0.00; 0.00; 0.00; 136.53; 0.82; 25.70; 141
180; 0.0110; 0.0033; 0.0010; 0.0010; -99.9900; 0.2738; 0.1851; 0.6138; 4.00; 0.40; 1.34; 0.11; 0.02; 0.53; 0.0881; 0.0591; 0.1961; 0.9318; 0.0682; 0.2261; 1.18; 0.12; 0.40; 0.00; 0.00; 0.00; 136.58; 0.82; 25.72; 141
181; 0.0070; 0.0026; 0.0030; 0.0017; -99.9900; 0.0932; 0.1645; 0.4934; 3.43; 0.20; 0.53; 0.10; 0.01; 0.44; 0.0000; 0.0000; 0.0000; 1.0000; 0.0000; 0.0000; 1.00; 0.00; 0.00; 0.00; 0.00; 0.00; 136.71; 0.82; 25.80; 141
182; 0.0060; 0.0024; 0.0020; 0.0014; -99.9900; 0.5362; 0.2373; 0.5812; 3.33; 0.49; 1.21; 0.09; 0.01; 0.39; 0.0677; 0.0677; 0.1659; 0.9583; 0.0417; 0.1021; 1.33; 0.33; 0.82; 0.00; 0.00; 0.00; 136.80; 0.82; 25.85; 141
183; 0.0040; 0.0020; 0.0020; 0.0014; -99.9900; 0.1014; 0.2086; 0.4172; 3.50; 0.65; 1.29; 0.07; 0.01; 0.36; 0.1016; 0.1016; 0.2031; 0.9375; 0.0625; 0.1250; 1.50; 0.50; 1.00; 0.00; 0.00; 0.00; 136.89; 0.82; 25.91; 141
184; 0.0010; 0.0010; 0.0020; 0.0014; -99.9900; 0.0000; 0.0000; 0.0000; 2.00; 0.00; 0.00; 0.06; 0.01; 0.27; 0.0000; 0.0000; 0.0000; 1.0000; 0.0000; 0.0000; 1.00; 0.00; 0.00; 0.00; 0.00; 0.00; 136.99; 0.82; 25.97; 141
185; 0.0010; 0.0010; 0.0000; 0.0000; -99.9900; 1.7047; 2.9062; 2.9062; 3.00; 0.00; 0.00; 0.06; 0.01; 0.27; 0.0000; 0.0000; 0.0000; 1.0000; 0.0000; 0.0000; 1.00; 0.00; 0.00; 0.00; 0.00; 0.00; 136.99; 0.82; 25.97; 141
186; 0.0010; 0.0010; 0.0000; 0.0000; -99.9900; -0.4055; 0.1644; 0.1644; 2.00; 0.00; 0.00; 0.05; 0.01; 0.23; 0.0000; 0.0000; 0.0000; 1.0000; 0.0000; 0.0000; 1.00; 0.00; 0.00; 0.00; 0.00; 0.00; 136.99; 0.82; 25.97; 141
187; 0.0020; 0.0014; 0.0000; 0.0000; -99.9900; 0.0000; 0.0000; 0.0000; 2.00; 0.00; 0.00; 0.05; 0.01; 0.23; 0.3125; 0.3125; 0.4419; 0.7500; 0.2500; 0.3536; 2.00; 1.00; 1.41; 0.00; 0.00; 0.00; 136.99; 0.82; 25.97; 141
188; 0.0000; 0.0000; 0.0010; 0.0010; -99.9900; 1.0986; 1.2069; 1.2069; 0.00; 0.00; 0.00; 0.05; 0.01; 0.23; 0.0000; 0.0000; 0.0000; 1.0000; 0.0000; 0.0000; 0.00; 0.00; 0.00; 0.00; 0.00; 0.00; 137.04; 0.82; 26.01; 141
189; 0.0000; 0.0000; 0.0000; 0.0000; -99.9900;      0;      0;      0; 0.00; 0.00; 0.00; 0.05; 0.01; 0.22; 0.0000; 0.0000; 0.0000; 1.0000; 0.0000; 0.0000; 0.00; 0.00; 0.00; 0.00; 0.00; 0.00; 137.04; 0.82; 26.01; 141
190; 0.0000; 0.0000; 0.0000; 0.0000; -99.9900;      0;      0;      0; 0.00; 0.00; 0.00; 0.05; 0.01; 0.23; 0.0000; 0.0000; 0.0000; 1.0000; 0.0000; 0.0000; 0.00; 0.00; 0.00; 0.00; 0.00; 0.00; 137.04; 0.82; 26.01; 141
191; 0.0000; 0.0000; 0.0000; 0.0000; -99.9900;      0;      0;      0; 0.00; 0.00; 0.00; 0.05; 0.01; 0.22; 0.0000; 0.0000; 0.0000; 1.0000; 0.0000; 0.0000; 0.00; 0.00; 0.00; 0.00; 0.00; 0.00; 137.04; 0.82; 26.01; 141
192; 0.0000; 0.0000; 0.0000; 0.0000; -99.9900;      0;      0;      0; 0.00; 0.00; 0.00; 0.05; 0.01; 0.21; 0.0000; 0.0000; 0.0000; 1.0000; 0.0000; 0.0000; 0.00; 0.00; 0.00; 0.00; 0.00; 0.00; 137.04; 0.82; 26.01; 141
193; 0.0000; 0.0000; 0.0000; 0.0000; -99.9900;      0;      0;      0; 0.00; 0.00; 0.00; 0.05; 0.01; 0.22; 0.0000; 0.0000; 0.0000; 1.0000; 0.0000; 0.0000; 0.00; 0.00; 0.00; 0.00; 0.00; 0.00; 137.04; 0.82; 26.01; 141
194; 0.0000; 0.0000; 0.0000; 0.0000; -99.9900;      0;      0;      0; 0.00; 0.00; 0.00; 0.04; 0.01; 0.21; 0.0000; 0.0000; 0.0000; 1.0000; 0.0000; 0.0000; 0.00; 0.00; 0.00; 0.00; 0.00; 0.00; 137.04; 0.82; 26.01; 141
195; 0.0000; 0.0000; 0.0000; 0.0000; -99.9900;      0;      0;      0; 0.00; 0.00; 0.00; 0.05; 0.01; 0.22; 0.0000; 0.0000; 0.0000; 1.0000; 0.0000; 0.0000; 0.00; 0.00; 0.00; 0.00; 0.00; 0.00; 137.04; 0.82; 26.01; 141
196; 0.0000; 0.0000; 0.0000; 0.0000; -99.9900;      0;      0;      0; 0.00; 0.00; 0.00; 0.04; 0.01; 0.20; 0.0000; 0.0000; 0.0000; 1.0000; 0.0000; 0.0000; 0.00; 0.00; 0.00; 0.00; 0.00; 0.00; 137.04; 0.82; 26.01; 141
197; 0.0000; 0.0000; 0.0000; 0.0000; -99.9900;      0;      0;      0; 0.00; 0.00; 0.00; 0.04; 0.01; 0.19; 0.0000; 0.0000; 0.0000; 1.0000; 0.0000; 0.0000; 0.00; 0.00; 0.00; 0.00; 0.00; 0.00; 137.04; 0.82; 26.01; 141
198; 0.0000; 0.0000; 0.0000; 0.0000; -99.9900;      0;      0;      0; 0.00; 0.00; 0.00; 0.03; 0.01; 0.17; 0.0000; 0.0000; 0.0000; 1.0000; 0.0000; 0.0000; 0.00; 0.00; 0.00; 0.00; 0.00; 0.00; 137.04; 0.82; 26.01; 141
199; 0.0000; 0.0000; 0.0000; 0.0000; -99.9900;      0;      0;      0; 0.00; 0.00; 0.00; 0.02; 0.00; 0.13; 0.0000; 0.0000; 0.0000; 1.0000; 0.0000; 0.0000; 0.00; 0.00; 0.00; 0.00; 0.00; 0.00; 137.04; 0.82; 26.01; 141
200; 0.0000; 0.0000; 0.0000; 0.0000; -99.9900;      0;      0;      0; 0.00; 0.00; 0.00; 0.01; 0.00; 0.09; 0.0000; 0.0000; 0.0000; 1.0000; 0.0000; 0.0000; 0.00; 0.00; 0.00; 0.00; 0.00; 0.00; 137.04; 0.82; 26.01; 141
Population 7: Turtle_Bay
0; 1.0000; 0.0000; 0.0000; 0.0000; -99.9900;      0;      0;      0; 30.00; 0.00; 0.00; 30.00; 0.00; 0.00; 0.9833; 0.0000; 0.0000; 0.0000; 0.0000; 0.0000; 60.00; 0.00; 0.00; 0.00; 0.00; 0.00; 0.00; 0.00; 0.00; 0
1; 1.0000; 0.0000; 0.0000; 0.0000; -99.9900; -0.3194; 0.0038; 0.1188; 21.95; 0.08; 2.54; 21.95; 0.08; 2.54; 0.9769; 0.0001; 0.0029; 0.0000; 0.0000; 0.0000; 43.90; 0.16; 5.07; 0.00; 0.00; 0.00; 0.00; 0.00; 0.00; 0
2; 1.0000; 0.0000; 0.0000; 0.0000; -99.9900; 0.6725; 0.0149; 0.4710; 33.62; 0.24; 7.62; 33.62; 0.24; 7.62; 0.9631; 0.0002; 0.0061; 0.0000; 0.0000; 0.0000; 35.37; 0.14; 4.59; 0.00; 0.00; 0.00; 0.00; 0.00; 0.00; 0
3; 1.0000; 0.0000; 0.0000; 0.0000; -99.9900; 0.0163; 0.0126; 0.3977; 31.25; 0.20; 6.35; 31.25; 0.20; 6.35; 0.9555; 0.0003; 0.0084; 0.0000; 0.0000; 0.0000; 30.61; 0.14; 4.27; 0.00; 0.00; 0.00; 0.00; 0.00; 0.00; 0
4; 1.0000; 0.0000; 0.0000; 0.0000; -99.9900; 0.2718; 0.0165; 0.5212; 32.43; 0.23; 7.13; 32.43; 0.23; 7.13; 0.9459; 0.0004; 0.0113; 0.0076; 0.0006; 0.0205; 26.40; 0.12; 3.84; 0.00; 0.00; 0.00; 0.00; 0.00; 0.00; 0
5; 1.0000; 0.0000; 0.0000; 0.0000; -99.9900; 0.1483; 0.0153; 0.4826; 31.80; 0.21; 6.76; 31.80; 0.21; 6.76; 0.9370; 0.0004; 0.0135; 0.0140; 0.0009; 0.0282; 23.38; 0.11; 3.59; 0.00; 0.00; 0.00; 0.00; 0.00; 0.00; 0
6; 1.0000; 0.0000; 0.0000; 0.0000; -99.9900; 0.1808; 0.0159; 0.5041; 31.64; 0.22; 6.96; 31.64; 0.22; 6.96; 0.9277; 0.0005; 0.0166; 0.0214; 0.0011; 0.0352; 20.86; 0.10; 3.27; 0.00; 0.00; 0.00; 0.00; 0.00; 0.00; 0
7; 1.0000; 0.0000; 0.0000; 0.0000; -99.9900; 0.2067; 0.0161; 0.5087; 31.83; 0.22; 6.84; 31.83; 0.22; 6.84; 0.9193; 0.0006; 0.0187; 0.0312; 0.0014; 0.0440; 19.04; 0.10; 3.01; 0.00; 0.00; 0.00; 0.00; 0.00; 0.00; 0
8; 1.0000; 0.0000; 0.0000; 0.0000; -99.9900; 0.1706; 0.0161; 0.5089; 31.39; 0.21; 6.70; 31.39; 0.21; 6.70; 0.9103; 0.0007; 0.0219; 0.0390; 0.0015; 0.0488; 17.41; 0.09; 2.83; 0.00; 0.00; 0.00; 0.00; 0.00; 0.00; 0
9; 1.0000; 0.0000; 0.0000; 0.0000; -99.9900; 0.1713; 0.0163; 0.5159; 31.02; 0.22; 6.82; 31.02; 0.22; 6.82; 0.9018; 0.0008; 0.0244; 0.0471; 0.0016; 0.0517; 16.05; 0.09; 2.71; 0.00; 0.00; 0.00; 0.00; 0.00; 0.00; 0
10; 1.0000; 0.0000; 0.0000; 0.0000; -99.9900; 0.1855; 0.0158; 0.5008; 30.94; 0.21; 6.61; 30.94; 0.21; 6.61; 0.8922; 0.0009; 0.0275; 0.0557; 0.0017; 0.0548; 14.82; 0.08; 2.53; 0.00; 0.00; 0.00; 0.00; 0.00; 0.00; 0
11; 1.0000; 0.0000; 0.0000; 0.0000; -99.9900; 0.2100; 0.0158; 0.5001; 31.17; 0.21; 6.57; 31.17; 0.21; 6.57; 0.8826; 0.0010; 0.0308; 0.0674; 0.0019; 0.0606; 13.78; 0.08; 2.44; 0.00; 0.00; 0.00; 0.00; 0.00; 0.00; 0
12; 1.0000; 0.0000; 0.0000; 0.0000; -99.9900; 0.1612; 0.0158; 0.4991; 30.71; 0.21; 6.66; 30.71; 0.21; 6.66; 0.8725; 0.0011; 0.0350; 0.0788; 0.0021; 0.0676; 12.81; 0.07; 2.34; 0.00; 0.00; 0.00; 0.00; 0.00; 0.00; 0
13; 1.0000; 0.0000; 0.0000; 0.0000; -99.9900; 0.1992; 0.0163; 0.5170; 30.71; 0.21; 6.64; 30.71; 0.21; 6.64; 0.8637; 0.0012; 0.0392; 0.0890; 0.0023; 0.0729; 12.06; 0.07; 2.27; 0.00; 0.00; 0.00; 0.00; 0.00; 0.00; 0
14; 1.0000; 0.0000; 0.0000; 0.0000; -99.9900; 0.1611; 0.0158; 0.5008; 30.38; 0.20; 6.46; 30.38; 0.20; 6.46; 0.8553; 0.0013; 0.0422; 0.0981; 0.0024; 0.0775; 11.39; 0.07; 2.18; 0.00; 0.00; 0.00; 0.00; 0.00; 0.00; 0
15; 1.0000; 0.0000; 0.0000; 0.0000; -99.9900; 0.1948; 0.0159; 0.5024; 30.27; 0.21; 6.68; 30.27; 0.21; 6.68; 0.8470; 0.0015; 0.0463; 0.1042; 0.0025; 0.0805; 10.80; 0.07; 2.14; 0.00; 0.00; 0.00; 0.00; 0.00; 0.00; 0
16; 1.0000; 0.0000; 0.0000; 0.0000; -99.9900; 0.1422; 0.0154; 0.4855; 29.57; 0.20; 6.46; 29.57; 0.20; 6.46; 0.8394; 0.0015; 0.0482; 0.1116; 0.0026; 0.0809; 10.26; 0.07; 2.09; 0.00; 0.00; 0.00; 0.00; 0.00; 0.00; 0
17; 0.9980; 0.0014; 0.0020; 0.0014; -99.9900; 0.1871; 0.0165; 0.5199; 29.45; 0.22; 6.84; 29.41; 0.22; 6.91; 0.8304; 0.0017; 0.0530; 0.1216; 0.0027; 0.0865; 9.74; 0.06; 2.02; 0.00; 0.00; 0.00; 17.00; 0.00; 0.00; 0
18; 0.9980; 0.0014; 0.0000; 0.0000; -99.9900; 0.1996; 0.0166; 0.5242; 29.59; 0.20; 6.43; 29.54; 0.21; 6.52; 0.8215; 0.0018; 0.0558; 0.1297; 0.0029; 0.0901; 9.29; 0.06; 1.99; 0.00; 0.00; 0.00; 17.00; 0.00; 0.00; 0
19; 0.9980; 0.0014; 0.0000; 0.0000; -99.9900; 0.1712; 0.0161; 0.5089; 29.24; 0.21; 6.69; 29.19; 0.21; 6.78; 0.8138; 0.0019; 0.0604; 0.1398; 0.0031; 0.0967; 8.96; 0.06; 1.95; 0.00; 0.00; 0.00; 17.00; 0.00; 0.00; 0
20; 0.9980; 0.0014; 0.0000; 0.0000; -99.9900; 0.1770; 0.0158; 0.5000; 29.17; 0.21; 6.61; 29.12; 0.21; 6.72; 0.8047; 0.0021; 0.0659; 0.1495; 0.0032; 0.1009; 8.59; 0.06; 1.92; 0.00; 0.00; 0.00; 17.00; 0.00; 0.00; 0
21; 0.9980; 0.0014; 0.0000; 0.0000; -99.9900; 0.1585; 0.0159; 0.5032; 28.80; 0.21; 6.60; 28.75; 0.21; 6.71; 0.7965; 0.0023; 0.0723; 0.1595; 0.0034; 0.1061; 8.26; 0.06; 1.89; 0.00; 0.00; 0.00; 17.00; 0.00; 0.00; 0
22; 0.9980; 0.0014; 0.0000; 0.0000; -99.9900; 0.1757; 0.0162; 0.5110; 28.61; 0.21; 6.49; 28.56; 0.21; 6.60; 0.7878; 0.0024; 0.0759; 0.1683; 0.0036; 0.1136; 7.95; 0.06; 1.87; 0.00; 0.00; 0.00; 17.00; 0.00; 0.00; 0
23; 0.9980; 0.0014; 0.0000; 0.0000; -99.9900; 0.1547; 0.0159; 0.5022; 28.41; 0.21; 6.75; 28.35; 0.22; 6.86; 0.7806; 0.0024; 0.0762; 0.1709; 0.0036; 0.1128; 7.66; 0.06; 1.84; 0.00; 0.00; 0.00; 17.00; 0.00; 0.00; 0
24; 0.9980; 0.0014; 0.0000; 0.0000; -99.9900; 0.1958; 0.0159; 0.5022; 28.55; 0.20; 6.36; 28.49; 0.21; 6.48; 0.7728; 0.0024; 0.0770; 0.1783; 0.0036; 0.1123; 7.41; 0.06; 1.81; 0.00; 0.00; 0.00; 17.00; 0.00; 0.00; 0
25; 0.9980; 0.0014; 0.0000; 0.0000; -99.9900; 0.1734; 0.0158; 0.4998; 28.21; 0.20; 6.23; 28.15; 0.20; 6.35; 0.7656; 0.0025; 0.0776; 0.1880; 0.0036; 0.1144; 7.15; 0.05; 1.73; 0.00; 0.00; 0.00; 17.00; 0.00; 0.00; 0
26; 0.9980; 0.0014; 0.0000; 0.0000; -99.9900; 0.1804; 0.0156; 0.4925; 28.21; 0.20; 6.35; 28.16; 0.20; 6.46; 0.7573; 0.0026; 0.0828; 0.1966; 0.0037; 0.1180; 6.90; 0.05; 1.69; 0.00; 0.00; 0.00; 17.00; 0.00; 0.00; 0
27; 0.9980; 0.0014; 0.0000; 0.0000; -99.9900; 0.1616; 0.0156; 0.4941; 27.99; 0.20; 6.22; 27.93; 0.20; 6.34; 0.7507; 0.0026; 0.0832; 0.2026; 0.0038; 0.1215; 6.68; 0.05; 1.63; 0.00; 0.00; 0.00; 17.00; 0.00; 0.00; 0
28; 0.9980; 0.0014; 0.0000; 0.0000; -99.9900; 0.1806; 0.0163; 0.5142; 27.65; 0.20; 6.33; 27.59; 0.20; 6.44; 0.7407; 0.0028; 0.0879; 0.2115; 0.0039; 0.1243; 6.44; 0.05; 1.59; 0.00; 0.00; 0.00; 17.00; 0.00; 0.00; 0
29; 0.9980; 0.0014; 0.0000; 0.0000; -99.9900; 0.2021; 0.0160; 0.5066; 27.93; 0.20; 6.36; 27.88; 0.20; 6.47; 0.7338; 0.0028; 0.0899; 0.2195; 0.0040; 0.1260; 6.26; 0.05; 1.57; 0.00; 0.00; 0.00; 17.00; 0.00; 0.00; 0
30; 0.9980; 0.0014; 0.0000; 0.0000; -99.9900; 0.1744; 0.0157; 0.4946; 27.55; 0.19; 6.08; 27.50; 0.20; 6.19; 0.7243; 0.0031; 0.0968; 0.2332; 0.0042; 0.1323; 6.11; 0.05; 1.57; 0.00; 0.00; 0.00; 17.00; 0.00; 0.00; 0
31; 0.9980; 0.0014; 0.0000; 0.0000; -99.9900; 0.1640; 0.0159; 0.5028; 27.31; 0.20; 6.24; 27.25; 0.20; 6.34; 0.7163; 0.0032; 0.0998; 0.2402; 0.0042; 0.1342; 5.95; 0.05; 1.54; 0.00; 0.00; 0.00; 17.00; 0.00; 0.00; 0
32; 0.9980; 0.0014; 0.0000; 0.0000; -99.9900; 0.1865; 0.0164; 0.5193; 27.21; 0.20; 6.26; 27.15; 0.20; 6.37; 0.7090; 0.0033; 0.1057; 0.2461; 0.0045; 0.1413; 5.76; 0.05; 1.50; 0.00; 0.00; 0.00; 17.00; 0.00; 0.00; 0
33; 0.9970; 0.0017; 0.0010; 0.0010; -99.9900; 0.1716; 0.0164; 0.5189; 26.80; 0.20; 6.33; 26.73; 0.20; 6.47; 0.7011; 0.0035; 0.1118; 0.2566; 0.0047; 0.1491; 5.61; 0.05; 1.48; 0.00; 0.00; 0.00; 22.33; 5.33; 9.24; 0
34; 0.9960; 0.0020; 0.0010; 0.0010; -99.9900; 0.1788; 0.0161; 0.5092; 26.74; 0.20; 6.26; 26.64; 0.20; 6.43; 0.6940; 0.0036; 0.1137; 0.2652; 0.0049; 0.1540; 5.47; 0.05; 1.45; 0.00; 0.00; 0.00; 25.25; 4.77; 9.54; 0
35; 0.9950; 0.0022; 0.0010; 0.0010; -99.9900; 0.1530; 0.0159; 0.5000; 26.27; 0.19; 6.13; 26.15; 0.20; 6.35; 0.6863; 0.0037; 0.1174; 0.2719; 0.0049; 0.1542; 5.34; 0.05; 1.45; 0.00; 0.00; 0.00; 27.20; 4.18; 9.34; 0
36; 0.9950; 0.0022; 0.0000; 0.0000; -99.9900; 0.1979; 0.0162; 0.5121; 26.49; 0.20; 6.16; 26.37; 0.20; 6.39; 0.6772; 0.0037; 0.1182; 0.2809; 0.0049; 0.1561; 5.20; 0.05; 1.45; 0.00; 0.00; 0.00; 27.20; 4.18; 9.34; 0
37; 0.9950; 0.0022; 0.0000; 0.0000; -99.9900; 0.1544; 0.0161; 0.5089; 26.13; 0.19; 6.01; 26.01; 0.20; 6.25; 0.6702; 0.0038; 0.1209; 0.2827; 0.0050; 0.1589; 5.05; 0.04; 1.38; 0.00; 0.00; 0.00; 27.20; 4.18; 9.34; 0
38; 0.9940; 0.0024; 0.0010; 0.0010; -99.9900; 0.1586; 0.0158; 0.4996; 25.82; 0.19; 6.15; 25.68; 0.20; 6.40; 0.6627; 0.0039; 0.1244; 0.2913; 0.0051; 0.1596; 4.95; 0.04; 1.37; 0.00; 0.00; 0.00; 29.00; 3.86; 9.44; 0
39; 0.9940; 0.0024; 0.0000; 0.0000; -99.9900; 0.1747; 0.0167; 0.5265; 25.87; 0.20; 6.23; 25.73; 0.21; 6.49; 0.6568; 0.0040; 0.1268; 0.2989; 0.0052; 0.1640; 4.87; 0.04; 1.37; 0.00; 0.00; 0.00; 29.00; 3.86; 9.44; 0
40; 0.9920; 0.0028; 0.0020; 0.0014; -99.9900; 0.1749; 0.0165; 0.5191; 25.65; 0.19; 5.96; 25.47; 0.20; 6.29; 0.6513; 0.0040; 0.1271; 0.3068; 0.0053; 0.1672; 4.78; 0.04; 1.36; 0.00; 0.00; 0.00; 31.75; 3.35; 9.47; 0
41; 0.9910; 0.0030; 0.0010; 0.0010; -99.9900; 0.1722; 0.0163; 0.5117; 25.43; 0.19; 6.04; 25.21; 0.20; 6.43; 0.6440; 0.0042; 0.1313; 0.3170; 0.0054; 0.1698; 4.66; 0.04; 1.36; 0.00; 0.00; 0.00; 32.78; 3.13; 9.38; 0
42; 0.9910; 0.0030; 0.0000; 0.0000; -99.9900; 0.1859; 0.0165; 0.5196; 25.61; 0.19; 5.96; 25.39; 0.20; 6.38; 0.6379; 0.0042; 0.1331; 0.3189; 0.0053; 0.1679; 4.56; 0.04; 1.35; 0.00; 0.00; 0.00; 32.78; 3.13; 9.38; 0
43; 0.9900; 0.0031; 0.0010; 0.0010; -99.9900; 0.1945; 0.0163; 0.5128; 25.50; 0.18; 5.68; 25.26; 0.19; 6.15; 0.6301; 0.0044; 0.1373; 0.3257; 0.0056; 0.1776; 4.52; 0.04; 1.35; 0.00; 0.00; 0.00; 33.80; 2.98; 9.41; 0
44; 0.9900; 0.0031; 0.0000; 0.0000; -99.9900; 0.1474; 0.0157; 0.4942; 24.87; 0.19; 5.82; 24.63; 0.20; 6.26; 0.6240; 0.0044; 0.1385; 0.3341; 0.0056; 0.1755; 4.40; 0.04; 1.31; 0.00; 0.00; 0.00; 33.80; 2.98; 9.41; 0
45; 0.9890; 0.0033; 0.0010; 0.0010; -99.9900; 0.1667; 0.0162; 0.5090; 24.79; 0.19; 6.12; 24.53; 0.21; 6.55; 0.6155; 0.0045; 0.1421; 0.3364; 0.0057; 0.1797; 4.30; 0.04; 1.27; 0.00; 0.00; 0.00; 34.82; 2.88; 9.55; 0
46; 0.9890; 0.0033; 0.0000; 0.0000; -99.9900; 0.1619; 0.0162; 0.5093; 24.62; 0.19; 5.87; 24.36; 0.20; 6.34; 0.6064; 0.0047; 0.1481; 0.3494; 0.0059; 0.1847; 4.21; 0.04; 1.27; 0.00; 0.00; 0.00; 34.82; 2.88; 9.55; 0
47; 0.9880; 0.0034; 0.0010; 0.0010; -99.9900; 0.1825; 0.0162; 0.5101; 24.59; 0.18; 5.79; 24.30; 0.20; 6.31; 0.6007; 0.0047; 0.1485; 0.3550; 0.0059; 0.1865; 4.15; 0.04; 1.25; 0.00; 0.00; 0.00; 35.83; 2.82; 9.76; 0
48; 0.9870; 0.0036; 0.0010; 0.0010; -99.9900; 0.1696; 0.0162; 0.5104; 24.35; 0.18; 5.75; 24.05; 0.20; 6.30; 0.5926; 0.0048; 0.1510; 0.3626; 0.0061; 0.1906; 4.04; 0.04; 1.25; 0.00; 0.00; 0.00; 36.77; 2.76; 9.93; 0
49; 0.9860; 0.0037; 0.0010; 0.0010; -99.9900; 0.1711; 0.0160; 0.5027; 24.22; 0.18; 5.74; 23.90; 0.20; 6.31; 0.5868; 0.0049; 0.1530; 0.3737; 0.0061; 0.1902; 3.96; 0.04; 1.23; 0.00; 0.00; 0.00; 37.64; 2.70; 10.09; 0
50; 0.9840; 0.0040; 0.0020; 0.0014; -99.9900; 0.1495; 0.0159; 0.4985; 23.89; 0.18; 5.73; 23.53; 0.20; 6.36; 0.5784; 0.0050; 0.1578; 0.3823; 0.0062; 0.1949; 3.91; 0.04; 1.26; 0.00; 0.00; 0.00; 39.19; 2.57; 10.30; 0
51; 0.9840; 0.0040; 0.0000; 0.0000; -99.9900; 0.1823; 0.0163; 0.5124; 23.79; 0.18; 5.64; 23.43; 0.20; 6.28; 0.5728; 0.0051; 0.1593; 0.3913; 0.0064; 0.2000; 3.86; 0.04; 1.24; 0.00; 0.00; 0.00; 39.19; 2.57; 10.30; 0
52; 0.9830; 0.0041; 0.0010; 0.0010; -99.9900; 0.1529; 0.0158; 0.4952; 23.61; 0.18; 5.63; 23.23; 0.20; 6.30; 0.5660; 0.0051; 0.1607; 0.3944; 0.0064; 0.2009; 3.78; 0.04; 1.22; 0.00; 0.00; 0.00; 39.94; 2.53; 10.44; 0
53; 0.9820; 0.0042; 0.0010; 0.0010; -99.9900; 0.1412; 0.0157; 0.4935; 23.31; 0.18; 5.62; 22.91; 0.20; 6.33; 0.5592; 0.0052; 0.1634; 0.4006; 0.0065; 0.2035; 3.72; 0.04; 1.20; 0.00; 0.00; 0.00; 40.67; 2.50; 10.59; 0
54; 0.9820; 0.0042; 0.0000; 0.0000; -99.9900; 0.1841; 0.0157; 0.4929; 23.45; 0.18; 5.71; 23.04; 0.20; 6.42; 0.5490; 0.0053; 0.1673; 0.4073; 0.0065; 0.2033; 3.65; 0.04; 1.19; 0.00; 0.00; 0.00; 40.67; 2.50; 10.59; 0
55; 0.9820; 0.0042; 0.0000; 0.0000; -99.9900; 0.1729; 0.0166; 0.5198; 23.30; 0.18; 5.64; 22.89; 0.20; 6.37; 0.5414; 0.0054; 0.1695; 0.4165; 0.0066; 0.2063; 3.58; 0.04; 1.16; 0.00; 0.00; 0.00; 40.67; 2.50; 10.59; 0
56; 0.9820; 0.0042; 0.0000; 0.0000; -99.9900; 0.1416; 0.0164; 0.5153; 22.68; 0.18; 5.73; 22.27; 0.20; 6.41; 0.5352; 0.0054; 0.1695; 0.4207; 0.0066; 0.2069; 3.50; 0.04; 1.12; 0.00; 0.00; 0.00; 40.67; 2.50; 10.59; 0
57; 0.9820; 0.0042; 0.0000; 0.0000; -99.9900; 0.1897; 0.0159; 0.4982; 22.88; 0.18; 5.60; 22.47; 0.20; 6.32; 0.5286; 0.0055; 0.1732; 0.4328; 0.0068; 0.2125; 3.44; 0.04; 1.13; 0.00; 0.00; 0.00; 40.67; 2.50; 10.59; 0
58; 0.9820; 0.0042; 0.0000; 0.0000; -99.9900; 0.1186; 0.0160; 0.5011; 22.25; 0.18; 5.68; 21.86; 0.20; 6.35; 0.5225; 0.0057; 0.1777; 0.4390; 0.0069; 0.2161; 3.41; 0.04; 1.14; 0.00; 0.00; 0.00; 40.67; 2.50; 10.59; 0
59; 0.9810; 0.0043; 0.0010; 0.0010; -99.9900; 0.1742; 0.0162; 0.5080; 22.43; 0.18; 5.63; 22.01; 0.20; 6.36; 0.5152; 0.0057; 0.1799; 0.4472; 0.0069; 0.2157; 3.36; 0.04; 1.13; 0.00; 0.00; 0.00; 41.63; 2.55; 11.12; 0
60; 0.9800; 0.0044; 0.0010; 0.0010; -99.9900; 0.1323; 0.0160; 0.5017; 21.95; 0.18; 5.63; 21.52; 0.20; 6.36; 0.5094; 0.0058; 0.1819; 0.4503; 0.0071; 0.2223; 3.30; 0.04; 1.12; 0.00; 0.00; 0.00; 42.55; 2.59; 11.57; 0
61; 0.9800; 0.0044; 0.0000; 0.0000; -99.9900; 0.1565; 0.0165; 0.5155; 21.83; 0.18; 5.58; 21.40; 0.20; 6.30; 0.5019; 0.0059; 0.1845; 0.4568; 0.0071; 0.2218; 3.26; 0.04; 1.12; 0.00; 0.00; 0.00; 42.55; 2.59; 11.57; 0
62; 0.9790; 0.0045; 0.0010; 0.0010; -99.9900; 0.1701; 0.0161; 0.5041; 21.85; 0.18; 5.53; 21.40; 0.20; 6.28; 0.4930; 0.0061; 0.1896; 0.4658; 0.0073; 0.2291; 3.22; 0.04; 1.12; 0.00; 0.00; 0.00; 43.48; 2.63; 12.05; 0
63; 0.9780; 0.0046; 0.0010; 0.0010; -99.9900; 0.1548; 0.0161; 0.5021; 21.63; 0.18; 5.61; 21.16; 0.20; 6.35; 0.4868; 0.0061; 0.1908; 0.4751; 0.0073; 0.2290; 3.17; 0.03; 1.09; 0.00; 0.00; 0.00; 44.36; 2.66; 12.48; 0
64; 0.9760; 0.0048; 0.0020; 0.0014; -99.9900; 0.1582; 0.0162; 0.5067; 21.66; 0.18; 5.61; 21.15; 0.20; 6.42; 0.4808; 0.0061; 0.1921; 0.4782; 0.0074; 0.2326; 3.11; 0.03; 1.08; 0.00; 0.00; 0.00; 46.00; 2.68; 13.15; 0
65; 0.9760; 0.0048; 0.0000; 0.0000; -99.9900; 0.1638; 0.0162; 0.5073; 21.48; 0.17; 5.46; 20.97; 0.20; 6.29; 0.4719; 0.0062; 0.1948; 0.4881; 0.0076; 0.2363; 3.06; 0.03; 1.08; 0.00; 0.00; 0.00; 46.00; 2.68; 13.15; 0
66; 0.9730; 0.0051; 0.0030; 0.0017; -99.9900; 0.1362; 0.0162; 0.5054; 20.99; 0.17; 5.38; 20.46; 0.20; 6.22; 0.4688; 0.0063; 0.1952; 0.4912; 0.0076; 0.2364; 3.02; 0.03; 1.08; 0.00; 0.00; 0.00; 48.22; 2.68; 13.93; 0
67; 0.9720; 0.0052; 0.0010; 0.0010; -99.9900; 0.1790; 0.0159; 0.4942; 21.20; 0.17; 5.22; 20.64; 0.19; 6.13; 0.4620; 0.0063; 0.1968; 0.4999; 0.0077; 0.2397; 2.98; 0.03; 1.08; 0.00; 0.00; 0.00; 48.89; 2.67; 14.12; 0
68; 0.9700; 0.0054; 0.0020; 0.0014; -99.9900; 0.1495; 0.0160; 0.4979; 21.17; 0.17; 5.19; 20.56; 0.20; 6.18; 0.4559; 0.0064; 0.1979; 0.5071; 0.0077; 0.2405; 2.95; 0.03; 1.07; 0.00; 0.00; 0.00; 50.17; 2.64; 14.46; 0
69; 0.9700; 0.0054; 0.0000; 0.0000; -99.9900; 0.1369; 0.0161; 0.5012; 20.48; 0.17; 5.39; 19.88; 0.20; 6.31; 0.4515; 0.0064; 0.2001; 0.5124; 0.0078; 0.2438; 2.90; 0.03; 1.06; 0.00; 0.00; 0.00; 50.17; 2.64; 14.46; 0
70; 0.9670; 0.0056; 0.0030; 0.0017; -99.9900; 0.1714; 0.0167; 0.5208; 20.40; 0.17; 5.34; 19.76; 0.20; 6.31; 0.4444; 0.0065; 0.2019; 0.5179; 0.0079; 0.2446; 2.83; 0.03; 1.04; 0.00; 0.00; 0.00; 51.97; 2.60; 14.93; 0
71; 0.9670; 0.0056; 0.0000; 0.0000; -99.9900; 0.1377; 0.0163; 0.5064; 20.07; 0.18; 5.50; 19.43; 0.20; 6.43; 0.4397; 0.0066; 0.2038; 0.5192; 0.0080; 0.2485; 2.79; 0.03; 1.01; 0.00; 0.00; 0.00; 51.97; 2.60; 14.93; 0
72; 0.9640; 0.0059; 0.0030; 0.0017; -99.9900; 0.1539; 0.0166; 0.5152; 20.08; 0.17; 5.32; 19.40; 0.20; 6.32; 0.4348; 0.0066; 0.2057; 0.5226; 0.0081; 0.2507; 2.78; 0.03; 1.03; 0.00; 0.00; 0.00; 53.64; 2.56; 15.34; 0
73; 0.9630; 0.0060; 0.0010; 0.0010; -99.9900; 0.1451; 0.0165; 0.5106; 19.87; 0.17; 5.17; 19.17; 0.20; 6.22; 0.4318; 0.0066; 0.2049; 0.5314; 0.0080; 0.2473; 2.73; 0.03; 1.02; 0.00; 0.00; 0.00; 54.16; 2.54; 15.46; 0
74; 0.9630; 0.0060; 0.0000; 0.0000; -99.9900; 0.1564; 0.0157; 0.4876; 19.81; 0.17; 5.25; 19.10; 0.20; 6.31; 0.4242; 0.0066; 0.2057; 0.5437; 0.0079; 0.2462; 2.68; 0.03; 1.02; 0.00; 0.00; 0.00; 54.16; 2.54; 15.46; 0
75; 0.9600; 0.0062; 0.0030; 0.0017; -99.9900; 0.1578; 0.0161; 0.5003; 19.65; 0.16; 5.08; 18.89; 0.20; 6.23; 0.4168; 0.0067; 0.2067; 0.5438; 0.0081; 0.2511; 2.66; 0.03; 1.03; 0.00; 0.00; 0.00; 55.73; 2.51; 15.86; 0
76; 0.9590; 0.0063; 0.0020; 0.0014; -99.9900; 0.1523; 0.0166; 0.5152; 19.40; 0.16; 5.10; 18.62; 0.20; 6.24; 0.4109; 0.0067; 0.2081; 0.5468; 0.0082; 0.2544; 2.62; 0.03; 1.02; 0.00; 0.00; 0.00; 56.69; 2.48; 16.07; 0
77; 0.9550; 0.0066; 0.0040; 0.0020; -99.9900; 0.1351; 0.0168; 0.5188; 19.12; 0.17; 5.29; 18.30; 0.20; 6.42; 0.4075; 0.0067; 0.2073; 0.5561; 0.0080; 0.2473; 2.58; 0.03; 0.99; 0.00; 0.00; 0.00; 58.46; 2.42; 16.40; 0
78; 0.9540; 0.0066; 0.0010; 0.0010; -99.9900; 0.1537; 0.0171; 0.5289; 18.97; 0.17; 5.18; 18.13; 0.20; 6.36; 0.4019; 0.0068; 0.2097; 0.5637; 0.0081; 0.2496; 2.57; 0.03; 1.00; 0.00; 0.00; 0.00; 58.87; 2.40; 16.47; 0
79; 0.9510; 0.0068; 0.0030; 0.0017; -99.9900; 0.1307; 0.0166; 0.5115; 18.82; 0.17; 5.32; 17.93; 0.21; 6.50; 0.3945; 0.0069; 0.2131; 0.5685; 0.0083; 0.2560; 2.52; 0.03; 0.98; 0.00; 0.00; 0.00; 60.08; 2.36; 16.67; 0
80; 0.9510; 0.0068; 0.0000; 0.0000; -99.9900; 0.1392; 0.0169; 0.5219; 18.56; 0.17; 5.24; 17.68; 0.20; 6.43; 0.3887; 0.0069; 0.2133; 0.5783; 0.0083; 0.2547; 2.50; 0.03; 1.00; 0.00; 0.00; 0.00; 60.08; 2.36; 16.67; 0
81; 0.9480; 0.0070; 0.0030; 0.0017; -99.9900; 0.1447; 0.0165; 0.5083; 18.42; 0.17; 5.16; 17.49; 0.20; 6.41; 0.3821; 0.0070; 0.2160; 0.5845; 0.0084; 0.2585; 2.47; 0.03; 0.97; 0.00; 0.00; 0.00; 61.26; 2.32; 16.90; 0
82; 0.9460; 0.0071; 0.0020; 0.0014; -99.9900; 0.1571; 0.0165; 0.5068; 18.34; 0.17; 5.18; 17.38; 0.20; 6.45; 0.3776; 0.0070; 0.2144; 0.5886; 0.0084; 0.2592; 2.45; 0.03; 0.95; 0.00; 0.00; 0.00; 62.02; 2.30; 17.04; 0
83; 0.9460; 0.0071; 0.0010; 0.0010; -99.9900; 0.1256; 0.0164; 0.5052; 17.98; 0.17; 5.16; 17.04; 0.20; 6.38; 0.3720; 0.0070; 0.2158; 0.5949; 0.0086; 0.2636; 2.42; 0.03; 0.93; 0.00; 0.00; 0.00; 62.39; 2.29; 17.12; 0
84; 0.9440; 0.0073; 0.0020; 0.0014; -99.9900; 0.1373; 0.0171; 0.5249; 17.88; 0.17; 5.11; 16.90; 0.20; 6.39; 0.3647; 0.0071; 0.2179; 0.6022; 0.0086; 0.2641; 2.37; 0.03; 0.91; 0.00; 0.00; 0.00; 63.14; 2.27; 17.28; 0
85; 0.9440; 0.0073; 0.0000; 0.0000; -99.9900; 0.1332; 0.0165; 0.5059; 17.59; 0.16; 5.05; 16.61; 0.20; 6.33; 0.3600; 0.0072; 0.2199; 0.6061; 0.0087; 0.2662; 2.34; 0.03; 0.92; 0.00; 0.00; 0.00; 63.14; 2.27; 17.28; 0
86; 0.9410; 0.0075; 0.0030; 0.0017; -99.9900; 0.1351; 0.0165; 0.5067; 17.41; 0.16; 5.03; 16.41; 0.20; 6.32; 0.3534; 0.0072; 0.2208; 0.6135; 0.0087; 0.2656; 2.34; 0.03; 0.94; 0.00; 0.00; 0.00; 64.26; 2.25; 17.56; 0
87; 0.9370; 0.0077; 0.0040; 0.0020; -99.9900; 0.1300; 0.0170; 0.5192; 17.14; 0.16; 4.95; 16.09; 0.20; 6.27; 0.3478; 0.0072; 0.2216; 0.6210; 0.0086; 0.2638; 2.31; 0.03; 0.91; 0.00; 0.00; 0.00; 65.66; 2.22; 17.87; 0
88; 0.9340; 0.0079; 0.0030; 0.0017; -99.9900; 0.1540; 0.0167; 0.5106; 17.24; 0.16; 5.03; 16.15; 0.20; 6.39; 0.3426; 0.0072; 0.2210; 0.6328; 0.0085; 0.2611; 2.31; 0.03; 0.94; 0.00; 0.00; 0.00; 66.65; 2.19; 18.07; 0
89; 0.9340; 0.0079; 0.0000; 0.0000; -99.9900; 0.1171; 0.0168; 0.5125; 16.92; 0.16; 4.99; 15.84; 0.20; 6.32; 0.3370; 0.0073; 0.2223; 0.6314; 0.0087; 0.2660; 2.26; 0.03; 0.93; 0.00; 0.00; 0.00; 66.65; 2.19; 18.07; 0
90; 0.9320; 0.0080; 0.0020; 0.0014; -99.9900; 0.1515; 0.0170; 0.5199; 16.92; 0.16; 4.91; 15.80; 0.20; 6.30; 0.3320; 0.0073; 0.2224; 0.6372; 0.0088; 0.2671; 2.24; 0.03; 0.92; 0.00; 0.00; 0.00; 67.31; 2.18; 18.23; 0
91; 0.9290; 0.0081; 0.0040; 0.0020; -99.9900; 0.1460; 0.0172; 0.5239; 16.73; 0.16; 4.80; 15.58; 0.20; 6.23; 0.3279; 0.0073; 0.2232; 0.6417; 0.0087; 0.2661; 2.22; 0.03; 0.91; 0.00; 0.00; 0.00; 68.59; 2.15; 18.53; 0
92; 0.9230; 0.0084; 0.0050; 0.0022; -99.9900; 0.1341; 0.0170; 0.5151; 16.57; 0.16; 4.75; 15.35; 0.20; 6.24; 0.3254; 0.0074; 0.2243; 0.6407; 0.0089; 0.2697; 2.18; 0.03; 0.89; 0.00; 0.00; 0.00; 70.08; 2.12; 18.82; 0
93; 0.9240; 0.0084; 0.0000; 0.0000; -99.9900; 0.1474; 0.0170; 0.5166; 16.50; 0.16; 4.72; 15.29; 0.20; 6.21; 0.3203; 0.0074; 0.2262; 0.6463; 0.0089; 0.2710; 2.16; 0.03; 0.92; 0.00; 0.00; 0.00; 70.08; 2.12; 18.82; 0
94; 0.9220; 0.0085; 0.0020; 0.0014; -99.9900; 0.1405; 0.0170; 0.5175; 16.33; 0.15; 4.68; 15.09; 0.20; 6.20; 0.3155; 0.0075; 0.2280; 0.6515; 0.0090; 0.2739; 2.14; 0.03; 0.93; 0.00; 0.00; 0.00; 70.67; 2.11; 18.96; 0
95; 0.9190; 0.0086; 0.0030; 0.0017; -99.9900; 0.1051; 0.0161; 0.4884; 15.99; 0.15; 4.65; 14.73; 0.19; 6.17; 0.3126; 0.0075; 0.2279; 0.6553; 0.0090; 0.2740; 2.11; 0.03; 0.91; 0.00; 0.00; 0.00; 71.54; 2.09; 19.16; 0
96; 0.9150; 0.0088; 0.0040; 0.0020; -99.9900; 0.1361; 0.0172; 0.5216; 15.84; 0.16; 4.71; 14.53; 0.20; 6.24; 0.3082; 0.0076; 0.2291; 0.6573; 0.0092; 0.2771; 2.10; 0.03; 0.92; 0.00; 0.00; 0.00; 72.65; 2.07; 19.40; 0
97; 0.9130; 0.0089; 0.0020; 0.0014; -99.9900; 0.1424; 0.0169; 0.5115; 15.88; 0.15; 4.59; 14.53; 0.20; 6.20; 0.3039; 0.0076; 0.2300; 0.6650; 0.0091; 0.2764; 2.08; 0.03; 0.92; 0.00; 0.00; 0.00; 73.19; 2.06; 19.52; 0
98; 0.9100; 0.0090; 0.0020; 0.0014; -99.9900; 0.1229; 0.0169; 0.5088; 15.66; 0.16; 4.79; 14.29; 0.20; 6.32; 0.2977; 0.0076; 0.2305; 0.6714; 0.0092; 0.2763; 2.03; 0.03; 0.90; 0.00; 0.00; 0.00; 73.73; 2.05; 19.64; 0
99; 0.9060; 0.0092; 0.0040; 0.0020; -99.9900; 0.1269; 0.0171; 0.5160; 15.35; 0.15; 4.52; 13.96; 0.19; 6.12; 0.2966; 0.0076; 0.2288; 0.6734; 0.0091; 0.2735; 2.01; 0.03; 0.88; 0.00; 0.00; 0.00; 74.78; 2.03; 19.88; 0
100; 0.9020; 0.0094; 0.0040; 0.0020; -99.9900; 0.1438; 0.0175; 0.5247; 15.22; 0.15; 4.60; 13.78; 0.20; 6.20; 0.2913; 0.0076; 0.2280; 0.6751; 0.0092; 0.2759; 2.00; 0.03; 0.89; 0.00; 0.00; 0.00; 75.79; 2.01; 20.10; 0
101; 0.8960; 0.0097; 0.0060; 0.0024; -99.9900; 0.1165; 0.0169; 0.5073; 15.01; 0.15; 4.46; 13.51; 0.19; 6.13; 0.2862; 0.0076; 0.2267; 0.6788; 0.0093; 0.2775; 1.97; 0.03; 0.85; 0.00; 0.00; 0.00; 77.22; 1.98; 20.38; 0
102; 0.8900; 0.0099; 0.0060; 0.0024; -99.9900; 0.1487; 0.0173; 0.5159; 15.06; 0.15; 4.33; 13.48; 0.19; 6.10; 0.2812; 0.0076; 0.2255; 0.6878; 0.0092; 0.2754; 1.96; 0.03; 0.85; 0.00; 0.00; 0.00; 78.54; 1.95; 20.60; 0
103; 0.8860; 0.0101; 0.0040; 0.0020; -99.9900; 0.1152; 0.0170; 0.5052; 14.84; 0.15; 4.40; 13.22; 0.19; 6.15; 0.2767; 0.0076; 0.2270; 0.6968; 0.0091; 0.2699; 1.94; 0.03; 0.85; 0.00; 0.00; 0.00; 79.39; 1.92; 20.72; 0
104; 0.8800; 0.0103; 0.0060; 0.0024; -99.9900; 0.1453; 0.0174; 0.5159; 14.79; 0.15; 4.44; 13.09; 0.20; 6.23; 0.2719; 0.0077; 0.2271; 0.7020; 0.0093; 0.2745; 1.93; 0.03; 0.86; 0.00; 0.00; 0.00; 80.60; 1.89; 20.90; 0
105; 0.8750; 0.0105; 0.0050; 0.0022; -99.9900; 0.1432; 0.0174; 0.5151; 14.61; 0.15; 4.31; 12.87; 0.19; 6.15; 0.2707; 0.0076; 0.2262; 0.7048; 0.0092; 0.2731; 1.95; 0.03; 0.87; 0.00; 0.00; 0.00; 81.56; 1.87; 21.03; 0
106; 0.8720; 0.0106; 0.0060; 0.0024; -99.9900; 0.0830; 0.0169; 0.4978; 13.94; 0.15; 4.36; 12.24; 0.19; 6.04; 0.2683; 0.0077; 0.2269; 0.7015; 0.0095; 0.2811; 1.92; 0.03; 0.85; 0.00; 0.00; 0.00; 82.66; 1.84; 21.16; 0
107; 0.8620; 0.0109; 0.0080; 0.0028; -99.9900; 0.1173; 0.0172; 0.5055; 13.85; 0.15; 4.49; 12.04; 0.20; 6.18; 0.2619; 0.0076; 0.2241; 0.7062; 0.0095; 0.2785; 1.89; 0.03; 0.81; 0.00; 0.00; 0.00; 84.04; 1.79; 21.31; 0
108; 0.8530; 0.0112; 0.0090; 0.0030; -99.9900; 0.1419; 0.0175; 0.5121; 13.93; 0.15; 4.46; 11.99; 0.20; 6.26; 0.2568; 0.0076; 0.2234; 0.7132; 0.0094; 0.2758; 1.87; 0.03; 0.80; 0.00; 0.00; 0.00; 85.48; 1.75; 21.43; 0
109; 0.8490; 0.0113; 0.0040; 0.0020; -99.9900; 0.1312; 0.0181; 0.5267; 13.64; 0.15; 4.35; 11.67; 0.20; 6.17; 0.2522; 0.0077; 0.2251; 0.7155; 0.0095; 0.2761; 1.85; 0.03; 0.80; 0.00; 0.00; 0.00; 86.09; 1.73; 21.48; 0
110; 0.8410; 0.0116; 0.0080; 0.0028; -99.9900; 0.1229; 0.0181; 0.5235; 13.41; 0.14; 4.12; 11.36; 0.19; 6.05; 0.2467; 0.0077; 0.2240; 0.7215; 0.0095; 0.2767; 1.84; 0.03; 0.80; 0.00; 0.00; 0.00; 87.27; 1.70; 21.58; 0
111; 0.8290; 0.0119; 0.0120; 0.0034; -99.9900; 0.1104; 0.0175; 0.5042; 13.21; 0.14; 4.16; 11.05; 0.19; 6.10; 0.2426; 0.0077; 0.2229; 0.7290; 0.0095; 0.2732; 1.81; 0.03; 0.78; 0.00; 0.00; 0.00; 88.91; 1.64; 21.67; 0
112; 0.8130; 0.0123; 0.0160; 0.0040; -99.9900; 0.1441; 0.0188; 0.5364; 13.30; 0.15; 4.23; 10.95; 0.20; 6.25; 0.2362; 0.0078; 0.2228; 0.7348; 0.0096; 0.2728; 1.81; 0.03; 0.79; 0.00; 0.00; 0.00; 90.85; 1.57; 21.71; 0
113; 0.8020; 0.0126; 0.0110; 0.0033; -99.9900; 0.1225; 0.0186; 0.5258; 13.01; 0.14; 4.02; 10.57; 0.19; 6.13; 0.2351; 0.0079; 0.2229; 0.7379; 0.0096; 0.2721; 1.79; 0.03; 0.80; 0.00; 0.00; 0.00; 92.06; 1.53; 21.70; 0
114; 0.7960; 0.0127; 0.0060; 0.0024; -99.9900; 0.1216; 0.0186; 0.5251; 12.93; 0.15; 4.13; 10.42; 0.20; 6.22; 0.2332; 0.0079; 0.2239; 0.7351; 0.0097; 0.2749; 1.77; 0.03; 0.79; 0.00; 0.00; 0.00; 92.70; 1.51; 21.70; 0
115; 0.7880; 0.0129; 0.0090; 0.0030; -99.9900; 0.1145; 0.0188; 0.5273; 12.61; 0.14; 4.03; 10.07; 0.19; 6.10; 0.2280; 0.0080; 0.2245; 0.7408; 0.0098; 0.2753; 1.75; 0.03; 0.78; 0.00; 0.00; 0.00; 93.63; 1.48; 21.70; 0
116; 0.7780; 0.0131; 0.0100; 0.0031; -99.9900; 0.1286; 0.0193; 0.5374; 12.49; 0.15; 4.07; 9.85; 0.19; 6.14; 0.2233; 0.0080; 0.2225; 0.7472; 0.0099; 0.2748; 1.73; 0.03; 0.77; 0.00; 0.00; 0.00; 94.62; 1.44; 21.71; 0
117; 0.7680; 0.0133; 0.0100; 0.0031; -99.9900; 0.1012; 0.0189; 0.5246; 12.14; 0.14; 3.95; 9.48; 0.19; 6.00; 0.2195; 0.0080; 0.2223; 0.7505; 0.0099; 0.2739; 1.72; 0.03; 0.78; 0.00; 0.00; 0.00; 95.57; 1.41; 21.72; 0
118; 0.7570; 0.0136; 0.0110; 0.0033; -99.9900; 0.0769; 0.0183; 0.5033; 11.82; 0.15; 4.00; 9.11; 0.19; 5.97; 0.2110; 0.0080; 0.2214; 0.7534; 0.0103; 0.2824; 1.70; 0.03; 0.77; 0.00; 0.00; 0.00; 96.57; 1.38; 21.73; 0
119; 0.7420; 0.0138; 0.0150; 0.0038; -99.9900; 0.0989; 0.0186; 0.5063; 11.75; 0.14; 3.93; 8.87; 0.19; 5.98; 0.2073; 0.0081; 0.2203; 0.7571; 0.0104; 0.2827; 1.69; 0.03; 0.78; 0.00; 0.00; 0.00; 97.85; 1.34; 21.73; 0
120; 0.7280; 0.0141; 0.0150; 0.0038; -99.9900; 0.1188; 0.0185; 0.4975; 11.87; 0.15; 3.96; 8.79; 0.19; 6.09; 0.2033; 0.0082; 0.2204; 0.7621; 0.0103; 0.2777; 1.67; 0.03; 0.78; 0.00; 0.00; 0.00; 99.05; 1.30; 21.72; 0
121; 0.7110; 0.0143; 0.0170; 0.0041; -99.9900; 0.0933; 0.0192; 0.5117; 11.70; 0.15; 3.88; 8.48; 0.19; 6.06; 0.1993; 0.0083; 0.2208; 0.7681; 0.0103; 0.2759; 1.65; 0.03; 0.77; 0.00; 0.00; 0.00; 100.32; 1.27; 21.70; 0
122; 0.7060; 0.0144; 0.0060; 0.0024; -99.9900; 0.0867; 0.0199; 0.5293; 11.39; 0.15; 3.93; 8.15; 0.19; 6.02; 0.1976; 0.0083; 0.2195; 0.7698; 0.0104; 0.2752; 1.63; 0.03; 0.74; 0.00; 0.00; 0.00; 100.75; 1.25; 21.69; 0
123; 0.6960; 0.0145; 0.0100; 0.0031; -99.9900; 0.0996; 0.0193; 0.5095; 11.26; 0.15; 3.85; 7.95; 0.19; 5.97; 0.1935; 0.0083; 0.2182; 0.7773; 0.0102; 0.2682; 1.63; 0.03; 0.75; 0.00; 0.00; 0.00; 101.47; 1.23; 21.70; 0
124; 0.6810; 0.0147; 0.0150; 0.0038; -99.9900; 0.1158; 0.0214; 0.5580; 11.22; 0.15; 3.84; 7.79; 0.19; 5.99; 0.1863; 0.0083; 0.2156; 0.7850; 0.0103; 0.2698; 1.61; 0.03; 0.74; 0.00; 0.00; 0.00; 102.51; 1.20; 21.71; 0
125; 0.6700; 0.0149; 0.0110; 0.0033; -99.9900; 0.0814; 0.0196; 0.5077; 10.89; 0.14; 3.74; 7.44; 0.18; 5.84; 0.1819; 0.0083; 0.2146; 0.7861; 0.0105; 0.2714; 1.60; 0.03; 0.73; 0.00; 0.00; 0.00; 103.25; 1.19; 21.73; 0
126; 0.6600; 0.0150; 0.0110; 0.0033; -99.9900; 0.1358; 0.0214; 0.5482; 10.94; 0.15; 3.78; 7.35; 0.19; 5.90; 0.1788; 0.0083; 0.2139; 0.7923; 0.0104; 0.2678; 1.58; 0.03; 0.72; 0.00; 0.00; 0.00; 103.97; 1.17; 21.75; 0
127; 0.6470; 0.0151; 0.0130; 0.0036; -99.9900; 0.1215; 0.0199; 0.5071; 10.90; 0.15; 3.72; 7.21; 0.19; 5.87; 0.1814; 0.0085; 0.2154; 0.7911; 0.0104; 0.2642; 1.58; 0.03; 0.72; 0.00; 0.00; 0.00; 104.80; 1.15; 21.78; 0
128; 0.6380; 0.0152; 0.0090; 0.0030; -99.9900; 0.1411; 0.0212; 0.5344; 10.90; 0.14; 3.59; 7.11; 0.18; 5.83; 0.1782; 0.0085; 0.2142; 0.7925; 0.0106; 0.2682; 1.59; 0.03; 0.74; 0.00; 0.00; 0.00; 105.37; 1.14; 21.81; 0
129; 0.6220; 0.0153; 0.0160; 0.0040; -99.9900; 0.0862; 0.0213; 0.5304; 10.43; 0.14; 3.49; 6.68; 0.18; 5.61; 0.1725; 0.0085; 0.2131; 0.7963; 0.0109; 0.2708; 1.57; 0.03; 0.71; 0.00; 0.00; 0.00; 106.35; 1.11; 21.86; 0
130; 0.6060; 0.0155; 0.0160; 0.0040; -99.9900; 0.1421; 0.0214; 0.5274; 10.57; 0.14; 3.49; 6.57; 0.18; 5.70; 0.1700; 0.0087; 0.2148; 0.8035; 0.0108; 0.2650; 1.55; 0.03; 0.71; 0.00; 0.00; 0.00; 107.29; 1.09; 21.92; 0
131; 0.5940; 0.0155; 0.0120; 0.0034; -99.9900; 0.0718; 0.0215; 0.5234; 10.18; 0.14; 3.43; 6.20; 0.17; 5.52; 0.1692; 0.0088; 0.2150; 0.8038; 0.0110; 0.2684; 1.54; 0.03; 0.69; 0.00; 0.00; 0.00; 107.98; 1.08; 21.96; 0
132; 0.5810; 0.0156; 0.0130; 0.0036; -99.9900; 0.1230; 0.0222; 0.5342; 10.08; 0.13; 3.21; 6.03; 0.17; 5.41; 0.1681; 0.0088; 0.2132; 0.8021; 0.0113; 0.2728; 1.54; 0.03; 0.70; 0.00; 0.00; 0.00; 108.71; 1.07; 22.01; 0
133; 0.5690; 0.0157; 0.0120; 0.0034; -99.9900; 0.1095; 0.0228; 0.5437; 9.92; 0.14; 3.35; 5.81; 0.17; 5.40; 0.1672; 0.0090; 0.2146; 0.8047; 0.0113; 0.2696; 1.52; 0.03; 0.68; 0.00; 0.00; 0.00; 109.38; 1.05; 22.07; 0
134; 0.5510; 0.0157; 0.0180; 0.0042; -99.9900; 0.0911; 0.0229; 0.5383; 9.79; 0.14; 3.24; 5.58; 0.17; 5.30; 0.1618; 0.0091; 0.2124; 0.8104; 0.0114; 0.2674; 1.49; 0.03; 0.66; 0.00; 0.00; 0.00; 110.35; 1.04; 22.16; 0
135; 0.5400; 0.0158; 0.0120; 0.0034; -99.9900; 0.1332; 0.0226; 0.5250; 9.85; 0.14; 3.28; 5.49; 0.17; 5.35; 0.1614; 0.0092; 0.2143; 0.8079; 0.0116; 0.2704; 1.49; 0.03; 0.68; 0.00; 0.00; 0.00; 110.98; 1.03; 22.21; 0
136; 0.5270; 0.0158; 0.0140; 0.0037; -99.9900; 0.0990; 0.0232; 0.5332; 9.57; 0.14; 3.31; 5.21; 0.17; 5.24; 0.1605; 0.0094; 0.2165; 0.8089; 0.0120; 0.2755; 1.48; 0.03; 0.68; 0.00; 0.00; 0.00; 111.71; 1.02; 22.29; 0
137; 0.5170; 0.0158; 0.0100; 0.0031; -99.9900; 0.0844; 0.0235; 0.5354; 9.29; 0.14; 3.20; 4.96; 0.16; 5.09; 0.1554; 0.0094; 0.2136; 0.8173; 0.0120; 0.2723; 1.46; 0.03; 0.66; 0.00; 0.00; 0.00; 112.22; 1.01; 22.35; 0
138; 0.5040; 0.0158; 0.0130; 0.0036; -99.9900; 0.1074; 0.0230; 0.5172; 9.22; 0.14; 3.15; 4.80; 0.16; 5.03; 0.1565; 0.0095; 0.2129; 0.8155; 0.0122; 0.2749; 1.47; 0.03; 0.65; 0.00; 0.00; 0.00; 112.89; 1.00; 22.43; 138
139; 0.4750; 0.0158; 0.0290; 0.0053; -99.9900; 0.0795; 0.0244; 0.5316; 8.99; 0.14; 3.06; 4.45; 0.15; 4.85; 0.1505; 0.0096; 0.2083; 0.8170; 0.0125; 0.2723; 1.45; 0.03; 0.63; 0.00; 0.00; 0.00; 114.31; 0.98; 22.60; 138
140; 0.4590; 0.0158; 0.0160; 0.0040; -99.9900; 0.0856; 0.0254; 0.5452; 8.77; 0.14; 3.04; 4.21; 0.15; 4.74; 0.1532; 0.0098; 0.2092; 0.8138; 0.0129; 0.2754; 1.46; 0.03; 0.65; 0.00; 0.00; 0.00; 115.05; 0.97; 22.69; 138
141; 0.4470; 0.0157; 0.0130; 0.0036; -99.9900; 0.0768; 0.0249; 0.5257; 8.50; 0.14; 2.91; 3.97; 0.14; 4.57; 0.1561; 0.0099; 0.2090; 0.8115; 0.0132; 0.2781; 1.47; 0.03; 0.64; 0.00; 0.00; 0.00; 115.65; 0.96; 22.76; 138
142; 0.4320; 0.0157; 0.0140; 0.0037; -99.9900; 0.1305; 0.0268; 0.5562; 8.69; 0.15; 3.06; 3.92; 0.15; 4.67; 0.1533; 0.0100; 0.2075; 0.8169; 0.0131; 0.2718; 1.46; 0.03; 0.62; 0.00; 0.00; 0.00; 116.29; 0.95; 22.85; 138
143; 0.4130; 0.0156; 0.0200; 0.0044; -99.9900; 0.1472; 0.0276; 0.5614; 8.74; 0.15; 3.08; 3.79; 0.15; 4.65; 0.1598; 0.0104; 0.2112; 0.8112; 0.0135; 0.2738; 1.50; 0.03; 0.68; 0.00; 0.00; 0.00; 117.19; 0.94; 22.97; 138
144; 0.3940; 0.0155; 0.0170; 0.0041; -99.9900; 0.0706; 0.0254; 0.5041; 8.35; 0.14; 2.70; 3.48; 0.14; 4.34; 0.1515; 0.0105; 0.2077; 0.8178; 0.0137; 0.2718; 1.46; 0.03; 0.65; 0.00; 0.00; 0.00; 117.93; 0.93; 23.07; 138
145; 0.3770; 0.0153; 0.0160; 0.0040; -99.9900; 0.1422; 0.0275; 0.5344; 8.32; 0.14; 2.71; 3.34; 0.14; 4.28; 0.1499; 0.0107; 0.2084; 0.8241; 0.0137; 0.2668; 1.45; 0.03; 0.64; 0.00; 0.00; 0.00; 118.62; 0.92; 23.17; 138
146; 0.3680; 0.0153; 0.0090; 0.0030; -99.9900; 0.0630; 0.0264; 0.5055; 8.18; 0.15; 2.86; 3.17; 0.13; 4.24; 0.1484; 0.0111; 0.2121; 0.8260; 0.0142; 0.2733; 1.45; 0.03; 0.66; 0.00; 0.00; 0.00; 119.00; 0.92; 23.23; 138
147; 0.3530; 0.0151; 0.0140; 0.0037; -99.9900; 0.0887; 0.0301; 0.5647; 7.89; 0.14; 2.66; 2.95; 0.13; 4.03; 0.1486; 0.0113; 0.2126; 0.8224; 0.0147; 0.2765; 1.44; 0.03; 0.64; 0.00; 0.00; 0.00; 119.60; 0.91; 23.34; 138
148; 0.3340; 0.0149; 0.0190; 0.0043; -99.9900; 0.0657; 0.0301; 0.5495; 7.64; 0.15; 2.65; 2.74; 0.12; 3.87; 0.1452; 0.0115; 0.2106; 0.8237; 0.0157; 0.2863; 1.43; 0.03; 0.63; 0.00; 0.00; 0.00; 120.40; 0.91; 23.48; 138
149; 0.3220; 0.0148; 0.0130; 0.0036; -99.9900; 0.1166; 0.0291; 0.5215; 7.78; 0.16; 2.84; 2.67; 0.12; 3.93; 0.1416; 0.0116; 0.2085; 0.8233; 0.0158; 0.2841; 1.43; 0.04; 0.64; 0.00; 0.00; 0.00; 120.95; 0.90; 23.58; 138
150; 0.3010; 0.0145; 0.0200; 0.0044; -99.9900; 0.0569; 0.0296; 0.5141; 7.58; 0.15; 2.55; 2.47; 0.12; 3.71; 0.1425; 0.0122; 0.2113; 0.8255; 0.0162; 0.2813; 1.41; 0.04; 0.61; 0.00; 0.00; 0.00; 121.77; 0.89; 23.74; 138
151; 0.2880; 0.0143; 0.0140; 0.0037; -99.9900; 0.1351; 0.0322; 0.5481; 7.60; 0.15; 2.55; 2.37; 0.12; 3.66; 0.1445; 0.0124; 0.2112; 0.8232; 0.0169; 0.2875; 1.40; 0.03; 0.58; 0.00; 0.00; 0.00; 122.34; 0.89; 23.85; 138
152; 0.2740; 0.0141; 0.0140; 0.0037; -99.9900; 0.1012; 0.0319; 0.5289; 7.42; 0.15; 2.43; 2.20; 0.11; 3.52; 0.1424; 0.0126; 0.2094; 0.8163; 0.0179; 0.2970; 1.41; 0.04; 0.61; 0.00; 0.00; 0.00; 122.91; 0.89; 23.97; 138
153; 0.2660; 0.0140; 0.0110; 0.0033; -99.9900; 0.1338; 0.0333; 0.5422; 7.41; 0.16; 2.57; 2.13; 0.11; 3.51; 0.1463; 0.0132; 0.2149; 0.8217; 0.0177; 0.2891; 1.41; 0.04; 0.61; 0.00; 0.00; 0.00; 123.35; 0.88; 24.07; 138
154; 0.2410; 0.0135; 0.0230; 0.0047; -99.9900; 0.0746; 0.0343; 0.5329; 7.13; 0.15; 2.28; 1.91; 0.10; 3.24; 0.1432; 0.0139; 0.2164; 0.8204; 0.0190; 0.2942; 1.39; 0.04; 0.60; 0.00; 0.00; 0.00; 124.27; 0.88; 24.28; 138
155; 0.2320; 0.0133; 0.0080; 0.0028; -99.9900; 0.1211; 0.0352; 0.5374; 7.07; 0.14; 2.15; 1.81; 0.10; 3.14; 0.1366; 0.0137; 0.2081; 0.8385; 0.0173; 0.2635; 1.39; 0.04; 0.60; 0.00; 0.00; 0.00; 124.59; 0.87; 24.35; 138
156; 0.2180; 0.0131; 0.0120; 0.0034; -99.9900; 0.1203; 0.0382; 0.5642; 6.84; 0.16; 2.32; 1.65; 0.10; 3.01; 0.1304; 0.0137; 0.2018; 0.8475; 0.0173; 0.2556; 1.38; 0.04; 0.59; 0.00; 0.00; 0.00; 125.07; 0.87; 24.47; 138
157; 0.1960; 0.0126; 0.0220; 0.0046; -99.9900; 0.1449; 0.0398; 0.5634; 6.92; 0.17; 2.37; 1.54; 0.09; 2.95; 0.1370; 0.0148; 0.2065; 0.8429; 0.0186; 0.2603; 1.39; 0.04; 0.59; 0.00; 0.00; 0.00; 125.94; 0.87; 24.69; 138
158; 0.1840; 0.0123; 0.0120; 0.0034; -99.9900; 0.0420; 0.0390; 0.5298; 6.60; 0.15; 2.09; 1.39; 0.09; 2.72; 0.1310; 0.0149; 0.2022; 0.8346; 0.0211; 0.2858; 1.36; 0.04; 0.57; 0.00; 0.00; 0.00; 126.40; 0.87; 24.80; 138
159; 0.1720; 0.0119; 0.0120; 0.0034; -99.9900; 0.1309; 0.0462; 0.6083; 6.54; 0.17; 2.18; 1.29; 0.08; 2.63; 0.1283; 0.0152; 0.1995; 0.8303; 0.0222; 0.2905; 1.37; 0.04; 0.58; 0.00; 0.00; 0.00; 126.87; 0.86; 24.93; 138
160; 0.1640; 0.0117; 0.0080; 0.0028; -99.9900; 0.0701; 0.0450; 0.5766; 6.05; 0.15; 1.88; 1.13; 0.08; 2.37; 0.1155; 0.0146; 0.1864; 0.8553; 0.0201; 0.2575; 1.35; 0.04; 0.57; 0.00; 0.00; 0.00; 127.19; 0.86; 25.02; 138
161; 0.1470; 0.0112; 0.0170; 0.0041; -99.9900; 0.1084; 0.0472; 0.5727; 5.92; 0.17; 2.10; 1.01; 0.07; 2.25; 0.1250; 0.0162; 0.1970; 0.8461; 0.0221; 0.2684; 1.37; 0.05; 0.60; 0.00; 0.00; 0.00; 127.86; 0.86; 25.21; 138
162; 0.1340; 0.0108; 0.0130; 0.0036; -99.9900; 0.1404; 0.0500; 0.5835; 5.76; 0.16; 1.87; 0.92; 0.07; 2.10; 0.1120; 0.0167; 0.1938; 0.8587; 0.0237; 0.2749; 1.31; 0.05; 0.54; 0.00; 0.00; 0.00; 128.37; 0.86; 25.37; 138
163; 0.1250; 0.0105; 0.0090; 0.0030; -99.9900; 0.0590; 0.0469; 0.5246; 5.52; 0.18; 1.98; 0.83; 0.06; 1.98; 0.1079; 0.0170; 0.1904; 0.8710; 0.0232; 0.2595; 1.31; 0.05; 0.56; 0.00; 0.00; 0.00; 128.72; 0.86; 25.48; 138
164; 0.1170; 0.0102; 0.0070; 0.0026; -99.9900; 0.1060; 0.0491; 0.5307; 5.53; 0.17; 1.89; 0.76; 0.06; 1.90; 0.1075; 0.0177; 0.1911; 0.8663; 0.0240; 0.2591; 1.30; 0.05; 0.53; 0.00; 0.00; 0.00; 129.00; 0.86; 25.57; 138
165; 0.1040; 0.0097; 0.0130; 0.0036; -99.9900; 0.0949; 0.0533; 0.5465; 5.49; 0.19; 1.95; 0.70; 0.06; 1.81; 0.1027; 0.0179; 0.1825; 0.8590; 0.0265; 0.2699; 1.29; 0.05; 0.52; 0.00; 0.00; 0.00; 129.52; 0.86; 25.74; 138
166; 0.0940; 0.0092; 0.0100; 0.0031; -99.9900; 0.1562; 0.0599; 0.5871; 5.34; 0.19; 1.82; 0.63; 0.05; 1.70; 0.1061; 0.0193; 0.1869; 0.8635; 0.0266; 0.2575; 1.30; 0.05; 0.53; 0.00; 0.00; 0.00; 129.92; 0.86; 25.88; 138
167; 0.0820; 0.0087; 0.0110; 0.0033; -99.9900; 0.0602; 0.0643; 0.5854; 5.17; 0.23; 2.07; 0.54; 0.05; 1.59; 0.1098; 0.0208; 0.1880; 0.8723; 0.0265; 0.2402; 1.34; 0.07; 0.59; 0.00; 0.00; 0.00; 130.36; 0.86; 26.04; 138
168; 0.0710; 0.0081; 0.0110; 0.0033; -99.9900; 0.1441; 0.0639; 0.5459; 5.15; 0.20; 1.69; 0.49; 0.05; 1.46; 0.0923; 0.0211; 0.1781; 0.9046; 0.0240; 0.2021; 1.30; 0.07; 0.57; 0.00; 0.00; 0.00; 130.81; 0.86; 26.20; 138
169; 0.0620; 0.0076; 0.0090; 0.0030; -99.9900; 0.2009; 0.0791; 0.6228; 5.21; 0.23; 1.81; 0.43; 0.04; 1.40; 0.0947; 0.0228; 0.1794; 0.8885; 0.0281; 0.2212; 1.31; 0.07; 0.59; 0.00; 0.00; 0.00; 131.17; 0.86; 26.34; 138
170; 0.0550; 0.0072; 0.0070; 0.0026; -99.9900; 0.2662; 0.0888; 0.6585; 5.44; 0.22; 1.63; 0.40; 0.04; 1.36; 0.0960; 0.0254; 0.1886; 0.8796; 0.0333; 0.2468; 1.29; 0.08; 0.57; 0.00; 0.00; 0.00; 131.46; 0.86; 26.45; 138
171; 0.0510; 0.0070; 0.0040; 0.0020; -99.9900; 0.0740; 0.0789; 0.5636; 4.80; 0.24; 1.73; 0.33; 0.04; 1.18; 0.0967; 0.0265; 0.1889; 0.8925; 0.0315; 0.2250; 1.27; 0.07; 0.53; 0.00; 0.00; 0.00; 131.63; 0.86; 26.52; 138
172; 0.0440; 0.0065; 0.0070; 0.0026; -99.9900; 0.1425; 0.0826; 0.5482; 4.59; 0.24; 1.57; 0.29; 0.03; 1.06; 0.0867; 0.0266; 0.1767; 0.9028; 0.0337; 0.2235; 1.27; 0.08; 0.54; 0.00; 0.00; 0.00; 131.92; 0.86; 26.65; 138
173; 0.0320; 0.0056; 0.0110; 0.0033; -99.9900; 0.1743; 0.1220; 0.7116; 4.66; 0.30; 1.72; 0.23; 0.03; 0.96; 0.0479; 0.0190; 0.1075; 0.9565; 0.0216; 0.1221; 1.22; 0.09; 0.49; 0.00; 0.00; 0.00; 132.39; 0.86; 26.85; 138
174; 0.0270; 0.0051; 0.0050; 0.0022; -99.9900; 0.2196; 0.1000; 0.5294; 4.48; 0.19; 0.98; 0.20; 0.03; 0.83; 0.0570; 0.0243; 0.1265; 0.9537; 0.0233; 0.1208; 1.22; 0.10; 0.51; 0.00; 0.00; 0.00; 132.60; 0.86; 26.95; 138
175; 0.0240; 0.0048; 0.0030; 0.0017; -99.9900; 0.1888; 0.1049; 0.5140; 4.63; 0.27; 1.35; 0.18; 0.03; 0.81; 0.0549; 0.0234; 0.1148; 0.9694; 0.0143; 0.0701; 1.29; 0.13; 0.62; 0.00; 0.00; 0.00; 132.73; 0.86; 27.01; 138
176; 0.0200; 0.0044; 0.0040; 0.0020; -99.9900; 0.0794; 0.0823; 0.3860; 4.35; 0.22; 0.99; 0.16; 0.02; 0.71; 0.0560; 0.0278; 0.1244; 0.9600; 0.0184; 0.0821; 1.25; 0.12; 0.55; 0.00; 0.00; 0.00; 132.91; 0.86; 27.09; 138
177; 0.0190; 0.0043; 0.0010; 0.0010; -99.9900; 0.3303; 0.1267; 0.5664; 4.42; 0.26; 1.12; 0.15; 0.02; 0.71; 0.0886; 0.0374; 0.1628; 0.9184; 0.0367; 0.1600; 1.37; 0.16; 0.68; 0.00; 0.00; 0.00; 132.95; 0.86; 27.11; 138
178; 0.0170; 0.0041; 0.0030; 0.0017; -99.9900; -0.0961; 0.1532; 0.6128; 3.82; 0.38; 1.55; 0.12; 0.02; 0.60; 0.1272; 0.0546; 0.2250; 0.8382; 0.0744; 0.3069; 1.47; 0.21; 0.87; 0.00; 0.00; 0.00; 133.09; 0.87; 27.19; 138
179; 0.0120; 0.0034; 0.0030; 0.0017; -99.9900; 0.1767; 0.1104; 0.3824; 4.42; 0.23; 0.79; 0.10; 0.02; 0.55; 0.0541; 0.0406; 0.1405; 0.9208; 0.0632; 0.2189; 1.17; 0.11; 0.39; 0.00; 0.00; 0.00; 133.23; 0.87; 27.26; 138
180; 0.0110; 0.0033; 0.0010; 0.0010; -99.9900; 0.2384; 0.1607; 0.5567; 4.27; 0.52; 1.74; 0.09; 0.02; 0.53; 0.0944; 0.0512; 0.1697; 0.9167; 0.0626; 0.2075; 1.27; 0.14; 0.47; 0.00; 0.00; 0.00; 133.28; 0.87; 27.29; 138
181; 0.0090; 0.0030; 0.0020; 0.0014; -99.9900; 0.3207; 0.1649; 0.5213; 4.22; 0.46; 1.39; 0.08; 0.01; 0.47; 0.1065; 0.0558; 0.1675; 0.8611; 0.0754; 0.2261; 1.33; 0.17; 0.50; 0.00; 0.00; 0.00; 133.37; 0.87; 27.35; 138
182; 0.0080; 0.0028; 0.0000; 0.0000; -99.9900; 0.1733; 0.1334; 0.3772; 4.25; 0.25; 0.71; 0.07; 0.01; 0.45; 0.0673; 0.0451; 0.1276; 0.9188; 0.0550; 0.1557; 1.25; 0.16; 0.46; 0.00; 0.00; 0.00; 133.37; 0.87; 27.35; 138
183; 0.0070; 0.0026; 0.0010; 0.0010; -99.9900; 0.3377; 0.2596; 0.6868; 4.29; 0.68; 1.80; 0.07; 0.01; 0.45; 0.0000; 0.0000; 0.0000; 1.0000; 0.0000; 0.0000; 1.00; 0.00; 0.00; 0.00; 0.00; 0.00; 133.42; 0.87; 27.38; 138
184; 0.0070; 0.0026; 0.0000; 0.0000; -99.9900; -0.3121; 0.0610; 0.1613; 3.00; 0.38; 1.00; 0.05; 0.01; 0.31; 0.0000; 0.0000; 0.0000; 1.0000; 0.0000; 0.0000; 1.00; 0.00; 0.00; 0.00; 0.00; 0.00; 133.42; 0.87; 27.38; 138
185; 0.0040; 0.0020; 0.0030; 0.0017; -99.9900; 0.4350; 0.1784; 0.3990; 3.25; 0.48; 0.96; 0.05; 0.01; 0.29; 0.0000; 0.0000; 0.0000; 1.0000; 0.0000; 0.0000; 1.00; 0.00; 0.00; 0.00; 0.00; 0.00; 133.58; 0.87; 27.48; 138
186; 0.0030; 0.0017; 0.0010; 0.0010; -99.9900; 0.1488; 0.2335; 0.4044; 3.00; 0.58; 1.00; 0.04; 0.01; 0.25; 0.0000; 0.0000; 0.0000; 1.0000; 0.0000; 0.0000; 1.00; 0.00; 0.00; 0.00; 0.00; 0.00; 133.63; 0.87; 27.52; 138
187; 0.0030; 0.0017; 0.0000; 0.0000; -99.9900; -0.1352; 0.1352; 0.2341; 2.67; 0.67; 1.15; 0.04; 0.01; 0.24; 0.0000; 0.0000; 0.0000; 1.0000; 0.0000; 0.0000; 1.00; 0.00; 0.00; 0.00; 0.00; 0.00; 133.63; 0.87; 27.52; 138
188; 0.0030; 0.0017; 0.0000; 0.0000; -99.9900; 0.4176; 0.2123; 0.3678; 2.00; 0.00; 0.00; 0.04; 0.01; 0.21; 0.0000; 0.0000; 0.0000; 1.0000; 0.0000; 0.0000; 1.00; 0.00; 0.00; 0.00; 0.00; 0.00; 133.63; 0.87; 27.52; 138
189; 0.0010; 0.0010; 0.0020; 0.0014; -99.9900; 0.6931; 0.6931; 0.9803; 2.00; 0.00; 0.00; 0.04; 0.01; 0.19; 0.0000; 0.0000; 0.0000; 1.0000; 0.0000; 0.0000; 1.00; 0.00; 0.00; 0.00; 0.00; 0.00; 133.74; 0.87; 27.60; 138
190; 0.0020; 0.0014; 0.0000; 0.0000; -99.9900; 1.0986; 1.2069; 1.2069; 2.50; 0.50; 0.71; 0.03; 0.01; 0.19; 0.3125; 0.3125; 0.4419; 0.7500; 0.2500; 0.3536; 2.00; 1.00; 1.41; 0.00; 0.00; 0.00; 133.74; 0.87; 27.60; 138
191; 0.0020; 0.0014; 0.0000; 0.0000; -99.9900; 0.0000; 0.0000; 0.0000; 2.50; 0.50; 0.71; 0.02; 0.01; 0.18; 0.3125; 0.3125; 0.4419; 0.7500; 0.2500; 0.3536; 2.00; 1.00; 1.41; 0.00; 0.00; 0.00; 133.74; 0.87; 27.60; 138
192; 0.0010; 0.0010; 0.0000; 0.0000; -99.9900; 0.6931; 0.4055; 0.5734; 2.00; 0.00; 0.00; 0.03; 0.01; 0.19; 0.0000; 0.0000; 0.0000; 1.0000; 0.0000; 0.0000; 1.00; 0.00; 0.00; 0.00; 0.00; 0.00; 133.74; 0.87; 27.60; 138
193; 0.0010; 0.0010; 0.0000; 0.0000; -99.9900; 0.0000; 0.0000; 0.0000; 2.00; 0.00; 0.00; 0.03; 0.01; 0.18; 0.0000; 0.0000; 0.0000; 1.0000; 0.0000; 0.0000; 1.00; 0.00; 0.00; 0.00; 0.00; 0.00; 133.74; 0.87; 27.60; 138
194; 0.0000; 0.0000; 0.0010; 0.0010; -99.9900; 0.9163; 0.8396; 0.8396; 0.00; 0.00; 0.00; 0.03; 0.01; 0.18; 0.0000; 0.0000; 0.0000; 1.0000; 0.0000; 0.0000; 0.00; 0.00; 0.00; 0.00; 0.00; 0.00; 133.80; 0.87; 27.65; 138
195; 0.0000; 0.0000; 0.0000; 0.0000; -99.9900;      0;      0;      0; 0.00; 0.00; 0.00; 0.03; 0.01; 0.18; 0.0000; 0.0000; 0.0000; 1.0000; 0.0000; 0.0000; 0.00; 0.00; 0.00; 0.00; 0.00; 0.00; 133.80; 0.87; 27.65; 138
196; 0.0000; 0.0000; 0.0000; 0.0000; -99.9900;      0;      0;      0; 0.00; 0.00; 0.00; 0.03; 0.01; 0.17; 0.0000; 0.0000; 0.0000; 1.0000; 0.0000; 0.0000; 0.00; 0.00; 0.00; 0.00; 0.00; 0.00; 133.80; 0.87; 27.65; 138
197; 0.0000; 0.0000; 0.0000; 0.0000; -99.9900;      0;      0;      0; 0.00; 0.00; 0.00; 0.03; 0.01; 0.17; 0.0000; 0.0000; 0.0000; 1.0000; 0.0000; 0.0000; 0.00; 0.00; 0.00; 0.00; 0.00; 0.00; 133.80; 0.87; 27.65; 138
198; 0.0000; 0.0000; 0.0000; 0.0000; -99.9900;      0;      0;      0; 0.00; 0.00; 0.00; 0.03; 0.01; 0.18; 0.0000; 0.0000; 0.0000; 1.0000; 0.0000; 0.0000; 0.00; 0.00; 0.00; 0.00; 0.00; 0.00; 133.80; 0.87; 27.65; 138
199; 0.0000; 0.0000; 0.0000; 0.0000; -99.9900;      0;      0;      0; 0.00; 0.00; 0.00; 0.02; 0.00; 0.15; 0.0000; 0.0000; 0.0000; 1.0000; 0.0000; 0.0000; 0.00; 0.00; 0.00; 0.00; 0.00; 0.00; 133.80; 0.87; 27.65; 138
200; 0.0000; 0.0000; 0.0000; 0.0000; -99.9900;      0;      0;      0; 0.00; 0.00; 0.00; 0.02; 0.00; 0.13; 0.0000; 0.0000; 0.0000; 1.0000; 0.0000; 0.0000; 0.00; 0.00; 0.00; 0.00; 0.00; 0.00; 133.80; 0.87; 27.65; 138
Population 8: Waimea_Valley
0; 1.0000; 0.0000; 0.0000; 0.0000; -99.9900;      0;      0;      0; 21.00; 0.00; 0.00; 21.00; 0.00; 0.00; 0.9762; 0.0000; 0.0000; 0.0000; 0.0000; 0.0000; 42.00; 0.00; 0.00; 0.00; 0.00; 0.00; 0.00; 0.00; 0.00; 0
1; 0.9920; 0.0028; 0.0080; 0.0028; -99.9900; -0.3220; 0.0046; 0.1468; 14.79; 0.09; 2.77; 14.67; 0.10; 3.03; 0.9639; 0.0005; 0.0165; 0.0000; 0.0000; 0.0000; 29.57; 0.18; 5.54; 0.00; 0.00; 0.00; 1.00; 0.00; 0.00; 0
2; 0.9860; 0.0037; 0.0060; 0.0024; -99.9900; 0.5885; 0.0165; 0.5204; 22.79; 0.29; 9.10; 22.49; 0.30; 9.38; 0.9425; 0.0007; 0.0234; 0.0000; 0.0000; 0.0000; 23.59; 0.17; 5.42; 0.00; 0.00; 0.00; 1.43; 0.14; 0.51; 0
3; 0.9690; 0.0055; 0.0170; 0.0041; -99.9900; 0.0289; 0.0137; 0.4295; 21.06; 0.26; 8.14; 20.44; 0.28; 8.73; 0.9276; 0.0010; 0.0314; 0.0000; 0.0000; 0.0000; 20.01; 0.17; 5.20; 0.00; 0.00; 0.00; 2.29; 0.16; 0.86; 0
4; 0.9580; 0.0063; 0.0110; 0.0033; -99.9900; 0.2155; 0.0170; 0.5274; 22.19; 0.31; 9.52; 21.29; 0.32; 10.26; 0.9116; 0.0012; 0.0384; 0.0097; 0.0009; 0.0292; 17.14; 0.16; 4.87; 0.00; 0.00; 0.00; 2.74; 0.16; 1.06; 0
5; 0.9450; 0.0072; 0.0140; 0.0037; -99.9900; 0.1457; 0.0170; 0.5253; 21.57; 0.29; 8.83; 20.44; 0.31; 9.78; 0.8967; 0.0014; 0.0444; 0.0219; 0.0016; 0.0489; 15.06; 0.14; 4.46; 0.00; 0.00; 0.00; 3.30; 0.18; 1.35; 0
6; 0.9330; 0.0079; 0.0120; 0.0034; -99.9900; 0.1710; 0.0169; 0.5175; 21.63; 0.30; 9.30; 20.26; 0.33; 10.35; 0.8813; 0.0017; 0.0520; 0.0339; 0.0020; 0.0608; 13.42; 0.13; 4.04; 0.00; 0.00; 0.00; 3.78; 0.19; 1.60; 0
7; 0.9190; 0.0086; 0.0140; 0.0037; -99.9900; 0.1716; 0.0170; 0.5167; 21.66; 0.30; 8.96; 20.00; 0.32; 10.27; 0.8672; 0.0019; 0.0581; 0.0462; 0.0023; 0.0688; 12.13; 0.12; 3.70; 0.00; 0.00; 0.00; 4.33; 0.21; 1.90; 0
8; 0.9110; 0.0090; 0.0090; 0.0030; -99.9900; 0.1689; 0.0171; 0.5174; 21.82; 0.30; 9.01; 19.96; 0.33; 10.46; 0.8531; 0.0020; 0.0607; 0.0585; 0.0024; 0.0735; 11.01; 0.11; 3.40; 0.00; 0.00; 0.00; 4.69; 0.22; 2.11; 0
9; 0.9000; 0.0095; 0.0110; 0.0033; -99.9900; 0.1327; 0.0171; 0.5149; 21.49; 0.30; 9.14; 19.43; 0.34; 10.66; 0.8391; 0.0022; 0.0673; 0.0775; 0.0030; 0.0900; 10.19; 0.10; 3.14; 0.00; 0.00; 0.00; 5.16; 0.24; 2.40; 0
10; 0.8930; 0.0098; 0.0060; 0.0024; -99.9900; 0.1549; 0.0165; 0.4934; 21.70; 0.30; 9.05; 19.45; 0.34; 10.75; 0.8266; 0.0023; 0.0688; 0.0916; 0.0033; 0.0991; 9.47; 0.10; 2.89; 0.00; 0.00; 0.00; 5.43; 0.25; 2.59; 0
11; 0.8850; 0.0101; 0.0080; 0.0028; -99.9900; 0.1541; 0.0170; 0.5088; 21.65; 0.32; 9.43; 19.23; 0.35; 11.14; 0.8107; 0.0025; 0.0746; 0.1091; 0.0037; 0.1104; 8.76; 0.09; 2.76; 0.00; 0.00; 0.00; 5.81; 0.27; 2.87; 0
12; 0.8720; 0.0106; 0.0130; 0.0036; -99.9900; 0.1267; 0.0168; 0.4980; 21.00; 0.30; 8.85; 18.38; 0.34; 10.73; 0.7944; 0.0028; 0.0833; 0.1250; 0.0040; 0.1179; 8.19; 0.09; 2.62; 0.00; 0.00; 0.00; 6.43; 0.29; 3.30; 0
13; 0.8630; 0.0109; 0.0080; 0.0028; -99.9900; 0.1792; 0.0173; 0.5093; 21.21; 0.31; 9.10; 18.37; 0.35; 11.06; 0.7806; 0.0033; 0.0959; 0.1402; 0.0044; 0.1298; 7.70; 0.08; 2.48; 0.00; 0.00; 0.00; 6.82; 0.30; 3.56; 0
14; 0.8540; 0.0112; 0.0120; 0.0034; -99.9900; 0.1690; 0.0174; 0.5097; 21.31; 0.32; 9.28; 18.28; 0.36; 11.30; 0.7669; 0.0035; 0.1011; 0.1545; 0.0048; 0.1396; 7.25; 0.08; 2.34; 0.00; 0.00; 0.00; 7.40; 0.32; 3.93; 0
15; 0.8420; 0.0115; 0.0110; 0.0033; -99.9900; 0.1739; 0.0178; 0.5185; 21.74; 0.31; 9.03; 18.38; 0.36; 11.37; 0.7533; 0.0036; 0.1031; 0.1686; 0.0050; 0.1438; 6.83; 0.08; 2.22; 0.00; 0.00; 0.00; 7.92; 0.34; 4.26; 0
16; 0.8330; 0.0118; 0.0100; 0.0031; -99.9900; 0.1477; 0.0180; 0.5219; 21.31; 0.33; 9.59; 17.82; 0.37; 11.73; 0.7396; 0.0037; 0.1079; 0.1847; 0.0052; 0.1514; 6.46; 0.07; 2.09; 0.00; 0.00; 0.00; 8.39; 0.35; 4.55; 0
17; 0.8230; 0.0121; 0.0100; 0.0031; -99.9900; 0.1753; 0.0187; 0.5385; 21.61; 0.33; 9.51; 17.86; 0.37; 11.84; 0.7286; 0.0040; 0.1143; 0.1948; 0.0056; 0.1597; 6.20; 0.07; 2.01; 0.00; 0.00; 0.00; 8.87; 0.36; 4.84; 0
18; 0.8170; 0.0122; 0.0050; 0.0022; -99.9900; 0.1623; 0.0179; 0.5111; 21.31; 0.32; 9.23; 17.48; 0.37; 11.63; 0.7158; 0.0043; 0.1224; 0.2081; 0.0058; 0.1662; 5.90; 0.07; 1.93; 0.00; 0.00; 0.00; 9.12; 0.37; 5.00; 0
19; 0.8070; 0.0125; 0.0120; 0.0034; -99.9900; 0.1738; 0.0185; 0.5272; 21.38; 0.32; 9.11; 17.34; 0.37; 11.64; 0.7030; 0.0045; 0.1273; 0.2256; 0.0061; 0.1728; 5.68; 0.07; 1.90; 0.00; 0.00; 0.00; 9.72; 0.38; 5.39; 0
20; 0.7950; 0.0128; 0.0120; 0.0034; -99.9900; 0.1417; 0.0182; 0.5147; 20.77; 0.31; 8.84; 16.60; 0.36; 11.39; 0.6927; 0.0046; 0.1297; 0.2427; 0.0063; 0.1786; 5.46; 0.06; 1.81; 0.00; 0.00; 0.00; 10.31; 0.40; 5.76; 0
21; 0.7840; 0.0130; 0.0100; 0.0031; -99.9900; 0.1878; 0.0178; 0.5009; 21.44; 0.32; 9.09; 16.91; 0.37; 11.82; 0.6822; 0.0048; 0.1335; 0.2506; 0.0064; 0.1787; 5.28; 0.06; 1.73; 0.00; 0.00; 0.00; 10.80; 0.41; 6.05; 0
22; 0.7720; 0.0133; 0.0130; 0.0036; -99.9900; 0.1380; 0.0182; 0.5088; 21.37; 0.33; 9.28; 16.60; 0.38; 11.99; 0.6710; 0.0050; 0.1395; 0.2639; 0.0066; 0.1822; 5.08; 0.06; 1.75; 0.00; 0.00; 0.00; 11.43; 0.42; 6.42; 0
23; 0.7590; 0.0135; 0.0120; 0.0034; -99.9900; 0.1769; 0.0192; 0.5315; 21.17; 0.33; 9.22; 16.17; 0.38; 11.98; 0.6584; 0.0052; 0.1424; 0.2804; 0.0068; 0.1869; 4.87; 0.06; 1.67; 0.00; 0.00; 0.00; 12.00; 0.43; 6.74; 0
24; 0.7400; 0.0139; 0.0190; 0.0043; -99.9900; 0.1498; 0.0183; 0.5007; 21.31; 0.34; 9.31; 15.89; 0.39; 12.18; 0.6515; 0.0052; 0.1415; 0.2817; 0.0068; 0.1854; 4.74; 0.06; 1.62; 0.00; 0.00; 0.00; 12.86; 0.44; 7.20; 0
25; 0.7260; 0.0141; 0.0150; 0.0038; -99.9900; 0.1521; 0.0191; 0.5162; 21.17; 0.34; 9.28; 15.50; 0.38; 12.17; 0.6450; 0.0052; 0.1406; 0.2880; 0.0069; 0.1862; 4.59; 0.06; 1.58; 0.00; 0.00; 0.00; 13.52; 0.45; 7.53; 0
26; 0.7140; 0.0143; 0.0140; 0.0037; -99.9900; 0.1846; 0.0189; 0.5082; 21.51; 0.35; 9.32; 15.49; 0.39; 12.37; 0.6354; 0.0053; 0.1414; 0.2952; 0.0069; 0.1843; 4.45; 0.06; 1.52; 0.00; 0.00; 0.00; 14.12; 0.46; 7.81; 0
27; 0.7060; 0.0144; 0.0090; 0.0030; -99.9900; 0.1110; 0.0185; 0.4946; 20.67; 0.35; 9.34; 14.71; 0.38; 12.13; 0.6250; 0.0054; 0.1441; 0.3058; 0.0073; 0.1930; 4.35; 0.06; 1.51; 0.00; 0.00; 0.00; 14.50; 0.46; 8.00; 0
28; 0.6940; 0.0146; 0.0120; 0.0034; -99.9900; 0.1765; 0.0200; 0.5302; 21.06; 0.36; 9.39; 14.74; 0.39; 12.34; 0.6166; 0.0057; 0.1491; 0.3187; 0.0076; 0.2009; 4.28; 0.06; 1.51; 0.00; 0.00; 0.00; 15.02; 0.47; 8.27; 0
29; 0.6820; 0.0147; 0.0120; 0.0034; -99.9900; 0.1521; 0.0199; 0.5211; 21.22; 0.37; 9.64; 14.59; 0.40; 12.57; 0.6047; 0.0060; 0.1559; 0.3270; 0.0081; 0.2116; 4.18; 0.05; 1.42; 0.00; 0.00; 0.00; 15.54; 0.47; 8.53; 0
30; 0.6770; 0.0148; 0.0060; 0.0024; -99.9900; 0.1462; 0.0197; 0.5139; 20.80; 0.37; 9.53; 14.20; 0.39; 12.37; 0.5988; 0.0058; 0.1519; 0.3356; 0.0079; 0.2052; 4.07; 0.05; 1.38; 0.00; 0.00; 0.00; 15.80; 0.48; 8.67; 0
31; 0.6710; 0.0149; 0.0080; 0.0028; -99.9900; 0.1969; 0.0199; 0.5160; 21.38; 0.37; 9.65; 14.45; 0.40; 12.69; 0.5898; 0.0060; 0.1563; 0.3485; 0.0081; 0.2086; 3.99; 0.05; 1.36; 0.00; 0.00; 0.00; 16.16; 0.48; 8.87; 0
32; 0.6700; 0.0149; 0.0040; 0.0020; -99.9900; 0.1634; 0.0199; 0.5152; 21.25; 0.36; 9.33; 14.33; 0.39; 12.48; 0.5797; 0.0063; 0.1623; 0.3645; 0.0083; 0.2141; 3.92; 0.05; 1.36; 0.00; 0.00; 0.00; 16.34; 0.49; 8.98; 0
33; 0.6640; 0.0149; 0.0080; 0.0028; -99.9900; 0.1575; 0.0202; 0.5209; 20.96; 0.35; 9.07; 14.01; 0.39; 12.26; 0.5713; 0.0065; 0.1664; 0.3687; 0.0084; 0.2175; 3.81; 0.05; 1.35; 0.00; 0.00; 0.00; 16.72; 0.49; 9.22; 0
34; 0.6560; 0.0150; 0.0090; 0.0030; -99.9900; 0.1453; 0.0200; 0.5144; 21.09; 0.36; 9.32; 13.93; 0.39; 12.45; 0.5620; 0.0067; 0.1721; 0.3741; 0.0087; 0.2229; 3.75; 0.05; 1.33; 0.00; 0.00; 0.00; 17.15; 0.50; 9.50; 0
35; 0.6490; 0.0151; 0.0070; 0.0026; -99.9900; 0.1715; 0.0210; 0.5359; 21.07; 0.37; 9.52; 13.75; 0.40; 12.57; 0.5538; 0.0067; 0.1713; 0.3878; 0.0087; 0.2209; 3.69; 0.05; 1.32; 0.00; 0.00; 0.00; 17.49; 0.51; 9.72; 0
36; 0.6410; 0.0152; 0.0100; 0.0031; -99.9900; 0.1570; 0.0208; 0.5298; 20.90; 0.38; 9.71; 13.49; 0.40; 12.60; 0.5410; 0.0069; 0.1744; 0.4022; 0.0088; 0.2234; 3.62; 0.05; 1.30; 0.00; 0.00; 0.00; 17.98; 0.52; 10.04; 0
37; 0.6330; 0.0152; 0.0070; 0.0026; -99.9900; 0.1622; 0.0201; 0.5069; 20.81; 0.37; 9.33; 13.27; 0.39; 12.39; 0.5326; 0.0069; 0.1745; 0.4133; 0.0088; 0.2221; 3.52; 0.05; 1.28; 0.00; 0.00; 0.00; 18.33; 0.52; 10.27; 0
38; 0.6240; 0.0153; 0.0080; 0.0028; -99.9900; 0.1466; 0.0204; 0.5124; 20.54; 0.37; 9.30; 12.91; 0.39; 12.28; 0.5209; 0.0072; 0.1794; 0.4251; 0.0091; 0.2276; 3.42; 0.05; 1.26; 0.00; 0.00; 0.00; 18.73; 0.53; 10.54; 0
39; 0.6160; 0.0154; 0.0080; 0.0028; -99.9900; 0.1937; 0.0218; 0.5438; 21.12; 0.38; 9.42; 13.11; 0.40; 12.56; 0.5086; 0.0075; 0.1853; 0.4397; 0.0094; 0.2329; 3.36; 0.05; 1.28; 0.00; 0.00; 0.00; 19.14; 0.54; 10.81; 0
40; 0.6100; 0.0154; 0.0070; 0.0026; -99.9900; 0.1555; 0.0209; 0.5170; 20.67; 0.37; 9.25; 12.70; 0.39; 12.32; 0.4973; 0.0076; 0.1882; 0.4527; 0.0096; 0.2377; 3.26; 0.05; 1.24; 0.00; 0.00; 0.00; 19.50; 0.55; 11.06; 0
41; 0.6050; 0.0155; 0.0060; 0.0024; -99.9900; 0.1957; 0.0205; 0.5050; 20.90; 0.37; 9.02; 12.74; 0.39; 12.31; 0.4928; 0.0077; 0.1896; 0.4567; 0.0096; 0.2370; 3.23; 0.05; 1.21; 0.00; 0.00; 0.00; 19.81; 0.55; 11.28; 0
42; 0.6010; 0.0155; 0.0040; 0.0020; -99.9900; 0.1291; 0.0196; 0.4821; 20.81; 0.37; 9.11; 12.60; 0.39; 12.32; 0.4853; 0.0079; 0.1928; 0.4628; 0.0099; 0.2429; 3.15; 0.05; 1.18; 0.00; 0.00; 0.00; 20.02; 0.56; 11.43; 0
43; 0.5970; 0.0155; 0.0050; 0.0022; -99.9900; 0.2190; 0.0215; 0.5267; 21.94; 0.39; 9.44; 13.19; 0.41; 12.92; 0.4783; 0.0078; 0.1913; 0.4712; 0.0101; 0.2468; 3.14; 0.05; 1.24; 0.00; 0.00; 0.00; 20.29; 0.57; 11.63; 0
44; 0.5870; 0.0156; 0.0080; 0.0028; -99.9900; 0.1369; 0.0208; 0.5077; 21.55; 0.38; 9.27; 12.75; 0.40; 12.67; 0.4714; 0.0081; 0.1956; 0.4782; 0.0103; 0.2494; 3.10; 0.05; 1.21; 0.00; 0.00; 0.00; 20.73; 0.58; 11.96; 0
45; 0.5800; 0.0156; 0.0070; 0.0026; -99.9900; 0.1199; 0.0207; 0.5003; 20.67; 0.36; 8.66; 12.09; 0.38; 12.06; 0.4614; 0.0081; 0.1957; 0.4932; 0.0101; 0.2435; 3.03; 0.05; 1.19; 0.00; 0.00; 0.00; 21.12; 0.59; 12.25; 0
46; 0.5750; 0.0156; 0.0060; 0.0024; -99.9900; 0.1806; 0.0222; 0.5350; 21.41; 0.40; 9.50; 12.40; 0.40; 12.72; 0.4535; 0.0084; 0.2015; 0.5090; 0.0105; 0.2513; 3.00; 0.05; 1.19; 0.00; 0.00; 0.00; 21.46; 0.59; 12.50; 0
47; 0.5640; 0.0157; 0.0120; 0.0034; -99.9900; 0.1512; 0.0212; 0.5061; 21.64; 0.40; 9.53; 12.31; 0.41; 12.81; 0.4512; 0.0084; 0.1994; 0.5103; 0.0103; 0.2441; 2.97; 0.05; 1.18; 0.00; 0.00; 0.00; 22.13; 0.61; 13.00; 0
48; 0.5600; 0.0157; 0.0050; 0.0022; -99.9900; 0.1768; 0.0217; 0.5150; 21.77; 0.39; 9.29; 12.30; 0.40; 12.76; 0.4463; 0.0086; 0.2026; 0.5146; 0.0105; 0.2473; 2.89; 0.05; 1.13; 0.00; 0.00; 0.00; 22.42; 0.62; 13.20; 0
49; 0.5530; 0.0157; 0.0100; 0.0031; -99.9900; 0.1083; 0.0208; 0.4908; 21.13; 0.42; 9.90; 11.80; 0.40; 12.74; 0.4377; 0.0087; 0.2041; 0.5180; 0.0108; 0.2530; 2.85; 0.05; 1.12; 0.00; 0.00; 0.00; 22.98; 0.63; 13.61; 0
50; 0.5390; 0.0158; 0.0130; 0.0036; -99.9900; 0.1683; 0.0219; 0.5119; 21.23; 0.40; 9.30; 11.56; 0.40; 12.50; 0.4338; 0.0089; 0.2065; 0.5249; 0.0110; 0.2562; 2.82; 0.05; 1.10; 0.00; 0.00; 0.00; 23.71; 0.64; 14.12; 0
51; 0.5380; 0.0158; 0.0020; 0.0014; -99.9900; 0.1992; 0.0212; 0.4932; 21.61; 0.40; 9.25; 11.73; 0.40; 12.64; 0.4230; 0.0090; 0.2095; 0.5392; 0.0111; 0.2580; 2.75; 0.05; 1.08; 0.00; 0.00; 0.00; 23.82; 0.64; 14.20; 0
52; 0.5370; 0.0158; 0.0020; 0.0014; -99.9900; 0.1559; 0.0209; 0.4852; 21.60; 0.41; 9.46; 11.69; 0.40; 12.73; 0.4130; 0.0091; 0.2097; 0.5466; 0.0112; 0.2597; 2.71; 0.05; 1.08; 0.00; 0.00; 0.00; 23.94; 0.65; 14.29; 0
53; 0.5310; 0.0158; 0.0070; 0.0026; -99.9900; 0.1389; 0.0221; 0.5112; 20.99; 0.38; 8.82; 11.25; 0.39; 12.21; 0.4091; 0.0092; 0.2122; 0.5496; 0.0115; 0.2644; 2.67; 0.05; 1.08; 0.00; 0.00; 0.00; 24.35; 0.66; 14.60; 0
54; 0.5260; 0.0158; 0.0060; 0.0024; -99.9900; 0.1596; 0.0217; 0.5004; 21.12; 0.38; 8.76; 11.20; 0.39; 12.23; 0.4050; 0.0092; 0.2101; 0.5547; 0.0113; 0.2596; 2.67; 0.05; 1.09; 0.00; 0.00; 0.00; 24.70; 0.66; 14.86; 54
55; 0.5180; 0.0158; 0.0070; 0.0026; -99.9900; 0.1565; 0.0216; 0.4926; 21.12; 0.40; 9.01; 11.05; 0.39; 12.30; 0.4032; 0.0093; 0.2126; 0.5564; 0.0114; 0.2600; 2.63; 0.05; 1.07; 0.00; 0.00; 0.00; 25.12; 0.67; 15.18; 54
56; 0.5110; 0.0158; 0.0080; 0.0028; -99.9900; 0.1355; 0.0217; 0.4926; 20.96; 0.41; 9.35; 10.83; 0.39; 12.34; 0.3933; 0.0094; 0.2136; 0.5693; 0.0115; 0.2591; 2.60; 0.05; 1.05; 0.00; 0.00; 0.00; 25.60; 0.68; 15.54; 54
57; 0.5010; 0.0158; 0.0080; 0.0028; -99.9900; 0.1757; 0.0228; 0.5115; 21.38; 0.41; 9.26; 10.84; 0.39; 12.45; 0.3877; 0.0096; 0.2143; 0.5821; 0.0113; 0.2528; 2.51; 0.04; 1.00; 0.00; 0.00; 0.00; 26.08; 0.70; 15.89; 54
58; 0.4980; 0.0158; 0.0050; 0.0022; -99.9900; 0.1705; 0.0239; 0.5335; 21.05; 0.41; 9.08; 10.60; 0.39; 12.24; 0.3823; 0.0097; 0.2154; 0.5859; 0.0117; 0.2602; 2.48; 0.04; 0.98; 0.00; 0.00; 0.00; 26.38; 0.70; 16.12; 54
59; 0.4930; 0.0158; 0.0050; 0.0022; -99.9900; 0.1692; 0.0224; 0.4993; 21.49; 0.42; 9.24; 10.70; 0.39; 12.47; 0.3780; 0.0098; 0.2176; 0.5895; 0.0118; 0.2611; 2.48; 0.05; 1.02; 0.00; 0.00; 0.00; 26.69; 0.71; 16.35; 54
60; 0.4850; 0.0158; 0.0080; 0.0028; -99.9900; 0.1812; 0.0226; 0.4998; 21.92; 0.43; 9.43; 10.73; 0.40; 12.71; 0.3721; 0.0099; 0.2176; 0.5958; 0.0119; 0.2617; 2.48; 0.05; 1.01; 0.00; 0.00; 0.00; 27.18; 0.72; 16.72; 54
61; 0.4810; 0.0158; 0.0050; 0.0022; -99.9900; 0.1222; 0.0228; 0.5020; 21.32; 0.41; 9.10; 10.35; 0.39; 12.32; 0.3669; 0.0098; 0.2144; 0.6047; 0.0117; 0.2566; 2.47; 0.04; 0.98; 0.00; 0.00; 0.00; 27.49; 0.73; 16.95; 54
62; 0.4730; 0.0158; 0.0050; 0.0022; -99.9900; 0.1762; 0.0238; 0.5200; 21.56; 0.44; 9.48; 10.31; 0.40; 12.51; 0.3644; 0.0101; 0.2187; 0.6081; 0.0117; 0.2555; 2.43; 0.05; 0.99; 0.00; 0.00; 0.00; 27.81; 0.73; 17.19; 54
63; 0.4670; 0.0158; 0.0080; 0.0028; -99.9900; 0.1355; 0.0237; 0.5135; 21.29; 0.44; 9.42; 10.05; 0.39; 12.34; 0.3587; 0.0103; 0.2218; 0.6125; 0.0123; 0.2661; 2.39; 0.05; 0.98; 0.00; 0.00; 0.00; 28.31; 0.74; 17.57; 54
64; 0.4590; 0.0158; 0.0080; 0.0028; -99.9900; 0.1666; 0.0254; 0.5484; 21.11; 0.43; 9.29; 9.81; 0.39; 12.18; 0.3540; 0.0106; 0.2266; 0.6182; 0.0125; 0.2668; 2.35; 0.05; 1.01; 0.00; 0.00; 0.00; 28.81; 0.75; 17.95; 54
65; 0.4520; 0.0157; 0.0080; 0.0028; -99.9900; 0.1691; 0.0249; 0.5314; 21.38; 0.44; 9.32; 9.77; 0.39; 12.28; 0.3478; 0.0107; 0.2274; 0.6156; 0.0128; 0.2721; 2.36; 0.05; 1.04; 0.00; 0.00; 0.00; 29.32; 0.76; 18.32; 54
66; 0.4490; 0.0157; 0.0030; 0.0017; -99.9900; 0.1757; 0.0250; 0.5307; 21.23; 0.42; 8.83; 9.63; 0.38; 12.04; 0.3436; 0.0107; 0.2269; 0.6222; 0.0127; 0.2694; 2.33; 0.05; 1.02; 0.00; 0.00; 0.00; 29.51; 0.77; 18.46; 54
67; 0.4400; 0.0157; 0.0090; 0.0030; -99.9900; 0.1493; 0.0235; 0.4950; 21.36; 0.44; 9.16; 9.51; 0.38; 12.15; 0.3390; 0.0108; 0.2269; 0.6283; 0.0131; 0.2749; 2.33; 0.05; 1.03; 0.00; 0.00; 0.00; 30.08; 0.78; 18.89; 54
68; 0.4380; 0.0157; 0.0050; 0.0022; -99.9900; 0.1785; 0.0243; 0.5105; 21.23; 0.45; 9.49; 9.39; 0.39; 12.20; 0.3315; 0.0110; 0.2298; 0.6384; 0.0131; 0.2744; 2.29; 0.05; 1.07; 0.00; 0.00; 0.00; 30.40; 0.79; 19.13; 54
69; 0.4300; 0.0157; 0.0060; 0.0024; -99.9900; 0.1572; 0.0250; 0.5188; 21.44; 0.46; 9.48; 9.32; 0.39; 12.24; 0.3284; 0.0111; 0.2309; 0.6386; 0.0135; 0.2800; 2.24; 0.05; 1.00; 0.00; 0.00; 0.00; 30.79; 0.79; 19.42; 54
70; 0.4250; 0.0156; 0.0040; 0.0020; -99.9900; 0.1572; 0.0250; 0.5174; 21.19; 0.44; 9.14; 9.12; 0.38; 11.98; 0.3243; 0.0113; 0.2335; 0.6456; 0.0136; 0.2797; 2.24; 0.05; 1.01; 0.00; 0.00; 0.00; 31.05; 0.80; 19.61; 54
71; 0.4210; 0.0156; 0.0080; 0.0028; -99.9900; 0.1473; 0.0251; 0.5150; 20.86; 0.49; 10.08; 8.88; 0.38; 12.14; 0.3177; 0.0114; 0.2336; 0.6570; 0.0136; 0.2798; 2.25; 0.05; 1.01; 0.00; 0.00; 0.00; 31.57; 0.81; 20.01; 54
72; 0.4130; 0.0156; 0.0050; 0.0022; -99.9900; 0.1787; 0.0258; 0.5252; 21.28; 0.49; 9.98; 8.89; 0.39; 12.22; 0.3123; 0.0114; 0.2311; 0.6654; 0.0133; 0.2712; 2.23; 0.05; 0.99; 0.00; 0.00; 0.00; 31.90; 0.82; 20.26; 54
73; 0.4080; 0.0155; 0.0040; 0.0020; -99.9900; 0.1724; 0.0246; 0.4969; 21.22; 0.45; 9.04; 8.76; 0.37; 11.85; 0.3084; 0.0115; 0.2326; 0.6689; 0.0135; 0.2726; 2.23; 0.05; 1.01; 0.00; 0.00; 0.00; 32.17; 0.82; 20.46; 54
74; 0.4020; 0.0155; 0.0070; 0.0026; -99.9900; 0.1515; 0.0247; 0.4965; 20.91; 0.46; 9.32; 8.51; 0.37; 11.77; 0.3019; 0.0118; 0.2358; 0.6750; 0.0137; 0.2756; 2.23; 0.05; 1.08; 0.00; 0.00; 0.00; 32.64; 0.83; 20.81; 54
75; 0.4020; 0.0155; 0.0020; 0.0014; -99.9900; 0.1684; 0.0266; 0.5323; 20.53; 0.47; 9.46; 8.35; 0.37; 11.66; 0.2996; 0.0118; 0.2359; 0.6719; 0.0141; 0.2822; 2.18; 0.05; 1.03; 0.00; 0.00; 0.00; 32.77; 0.83; 20.92; 54
76; 0.3980; 0.0155; 0.0020; 0.0014; -99.9900; 0.2099; 0.0259; 0.5181; 21.46; 0.47; 9.31; 8.64; 0.38; 11.97; 0.2915; 0.0117; 0.2324; 0.6790; 0.0140; 0.2796; 2.17; 0.05; 1.06; 0.00; 0.00; 0.00; 32.91; 0.84; 21.02; 54
77; 0.3920; 0.0154; 0.0060; 0.0024; -99.9900; 0.1425; 0.0252; 0.5019; 20.57; 0.46; 9.11; 8.16; 0.36; 11.49; 0.2862; 0.0118; 0.2341; 0.6897; 0.0137; 0.2714; 2.14; 0.05; 1.02; 0.00; 0.00; 0.00; 33.32; 0.85; 21.36; 54
78; 0.3870; 0.0154; 0.0040; 0.0020; -99.9900; 0.1804; 0.0260; 0.5134; 21.22; 0.50; 9.77; 8.30; 0.38; 11.94; 0.2813; 0.0120; 0.2367; 0.6965; 0.0139; 0.2732; 2.12; 0.05; 1.05; 0.00; 0.00; 0.00; 33.60; 0.85; 21.58; 54
79; 0.3850; 0.0154; 0.0040; 0.0020; -99.9900; 0.1715; 0.0248; 0.4856; 21.37; 0.45; 8.90; 8.33; 0.37; 11.72; 0.2788; 0.0121; 0.2378; 0.6985; 0.0140; 0.2750; 2.12; 0.05; 1.05; 0.00; 0.00; 0.00; 33.89; 0.86; 21.80; 54
80; 0.3770; 0.0153; 0.0060; 0.0024; -99.9900; 0.1169; 0.0264; 0.5168; 20.66; 0.46; 9.00; 7.89; 0.36; 11.38; 0.2674; 0.0119; 0.2311; 0.7122; 0.0140; 0.2724; 2.10; 0.05; 0.99; 0.00; 0.00; 0.00; 34.31; 0.87; 22.15; 54
81; 0.3680; 0.0153; 0.0100; 0.0031; -99.9900; 0.1760; 0.0274; 0.5292; 21.08; 0.48; 9.15; 7.88; 0.36; 11.52; 0.2644; 0.0123; 0.2354; 0.7147; 0.0143; 0.2739; 2.09; 0.05; 1.00; 0.00; 0.00; 0.00; 35.02; 0.88; 22.71; 54
82; 0.3570; 0.0152; 0.0090; 0.0030; -99.9900; 0.1297; 0.0269; 0.5117; 21.11; 0.51; 9.66; 7.65; 0.37; 11.58; 0.2588; 0.0125; 0.2363; 0.7162; 0.0148; 0.2791; 2.05; 0.05; 1.02; 0.00; 0.00; 0.00; 35.65; 0.90; 23.20; 54
83; 0.3510; 0.0151; 0.0040; 0.0020; -99.9900; 0.1725; 0.0271; 0.5097; 21.29; 0.47; 8.74; 7.58; 0.36; 11.35; 0.2549; 0.0125; 0.2340; 0.7253; 0.0147; 0.2759; 2.07; 0.06; 1.04; 0.00; 0.00; 0.00; 35.93; 0.90; 23.41; 54
84; 0.3490; 0.0151; 0.0040; 0.0020; -99.9900; 0.1804; 0.0275; 0.5127; 22.01; 0.49; 9.24; 7.78; 0.37; 11.77; 0.2528; 0.0127; 0.2372; 0.7293; 0.0146; 0.2734; 2.05; 0.06; 1.06; 0.00; 0.00; 0.00; 36.22; 0.91; 23.63; 54
85; 0.3470; 0.0151; 0.0010; 0.0010; -99.9900; 0.1533; 0.0265; 0.4948; 21.99; 0.49; 9.06; 7.71; 0.37; 11.71; 0.2494; 0.0126; 0.2349; 0.7306; 0.0147; 0.2736; 2.04; 0.06; 1.04; 0.00; 0.00; 0.00; 36.29; 0.91; 23.69; 54
86; 0.3460; 0.0150; 0.0010; 0.0010; -99.9900; 0.1097; 0.0272; 0.5052; 21.60; 0.51; 9.44; 7.55; 0.37; 11.64; 0.2461; 0.0127; 0.2355; 0.7349; 0.0146; 0.2712; 2.03; 0.06; 1.07; 0.00; 0.00; 0.00; 36.36; 0.91; 23.75; 54
87; 0.3420; 0.0150; 0.0050; 0.0022; -99.9900; 0.1510; 0.0271; 0.5019; 21.04; 0.53; 9.80; 7.29; 0.36; 11.46; 0.2455; 0.0127; 0.2358; 0.7367; 0.0145; 0.2690; 2.01; 0.06; 1.04; 0.00; 0.00; 0.00; 36.73; 0.92; 24.05; 54
88; 0.3410; 0.0150; 0.0010; 0.0010; -99.9900; 0.1726; 0.0290; 0.5339; 21.25; 0.53; 9.82; 7.32; 0.37; 11.55; 0.2433; 0.0127; 0.2351; 0.7317; 0.0152; 0.2808; 1.98; 0.06; 1.05; 0.00; 0.00; 0.00; 36.81; 0.92; 24.11; 54
89; 0.3340; 0.0149; 0.0070; 0.0026; -99.9900; 0.1361; 0.0269; 0.4946; 21.19; 0.53; 9.71; 7.16; 0.36; 11.42; 0.2393; 0.0128; 0.2340; 0.7413; 0.0152; 0.2779; 1.95; 0.06; 1.02; 0.00; 0.00; 0.00; 37.33; 0.93; 24.55; 54
90; 0.3300; 0.0149; 0.0030; 0.0017; -99.9900; 0.1154; 0.0273; 0.4982; 20.52; 0.52; 9.38; 6.86; 0.35; 11.01; 0.2342; 0.0127; 0.2307; 0.7490; 0.0146; 0.2656; 1.94; 0.06; 1.03; 0.00; 0.00; 0.00; 37.56; 0.94; 24.74; 54
91; 0.3300; 0.0149; 0.0020; 0.0014; -99.9900; 0.1712; 0.0289; 0.5256; 20.39; 0.50; 9.07; 6.81; 0.34; 10.87; 0.2421; 0.0129; 0.2347; 0.7384; 0.0151; 0.2747; 1.99; 0.06; 1.06; 0.00; 0.00; 0.00; 37.71; 0.94; 24.87; 54
92; 0.3290; 0.0149; 0.0010; 0.0010; -99.9900; 0.1564; 0.0268; 0.4865; 20.39; 0.51; 9.32; 6.79; 0.35; 10.93; 0.2390; 0.0128; 0.2328; 0.7389; 0.0153; 0.2777; 2.00; 0.06; 1.02; 0.00; 0.00; 0.00; 37.79; 0.94; 24.94; 54
93; 0.3230; 0.0148; 0.0050; 0.0022; -99.9900; 0.1360; 0.0278; 0.5020; 20.12; 0.49; 8.89; 6.58; 0.34; 10.64; 0.2376; 0.0130; 0.2327; 0.7454; 0.0150; 0.2696; 1.98; 0.06; 1.01; 0.00; 0.00; 0.00; 38.18; 0.95; 25.28; 54
94; 0.3170; 0.0147; 0.0060; 0.0024; -99.9900; 0.1541; 0.0273; 0.4900; 20.62; 0.52; 9.24; 6.62; 0.34; 10.87; 0.2311; 0.0130; 0.2310; 0.7468; 0.0153; 0.2731; 1.93; 0.06; 1.00; 0.00; 0.00; 0.00; 38.66; 0.96; 25.69; 54
95; 0.3130; 0.0147; 0.0030; 0.0017; -99.9900; 0.1330; 0.0288; 0.5125; 20.30; 0.52; 9.21; 6.44; 0.34; 10.69; 0.2244; 0.0128; 0.2268; 0.7641; 0.0144; 0.2551; 1.93; 0.06; 1.01; 0.00; 0.00; 0.00; 38.89; 0.97; 25.89; 54
96; 0.3110; 0.0146; 0.0020; 0.0014; -99.9900; 0.2041; 0.0289; 0.5097; 21.26; 0.54; 9.48; 6.69; 0.35; 11.13; 0.2234; 0.0130; 0.2289; 0.7658; 0.0146; 0.2579; 1.91; 0.06; 1.00; 0.00; 0.00; 0.00; 39.05; 0.97; 26.03; 54
97; 0.3040; 0.0145; 0.0060; 0.0024; -99.9900; 0.1314; 0.0305; 0.5377; 20.86; 0.56; 9.79; 6.43; 0.35; 10.96; 0.2207; 0.0132; 0.2294; 0.7663; 0.0151; 0.2638; 1.91; 0.06; 1.00; 0.00; 0.00; 0.00; 39.54; 0.99; 26.45; 54
98; 0.2980; 0.0145; 0.0040; 0.0020; -99.9900; 0.1520; 0.0294; 0.5110; 20.36; 0.52; 9.06; 6.16; 0.33; 10.50; 0.2167; 0.0133; 0.2300; 0.7609; 0.0157; 0.2706; 1.89; 0.06; 1.00; 0.00; 0.00; 0.00; 39.86; 0.99; 26.73; 54
99; 0.2920; 0.0144; 0.0070; 0.0026; -99.9900; 0.1713; 0.0281; 0.4823; 21.34; 0.56; 9.57; 6.32; 0.35; 10.95; 0.2122; 0.0134; 0.2294; 0.7702; 0.0156; 0.2662; 1.86; 0.06; 0.99; 0.00; 0.00; 0.00; 40.43; 1.01; 27.22; 54
100; 0.2920; 0.0144; 0.0030; 0.0017; -99.9900; 0.1526; 0.0283; 0.4829; 21.14; 0.56; 9.61; 6.26; 0.34; 10.89; 0.2126; 0.0137; 0.2333; 0.7637; 0.0161; 0.2745; 1.86; 0.06; 1.01; 0.00; 0.00; 0.00; 40.67; 1.01; 27.43; 54
101; 0.2850; 0.0143; 0.0040; 0.0020; -99.9900; 0.1377; 0.0281; 0.4754; 20.94; 0.55; 9.21; 6.06; 0.34; 10.61; 0.2067; 0.0134; 0.2260; 0.7719; 0.0158; 0.2660; 1.89; 0.06; 1.01; 0.00; 0.00; 0.00; 41.00; 1.02; 27.71; 54
102; 0.2830; 0.0142; 0.0020; 0.0014; -99.9900; 0.2049; 0.0319; 0.5366; 21.74; 0.58; 9.69; 6.25; 0.35; 11.02; 0.2134; 0.0135; 0.2272; 0.7621; 0.0161; 0.2707; 1.91; 0.06; 1.04; 0.00; 0.00; 0.00; 41.16; 1.02; 27.86; 54
103; 0.2800; 0.0142; 0.0040; 0.0020; -99.9900; 0.1165; 0.0300; 0.5020; 20.17; 0.51; 8.57; 5.75; 0.32; 10.08; 0.2112; 0.0137; 0.2284; 0.7684; 0.0161; 0.2691; 1.88; 0.06; 1.02; 0.00; 0.00; 0.00; 41.49; 1.03; 28.15; 54
104; 0.2760; 0.0141; 0.0050; 0.0022; -99.9900; 0.2337; 0.0317; 0.5290; 21.83; 0.60; 9.96; 6.12; 0.35; 11.03; 0.2164; 0.0139; 0.2312; 0.7627; 0.0163; 0.2710; 1.86; 0.06; 0.98; 0.00; 0.00; 0.00; 41.91; 1.04; 28.51; 54
105; 0.2750; 0.0141; 0.0010; 0.0010; -99.9900; 0.1573; 0.0303; 0.5033; 22.01; 0.59; 9.84; 6.14; 0.35; 11.06; 0.2127; 0.0138; 0.2291; 0.7725; 0.0158; 0.2620; 1.85; 0.06; 1.01; 0.00; 0.00; 0.00; 42.00; 1.04; 28.59; 54
106; 0.2740; 0.0141; 0.0010; 0.0010; -99.9900; 0.1399; 0.0301; 0.4980; 21.18; 0.54; 8.91; 5.89; 0.33; 10.49; 0.2065; 0.0139; 0.2296; 0.7768; 0.0157; 0.2602; 1.82; 0.06; 0.99; 0.00; 0.00; 0.00; 42.08; 1.05; 28.66; 54
107; 0.2730; 0.0141; 0.0020; 0.0014; -99.9900; 0.2055; 0.0323; 0.5329; 21.81; 0.57; 9.34; 6.05; 0.34; 10.83; 0.2063; 0.0139; 0.2295; 0.7682; 0.0166; 0.2750; 1.81; 0.06; 0.98; 0.00; 0.00; 0.00; 42.25; 1.05; 28.82; 54
108; 0.2700; 0.0140; 0.0010; 0.0010; -99.9900; 0.1345; 0.0303; 0.4991; 21.56; 0.57; 9.33; 5.91; 0.34; 10.69; 0.1996; 0.0136; 0.2235; 0.7763; 0.0165; 0.2709; 1.77; 0.06; 0.92; 0.00; 0.00; 0.00; 42.34; 1.05; 28.90; 54
109; 0.2690; 0.0140; 0.0020; 0.0014; -99.9900; 0.2208; 0.0301; 0.4952; 22.51; 0.57; 9.39; 6.13; 0.35; 11.07; 0.2017; 0.0137; 0.2251; 0.7756; 0.0165; 0.2701; 1.80; 0.06; 0.95; 0.00; 0.00; 0.00; 42.52; 1.06; 29.06; 54
110; 0.2640; 0.0139; 0.0040; 0.0020; -99.9900; 0.1308; 0.0294; 0.4802; 21.58; 0.55; 8.95; 5.79; 0.33; 10.52; 0.1986; 0.0138; 0.2245; 0.7802; 0.0163; 0.2649; 1.80; 0.06; 0.96; 0.00; 0.00; 0.00; 42.87; 1.07; 29.40; 54
111; 0.2620; 0.0139; 0.0020; 0.0014; -99.9900; 0.1732; 0.0315; 0.5113; 22.19; 0.55; 8.93; 5.90; 0.34; 10.73; 0.1964; 0.0137; 0.2222; 0.7798; 0.0161; 0.2613; 1.78; 0.06; 0.92; 0.00; 0.00; 0.00; 43.05; 1.07; 29.56; 54
112; 0.2600; 0.0139; 0.0040; 0.0020; -99.9900; 0.1566; 0.0302; 0.4877; 22.25; 0.60; 9.70; 5.88; 0.34; 10.90; 0.1987; 0.0138; 0.2231; 0.7810; 0.0163; 0.2621; 1.79; 0.06; 0.93; 0.00; 0.00; 0.00; 43.41; 1.08; 29.90; 54
113; 0.2560; 0.0138; 0.0020; 0.0014; -99.9900; 0.1676; 0.0307; 0.4910; 22.32; 0.55; 8.73; 5.80; 0.34; 10.66; 0.1925; 0.0136; 0.2181; 0.7893; 0.0157; 0.2511; 1.76; 0.05; 0.87; 0.00; 0.00; 0.00; 43.59; 1.09; 30.07; 54
114; 0.2530; 0.0137; 0.0020; 0.0014; -99.9900; 0.1375; 0.0341; 0.5450; 21.49; 0.59; 9.36; 5.52; 0.33; 10.43; 0.1957; 0.0138; 0.2200; 0.7881; 0.0158; 0.2517; 1.76; 0.05; 0.86; 0.00; 0.00; 0.00; 43.78; 1.09; 30.25; 54
115; 0.2480; 0.0137; 0.0050; 0.0022; -99.9900; 0.1794; 0.0324; 0.5136; 21.54; 0.55; 8.68; 5.44; 0.32; 10.22; 0.1893; 0.0141; 0.2219; 0.7955; 0.0162; 0.2549; 1.74; 0.06; 0.87; 0.00; 0.00; 0.00; 44.23; 1.10; 30.69; 54
116; 0.2470; 0.0136; 0.0010; 0.0010; -99.9900; 0.1606; 0.0321; 0.5047; 21.42; 0.57; 9.00; 5.38; 0.32; 10.23; 0.1833; 0.0138; 0.2167; 0.8056; 0.0154; 0.2424; 1.69; 0.05; 0.83; 0.00; 0.00; 0.00; 44.33; 1.10; 30.77; 54
117; 0.2440; 0.0136; 0.0060; 0.0024; -99.9900; 0.1421; 0.0316; 0.4934; 20.89; 0.55; 8.55; 5.19; 0.31; 9.88; 0.1842; 0.0142; 0.2213; 0.7974; 0.0168; 0.2618; 1.67; 0.05; 0.82; 0.00; 0.00; 0.00; 44.88; 1.12; 31.31; 54
118; 0.2420; 0.0135; 0.0010; 0.0010; -99.9900; 0.1665; 0.0343; 0.5339; 21.55; 0.60; 9.29; 5.30; 0.32; 10.26; 0.1801; 0.0139; 0.2169; 0.8042; 0.0163; 0.2537; 1.67; 0.05; 0.80; 0.00; 0.00; 0.00; 44.98; 1.12; 31.39; 54
119; 0.2380; 0.0135; 0.0020; 0.0014; -99.9900; 0.1535; 0.0338; 0.5232; 21.93; 0.62; 9.61; 5.30; 0.33; 10.42; 0.1812; 0.0140; 0.2160; 0.8072; 0.0158; 0.2444; 1.65; 0.05; 0.79; 0.00; 0.00; 0.00; 45.17; 1.13; 31.58; 54
120; 0.2350; 0.0134; 0.0030; 0.0017; -99.9900; 0.1768; 0.0341; 0.5237; 21.30; 0.59; 9.01; 5.10; 0.32; 9.99; 0.1753; 0.0141; 0.2164; 0.8095; 0.0166; 0.2548; 1.65; 0.05; 0.79; 0.00; 0.00; 0.00; 45.45; 1.13; 31.85; 54
121; 0.2340; 0.0134; 0.0000; 0.0000; -99.9900; 0.1262; 0.0347; 0.5311; 20.64; 0.62; 9.53; 4.92; 0.31; 9.84; 0.1747; 0.0140; 0.2146; 0.8127; 0.0165; 0.2517; 1.62; 0.05; 0.75; 0.00; 0.00; 0.00; 45.45; 1.13; 31.85; 54
122; 0.2300; 0.0133; 0.0030; 0.0017; -99.9900; 0.1288; 0.0320; 0.4866; 20.60; 0.62; 9.42; 4.82; 0.31; 9.74; 0.1722; 0.0137; 0.2085; 0.8164; 0.0159; 0.2411; 1.61; 0.05; 0.74; 0.00; 0.00; 0.00; 45.74; 1.14; 32.14; 54
123; 0.2280; 0.0133; 0.0030; 0.0017; -99.9900; 0.1979; 0.0330; 0.4996; 21.31; 0.66; 9.93; 4.94; 0.32; 10.09; 0.1672; 0.0138; 0.2086; 0.8213; 0.0161; 0.2426; 1.65; 0.05; 0.78; 0.00; 0.00; 0.00; 46.03; 1.15; 32.43; 54
124; 0.2240; 0.0132; 0.0030; 0.0017; -99.9900; 0.1161; 0.0331; 0.4963; 20.97; 0.62; 9.35; 4.78; 0.31; 9.77; 0.1675; 0.0139; 0.2085; 0.8137; 0.0166; 0.2488; 1.67; 0.05; 0.82; 0.00; 0.00; 0.00; 46.33; 1.16; 32.71; 54
125; 0.2190; 0.0131; 0.0040; 0.0020; -99.9900; 0.1754; 0.0331; 0.4938; 21.36; 0.61; 9.04; 4.76; 0.31; 9.76; 0.1618; 0.0139; 0.2058; 0.8186; 0.0166; 0.2458; 1.64; 0.06; 0.82; 0.00; 0.00; 0.00; 46.72; 1.17; 33.10; 54
126; 0.2180; 0.0131; 0.0000; 0.0000; -99.9900; 0.1139; 0.0338; 0.5009; 20.54; 0.58; 8.55; 4.56; 0.30; 9.34; 0.1595; 0.0137; 0.2029; 0.8201; 0.0164; 0.2415; 1.61; 0.05; 0.80; 0.00; 0.00; 0.00; 46.72; 1.17; 33.10; 54
127; 0.2130; 0.0129; 0.0040; 0.0020; -99.9900; 0.1636; 0.0359; 0.5290; 20.89; 0.57; 8.38; 4.54; 0.30; 9.35; 0.1555; 0.0137; 0.2003; 0.8292; 0.0163; 0.2381; 1.62; 0.06; 0.82; 0.00; 0.00; 0.00; 47.12; 1.18; 33.50; 54
128; 0.2080; 0.0128; 0.0070; 0.0026; -99.9900; 0.1556; 0.0336; 0.4875; 21.38; 0.55; 7.95; 4.53; 0.30; 9.37; 0.1565; 0.0144; 0.2084; 0.8285; 0.0167; 0.2409; 1.62; 0.06; 0.81; 0.00; 0.00; 0.00; 47.82; 1.20; 34.18; 54
129; 0.2050; 0.0128; 0.0030; 0.0017; -99.9900; 0.1354; 0.0339; 0.4862; 21.12; 0.63; 9.03; 4.41; 0.30; 9.43; 0.1480; 0.0143; 0.2051; 0.8377; 0.0164; 0.2346; 1.58; 0.06; 0.80; 0.00; 0.00; 0.00; 48.12; 1.21; 34.47; 54
130; 0.2020; 0.0127; 0.0020; 0.0014; -99.9900; 0.1804; 0.0379; 0.5402; 21.29; 0.64; 9.16; 4.38; 0.30; 9.45; 0.1413; 0.0142; 0.2018; 0.8453; 0.0162; 0.2303; 1.55; 0.06; 0.79; 0.00; 0.00; 0.00; 48.32; 1.21; 34.67; 54
131; 0.2020; 0.0127; 0.0010; 0.0010; -99.9900; 0.1342; 0.0357; 0.5056; 20.76; 0.61; 8.72; 4.27; 0.29; 9.18; 0.1458; 0.0143; 0.2035; 0.8358; 0.0169; 0.2406; 1.53; 0.05; 0.76; 0.00; 0.00; 0.00; 48.42; 1.22; 34.77; 54
132; 0.2020; 0.0127; 0.0010; 0.0010; -99.9900; 0.1560; 0.0357; 0.5053; 21.22; 0.62; 8.78; 4.35; 0.30; 9.36; 0.1442; 0.0143; 0.2032; 0.8376; 0.0170; 0.2410; 1.54; 0.06; 0.79; 0.00; 0.00; 0.00; 48.52; 1.22; 34.87; 54
133; 0.1940; 0.0125; 0.0060; 0.0024; -99.9900; 0.1796; 0.0370; 0.5214; 21.81; 0.65; 9.11; 4.31; 0.30; 9.48; 0.1465; 0.0148; 0.2057; 0.8388; 0.0172; 0.2393; 1.54; 0.06; 0.79; 0.00; 0.00; 0.00; 49.13; 1.24; 35.48; 54
134; 0.1940; 0.0125; 0.0010; 0.0010; -99.9900; 0.1641; 0.0354; 0.4933; 21.95; 0.65; 9.11; 4.33; 0.30; 9.54; 0.1468; 0.0148; 0.2056; 0.8426; 0.0169; 0.2361; 1.55; 0.06; 0.78; 0.00; 0.00; 0.00; 49.24; 1.24; 35.58; 54
135; 0.1920; 0.0125; 0.0020; 0.0014; -99.9900; 0.1174; 0.0373; 0.5196; 20.01; 0.65; 8.99; 3.93; 0.28; 8.78; 0.1485; 0.0148; 0.2053; 0.8402; 0.0174; 0.2415; 1.57; 0.06; 0.87; 0.00; 0.00; 0.00; 49.44; 1.24; 35.78; 54
136; 0.1910; 0.0124; 0.0010; 0.0010; -99.9900; 0.1876; 0.0379; 0.5241; 20.73; 0.63; 8.72; 4.05; 0.28; 8.97; 0.1496; 0.0149; 0.2060; 0.8364; 0.0174; 0.2408; 1.55; 0.06; 0.77; 0.00; 0.00; 0.00; 49.55; 1.25; 35.89; 54
137; 0.1890; 0.0124; 0.0010; 0.0010; -99.9900; 0.1873; 0.0382; 0.5264; 21.80; 0.67; 9.17; 4.22; 0.30; 9.39; 0.1471; 0.0148; 0.2038; 0.8442; 0.0169; 0.2322; 1.55; 0.05; 0.75; 0.00; 0.00; 0.00; 49.65; 1.25; 35.99; 54
138; 0.1860; 0.0123; 0.0030; 0.0017; -99.9900; 0.1122; 0.0343; 0.4675; 21.05; 0.63; 8.59; 4.01; 0.28; 8.96; 0.1514; 0.0150; 0.2045; 0.8373; 0.0174; 0.2373; 1.60; 0.06; 0.78; 0.00; 0.00; 0.00; 49.97; 1.26; 36.32; 54
139; 0.1850; 0.0123; 0.0020; 0.0014; -99.9900; 0.1884; 0.0378; 0.5143; 21.09; 0.59; 8.08; 3.99; 0.28; 8.87; 0.1609; 0.0155; 0.2110; 0.8205; 0.0187; 0.2545; 1.63; 0.06; 0.83; 0.00; 0.00; 0.00; 50.18; 1.26; 36.53; 54
140; 0.1840; 0.0123; 0.0010; 0.0010; -99.9900; 0.1588; 0.0359; 0.4870; 21.02; 0.61; 8.31; 3.95; 0.28; 8.86; 0.1622; 0.0157; 0.2124; 0.8191; 0.0188; 0.2554; 1.66; 0.06; 0.87; 0.00; 0.00; 0.00; 50.29; 1.27; 36.64; 54
141; 0.1820; 0.0122; 0.0040; 0.0020; -99.9900; 0.1637; 0.0387; 0.5233; 20.66; 0.67; 9.04; 3.85; 0.28; 8.83; 0.1619; 0.0158; 0.2136; 0.8180; 0.0192; 0.2593; 1.67; 0.06; 0.86; 0.00; 0.00; 0.00; 50.72; 1.28; 37.09; 54
142; 0.1790; 0.0121; 0.0030; 0.0017; -99.9900; 0.1488; 0.0382; 0.5151; 20.36; 0.62; 8.25; 3.73; 0.27; 8.53; 0.1673; 0.0161; 0.2148; 0.8134; 0.0187; 0.2500; 1.66; 0.06; 0.85; 0.00; 0.00; 0.00; 51.05; 1.29; 37.42; 54
143; 0.1770; 0.0121; 0.0010; 0.0010; -99.9900; 0.2229; 0.0376; 0.5024; 21.98; 0.66; 8.77; 3.96; 0.29; 9.14; 0.1655; 0.0164; 0.2176; 0.8121; 0.0193; 0.2569; 1.64; 0.06; 0.85; 0.00; 0.00; 0.00; 51.16; 1.29; 37.53; 54
144; 0.1750; 0.0120; 0.0020; 0.0014; -99.9900; 0.0903; 0.0329; 0.4374; 20.62; 0.67; 8.90; 3.68; 0.27; 8.65; 0.1721; 0.0167; 0.2213; 0.7994; 0.0209; 0.2769; 1.67; 0.07; 0.87; 0.00; 0.00; 0.00; 51.38; 1.30; 37.76; 54
145; 0.1750; 0.0120; 0.0000; 0.0000; -99.9900; 0.2716; 0.0388; 0.5131; 23.13; 0.78; 10.37; 4.10; 0.31; 9.78; 0.1704; 0.0167; 0.2210; 0.8123; 0.0196; 0.2599; 1.66; 0.06; 0.85; 0.00; 0.00; 0.00; 51.38; 1.30; 37.76; 54
146; 0.1730; 0.0120; 0.0020; 0.0014; -99.9900; 0.0733; 0.0356; 0.4711; 20.98; 0.63; 8.24; 3.69; 0.27; 8.62; 0.1728; 0.0169; 0.2224; 0.8110; 0.0198; 0.2604; 1.67; 0.06; 0.85; 0.00; 0.00; 0.00; 51.60; 1.30; 37.99; 54
147; 0.1730; 0.0120; 0.0000; 0.0000; -99.9900; 0.1808; 0.0412; 0.5419; 21.05; 0.61; 8.04; 3.69; 0.27; 8.62; 0.1648; 0.0166; 0.2178; 0.8162; 0.0197; 0.2590; 1.62; 0.06; 0.79; 0.00; 0.00; 0.00; 51.60; 1.30; 37.99; 54
148; 0.1710; 0.0119; 0.0020; 0.0014; -99.9900; 0.2267; 0.0377; 0.4946; 22.53; 0.63; 8.23; 3.91; 0.29; 9.12; 0.1660; 0.0167; 0.2183; 0.8147; 0.0197; 0.2570; 1.63; 0.06; 0.83; 0.00; 0.00; 0.00; 51.83; 1.31; 38.23; 54
149; 0.1650; 0.0117; 0.0060; 0.0024; -99.9900; 0.1203; 0.0350; 0.4550; 22.15; 0.69; 8.90; 3.72; 0.28; 8.96; 0.1699; 0.0171; 0.2199; 0.8186; 0.0193; 0.2482; 1.66; 0.07; 0.87; 0.00; 0.00; 0.00; 52.51; 1.33; 38.95; 54
150; 0.1620; 0.0117; 0.0020; 0.0014; -99.9900; 0.1638; 0.0407; 0.5192; 22.60; 0.71; 9.05; 3.72; 0.29; 9.07; 0.1688; 0.0169; 0.2148; 0.8251; 0.0188; 0.2396; 1.67; 0.06; 0.83; 0.00; 0.00; 0.00; 52.74; 1.34; 39.19; 54
151; 0.1610; 0.0116; 0.0000; 0.0000; -99.9900; 0.1750; 0.0408; 0.5177; 22.29; 0.73; 9.32; 3.65; 0.28; 8.99; 0.1658; 0.0169; 0.2143; 0.8227; 0.0198; 0.2518; 1.62; 0.06; 0.79; 0.00; 0.00; 0.00; 52.74; 1.34; 39.19; 54
152; 0.1580; 0.0115; 0.0030; 0.0017; -99.9900; 0.0976; 0.0366; 0.4629; 21.47; 0.70; 8.78; 3.46; 0.27; 8.55; 0.1688; 0.0171; 0.2147; 0.8215; 0.0200; 0.2520; 1.63; 0.06; 0.79; 0.00; 0.00; 0.00; 53.08; 1.35; 39.56; 54
153; 0.1590; 0.0116; 0.0010; 0.0010; -99.9900; 0.1655; 0.0395; 0.4952; 22.14; 0.78; 9.85; 3.59; 0.28; 8.98; 0.1695; 0.0173; 0.2187; 0.8162; 0.0206; 0.2594; 1.62; 0.06; 0.78; 0.00; 0.00; 0.00; 53.20; 1.35; 39.68; 54
154; 0.1610; 0.0116; 0.0000; 0.0000; -99.9900; 0.1621; 0.0408; 0.5139; 21.09; 0.73; 9.31; 3.46; 0.27; 8.58; 0.1753; 0.0175; 0.2221; 0.8028; 0.0214; 0.2719; 1.67; 0.06; 0.82; 0.00; 0.00; 0.00; 53.20; 1.35; 39.68; 54
155; 0.1600; 0.0116; 0.0020; 0.0014; -99.9900; 0.1603; 0.0412; 0.5196; 20.88; 0.75; 9.52; 3.40; 0.27; 8.53; 0.1753; 0.0178; 0.2252; 0.7986; 0.0225; 0.2845; 1.66; 0.07; 0.83; 0.00; 0.00; 0.00; 53.43; 1.36; 39.93; 54
156; 0.1580; 0.0115; 0.0010; 0.0010; -99.9900; 0.1396; 0.0394; 0.4971; 20.25; 0.71; 8.97; 3.25; 0.26; 8.19; 0.1743; 0.0179; 0.2255; 0.8021; 0.0212; 0.2659; 1.61; 0.06; 0.79; 0.00; 0.00; 0.00; 53.55; 1.36; 40.06; 54
157; 0.1570; 0.0115; 0.0020; 0.0014; -99.9900; 0.1889; 0.0399; 0.4994; 21.08; 0.80; 10.06; 3.36; 0.27; 8.63; 0.1771; 0.0182; 0.2281; 0.8022; 0.0213; 0.2667; 1.62; 0.07; 0.83; 0.00; 0.00; 0.00; 53.79; 1.37; 40.32; 54
158; 0.1570; 0.0115; 0.0000; 0.0000; -99.9900; 0.2224; 0.0432; 0.5408; 21.28; 0.75; 9.44; 3.40; 0.27; 8.58; 0.1759; 0.0184; 0.2304; 0.8096; 0.0212; 0.2650; 1.62; 0.07; 0.87; 0.00; 0.00; 0.00; 53.79; 1.37; 40.32; 54
159; 0.1560; 0.0115; 0.0010; 0.0010; -99.9900; 0.1787; 0.0414; 0.5189; 21.59; 0.76; 9.48; 3.42; 0.27; 8.67; 0.1731; 0.0179; 0.2240; 0.8123; 0.0207; 0.2583; 1.64; 0.07; 0.90; 0.00; 0.00; 0.00; 53.91; 1.37; 40.46; 54
160; 0.1540; 0.0114; 0.0020; 0.0014; -99.9900; 0.0522; 0.0364; 0.4545; 19.82; 0.71; 8.80; 3.11; 0.25; 7.92; 0.1710; 0.0181; 0.2248; 0.8192; 0.0204; 0.2535; 1.63; 0.07; 0.91; 0.00; 0.00; 0.00; 54.16; 1.38; 40.73; 54
161; 0.1540; 0.0114; 0.0000; 0.0000; -99.9900; 0.1968; 0.0418; 0.5184; 20.16; 0.74; 9.15; 3.16; 0.26; 8.10; 0.1694; 0.0181; 0.2252; 0.8159; 0.0217; 0.2689; 1.60; 0.07; 0.83; 0.00; 0.00; 0.00; 54.16; 1.38; 40.73; 54
162; 0.1500; 0.0113; 0.0030; 0.0017; -99.9900; 0.2172; 0.0442; 0.5461; 21.46; 0.77; 9.41; 3.28; 0.27; 8.47; 0.1638; 0.0179; 0.2192; 0.8258; 0.0205; 0.2515; 1.61; 0.07; 0.88; 0.00; 0.00; 0.00; 54.53; 1.39; 41.15; 54
163; 0.1480; 0.0112; 0.0010; 0.0010; -99.9900; 0.1368; 0.0383; 0.4660; 21.61; 0.78; 9.46; 3.26; 0.27; 8.47; 0.1605; 0.0177; 0.2157; 0.8224; 0.0215; 0.2616; 1.61; 0.07; 0.88; 0.00; 0.00; 0.00; 54.65; 1.40; 41.29; 54
164; 0.1450; 0.0111; 0.0030; 0.0017; -99.9900; 0.1502; 0.0415; 0.5046; 21.54; 0.91; 10.95; 3.18; 0.27; 8.63; 0.1566; 0.0178; 0.2144; 0.8140; 0.0236; 0.2842; 1.61; 0.07; 0.83; 0.00; 0.00; 0.00; 55.02; 1.41; 41.71; 54
165; 0.1440; 0.0111; 0.0010; 0.0010; -99.9900; 0.1780; 0.0429; 0.5166; 21.22; 0.77; 9.26; 3.12; 0.26; 8.21; 0.1560; 0.0183; 0.2193; 0.8188; 0.0232; 0.2781; 1.57; 0.07; 0.81; 0.00; 0.00; 0.00; 55.15; 1.41; 41.85; 54
166; 0.1400; 0.0110; 0.0020; 0.0014; -99.9900; 0.1335; 0.0406; 0.4840; 20.94; 0.79; 9.34; 3.00; 0.25; 8.04; 0.1497; 0.0180; 0.2126; 0.8360; 0.0216; 0.2556; 1.56; 0.07; 0.81; 0.00; 0.00; 0.00; 55.40; 1.42; 42.13; 54
167; 0.1390; 0.0109; 0.0010; 0.0010; -99.9900; 0.2153; 0.0445; 0.5264; 21.80; 0.80; 9.48; 3.10; 0.26; 8.31; 0.1431; 0.0179; 0.2113; 0.8408; 0.0213; 0.2508; 1.53; 0.07; 0.78; 0.00; 0.00; 0.00; 55.53; 1.42; 42.28; 54
168; 0.1380; 0.0109; 0.0020; 0.0014; -99.9900; 0.0611; 0.0431; 0.5080; 20.16; 0.85; 9.95; 2.85; 0.25; 7.85; 0.1497; 0.0187; 0.2197; 0.8348; 0.0216; 0.2532; 1.56; 0.07; 0.81; 0.00; 0.00; 0.00; 55.78; 1.43; 42.57; 54
169; 0.1390; 0.0109; 0.0000; 0.0000; -99.9900; 0.1143; 0.0458; 0.5386; 19.16; 0.76; 8.94; 2.72; 0.23; 7.40; 0.1460; 0.0185; 0.2178; 0.8338; 0.0223; 0.2625; 1.55; 0.07; 0.81; 0.00; 0.00; 0.00; 55.78; 1.43; 42.57; 54
170; 0.1360; 0.0108; 0.0030; 0.0017; -99.9900; 0.2411; 0.0423; 0.4938; 21.24; 0.83; 9.67; 2.94; 0.26; 8.09; 0.1486; 0.0187; 0.2183; 0.8337; 0.0223; 0.2597; 1.57; 0.07; 0.83; 0.00; 0.00; 0.00; 56.17; 1.44; 43.01; 54
171; 0.1350; 0.0108; 0.0010; 0.0010; -99.9900; 0.1369; 0.0434; 0.5060; 21.13; 0.82; 9.54; 2.90; 0.25; 8.01; 0.1527; 0.0190; 0.2204; 0.8314; 0.0221; 0.2569; 1.57; 0.07; 0.83; 0.00; 0.00; 0.00; 56.30; 1.45; 43.16; 54
172; 0.1350; 0.0108; 0.0000; 0.0000; -99.9900; 0.2386; 0.0451; 0.5242; 22.36; 0.83; 9.61; 3.07; 0.27; 8.40; 0.1494; 0.0188; 0.2189; 0.8326; 0.0220; 0.2552; 1.55; 0.07; 0.82; 0.00; 0.00; 0.00; 56.30; 1.45; 43.16; 54
173; 0.1360; 0.0108; 0.0000; 0.0000; -99.9900; 0.0998; 0.0430; 0.4997; 21.27; 0.79; 9.25; 2.95; 0.25; 8.03; 0.1514; 0.0190; 0.2212; 0.8297; 0.0221; 0.2580; 1.55; 0.07; 0.82; 0.00; 0.00; 0.00; 56.30; 1.45; 43.16; 54
174; 0.1330; 0.0107; 0.0010; 0.0010; -99.9900; 0.1560; 0.0419; 0.4869; 21.22; 0.82; 9.51; 2.88; 0.25; 7.98; 0.1361; 0.0183; 0.2106; 0.8515; 0.0207; 0.2393; 1.50; 0.07; 0.79; 0.00; 0.00; 0.00; 56.43; 1.45; 43.32; 54
175; 0.1320; 0.0107; 0.0010; 0.0010; -99.9900; 0.1064; 0.0385; 0.4437; 21.22; 0.80; 9.23; 2.85; 0.25; 7.91; 0.1382; 0.0181; 0.2074; 0.8524; 0.0200; 0.2292; 1.51; 0.07; 0.79; 0.00; 0.00; 0.00; 56.56; 1.46; 43.47; 54
176; 0.1300; 0.0106; 0.0020; 0.0014; -99.9900; 0.1446; 0.0406; 0.4631; 21.18; 0.79; 9.03; 2.80; 0.25; 7.82; 0.1375; 0.0183; 0.2081; 0.8554; 0.0197; 0.2245; 1.51; 0.07; 0.77; 0.00; 0.00; 0.00; 56.83; 1.47; 43.79; 54
177; 0.1290; 0.0106; 0.0010; 0.0010; -99.9900; 0.1761; 0.0457; 0.5213; 21.62; 0.79; 9.03; 2.84; 0.25; 7.93; 0.1327; 0.0181; 0.2051; 0.8524; 0.0208; 0.2361; 1.47; 0.07; 0.74; 0.00; 0.00; 0.00; 56.97; 1.47; 43.95; 54
178; 0.1280; 0.0106; 0.0010; 0.0010; -99.9900; 0.0920; 0.0437; 0.4966; 21.23; 0.86; 9.78; 2.77; 0.25; 7.90; 0.1293; 0.0179; 0.2022; 0.8579; 0.0204; 0.2303; 1.45; 0.06; 0.71; 0.00; 0.00; 0.00; 57.10; 1.48; 44.11; 54
179; 0.1260; 0.0105; 0.0010; 0.0010; -99.9900; 0.2717; 0.0500; 0.5617; 22.56; 0.76; 8.57; 2.90; 0.26; 8.07; 0.1245; 0.0180; 0.2016; 0.8640; 0.0201; 0.2255; 1.44; 0.06; 0.70; 0.00; 0.00; 0.00; 57.24; 1.48; 44.28; 54
180; 0.1250; 0.0105; 0.0010; 0.0010; -99.9900; 0.0342; 0.0417; 0.4685; 20.29; 0.80; 8.99; 2.58; 0.23; 7.42; 0.1247; 0.0184; 0.2062; 0.8662; 0.0203; 0.2269; 1.44; 0.07; 0.73; 0.00; 0.00; 0.00; 57.38; 1.49; 44.44; 54
181; 0.1240; 0.0104; 0.0010; 0.0010; -99.9900; 0.2363; 0.0501; 0.5579; 21.44; 0.82; 9.17; 2.72; 0.25; 7.75; 0.1242; 0.0184; 0.2053; 0.8578; 0.0224; 0.2490; 1.44; 0.07; 0.74; 0.00; 0.00; 0.00; 57.51; 1.49; 44.61; 54
182; 0.1220; 0.0103; 0.0020; 0.0014; -99.9900; 0.1384; 0.0482; 0.5347; 21.96; 0.79; 8.74; 2.74; 0.25; 7.80; 0.1301; 0.0189; 0.2085; 0.8631; 0.0218; 0.2407; 1.46; 0.07; 0.75; 0.00; 0.00; 0.00; 57.79; 1.50; 44.94; 54
183; 0.1220; 0.0103; 0.0000; 0.0000; -99.9900; 0.2045; 0.0466; 0.5146; 21.56; 0.82; 9.10; 2.68; 0.24; 7.73; 0.1345; 0.0189; 0.2091; 0.8489; 0.0227; 0.2509; 1.48; 0.07; 0.76; 0.00; 0.00; 0.00; 57.79; 1.50; 44.94; 54
184; 0.1200; 0.0103; 0.0030; 0.0017; -99.9900; 0.1276; 0.0481; 0.5266; 22.08; 0.93; 10.19; 2.70; 0.25; 7.98; 0.1260; 0.0182; 0.1999; 0.8604; 0.0219; 0.2401; 1.49; 0.07; 0.76; 0.00; 0.00; 0.00; 58.21; 1.51; 45.45; 54
185; 0.1190; 0.0102; 0.0010; 0.0010; -99.9900; 0.2043; 0.0491; 0.5355; 22.50; 0.88; 9.65; 2.73; 0.25; 8.00; 0.1295; 0.0187; 0.2043; 0.8613; 0.0211; 0.2303; 1.47; 0.07; 0.73; 0.00; 0.00; 0.00; 58.35; 1.52; 45.62; 54
186; 0.1180; 0.0102; 0.0000; 0.0000; -99.9900; 0.1725; 0.0495; 0.5377; 22.13; 0.81; 8.75; 2.66; 0.24; 7.73; 0.1252; 0.0185; 0.2010; 0.8630; 0.0208; 0.2258; 1.47; 0.07; 0.74; 0.00; 0.00; 0.00; 58.35; 1.52; 45.62; 54
187; 0.1150; 0.0101; 0.0030; 0.0017; -99.9900; 0.1452; 0.0471; 0.5119; 21.71; 0.79; 8.43; 2.55; 0.24; 7.48; 0.1190; 0.0181; 0.1938; 0.8722; 0.0201; 0.2159; 1.44; 0.07; 0.72; 0.00; 0.00; 0.00; 58.78; 1.53; 46.15; 54
188; 0.1150; 0.0101; 0.0000; 0.0000; -99.9900; 0.1278; 0.0484; 0.5188; 21.28; 0.83; 8.90; 2.49; 0.23; 7.42; 0.1187; 0.0181; 0.1937; 0.8771; 0.0201; 0.2151; 1.47; 0.07; 0.75; 0.00; 0.00; 0.00; 58.78; 1.53; 46.15; 54
189; 0.1150; 0.0101; 0.0000; 0.0000; -99.9900; 0.1539; 0.0479; 0.5139; 21.79; 0.89; 9.54; 2.55; 0.24; 7.65; 0.1197; 0.0182; 0.1953; 0.8773; 0.0195; 0.2087; 1.48; 0.07; 0.76; 0.00; 0.00; 0.00; 58.78; 1.53; 46.15; 54
190; 0.1150; 0.0101; 0.0000; 0.0000; -99.9900; 0.2009; 0.0504; 0.5403; 21.50; 0.80; 8.56; 2.51; 0.24; 7.44; 0.1207; 0.0178; 0.1911; 0.8733; 0.0198; 0.2127; 1.50; 0.07; 0.74; 0.00; 0.00; 0.00; 58.78; 1.53; 46.15; 54
191; 0.1150; 0.0101; 0.0000; 0.0000; -99.9900; 0.1510; 0.0406; 0.4359; 21.44; 0.81; 8.70; 2.51; 0.24; 7.44; 0.1163; 0.0173; 0.1853; 0.8758; 0.0194; 0.2085; 1.45; 0.06; 0.68; 0.00; 0.00; 0.00; 58.78; 1.53; 46.15; 54
192; 0.1140; 0.0101; 0.0010; 0.0010; -99.9900; 0.0865; 0.0440; 0.4724; 20.92; 0.90; 9.57; 2.42; 0.23; 7.38; 0.1161; 0.0174; 0.1853; 0.8776; 0.0193; 0.2064; 1.43; 0.06; 0.64; 0.00; 0.00; 0.00; 58.93; 1.54; 46.33; 54
193; 0.1120; 0.0100; 0.0020; 0.0014; -99.9900; 0.2193; 0.0498; 0.5298; 21.95; 0.95; 10.06; 2.50; 0.24; 7.68; 0.1139; 0.0178; 0.1888; 0.8732; 0.0206; 0.2185; 1.41; 0.06; 0.62; 0.00; 0.00; 0.00; 59.22; 1.55; 46.71; 54
194; 0.1110; 0.0099; 0.0010; 0.0010; -99.9900; 0.1915; 0.0509; 0.5385; 21.57; 0.90; 9.53; 2.43; 0.24; 7.47; 0.1101; 0.0175; 0.1840; 0.8800; 0.0195; 0.2051; 1.42; 0.06; 0.64; 0.00; 0.00; 0.00; 59.37; 1.56; 46.89; 54
195; 0.1060; 0.0097; 0.0040; 0.0020; -99.9900; 0.1884; 0.0483; 0.5062; 23.01; 0.89; 9.12; 2.48; 0.24; 7.67; 0.1164; 0.0184; 0.1889; 0.8794; 0.0199; 0.2047; 1.45; 0.06; 0.66; 0.00; 0.00; 0.00; 59.96; 1.58; 47.64; 54
196; 0.1050; 0.0097; 0.0010; 0.0010; -99.9900; 0.1550; 0.0527; 0.5424; 21.95; 0.94; 9.62; 2.34; 0.23; 7.41; 0.1160; 0.0183; 0.1875; 0.8754; 0.0204; 0.2092; 1.44; 0.06; 0.63; 0.00; 0.00; 0.00; 60.11; 1.58; 47.83; 54
197; 0.1060; 0.0097; 0.0010; 0.0010; -99.9900; 0.0354; 0.0480; 0.4920; 19.52; 0.86; 8.85; 2.10; 0.21; 6.65; 0.1268; 0.0195; 0.2003; 0.8569; 0.0232; 0.2390; 1.45; 0.06; 0.66; 0.00; 0.00; 0.00; 60.26; 1.59; 48.02; 54
198; 0.1050; 0.0097; 0.0000; 0.0000; -99.9900; 0.2626; 0.0539; 0.5523; 21.23; 0.90; 9.18; 2.27; 0.23; 7.14; 0.1149; 0.0182; 0.1863; 0.8615; 0.0233; 0.2391; 1.44; 0.06; 0.65; 0.00; 0.00; 0.00; 60.26; 1.59; 48.02; 54
199; 0.1010; 0.0095; 0.0030; 0.0017; -99.9900; 0.1499; 0.0530; 0.5353; 21.44; 0.85; 8.57; 2.21; 0.22; 7.00; 0.1099; 0.0181; 0.1820; 0.8723; 0.0226; 0.2275; 1.41; 0.06; 0.60; 0.00; 0.00; 0.00; 60.72; 1.60; 48.59; 54
200; 0.1010; 0.0095; 0.0000; 0.0000; -99.9900; 0.1558; 0.0519; 0.5216; 22.21; 0.97; 9.76; 2.28; 0.23; 7.36; 0.1042; 0.0171; 0.1722; 0.8827; 0.0205; 0.2056; 1.41; 0.06; 0.60; 0.00; 0.00; 0.00; 60.72; 1.60; 48.59; 54
Metapopulation
0; 1.0000; 0.0000; 0.0000; 0.0000; -99.9900;      0;      0;      0; 345.00; 0.00; 0.00; 345.00; 0.00; 0.00; 0.9986; 0.0000; 0.0000; 0.0000; 0.0000; 0.0000; 690.00; 0.00; 0.00; 0.00; 0.00; 0.00; 0.00; 0.00; 0.00; 0
1; 1.0000; 0.0000; 0.0000; 0.0000; -99.9900; -0.3163; 0.0015; 0.0480; 246.58; 0.42; 13.22; 246.58; 0.42; 13.22; 0.9980; 0.0000; 0.0001; 0.0000; 0.0000; 0.0000; 493.15; 0.84; 26.44; 0.00; 0.00; 0.00; 0.00; 0.00; 0.00; 0
2; 1.0000; 0.0000; 0.0000; 0.0000; -99.9900; 0.7684; 0.0092; 0.2895; 387.46; 1.48; 46.68; 387.46; 1.48; 46.68; 0.9966; 0.0000; 0.0002; 0.0000; 0.0000; 0.0000; 397.02; 0.76; 23.98; 0.00; 0.00; 0.00; 0.00; 0.00; 0.00; 0
3; 1.0000; 0.0000; 0.0000; 0.0000; -99.9900; 0.0062; 0.0079; 0.2513; 351.78; 1.39; 43.91; 351.78; 1.39; 43.91; 0.9959; 0.0000; 0.0003; 0.0000; 0.0000; 0.0000; 339.36; 0.68; 21.40; 0.00; 0.00; 0.00; 0.00; 0.00; 0.00; 0
4; 1.0000; 0.0000; 0.0000; 0.0000; -99.9900; 0.4006; 0.0113; 0.3563; 371.12; 1.36; 43.12; 371.12; 1.36; 43.12; 0.9949; 0.0000; 0.0004; 0.0048; 0.0002; 0.0053; 289.29; 0.60; 18.90; 0.00; 0.00; 0.00; 0.00; 0.00; 0.00; 0
5; 1.0000; 0.0000; 0.0000; 0.0000; -99.9900; 0.1605; 0.0105; 0.3321; 352.90; 1.34; 42.46; 352.90; 1.34; 42.46; 0.9940; 0.0000; 0.0005; 0.0081; 0.0002; 0.0069; 254.15; 0.52; 16.33; 0.00; 0.00; 0.00; 0.00; 0.00; 0.00; 0
6; 1.0000; 0.0000; 0.0000; 0.0000; -99.9900; 0.3158; 0.0115; 0.3625; 358.73; 1.31; 41.57; 358.73; 1.31; 41.57; 0.9930; 0.0000; 0.0006; 0.0125; 0.0003; 0.0083; 225.06; 0.45; 14.37; 0.00; 0.00; 0.00; 0.00; 0.00; 0.00; 0
7; 1.0000; 0.0000; 0.0000; 0.0000; -99.9900; 0.2249; 0.0111; 0.3506; 349.75; 1.33; 41.95; 349.75; 1.33; 41.95; 0.9921; 0.0000; 0.0007; 0.0172; 0.0003; 0.0098; 202.98; 0.41; 12.90; 0.00; 0.00; 0.00; 0.00; 0.00; 0.00; 0
8; 1.0000; 0.0000; 0.0000; 0.0000; -99.9900; 0.2878; 0.0116; 0.3673; 350.30; 1.28; 40.43; 350.30; 1.28; 40.43; 0.9912; 0.0000; 0.0008; 0.0214; 0.0003; 0.0107; 184.29; 0.37; 11.74; 0.00; 0.00; 0.00; 0.00; 0.00; 0.00; 0
9; 1.0000; 0.0000; 0.0000; 0.0000; -99.9900; 0.2367; 0.0112; 0.3554; 344.83; 1.26; 39.95; 344.83; 1.26; 39.95; 0.9903; 0.0000; 0.0009; 0.0258; 0.0004; 0.0123; 169.13; 0.34; 10.74; 0.00; 0.00; 0.00; 0.00; 0.00; 0.00; 0
10; 1.0000; 0.0000; 0.0000; 0.0000; -99.9900; 0.2728; 0.0112; 0.3556; 345.64; 1.27; 40.01; 345.64; 1.27; 40.01; 0.9893; 0.0000; 0.0010; 0.0302; 0.0004; 0.0135; 155.39; 0.32; 10.06; 0.00; 0.00; 0.00; 0.00; 0.00; 0.00; 0
11; 1.0000; 0.0000; 0.0000; 0.0000; -99.9900; 0.2467; 0.0107; 0.3381; 342.69; 1.26; 39.97; 342.69; 1.26; 39.97; 0.9883; 0.0000; 0.0012; 0.0350; 0.0005; 0.0148; 144.34; 0.30; 9.39; 0.00; 0.00; 0.00; 0.00; 0.00; 0.00; 0
12; 1.0000; 0.0000; 0.0000; 0.0000; -99.9900; 0.2521; 0.0115; 0.3640; 338.37; 1.29; 40.68; 338.37; 1.29; 40.68; 0.9874; 0.0000; 0.0012; 0.0392; 0.0005; 0.0163; 134.18; 0.28; 8.81; 0.00; 0.00; 0.00; 0.00; 0.00; 0.00; 0
13; 1.0000; 0.0000; 0.0000; 0.0000; -99.9900; 0.2752; 0.0114; 0.3598; 339.08; 1.23; 38.90; 339.08; 1.23; 38.90; 0.9864; 0.0000; 0.0014; 0.0435; 0.0005; 0.0170; 125.79; 0.26; 8.32; 0.00; 0.00; 0.00; 0.00; 0.00; 0.00; 0
14; 1.0000; 0.0000; 0.0000; 0.0000; -99.9900; 0.2459; 0.0116; 0.3674; 334.52; 1.28; 40.57; 334.52; 1.28; 40.57; 0.9855; 0.0000; 0.0015; 0.0477; 0.0006; 0.0180; 118.18; 0.25; 7.91; 0.00; 0.00; 0.00; 0.00; 0.00; 0.00; 0
15; 1.0000; 0.0000; 0.0000; 0.0000; -99.9900; 0.2768; 0.0114; 0.3619; 335.27; 1.19; 37.55; 335.27; 1.19; 37.55; 0.9845; 0.0001; 0.0017; 0.0516; 0.0006; 0.0190; 111.50; 0.24; 7.57; 0.00; 0.00; 0.00; 0.00; 0.00; 0.00; 0
16; 1.0000; 0.0000; 0.0000; 0.0000; -99.9900; 0.2403; 0.0113; 0.3558; 330.85; 1.23; 38.80; 330.85; 1.23; 38.80; 0.9835; 0.0001; 0.0018; 0.0554; 0.0006; 0.0192; 105.53; 0.23; 7.22; 0.00; 0.00; 0.00; 0.00; 0.00; 0.00; 0
17; 1.0000; 0.0000; 0.0000; 0.0000; -99.9900; 0.2835; 0.0115; 0.3645; 331.89; 1.19; 37.75; 331.89; 1.19; 37.75; 0.9826; 0.0001; 0.0019; 0.0590; 0.0006; 0.0199; 100.16; 0.22; 6.89; 0.00; 0.00; 0.00; 0.00; 0.00; 0.00; 0
18; 1.0000; 0.0000; 0.0000; 0.0000; -99.9900; 0.2498; 0.0111; 0.3520; 329.17; 1.19; 37.71; 329.17; 1.19; 37.71; 0.9816; 0.0001; 0.0020; 0.0633; 0.0007; 0.0210; 95.32; 0.21; 6.56; 0.00; 0.00; 0.00; 0.00; 0.00; 0.00; 0
19; 1.0000; 0.0000; 0.0000; 0.0000; -99.9900; 0.2595; 0.0119; 0.3761; 325.38; 1.25; 39.49; 325.38; 1.25; 39.49; 0.9806; 0.0001; 0.0022; 0.0675; 0.0007; 0.0219; 90.98; 0.20; 6.26; 0.00; 0.00; 0.00; 0.00; 0.00; 0.00; 0
20; 1.0000; 0.0000; 0.0000; 0.0000; -99.9900; 0.2650; 0.0117; 0.3689; 323.76; 1.15; 36.22; 323.76; 1.15; 36.22; 0.9797; 0.0001; 0.0024; 0.0708; 0.0007; 0.0224; 86.98; 0.19; 6.16; 0.00; 0.00; 0.00; 0.00; 0.00; 0.00; 0
21; 1.0000; 0.0000; 0.0000; 0.0000; -99.9900; 0.2550; 0.0114; 0.3601; 322.14; 1.22; 38.43; 322.14; 1.22; 38.43; 0.9787; 0.0001; 0.0026; 0.0752; 0.0007; 0.0231; 83.30; 0.19; 5.95; 0.00; 0.00; 0.00; 0.00; 0.00; 0.00; 0
22; 1.0000; 0.0000; 0.0000; 0.0000; -99.9900; 0.2717; 0.0116; 0.3665; 322.92; 1.15; 36.28; 322.92; 1.15; 36.28; 0.9778; 0.0001; 0.0027; 0.0783; 0.0007; 0.0235; 79.81; 0.18; 5.78; 0.00; 0.00; 0.00; 0.00; 0.00; 0.00; 0
23; 1.0000; 0.0000; 0.0000; 0.0000; -99.9900; 0.2466; 0.0114; 0.3619; 319.45; 1.16; 36.66; 319.45; 1.16; 36.66; 0.9768; 0.0001; 0.0028; 0.0821; 0.0008; 0.0248; 76.55; 0.18; 5.70; 0.00; 0.00; 0.00; 0.00; 0.00; 0.00; 0
24; 1.0000; 0.0000; 0.0000; 0.0000; -99.9900; 0.2624; 0.0114; 0.3590; 318.97; 1.16; 36.73; 318.97; 1.16; 36.73; 0.9758; 0.0001; 0.0031; 0.0852; 0.0008; 0.0254; 73.63; 0.18; 5.58; 0.00; 0.00; 0.00; 0.00; 0.00; 0.00; 0
25; 1.0000; 0.0000; 0.0000; 0.0000; -99.9900; 0.2516; 0.0113; 0.3574; 316.99; 1.15; 36.42; 316.99; 1.15; 36.42; 0.9749; 0.0001; 0.0033; 0.0891; 0.0008; 0.0258; 70.93; 0.17; 5.41; 0.00; 0.00; 0.00; 0.00; 0.00; 0.00; 0
26; 1.0000; 0.0000; 0.0000; 0.0000; -99.9900; 0.2619; 0.0118; 0.3721; 316.10; 1.22; 38.45; 316.10; 1.22; 38.45; 0.9739; 0.0001; 0.0034; 0.0929; 0.0009; 0.0271; 68.28; 0.17; 5.26; 0.00; 0.00; 0.00; 0.00; 0.00; 0.00; 0
27; 1.0000; 0.0000; 0.0000; 0.0000; -99.9900; 0.2373; 0.0115; 0.3639; 311.38; 1.16; 36.71; 311.38; 1.16; 36.71; 0.9730; 0.0001; 0.0035; 0.0956; 0.0009; 0.0275; 66.01; 0.16; 5.19; 0.00; 0.00; 0.00; 0.00; 0.00; 0.00; 0
28; 1.0000; 0.0000; 0.0000; 0.0000; -99.9900; 0.2919; 0.0118; 0.3723; 313.50; 1.14; 35.90; 313.50; 1.14; 35.90; 0.9719; 0.0001; 0.0037; 0.0992; 0.0009; 0.0273; 63.79; 0.16; 5.06; 0.00; 0.00; 0.00; 0.00; 0.00; 0.00; 0
29; 1.0000; 0.0000; 0.0000; 0.0000; -99.9900; 0.2431; 0.0115; 0.3621; 308.73; 1.17; 36.97; 308.73; 1.17; 36.97; 0.9710; 0.0001; 0.0039; 0.1038; 0.0009; 0.0285; 61.79; 0.16; 5.01; 0.00; 0.00; 0.00; 0.00; 0.00; 0.00; 0
30; 1.0000; 0.0000; 0.0000; 0.0000; -99.9900; 0.2814; 0.0114; 0.3602; 310.13; 1.10; 34.77; 310.13; 1.10; 34.77; 0.9700; 0.0001; 0.0041; 0.1072; 0.0009; 0.0288; 59.85; 0.16; 4.92; 0.00; 0.00; 0.00; 0.00; 0.00; 0.00; 0
31; 1.0000; 0.0000; 0.0000; 0.0000; -99.9900; 0.2578; 0.0116; 0.3680; 307.90; 1.16; 36.56; 307.90; 1.16; 36.56; 0.9691; 0.0001; 0.0043; 0.1108; 0.0009; 0.0300; 58.05; 0.15; 4.80; 0.00; 0.00; 0.00; 0.00; 0.00; 0.00; 0
32; 1.0000; 0.0000; 0.0000; 0.0000; -99.9900; 0.2592; 0.0119; 0.3754; 306.48; 1.14; 35.96; 306.48; 1.14; 35.96; 0.9682; 0.0001; 0.0045; 0.1145; 0.0010; 0.0303; 56.28; 0.15; 4.66; 0.00; 0.00; 0.00; 0.00; 0.00; 0.00; 0
33; 1.0000; 0.0000; 0.0000; 0.0000; -99.9900; 0.2590; 0.0119; 0.3751; 303.36; 1.10; 34.91; 303.36; 1.10; 34.91; 0.9671; 0.0002; 0.0048; 0.1180; 0.0010; 0.0322; 54.65; 0.15; 4.60; 0.00; 0.00; 0.00; 0.00; 0.00; 0.00; 0
34; 1.0000; 0.0000; 0.0000; 0.0000; -99.9900; 0.2703; 0.0117; 0.3691; 303.22; 1.12; 35.52; 303.22; 1.12; 35.52; 0.9660; 0.0002; 0.0051; 0.1213; 0.0010; 0.0329; 53.19; 0.14; 4.45; 0.00; 0.00; 0.00; 0.00; 0.00; 0.00; 0
35; 1.0000; 0.0000; 0.0000; 0.0000; -99.9900; 0.2525; 0.0118; 0.3725; 299.99; 1.11; 35.21; 299.99; 1.11; 35.21; 0.9651; 0.0002; 0.0052; 0.1258; 0.0010; 0.0331; 51.66; 0.14; 4.39; 0.00; 0.00; 0.00; 0.00; 0.00; 0.00; 0
36; 1.0000; 0.0000; 0.0000; 0.0000; -99.9900; 0.2839; 0.0118; 0.3742; 301.19; 1.12; 35.31; 301.19; 1.12; 35.31; 0.9640; 0.0002; 0.0056; 0.1287; 0.0011; 0.0335; 50.24; 0.14; 4.33; 0.00; 0.00; 0.00; 0.00; 0.00; 0.00; 0
37; 1.0000; 0.0000; 0.0000; 0.0000; -99.9900; 0.2326; 0.0116; 0.3667; 296.70; 1.12; 35.34; 296.70; 1.12; 35.34; 0.9630; 0.0002; 0.0056; 0.1323; 0.0011; 0.0343; 48.92; 0.14; 4.28; 0.00; 0.00; 0.00; 0.00; 0.00; 0.00; 0
38; 1.0000; 0.0000; 0.0000; 0.0000; -99.9900; 0.2643; 0.0117; 0.3690; 297.08; 1.12; 35.55; 297.08; 1.12; 35.55; 0.9618; 0.0002; 0.0060; 0.1362; 0.0011; 0.0357; 47.68; 0.13; 4.18; 0.00; 0.00; 0.00; 0.00; 0.00; 0.00; 0
39; 1.0000; 0.0000; 0.0000; 0.0000; -99.9900; 0.2487; 0.0117; 0.3699; 294.93; 1.10; 34.80; 294.93; 1.10; 34.80; 0.9609; 0.0002; 0.0061; 0.1392; 0.0011; 0.0362; 46.50; 0.13; 4.13; 0.00; 0.00; 0.00; 0.00; 0.00; 0.00; 0
40; 1.0000; 0.0000; 0.0000; 0.0000; -99.9900; 0.2688; 0.0118; 0.3723; 294.36; 1.09; 34.57; 294.36; 1.09; 34.57; 0.9599; 0.0002; 0.0064; 0.1439; 0.0012; 0.0373; 45.39; 0.13; 4.07; 0.00; 0.00; 0.00; 0.00; 0.00; 0.00; 0
41; 1.0000; 0.0000; 0.0000; 0.0000; -99.9900; 0.2473; 0.0119; 0.3771; 291.91; 1.10; 34.68; 291.91; 1.10; 34.68; 0.9590; 0.0002; 0.0065; 0.1478; 0.0012; 0.0376; 44.31; 0.13; 4.03; 0.00; 0.00; 0.00; 0.00; 0.00; 0.00; 0
42; 1.0000; 0.0000; 0.0000; 0.0000; -99.9900; 0.2575; 0.0115; 0.3622; 292.22; 1.11; 35.17; 292.22; 1.11; 35.17; 0.9579; 0.0002; 0.0068; 0.1504; 0.0012; 0.0393; 43.29; 0.13; 3.98; 0.00; 0.00; 0.00; 0.00; 0.00; 0.00; 0
43; 1.0000; 0.0000; 0.0000; 0.0000; -99.9900; 0.2731; 0.0122; 0.3873; 291.02; 1.11; 35.26; 291.02; 1.11; 35.26; 0.9571; 0.0002; 0.0070; 0.1549; 0.0013; 0.0404; 42.30; 0.12; 3.93; 0.00; 0.00; 0.00; 0.00; 0.00; 0.00; 0
44; 1.0000; 0.0000; 0.0000; 0.0000; -99.9900; 0.2413; 0.0114; 0.3615; 287.53; 1.08; 34.04; 287.53; 1.08; 34.04; 0.9559; 0.0002; 0.0072; 0.1579; 0.0013; 0.0410; 41.36; 0.12; 3.88; 0.00; 0.00; 0.00; 0.00; 0.00; 0.00; 0
45; 1.0000; 0.0000; 0.0000; 0.0000; -99.9900; 0.2446; 0.0113; 0.3567; 286.23; 1.08; 34.14; 286.23; 1.08; 34.14; 0.9550; 0.0002; 0.0074; 0.1591; 0.0013; 0.0406; 40.46; 0.12; 3.84; 0.00; 0.00; 0.00; 0.00; 0.00; 0.00; 0
46; 1.0000; 0.0000; 0.0000; 0.0000; -99.9900; 0.2616; 0.0119; 0.3775; 285.97; 1.09; 34.41; 285.97; 1.09; 34.41; 0.9540; 0.0002; 0.0077; 0.1644; 0.0013; 0.0412; 39.59; 0.12; 3.81; 0.00; 0.00; 0.00; 0.00; 0.00; 0.00; 0
47; 1.0000; 0.0000; 0.0000; 0.0000; -99.9900; 0.2648; 0.0119; 0.3756; 285.02; 1.08; 34.21; 285.02; 1.08; 34.21; 0.9529; 0.0003; 0.0080; 0.1681; 0.0013; 0.0417; 38.77; 0.12; 3.80; 0.00; 0.00; 0.00; 0.00; 0.00; 0.00; 0
48; 1.0000; 0.0000; 0.0000; 0.0000; -99.9900; 0.2562; 0.0116; 0.3660; 283.64; 1.10; 34.71; 283.64; 1.10; 34.71; 0.9519; 0.0003; 0.0086; 0.1703; 0.0014; 0.0432; 37.98; 0.12; 3.74; 0.00; 0.00; 0.00; 0.00; 0.00; 0.00; 0
49; 1.0000; 0.0000; 0.0000; 0.0000; -99.9900; 0.2659; 0.0117; 0.3703; 283.22; 1.07; 33.75; 283.22; 1.07; 33.75; 0.9510; 0.0003; 0.0089; 0.1733; 0.0014; 0.0436; 37.16; 0.12; 3.75; 0.00; 0.00; 0.00; 0.00; 0.00; 0.00; 0
50; 1.0000; 0.0000; 0.0000; 0.0000; -99.9900; 0.2453; 0.0119; 0.3777; 280.18; 1.09; 34.50; 280.18; 1.09; 34.50; 0.9497; 0.0003; 0.0087; 0.1771; 0.0014; 0.0432; 36.42; 0.12; 3.72; 0.00; 0.00; 0.00; 0.00; 0.00; 0.00; 0
51; 1.0000; 0.0000; 0.0000; 0.0000; -99.9900; 0.2710; 0.0119; 0.3764; 279.68; 1.06; 33.54; 279.68; 1.06; 33.54; 0.9487; 0.0003; 0.0093; 0.1821; 0.0015; 0.0460; 35.70; 0.12; 3.69; 0.00; 0.00; 0.00; 0.00; 0.00; 0.00; 0
52; 1.0000; 0.0000; 0.0000; 0.0000; -99.9900; 0.2588; 0.0118; 0.3732; 278.12; 1.10; 34.70; 278.12; 1.10; 34.70; 0.9477; 0.0003; 0.0093; 0.1846; 0.0014; 0.0451; 35.01; 0.12; 3.67; 0.00; 0.00; 0.00; 0.00; 0.00; 0.00; 0
53; 1.0000; 0.0000; 0.0000; 0.0000; -99.9900; 0.2355; 0.0116; 0.3668; 273.96; 1.06; 33.55; 273.96; 1.06; 33.55; 0.9468; 0.0003; 0.0097; 0.1876; 0.0015; 0.0469; 34.34; 0.11; 3.63; 0.00; 0.00; 0.00; 0.00; 0.00; 0.00; 0
54; 1.0000; 0.0000; 0.0000; 0.0000; -99.9900; 0.2744; 0.0119; 0.3748; 275.30; 1.04; 32.94; 275.30; 1.04; 32.94; 0.9458; 0.0003; 0.0099; 0.1900; 0.0015; 0.0470; 33.67; 0.11; 3.58; 0.00; 0.00; 0.00; 0.00; 0.00; 0.00; 0
55; 1.0000; 0.0000; 0.0000; 0.0000; -99.9900; 0.2396; 0.0113; 0.3574; 272.32; 1.03; 32.69; 272.32; 1.03; 32.69; 0.9447; 0.0003; 0.0102; 0.1943; 0.0015; 0.0486; 33.06; 0.11; 3.54; 0.00; 0.00; 0.00; 0.00; 0.00; 0.00; 0
56; 1.0000; 0.0000; 0.0000; 0.0000; -99.9900; 0.2490; 0.0118; 0.3743; 270.63; 1.06; 33.47; 270.63; 1.06; 33.47; 0.9438; 0.0003; 0.0104; 0.1967; 0.0015; 0.0475; 32.42; 0.11; 3.52; 0.00; 0.00; 0.00; 0.00; 0.00; 0.00; 0
57; 1.0000; 0.0000; 0.0000; 0.0000; -99.9900; 0.2787; 0.0116; 0.3654; 273.02; 1.06; 33.48; 273.02; 1.06; 33.48; 0.9427; 0.0003; 0.0109; 0.2005; 0.0015; 0.0480; 31.84; 0.11; 3.49; 0.00; 0.00; 0.00; 0.00; 0.00; 0.00; 0
58; 1.0000; 0.0000; 0.0000; 0.0000; -99.9900; 0.2386; 0.0122; 0.3872; 266.71; 1.06; 33.56; 266.71; 1.06; 33.56; 0.9418; 0.0004; 0.0113; 0.2033; 0.0016; 0.0491; 31.26; 0.11; 3.46; 0.00; 0.00; 0.00; 0.00; 0.00; 0.00; 0
59; 1.0000; 0.0000; 0.0000; 0.0000; -99.9900; 0.2653; 0.0120; 0.3781; 267.98; 1.04; 32.93; 267.98; 1.04; 32.93; 0.9407; 0.0004; 0.0112; 0.2069; 0.0016; 0.0494; 30.71; 0.11; 3.42; 0.00; 0.00; 0.00; 0.00; 0.00; 0.00; 0
60; 1.0000; 0.0000; 0.0000; 0.0000; -99.9900; 0.2519; 0.0119; 0.3775; 266.48; 1.04; 32.82; 266.48; 1.04; 32.82; 0.9395; 0.0004; 0.0118; 0.2094; 0.0016; 0.0514; 30.17; 0.11; 3.43; 0.00; 0.00; 0.00; 0.00; 0.00; 0.00; 0
61; 1.0000; 0.0000; 0.0000; 0.0000; -99.9900; 0.2473; 0.0119; 0.3766; 263.85; 1.03; 32.42; 263.85; 1.03; 32.42; 0.9387; 0.0004; 0.0118; 0.2125; 0.0016; 0.0517; 29.61; 0.11; 3.39; 0.00; 0.00; 0.00; 0.00; 0.00; 0.00; 0
62; 1.0000; 0.0000; 0.0000; 0.0000; -99.9900; 0.2624; 0.0120; 0.3802; 263.36; 1.00; 31.74; 263.36; 1.00; 31.74; 0.9377; 0.0004; 0.0121; 0.2148; 0.0016; 0.0511; 29.12; 0.11; 3.36; 0.00; 0.00; 0.00; 0.00; 0.00; 0.00; 0
63; 1.0000; 0.0000; 0.0000; 0.0000; -99.9900; 0.2590; 0.0121; 0.3842; 261.65; 1.03; 32.54; 261.65; 1.03; 32.54; 0.9367; 0.0004; 0.0123; 0.2177; 0.0016; 0.0522; 28.62; 0.11; 3.35; 0.00; 0.00; 0.00; 0.00; 0.00; 0.00; 0
64; 1.0000; 0.0000; 0.0000; 0.0000; -99.9900; 0.2518; 0.0118; 0.3747; 260.50; 1.01; 31.95; 260.50; 1.01; 31.95; 0.9357; 0.0004; 0.0128; 0.2189; 0.0017; 0.0525; 28.11; 0.10; 3.31; 0.00; 0.00; 0.00; 0.00; 0.00; 0.00; 0
65; 1.0000; 0.0000; 0.0000; 0.0000; -99.9900; 0.2480; 0.0119; 0.3749; 259.23; 1.03; 32.49; 259.23; 1.03; 32.49; 0.9345; 0.0004; 0.0133; 0.2212; 0.0017; 0.0537; 27.64; 0.10; 3.27; 0.00; 0.00; 0.00; 0.00; 0.00; 0.00; 0
66; 1.0000; 0.0000; 0.0000; 0.0000; -99.9900; 0.2447; 0.0118; 0.3745; 256.02; 1.03; 32.42; 256.02; 1.03; 32.42; 0.9333; 0.0004; 0.0138; 0.2243; 0.0017; 0.0546; 27.18; 0.10; 3.29; 0.00; 0.00; 0.00; 0.00; 0.00; 0.00; 0
67; 1.0000; 0.0000; 0.0000; 0.0000; -99.9900; 0.2634; 0.0119; 0.3764; 256.86; 1.00; 31.73; 256.86; 1.00; 31.73; 0.9323; 0.0005; 0.0144; 0.2275; 0.0018; 0.0559; 26.73; 0.10; 3.28; 0.00; 0.00; 0.00; 0.00; 0.00; 0.00; 0
68; 1.0000; 0.0000; 0.0000; 0.0000; -99.9900; 0.2519; 0.0118; 0.3743; 255.66; 0.98; 30.92; 255.66; 0.98; 30.92; 0.9314; 0.0004; 0.0140; 0.2308; 0.0017; 0.0547; 26.31; 0.10; 3.24; 0.00; 0.00; 0.00; 0.00; 0.00; 0.00; 0
69; 1.0000; 0.0000; 0.0000; 0.0000; -99.9900; 0.2543; 0.0119; 0.3777; 252.54; 1.01; 31.91; 252.54; 1.01; 31.91; 0.9300; 0.0005; 0.0146; 0.2327; 0.0017; 0.0544; 25.91; 0.10; 3.21; 0.00; 0.00; 0.00; 0.00; 0.00; 0.00; 0
70; 1.0000; 0.0000; 0.0000; 0.0000; -99.9900; 0.2661; 0.0121; 0.3840; 252.41; 0.99; 31.20; 252.41; 0.99; 31.20; 0.9291; 0.0005; 0.0149; 0.2359; 0.0018; 0.0556; 25.49; 0.10; 3.20; 0.00; 0.00; 0.00; 0.00; 0.00; 0.00; 0
71; 1.0000; 0.0000; 0.0000; 0.0000; -99.9900; 0.2449; 0.0120; 0.3782; 249.52; 1.01; 32.09; 249.52; 1.01; 32.09; 0.9277; 0.0005; 0.0154; 0.2382; 0.0018; 0.0562; 25.06; 0.10; 3.16; 0.00; 0.00; 0.00; 0.00; 0.00; 0.00; 0
72; 1.0000; 0.0000; 0.0000; 0.0000; -99.9900; 0.2532; 0.0121; 0.3829; 248.91; 1.00; 31.49; 248.91; 1.00; 31.49; 0.9267; 0.0005; 0.0155; 0.2418; 0.0018; 0.0575; 24.67; 0.10; 3.09; 0.00; 0.00; 0.00; 0.00; 0.00; 0.00; 0
73; 1.0000; 0.0000; 0.0000; 0.0000; -99.9900; 0.2461; 0.0121; 0.3815; 247.18; 1.01; 32.05; 247.18; 1.01; 32.05; 0.9256; 0.0005; 0.0159; 0.2441; 0.0019; 0.0585; 24.27; 0.10; 3.11; 0.00; 0.00; 0.00; 0.00; 0.00; 0.00; 0
74; 1.0000; 0.0000; 0.0000; 0.0000; -99.9900; 0.2411; 0.0122; 0.3870; 244.70; 0.99; 31.24; 244.70; 0.99; 31.24; 0.9248; 0.0005; 0.0164; 0.2452; 0.0019; 0.0587; 23.91; 0.10; 3.05; 0.00; 0.00; 0.00; 0.00; 0.00; 0.00; 0
75; 1.0000; 0.0000; 0.0000; 0.0000; -99.9900; 0.2864; 0.0122; 0.3851; 246.09; 0.96; 30.31; 246.09; 0.96; 30.31; 0.9236; 0.0005; 0.0167; 0.2464; 0.0018; 0.0580; 23.59; 0.10; 3.01; 0.00; 0.00; 0.00; 0.00; 0.00; 0.00; 0
76; 1.0000; 0.0000; 0.0000; 0.0000; -99.9900; 0.2306; 0.0121; 0.3823; 241.76; 1.00; 31.51; 241.76; 1.00; 31.51; 0.9227; 0.0005; 0.0169; 0.2508; 0.0019; 0.0612; 23.23; 0.09; 2.98; 0.00; 0.00; 0.00; 0.00; 0.00; 0.00; 0
77; 1.0000; 0.0000; 0.0000; 0.0000; -99.9900; 0.2686; 0.0125; 0.3946; 241.86; 0.98; 30.91; 241.86; 0.98; 30.91; 0.9217; 0.0006; 0.0176; 0.2516; 0.0019; 0.0606; 22.91; 0.09; 2.97; 0.00; 0.00; 0.00; 0.00; 0.00; 0.00; 0
78; 1.0000; 0.0000; 0.0000; 0.0000; -99.9900; 0.2458; 0.0125; 0.3954; 239.93; 1.00; 31.56; 239.93; 1.00; 31.56; 0.9205; 0.0006; 0.0182; 0.2556; 0.0019; 0.0609; 22.60; 0.09; 2.95; 0.00; 0.00; 0.00; 0.00; 0.00; 0.00; 0
79; 1.0000; 0.0000; 0.0000; 0.0000; -99.9900; 0.2539; 0.0119; 0.3762; 239.10; 0.96; 30.48; 239.10; 0.96; 30.48; 0.9195; 0.0006; 0.0176; 0.2584; 0.0020; 0.0618; 22.26; 0.09; 2.92; 0.00; 0.00; 0.00; 0.00; 0.00; 0.00; 0
80; 1.0000; 0.0000; 0.0000; 0.0000; -99.9900; 0.2357; 0.0119; 0.3762; 235.95; 1.01; 32.07; 235.95; 1.01; 32.07; 0.9183; 0.0006; 0.0185; 0.2626; 0.0019; 0.0610; 21.94; 0.09; 2.88; 0.00; 0.00; 0.00; 0.00; 0.00; 0.00; 0
81; 1.0000; 0.0000; 0.0000; 0.0000; -99.9900; 0.2511; 0.0120; 0.3781; 236.00; 0.99; 31.16; 236.00; 0.99; 31.16; 0.9172; 0.0006; 0.0185; 0.2639; 0.0020; 0.0623; 21.63; 0.09; 2.87; 0.00; 0.00; 0.00; 0.00; 0.00; 0.00; 0
82; 1.0000; 0.0000; 0.0000; 0.0000; -99.9900; 0.2497; 0.0120; 0.3781; 234.18; 0.96; 30.35; 234.18; 0.96; 30.35; 0.9162; 0.0006; 0.0189; 0.2657; 0.0020; 0.0636; 21.34; 0.09; 2.85; 0.00; 0.00; 0.00; 0.00; 0.00; 0.00; 0
83; 1.0000; 0.0000; 0.0000; 0.0000; -99.9900; 0.2449; 0.0119; 0.3750; 232.67; 0.94; 29.59; 232.67; 0.94; 29.59; 0.9148; 0.0006; 0.0191; 0.2680; 0.0020; 0.0637; 21.06; 0.09; 2.83; 0.00; 0.00; 0.00; 0.00; 0.00; 0.00; 0
84; 1.0000; 0.0000; 0.0000; 0.0000; -99.9900; 0.2599; 0.0119; 0.3749; 232.23; 0.94; 29.81; 232.23; 0.94; 29.81; 0.9137; 0.0006; 0.0197; 0.2714; 0.0021; 0.0649; 20.78; 0.09; 2.81; 0.00; 0.00; 0.00; 0.00; 0.00; 0.00; 0
85; 1.0000; 0.0000; 0.0000; 0.0000; -99.9900; 0.2412; 0.0121; 0.3831; 229.49; 0.95; 29.88; 229.49; 0.95; 29.88; 0.9123; 0.0006; 0.0204; 0.2768; 0.0021; 0.0672; 20.50; 0.09; 2.79; 0.00; 0.00; 0.00; 0.00; 0.00; 0.00; 0
86; 1.0000; 0.0000; 0.0000; 0.0000; -99.9900; 0.2570; 0.0119; 0.3748; 230.32; 0.92; 29.03; 230.32; 0.92; 29.03; 0.9114; 0.0006; 0.0203; 0.2760; 0.0021; 0.0657; 20.26; 0.09; 2.78; 0.00; 0.00; 0.00; 0.00; 0.00; 0.00; 0
87; 1.0000; 0.0000; 0.0000; 0.0000; -99.9900; 0.2363; 0.0120; 0.3784; 226.14; 0.94; 29.69; 226.14; 0.94; 29.69; 0.9101; 0.0007; 0.0212; 0.2781; 0.0021; 0.0676; 19.98; 0.09; 2.75; 0.00; 0.00; 0.00; 0.00; 0.00; 0.00; 0
88; 1.0000; 0.0000; 0.0000; 0.0000; -99.9900; 0.2593; 0.0121; 0.3811; 226.72; 0.94; 29.86; 226.72; 0.94; 29.86; 0.9090; 0.0007; 0.0207; 0.2809; 0.0021; 0.0671; 19.73; 0.09; 2.72; 0.00; 0.00; 0.00; 0.00; 0.00; 0.00; 0
89; 1.0000; 0.0000; 0.0000; 0.0000; -99.9900; 0.2193; 0.0119; 0.3760; 223.11; 0.95; 29.96; 223.11; 0.95; 29.96; 0.9077; 0.0007; 0.0216; 0.2839; 0.0021; 0.0677; 19.46; 0.09; 2.70; 0.00; 0.00; 0.00; 0.00; 0.00; 0.00; 0
90; 1.0000; 0.0000; 0.0000; 0.0000; -99.9900; 0.2674; 0.0125; 0.3944; 223.72; 0.89; 28.03; 223.72; 0.89; 28.03; 0.9062; 0.0007; 0.0221; 0.2857; 0.0021; 0.0669; 19.21; 0.08; 2.67; 0.00; 0.00; 0.00; 0.00; 0.00; 0.00; 0
91; 1.0000; 0.0000; 0.0000; 0.0000; -99.9900; 0.2486; 0.0124; 0.3925; 221.72; 0.91; 28.85; 221.72; 0.91; 28.85; 0.9049; 0.0007; 0.0231; 0.2903; 0.0022; 0.0697; 18.97; 0.08; 2.66; 0.00; 0.00; 0.00; 0.00; 0.00; 0.00; 0
92; 1.0000; 0.0000; 0.0000; 0.0000; -99.9900; 0.2452; 0.0123; 0.3887; 220.05; 0.89; 28.23; 220.05; 0.89; 28.23; 0.9037; 0.0007; 0.0230; 0.2897; 0.0022; 0.0692; 18.72; 0.08; 2.67; 0.00; 0.00; 0.00; 0.00; 0.00; 0.00; 0
93; 1.0000; 0.0000; 0.0000; 0.0000; -99.9900; 0.2499; 0.0121; 0.3833; 219.56; 0.89; 28.13; 219.56; 0.89; 28.13; 0.9020; 0.0007; 0.0237; 0.2944; 0.0022; 0.0686; 18.50; 0.08; 2.66; 0.00; 0.00; 0.00; 0.00; 0.00; 0.00; 0
94; 1.0000; 0.0000; 0.0000; 0.0000; -99.9900; 0.2571; 0.0120; 0.3784; 218.98; 0.88; 27.99; 218.98; 0.88; 27.99; 0.9009; 0.0008; 0.0245; 0.2956; 0.0022; 0.0697; 18.27; 0.08; 2.65; 0.00; 0.00; 0.00; 0.00; 0.00; 0.00; 0
95; 1.0000; 0.0000; 0.0000; 0.0000; -99.9900; 0.2449; 0.0117; 0.3709; 216.86; 0.88; 27.69; 216.86; 0.88; 27.69; 0.8994; 0.0008; 0.0248; 0.2988; 0.0022; 0.0694; 18.05; 0.08; 2.64; 0.00; 0.00; 0.00; 0.00; 0.00; 0.00; 0
96; 1.0000; 0.0000; 0.0000; 0.0000; -99.9900; 0.2428; 0.0123; 0.3881; 215.41; 0.91; 28.89; 215.41; 0.91; 28.89; 0.8987; 0.0008; 0.0245; 0.2990; 0.0023; 0.0722; 17.83; 0.08; 2.63; 0.00; 0.00; 0.00; 0.00; 0.00; 0.00; 0
97; 1.0000; 0.0000; 0.0000; 0.0000; -99.9900; 0.2447; 0.0124; 0.3911; 212.76; 0.91; 28.89; 212.76; 0.91; 28.89; 0.8975; 0.0008; 0.0249; 0.3015; 0.0022; 0.0711; 17.60; 0.08; 2.59; 0.00; 0.00; 0.00; 0.00; 0.00; 0.00; 0
98; 1.0000; 0.0000; 0.0000; 0.0000; -99.9900; 0.2426; 0.0125; 0.3950; 210.89; 0.88; 27.84; 210.89; 0.88; 27.84; 0.8958; 0.0008; 0.0264; 0.3034; 0.0023; 0.0721; 17.38; 0.08; 2.57; 0.00; 0.00; 0.00; 0.00; 0.00; 0.00; 0
99; 1.0000; 0.0000; 0.0000; 0.0000; -99.9900; 0.2502; 0.0122; 0.3849; 211.06; 0.89; 28.06; 211.06; 0.89; 28.06; 0.8947; 0.0008; 0.0266; 0.3072; 0.0023; 0.0727; 17.18; 0.08; 2.57; 0.00; 0.00; 0.00; 0.00; 0.00; 0.00; 0
100; 1.0000; 0.0000; 0.0000; 0.0000; -99.9900; 0.2452; 0.0122; 0.3866; 208.67; 0.88; 27.87; 208.67; 0.88; 27.87; 0.8932; 0.0009; 0.0275; 0.3068; 0.0024; 0.0753; 16.97; 0.08; 2.55; 0.00; 0.00; 0.00; 0.00; 0.00; 0.00; 0
101; 1.0000; 0.0000; 0.0000; 0.0000; -99.9900; 0.2475; 0.0128; 0.4042; 207.23; 0.93; 29.40; 207.23; 0.93; 29.40; 0.8926; 0.0009; 0.0274; 0.3096; 0.0023; 0.0741; 16.76; 0.08; 2.55; 0.00; 0.00; 0.00; 0.00; 0.00; 0.00; 0
102; 1.0000; 0.0000; 0.0000; 0.0000; -99.9900; 0.2460; 0.0126; 0.3990; 206.02; 0.89; 28.04; 206.02; 0.89; 28.04; 0.8911; 0.0009; 0.0276; 0.3118; 0.0023; 0.0738; 16.57; 0.08; 2.55; 0.00; 0.00; 0.00; 0.00; 0.00; 0.00; 0
103; 1.0000; 0.0000; 0.0000; 0.0000; -99.9900; 0.2297; 0.0120; 0.3792; 203.35; 0.88; 27.83; 203.35; 0.88; 27.83; 0.8902; 0.0009; 0.0271; 0.3114; 0.0023; 0.0724; 16.37; 0.08; 2.54; 0.00; 0.00; 0.00; 0.00; 0.00; 0.00; 0
104; 1.0000; 0.0000; 0.0000; 0.0000; -99.9900; 0.2804; 0.0122; 0.3843; 205.09; 0.86; 27.32; 205.09; 0.86; 27.32; 0.8884; 0.0009; 0.0285; 0.3150; 0.0023; 0.0742; 16.19; 0.08; 2.51; 0.00; 0.00; 0.00; 0.00; 0.00; 0.00; 0
105; 1.0000; 0.0000; 0.0000; 0.0000; -99.9900; 0.2396; 0.0124; 0.3930; 202.58; 0.89; 28.28; 202.58; 0.89; 28.28; 0.8874; 0.0009; 0.0278; 0.3174; 0.0024; 0.0746; 16.01; 0.08; 2.49; 0.00; 0.00; 0.00; 0.00; 0.00; 0.00; 0
106; 1.0000; 0.0000; 0.0000; 0.0000; -99.9900; 0.2339; 0.0126; 0.3981; 199.45; 0.87; 27.37; 199.45; 0.87; 27.37; 0.8854; 0.0009; 0.0295; 0.3175; 0.0024; 0.0767; 15.82; 0.08; 2.46; 0.00; 0.00; 0.00; 0.00; 0.00; 0.00; 0
107; 1.0000; 0.0000; 0.0000; 0.0000; -99.9900; 0.2549; 0.0126; 0.3977; 199.47; 0.87; 27.54; 199.47; 0.87; 27.54; 0.8840; 0.0010; 0.0305; 0.3195; 0.0024; 0.0772; 15.63; 0.08; 2.44; 0.00; 0.00; 0.00; 0.00; 0.00; 0.00; 0
108; 1.0000; 0.0000; 0.0000; 0.0000; -99.9900; 0.2510; 0.0123; 0.3898; 198.83; 0.85; 26.81; 198.83; 0.85; 26.81; 0.8828; 0.0010; 0.0309; 0.3225; 0.0024; 0.0769; 15.46; 0.08; 2.43; 0.00; 0.00; 0.00; 0.00; 0.00; 0.00; 0
109; 1.0000; 0.0000; 0.0000; 0.0000; -99.9900; 0.2413; 0.0126; 0.3996; 196.14; 0.86; 27.17; 196.14; 0.86; 27.17; 0.8818; 0.0010; 0.0312; 0.3264; 0.0025; 0.0782; 15.29; 0.08; 2.42; 0.00; 0.00; 0.00; 0.00; 0.00; 0.00; 0
110; 1.0000; 0.0000; 0.0000; 0.0000; -99.9900; 0.2570; 0.0122; 0.3845; 196.10; 0.82; 26.02; 196.10; 0.82; 26.02; 0.8792; 0.0010; 0.0331; 0.3267; 0.0025; 0.0786; 15.10; 0.08; 2.39; 0.00; 0.00; 0.00; 0.00; 0.00; 0.00; 0
111; 1.0000; 0.0000; 0.0000; 0.0000; -99.9900; 0.2224; 0.0120; 0.3798; 192.87; 0.86; 27.18; 192.87; 0.86; 27.18; 0.8793; 0.0010; 0.0327; 0.3282; 0.0025; 0.0803; 14.93; 0.08; 2.40; 0.00; 0.00; 0.00; 0.00; 0.00; 0.00; 0
112; 1.0000; 0.0000; 0.0000; 0.0000; -99.9900; 0.2627; 0.0126; 0.3994; 192.59; 0.84; 26.68; 192.59; 0.84; 26.68; 0.8767; 0.0011; 0.0341; 0.3297; 0.0025; 0.0801; 14.75; 0.08; 2.38; 0.00; 0.00; 0.00; 0.00; 0.00; 0.00; 0
113; 1.0000; 0.0000; 0.0000; 0.0000; -99.9900; 0.2274; 0.0123; 0.3885; 189.83; 0.81; 25.66; 189.83; 0.81; 25.66; 0.8757; 0.0011; 0.0340; 0.3322; 0.0025; 0.0805; 14.57; 0.07; 2.35; 0.00; 0.00; 0.00; 0.00; 0.00; 0.00; 0
114; 1.0000; 0.0000; 0.0000; 0.0000; -99.9900; 0.2580; 0.0128; 0.4053; 189.19; 0.86; 27.15; 189.19; 0.86; 27.15; 0.8741; 0.0011; 0.0349; 0.3328; 0.0026; 0.0807; 14.40; 0.07; 2.34; 0.00; 0.00; 0.00; 0.00; 0.00; 0.00; 0
115; 1.0000; 0.0000; 0.0000; 0.0000; -99.9900; 0.2387; 0.0125; 0.3954; 187.28; 0.81; 25.77; 187.28; 0.81; 25.77; 0.8731; 0.0011; 0.0345; 0.3352; 0.0026; 0.0820; 14.23; 0.07; 2.31; 0.00; 0.00; 0.00; 0.00; 0.00; 0.00; 0
116; 1.0000; 0.0000; 0.0000; 0.0000; -99.9900; 0.2422; 0.0126; 0.3996; 185.43; 0.81; 25.71; 185.43; 0.81; 25.71; 0.8718; 0.0011; 0.0351; 0.3372; 0.0026; 0.0812; 14.07; 0.07; 2.26; 0.00; 0.00; 0.00; 0.00; 0.00; 0.00; 0
117; 1.0000; 0.0000; 0.0000; 0.0000; -99.9900; 0.2432; 0.0128; 0.4049; 184.19; 0.81; 25.52; 184.19; 0.81; 25.52; 0.8699; 0.0011; 0.0354; 0.3369; 0.0026; 0.0816; 13.88; 0.07; 2.26; 0.00; 0.00; 0.00; 0.00; 0.00; 0.00; 0
118; 1.0000; 0.0000; 0.0000; 0.0000; -99.9900; 0.2490; 0.0126; 0.3995; 183.30; 0.81; 25.56; 183.30; 0.81; 25.56; 0.8687; 0.0011; 0.0360; 0.3388; 0.0026; 0.0828; 13.70; 0.07; 2.25; 0.00; 0.00; 0.00; 0.00; 0.00; 0.00; 0
119; 1.0000; 0.0000; 0.0000; 0.0000; -99.9900; 0.2529; 0.0125; 0.3964; 182.70; 0.80; 25.34; 182.70; 0.80; 25.34; 0.8670; 0.0011; 0.0357; 0.3398; 0.0026; 0.0820; 13.55; 0.07; 2.23; 0.00; 0.00; 0.00; 0.00; 0.00; 0.00; 0
120; 1.0000; 0.0000; 0.0000; 0.0000; -99.9900; 0.2357; 0.0126; 0.3990; 180.12; 0.78; 24.61; 180.12; 0.78; 24.61; 0.8650; 0.0012; 0.0385; 0.3410; 0.0026; 0.0808; 13.38; 0.07; 2.22; 0.00; 0.00; 0.00; 0.00; 0.00; 0.00; 0
121; 1.0000; 0.0000; 0.0000; 0.0000; -99.9900; 0.2498; 0.0124; 0.3912; 179.43; 0.82; 25.95; 179.43; 0.82; 25.95; 0.8630; 0.0012; 0.0393; 0.3419; 0.0026; 0.0838; 13.20; 0.07; 2.21; 0.00; 0.00; 0.00; 0.00; 0.00; 0.00; 0
122; 1.0000; 0.0000; 0.0000; 0.0000; -99.9900; 0.2194; 0.0127; 0.4029; 175.48; 0.78; 24.78; 175.48; 0.78; 24.78; 0.8616; 0.0013; 0.0399; 0.3428; 0.0027; 0.0860; 13.05; 0.07; 2.20; 0.00; 0.00; 0.00; 0.00; 0.00; 0.00; 0
123; 1.0000; 0.0000; 0.0000; 0.0000; -99.9900; 0.2800; 0.0128; 0.4057; 177.34; 0.77; 24.35; 177.34; 0.77; 24.35; 0.8596; 0.0013; 0.0404; 0.3433; 0.0027; 0.0864; 12.91; 0.07; 2.18; 0.00; 0.00; 0.00; 0.00; 0.00; 0.00; 0
124; 1.0000; 0.0000; 0.0000; 0.0000; -99.9900; 0.2352; 0.0129; 0.4086; 174.84; 0.78; 24.80; 174.84; 0.78; 24.80; 0.8586; 0.0013; 0.0405; 0.3464; 0.0028; 0.0888; 12.74; 0.07; 2.16; 0.00; 0.00; 0.00; 0.00; 0.00; 0.00; 0
125; 1.0000; 0.0000; 0.0000; 0.0000; -99.9900; 0.2349; 0.0129; 0.4089; 172.50; 0.78; 24.69; 172.50; 0.78; 24.69; 0.8563; 0.0013; 0.0415; 0.3464; 0.0028; 0.0894; 12.59; 0.07; 2.17; 0.00; 0.00; 0.00; 0.00; 0.00; 0.00; 0
126; 1.0000; 0.0000; 0.0000; 0.0000; -99.9900; 0.2503; 0.0127; 0.4004; 172.02; 0.73; 22.99; 172.02; 0.73; 22.99; 0.8544; 0.0013; 0.0423; 0.3477; 0.0028; 0.0887; 12.44; 0.07; 2.16; 0.00; 0.00; 0.00; 0.00; 0.00; 0.00; 0
127; 1.0000; 0.0000; 0.0000; 0.0000; -99.9900; 0.2317; 0.0123; 0.3903; 170.02; 0.76; 24.13; 170.02; 0.76; 24.13; 0.8526; 0.0014; 0.0431; 0.3489; 0.0027; 0.0867; 12.31; 0.07; 2.14; 0.00; 0.00; 0.00; 0.00; 0.00; 0.00; 0
128; 1.0000; 0.0000; 0.0000; 0.0000; -99.9900; 0.2471; 0.0133; 0.4216; 168.49; 0.78; 24.82; 168.49; 0.78; 24.82; 0.8513; 0.0014; 0.0438; 0.3497; 0.0028; 0.0884; 12.18; 0.07; 2.12; 0.00; 0.00; 0.00; 0.00; 0.00; 0.00; 0
129; 1.0000; 0.0000; 0.0000; 0.0000; -99.9900; 0.2305; 0.0124; 0.3917; 166.93; 0.74; 23.34; 166.93; 0.74; 23.34; 0.8485; 0.0014; 0.0442; 0.3502; 0.0028; 0.0892; 12.02; 0.07; 2.11; 0.00; 0.00; 0.00; 0.00; 0.00; 0.00; 0
130; 1.0000; 0.0000; 0.0000; 0.0000; -99.9900; 0.2615; 0.0126; 0.3978; 167.11; 0.75; 23.73; 167.11; 0.75; 23.73; 0.8477; 0.0014; 0.0434; 0.3540; 0.0029; 0.0901; 11.87; 0.07; 2.09; 0.00; 0.00; 0.00; 0.00; 0.00; 0.00; 0
131; 1.0000; 0.0000; 0.0000; 0.0000; -99.9900; 0.2232; 0.0132; 0.4184; 163.14; 0.78; 24.53; 163.14; 0.78; 24.53; 0.8449; 0.0015; 0.0464; 0.3556; 0.0029; 0.0912; 11.73; 0.07; 2.08; 0.00; 0.00; 0.00; 0.00; 0.00; 0.00; 0
132; 1.0000; 0.0000; 0.0000; 0.0000; -99.9900; 0.2501; 0.0128; 0.4056; 162.82; 0.74; 23.43; 162.82; 0.74; 23.43; 0.8433; 0.0014; 0.0455; 0.3579; 0.0029; 0.0923; 11.60; 0.07; 2.06; 0.00; 0.00; 0.00; 0.00; 0.00; 0.00; 0
133; 1.0000; 0.0000; 0.0000; 0.0000; -99.9900; 0.2423; 0.0131; 0.4127; 161.91; 0.75; 23.60; 161.91; 0.75; 23.60; 0.8413; 0.0015; 0.0475; 0.3601; 0.0029; 0.0924; 11.47; 0.07; 2.06; 0.00; 0.00; 0.00; 0.00; 0.00; 0.00; 0
134; 1.0000; 0.0000; 0.0000; 0.0000; -99.9900; 0.2414; 0.0129; 0.4068; 160.90; 0.73; 23.06; 160.90; 0.73; 23.06; 0.8394; 0.0015; 0.0472; 0.3586; 0.0029; 0.0910; 11.32; 0.06; 2.04; 0.00; 0.00; 0.00; 0.00; 0.00; 0.00; 0
135; 1.0000; 0.0000; 0.0000; 0.0000; -99.9900; 0.2451; 0.0126; 0.3996; 158.84; 0.70; 22.26; 158.84; 0.70; 22.26; 0.8370; 0.0015; 0.0479; 0.3600; 0.0030; 0.0934; 11.21; 0.06; 2.02; 0.00; 0.00; 0.00; 0.00; 0.00; 0.00; 0
136; 1.0000; 0.0000; 0.0000; 0.0000; -99.9900; 0.2259; 0.0126; 0.3994; 157.34; 0.72; 22.67; 157.34; 0.72; 22.67; 0.8355; 0.0015; 0.0473; 0.3600; 0.0029; 0.0925; 11.08; 0.06; 2.01; 0.00; 0.00; 0.00; 0.00; 0.00; 0.00; 0
137; 1.0000; 0.0000; 0.0000; 0.0000; -99.9900; 0.2388; 0.0129; 0.4071; 155.78; 0.73; 23.03; 155.78; 0.73; 23.03; 0.8333; 0.0015; 0.0483; 0.3617; 0.0030; 0.0945; 10.94; 0.06; 2.00; 0.00; 0.00; 0.00; 0.00; 0.00; 0.00; 0
138; 1.0000; 0.0000; 0.0000; 0.0000; -99.9900; 0.2384; 0.0130; 0.4121; 154.47; 0.71; 22.60; 154.47; 0.71; 22.60; 0.8312; 0.0016; 0.0498; 0.3645; 0.0031; 0.0973; 10.84; 0.06; 1.98; 0.00; 0.00; 0.00; 0.00; 0.00; 0.00; 0
139; 1.0000; 0.0000; 0.0000; 0.0000; -99.9900; 0.2394; 0.0131; 0.4138; 153.30; 0.69; 21.82; 153.30; 0.69; 21.82; 0.8291; 0.0016; 0.0504; 0.3629; 0.0031; 0.0970; 10.72; 0.06; 1.96; 0.00; 0.00; 0.00; 0.00; 0.00; 0.00; 0
140; 1.0000; 0.0000; 0.0000; 0.0000; -99.9900; 0.2393; 0.0129; 0.4091; 152.23; 0.71; 22.51; 152.23; 0.71; 22.51; 0.8266; 0.0016; 0.0513; 0.3627; 0.0031; 0.0982; 10.59; 0.06; 1.96; 0.00; 0.00; 0.00; 0.00; 0.00; 0.00; 0
141; 1.0000; 0.0000; 0.0000; 0.0000; -99.9900; 0.2202; 0.0129; 0.4074; 149.76; 0.71; 22.34; 149.76; 0.71; 22.34; 0.8243; 0.0017; 0.0527; 0.3641; 0.0031; 0.0983; 10.47; 0.06; 1.96; 0.00; 0.00; 0.00; 0.00; 0.00; 0.00; 0
142; 1.0000; 0.0000; 0.0000; 0.0000; -99.9900; 0.2580; 0.0132; 0.4159; 149.69; 0.68; 21.47; 149.69; 0.68; 21.47; 0.8221; 0.0017; 0.0537; 0.3620; 0.0031; 0.0983; 10.34; 0.06; 1.94; 0.00; 0.00; 0.00; 0.00; 0.00; 0.00; 0
143; 1.0000; 0.0000; 0.0000; 0.0000; -99.9900; 0.2302; 0.0132; 0.4164; 146.96; 0.69; 21.90; 146.96; 0.69; 21.90; 0.8203; 0.0017; 0.0536; 0.3653; 0.0031; 0.0985; 10.22; 0.06; 1.94; 0.00; 0.00; 0.00; 0.00; 0.00; 0.00; 0
144; 1.0000; 0.0000; 0.0000; 0.0000; -99.9900; 0.2421; 0.0134; 0.4227; 145.66; 0.68; 21.60; 145.66; 0.68; 21.60; 0.8178; 0.0017; 0.0550; 0.3654; 0.0031; 0.0968; 10.08; 0.06; 1.92; 0.00; 0.00; 0.00; 0.00; 0.00; 0.00; 0
145; 1.0000; 0.0000; 0.0000; 0.0000; -99.9900; 0.2563; 0.0135; 0.4260; 145.60; 0.71; 22.35; 145.60; 0.71; 22.35; 0.8164; 0.0018; 0.0562; 0.3672; 0.0031; 0.0985; 9.95; 0.06; 1.92; 0.00; 0.00; 0.00; 0.00; 0.00; 0.00; 0
146; 1.0000; 0.0000; 0.0000; 0.0000; -99.9900; 0.2304; 0.0132; 0.4165; 143.18; 0.66; 20.82; 143.18; 0.66; 20.82; 0.8144; 0.0018; 0.0559; 0.3679; 0.0032; 0.1006; 9.83; 0.06; 1.90; 0.00; 0.00; 0.00; 0.00; 0.00; 0.00; 0
147; 1.0000; 0.0000; 0.0000; 0.0000; -99.9900; 0.2320; 0.0136; 0.4307; 141.15; 0.67; 21.29; 141.15; 0.67; 21.29; 0.8121; 0.0018; 0.0570; 0.3683; 0.0031; 0.0984; 9.72; 0.06; 1.90; 0.00; 0.00; 0.00; 0.00; 0.00; 0.00; 0
148; 1.0000; 0.0000; 0.0000; 0.0000; -99.9900; 0.2487; 0.0136; 0.4315; 141.17; 0.67; 21.24; 141.17; 0.67; 21.24; 0.8086; 0.0019; 0.0596; 0.3697; 0.0032; 0.1006; 9.59; 0.06; 1.90; 0.00; 0.00; 0.00; 0.00; 0.00; 0.00; 0
149; 1.0000; 0.0000; 0.0000; 0.0000; -99.9900; 0.2444; 0.0134; 0.4245; 140.30; 0.67; 21.23; 140.30; 0.67; 21.23; 0.8069; 0.0019; 0.0601; 0.3694; 0.0032; 0.1011; 9.46; 0.06; 1.90; 0.00; 0.00; 0.00; 0.00; 0.00; 0.00; 0
150; 1.0000; 0.0000; 0.0000; 0.0000; -99.9900; 0.2169; 0.0134; 0.4223; 137.73; 0.70; 22.01; 137.73; 0.70; 22.01; 0.8046; 0.0019; 0.0608; 0.3708; 0.0032; 0.1009; 9.35; 0.06; 1.89; 0.00; 0.00; 0.00; 0.00; 0.00; 0.00; 0
151; 1.0000; 0.0000; 0.0000; 0.0000; -99.9900; 0.2523; 0.0135; 0.4260; 137.41; 0.64; 20.35; 137.41; 0.64; 20.35; 0.8015; 0.0020; 0.0632; 0.3726; 0.0033; 0.1035; 9.23; 0.06; 1.88; 0.00; 0.00; 0.00; 0.00; 0.00; 0.00; 0
152; 1.0000; 0.0000; 0.0000; 0.0000; -99.9900; 0.2290; 0.0132; 0.4176; 135.79; 0.64; 20.18; 135.79; 0.64; 20.18; 0.7987; 0.0020; 0.0641; 0.3724; 0.0033; 0.1030; 9.12; 0.06; 1.87; 0.00; 0.00; 0.00; 0.00; 0.00; 0.00; 0
153; 1.0000; 0.0000; 0.0000; 0.0000; -99.9900; 0.2520; 0.0135; 0.4261; 135.63; 0.67; 21.14; 135.63; 0.67; 21.14; 0.7967; 0.0021; 0.0657; 0.3738; 0.0034; 0.1066; 9.02; 0.06; 1.85; 0.00; 0.00; 0.00; 0.00; 0.00; 0.00; 0
154; 1.0000; 0.0000; 0.0000; 0.0000; -99.9900; 0.2024; 0.0131; 0.4148; 133.11; 0.65; 20.55; 133.11; 0.65; 20.55; 0.7945; 0.0021; 0.0665; 0.3751; 0.0034; 0.1065; 8.91; 0.06; 1.85; 0.00; 0.00; 0.00; 0.00; 0.00; 0.00; 0
155; 1.0000; 0.0000; 0.0000; 0.0000; -99.9900; 0.2401; 0.0134; 0.4229; 131.82; 0.64; 20.21; 131.82; 0.64; 20.21; 0.7911; 0.0022; 0.0684; 0.3768; 0.0034; 0.1083; 8.80; 0.06; 1.83; 0.00; 0.00; 0.00; 0.00; 0.00; 0.00; 0
156; 1.0000; 0.0000; 0.0000; 0.0000; -99.9900; 0.2340; 0.0133; 0.4216; 130.18; 0.64; 20.25; 130.18; 0.64; 20.25; 0.7883; 0.0022; 0.0689; 0.3794; 0.0034; 0.1079; 8.68; 0.06; 1.82; 0.00; 0.00; 0.00; 0.00; 0.00; 0.00; 0
157; 1.0000; 0.0000; 0.0000; 0.0000; -99.9900; 0.2581; 0.0136; 0.4303; 129.88; 0.63; 20.06; 129.88; 0.63; 20.06; 0.7857; 0.0022; 0.0703; 0.3840; 0.0034; 0.1090; 8.58; 0.06; 1.81; 0.00; 0.00; 0.00; 0.00; 0.00; 0.00; 0
158; 1.0000; 0.0000; 0.0000; 0.0000; -99.9900; 0.2202; 0.0136; 0.4301; 127.97; 0.62; 19.70; 127.97; 0.62; 19.70; 0.7829; 0.0023; 0.0724; 0.3824; 0.0035; 0.1113; 8.46; 0.06; 1.82; 0.00; 0.00; 0.00; 0.00; 0.00; 0.00; 0
159; 1.0000; 0.0000; 0.0000; 0.0000; -99.9900; 0.2480; 0.0138; 0.4350; 127.70; 0.63; 19.77; 127.70; 0.63; 19.77; 0.7802; 0.0023; 0.0724; 0.3831; 0.0036; 0.1129; 8.35; 0.06; 1.79; 0.00; 0.00; 0.00; 0.00; 0.00; 0.00; 0
160; 1.0000; 0.0000; 0.0000; 0.0000; -99.9900; 0.2281; 0.0134; 0.4250; 126.09; 0.60; 18.91; 126.09; 0.60; 18.91; 0.7796; 0.0022; 0.0711; 0.3853; 0.0035; 0.1122; 8.24; 0.06; 1.79; 0.00; 0.00; 0.00; 0.00; 0.00; 0.00; 0
161; 1.0000; 0.0000; 0.0000; 0.0000; -99.9900; 0.2422; 0.0139; 0.4394; 124.44; 0.60; 18.84; 124.44; 0.60; 18.84; 0.7760; 0.0023; 0.0739; 0.3869; 0.0036; 0.1125; 8.14; 0.06; 1.77; 0.00; 0.00; 0.00; 0.00; 0.00; 0.00; 0
162; 1.0000; 0.0000; 0.0000; 0.0000; -99.9900; 0.2288; 0.0133; 0.4216; 123.98; 0.62; 19.47; 123.98; 0.62; 19.47; 0.7728; 0.0024; 0.0761; 0.3862; 0.0036; 0.1135; 8.04; 0.06; 1.77; 0.00; 0.00; 0.00; 0.00; 0.00; 0.00; 0
163; 1.0000; 0.0000; 0.0000; 0.0000; -99.9900; 0.2282; 0.0138; 0.4369; 122.17; 0.61; 19.18; 122.17; 0.61; 19.18; 0.7697; 0.0024; 0.0762; 0.3907; 0.0037; 0.1159; 7.94; 0.06; 1.75; 0.00; 0.00; 0.00; 0.00; 0.00; 0.00; 0
164; 1.0000; 0.0000; 0.0000; 0.0000; -99.9900; 0.2580; 0.0138; 0.4357; 122.04; 0.60; 19.04; 122.04; 0.60; 19.04; 0.7662; 0.0025; 0.0794; 0.3894; 0.0037; 0.1167; 7.83; 0.05; 1.74; 0.00; 0.00; 0.00; 0.00; 0.00; 0.00; 0
165; 1.0000; 0.0000; 0.0000; 0.0000; -99.9900; 0.2391; 0.0138; 0.4357; 120.82; 0.58; 18.39; 120.82; 0.58; 18.39; 0.7628; 0.0026; 0.0818; 0.3921; 0.0037; 0.1181; 7.74; 0.05; 1.73; 0.00; 0.00; 0.00; 0.00; 0.00; 0.00; 0
166; 1.0000; 0.0000; 0.0000; 0.0000; -99.9900; 0.2098; 0.0139; 0.4389; 118.67; 0.60; 18.89; 118.67; 0.60; 18.89; 0.7597; 0.0026; 0.0829; 0.3941; 0.0038; 0.1200; 7.65; 0.05; 1.71; 0.00; 0.00; 0.00; 0.00; 0.00; 0.00; 0
167; 1.0000; 0.0000; 0.0000; 0.0000; -99.9900; 0.2298; 0.0139; 0.4401; 117.67; 0.60; 18.87; 117.67; 0.60; 18.87; 0.7571; 0.0027; 0.0839; 0.3994; 0.0038; 0.1195; 7.56; 0.05; 1.68; 0.00; 0.00; 0.00; 0.00; 0.00; 0.00; 0
168; 1.0000; 0.0000; 0.0000; 0.0000; -99.9900; 0.2337; 0.0140; 0.4420; 116.93; 0.58; 18.45; 116.93; 0.58; 18.45; 0.7552; 0.0026; 0.0834; 0.3986; 0.0038; 0.1187; 7.48; 0.05; 1.66; 0.00; 0.00; 0.00; 0.00; 0.00; 0.00; 0
169; 1.0000; 0.0000; 0.0000; 0.0000; -99.9900; 0.2279; 0.0141; 0.4472; 115.79; 0.58; 18.23; 115.79; 0.58; 18.23; 0.7524; 0.0027; 0.0844; 0.3982; 0.0038; 0.1209; 7.38; 0.05; 1.65; 0.00; 0.00; 0.00; 0.00; 0.00; 0.00; 0
170; 1.0000; 0.0000; 0.0000; 0.0000; -99.9900; 0.2405; 0.0146; 0.4626; 114.77; 0.58; 18.25; 114.77; 0.58; 18.25; 0.7502; 0.0027; 0.0862; 0.4025; 0.0038; 0.1212; 7.31; 0.05; 1.64; 0.00; 0.00; 0.00; 0.00; 0.00; 0.00; 0
171; 1.0000; 0.0000; 0.0000; 0.0000; -99.9900; 0.2486; 0.0144; 0.4552; 114.21; 0.55; 17.49; 114.21; 0.55; 17.49; 0.7475; 0.0027; 0.0859; 0.4034; 0.0038; 0.1212; 7.23; 0.05; 1.62; 0.00; 0.00; 0.00; 0.00; 0.00; 0.00; 0
172; 1.0000; 0.0000; 0.0000; 0.0000; -99.9900; 0.2296; 0.0140; 0.4430; 113.30; 0.59; 18.66; 113.30; 0.59; 18.66; 0.7450; 0.0027; 0.0864; 0.4066; 0.0038; 0.1217; 7.15; 0.05; 1.63; 0.00; 0.00; 0.00; 0.00; 0.00; 0.00; 0
173; 1.0000; 0.0000; 0.0000; 0.0000; -99.9900; 0.2354; 0.0142; 0.4478; 112.23; 0.57; 17.95; 112.23; 0.57; 17.95; 0.7410; 0.0028; 0.0873; 0.4058; 0.0039; 0.1232; 7.06; 0.05; 1.62; 0.00; 0.00; 0.00; 0.00; 0.00; 0.00; 0
174; 1.0000; 0.0000; 0.0000; 0.0000; -99.9900; 0.2177; 0.0137; 0.4338; 111.28; 0.55; 17.33; 111.28; 0.55; 17.33; 0.7372; 0.0029; 0.0905; 0.4057; 0.0040; 0.1266; 6.99; 0.05; 1.60; 0.00; 0.00; 0.00; 0.00; 0.00; 0.00; 0
175; 1.0000; 0.0000; 0.0000; 0.0000; -99.9900; 0.2328; 0.0142; 0.4494; 109.88; 0.55; 17.49; 109.88; 0.55; 17.49; 0.7350; 0.0029; 0.0918; 0.4110; 0.0040; 0.1250; 6.91; 0.05; 1.59; 0.00; 0.00; 0.00; 0.00; 0.00; 0.00; 0
176; 1.0000; 0.0000; 0.0000; 0.0000; -99.9900; 0.2191; 0.0142; 0.4482; 108.23; 0.56; 17.63; 108.23; 0.56; 17.63; 0.7316; 0.0029; 0.0917; 0.4128; 0.0039; 0.1245; 6.83; 0.05; 1.58; 0.00; 0.00; 0.00; 0.00; 0.00; 0.00; 0
177; 1.0000; 0.0000; 0.0000; 0.0000; -99.9900; 0.2437; 0.0144; 0.4556; 107.81; 0.55; 17.28; 107.81; 0.55; 17.28; 0.7292; 0.0030; 0.0941; 0.4129; 0.0040; 0.1259; 6.75; 0.05; 1.57; 0.00; 0.00; 0.00; 0.00; 0.00; 0.00; 0
178; 1.0000; 0.0000; 0.0000; 0.0000; -99.9900; 0.2276; 0.0143; 0.4507; 106.75; 0.56; 17.65; 106.75; 0.56; 17.65; 0.7248; 0.0030; 0.0961; 0.4153; 0.0040; 0.1252; 6.67; 0.05; 1.55; 0.00; 0.00; 0.00; 0.00; 0.00; 0.00; 0
179; 1.0000; 0.0000; 0.0000; 0.0000; -99.9900; 0.2388; 0.0146; 0.4621; 105.91; 0.54; 17.06; 105.91; 0.54; 17.06; 0.7219; 0.0031; 0.0977; 0.4155; 0.0040; 0.1265; 6.61; 0.05; 1.54; 0.00; 0.00; 0.00; 0.00; 0.00; 0.00; 0
180; 1.0000; 0.0000; 0.0000; 0.0000; -99.9900; 0.2311; 0.0144; 0.4554; 104.98; 0.55; 17.31; 104.98; 0.55; 17.31; 0.7188; 0.0031; 0.0986; 0.4170; 0.0040; 0.1267; 6.55; 0.05; 1.54; 0.00; 0.00; 0.00; 0.00; 0.00; 0.00; 0
181; 1.0000; 0.0000; 0.0000; 0.0000; -99.9900; 0.2228; 0.0144; 0.4562; 103.80; 0.53; 16.83; 103.80; 0.53; 16.83; 0.7151; 0.0032; 0.1007; 0.4179; 0.0041; 0.1290; 6.48; 0.05; 1.52; 0.00; 0.00; 0.00; 0.00; 0.00; 0.00; 0
182; 1.0000; 0.0000; 0.0000; 0.0000; -99.9900; 0.2295; 0.0142; 0.4490; 102.75; 0.53; 16.69; 102.75; 0.53; 16.69; 0.7119; 0.0032; 0.1023; 0.4199; 0.0041; 0.1297; 6.43; 0.05; 1.52; 0.00; 0.00; 0.00; 0.00; 0.00; 0.00; 0
183; 1.0000; 0.0000; 0.0000; 0.0000; -99.9900; 0.2387; 0.0140; 0.4428; 102.74; 0.53; 16.92; 102.74; 0.53; 16.92; 0.7075; 0.0033; 0.1042; 0.4232; 0.0042; 0.1317; 6.38; 0.05; 1.52; 0.00; 0.00; 0.00; 0.00; 0.00; 0.00; 0
184; 1.0000; 0.0000; 0.0000; 0.0000; -99.9900; 0.2058; 0.0143; 0.4521; 100.48; 0.54; 16.92; 100.48; 0.54; 16.92; 0.7043; 0.0034; 0.1064; 0.4250; 0.0042; 0.1326; 6.31; 0.05; 1.51; 0.00; 0.00; 0.00; 0.00; 0.00; 0.00; 0
185; 1.0000; 0.0000; 0.0000; 0.0000; -99.9900; 0.2511; 0.0147; 0.4643; 100.94; 0.55; 17.24; 100.94; 0.55; 17.24; 0.7026; 0.0034; 0.1070; 0.4251; 0.0043; 0.1348; 6.22; 0.05; 1.50; 0.00; 0.00; 0.00; 0.00; 0.00; 0.00; 0
186; 1.0000; 0.0000; 0.0000; 0.0000; -99.9900; 0.2074; 0.0146; 0.4617; 98.57; 0.52; 16.54; 98.57; 0.52; 16.54; 0.6984; 0.0035; 0.1091; 0.4254; 0.0043; 0.1369; 6.17; 0.05; 1.49; 0.00; 0.00; 0.00; 0.00; 0.00; 0.00; 0
187; 1.0000; 0.0000; 0.0000; 0.0000; -99.9900; 0.2435; 0.0150; 0.4752; 97.74; 0.53; 16.70; 97.74; 0.53; 16.70; 0.6946; 0.0035; 0.1109; 0.4273; 0.0044; 0.1376; 6.11; 0.05; 1.48; 0.00; 0.00; 0.00; 0.00; 0.00; 0.00; 0
188; 1.0000; 0.0000; 0.0000; 0.0000; -99.9900; 0.2180; 0.0145; 0.4597; 96.82; 0.52; 16.40; 96.82; 0.52; 16.40; 0.6922; 0.0035; 0.1105; 0.4286; 0.0044; 0.1394; 6.04; 0.05; 1.47; 0.00; 0.00; 0.00; 0.00; 0.00; 0.00; 0
189; 1.0000; 0.0000; 0.0000; 0.0000; -99.9900; 0.2369; 0.0147; 0.4659; 96.29; 0.52; 16.31; 96.29; 0.52; 16.31; 0.6875; 0.0036; 0.1135; 0.4300; 0.0044; 0.1395; 5.98; 0.05; 1.46; 0.00; 0.00; 0.00; 0.00; 0.00; 0.00; 0
190; 1.0000; 0.0000; 0.0000; 0.0000; -99.9900; 0.2387; 0.0148; 0.4685; 95.54; 0.50; 15.91; 95.54; 0.50; 15.91; 0.6840; 0.0037; 0.1157; 0.4321; 0.0045; 0.1413; 5.91; 0.05; 1.46; 0.00; 0.00; 0.00; 0.00; 0.00; 0.00; 0
191; 1.0000; 0.0000; 0.0000; 0.0000; -99.9900; 0.2075; 0.0147; 0.4651; 93.53; 0.50; 15.92; 93.53; 0.50; 15.92; 0.6804; 0.0037; 0.1177; 0.4358; 0.0045; 0.1430; 5.83; 0.05; 1.43; 0.00; 0.00; 0.00; 0.00; 0.00; 0.00; 0
192; 1.0000; 0.0000; 0.0000; 0.0000; -99.9900; 0.2268; 0.0151; 0.4789; 92.68; 0.53; 16.62; 92.68; 0.53; 16.62; 0.6760; 0.0038; 0.1199; 0.4349; 0.0045; 0.1422; 5.77; 0.05; 1.43; 0.00; 0.00; 0.00; 0.00; 0.00; 0.00; 0
193; 1.0000; 0.0000; 0.0000; 0.0000; -99.9900; 0.2370; 0.0151; 0.4767; 92.25; 0.52; 16.49; 92.25; 0.52; 16.49; 0.6719; 0.0038; 0.1206; 0.4355; 0.0045; 0.1436; 5.71; 0.04; 1.42; 0.00; 0.00; 0.00; 0.00; 0.00; 0.00; 0
194; 1.0000; 0.0000; 0.0000; 0.0000; -99.9900; 0.2069; 0.0148; 0.4670; 90.73; 0.51; 16.02; 90.73; 0.51; 16.02; 0.6692; 0.0038; 0.1217; 0.4355; 0.0045; 0.1434; 5.64; 0.04; 1.42; 0.00; 0.00; 0.00; 0.00; 0.00; 0.00; 0
195; 1.0000; 0.0000; 0.0000; 0.0000; -99.9900; 0.2453; 0.0152; 0.4815; 90.42; 0.51; 16.12; 90.42; 0.51; 16.12; 0.6667; 0.0038; 0.1210; 0.4376; 0.0046; 0.1455; 5.57; 0.04; 1.40; 0.00; 0.00; 0.00; 0.00; 0.00; 0.00; 0
196; 1.0000; 0.0000; 0.0000; 0.0000; -99.9900; 0.2018; 0.0152; 0.4821; 88.23; 0.52; 16.37; 88.23; 0.52; 16.37; 0.6614; 0.0039; 0.1239; 0.4391; 0.0047; 0.1477; 5.51; 0.04; 1.40; 0.00; 0.00; 0.00; 0.00; 0.00; 0.00; 0
197; 1.0000; 0.0000; 0.0000; 0.0000; -99.9900; 0.2494; 0.0149; 0.4698; 88.58; 0.48; 15.05; 88.58; 0.48; 15.05; 0.6563; 0.0040; 0.1268; 0.4366; 0.0047; 0.1483; 5.44; 0.04; 1.39; 0.00; 0.00; 0.00; 0.00; 0.00; 0.00; 0
198; 1.0000; 0.0000; 0.0000; 0.0000; -99.9900; 0.2131; 0.0148; 0.4676; 87.23; 0.48; 15.29; 87.23; 0.48; 15.29; 0.6526; 0.0041; 0.1282; 0.4389; 0.0047; 0.1483; 5.38; 0.04; 1.39; 0.00; 0.00; 0.00; 0.00; 0.00; 0.00; 0
199; 1.0000; 0.0000; 0.0000; 0.0000; -99.9900; 0.2359; 0.0148; 0.4686; 86.87; 0.47; 14.81; 86.87; 0.47; 14.81; 0.6478; 0.0041; 0.1301; 0.4403; 0.0047; 0.1479; 5.32; 0.04; 1.39; 0.00; 0.00; 0.00; 0.00; 0.00; 0.00; 0
200; 1.0000; 0.0000; 0.0000; 0.0000; -99.9900; 0.2005; 0.0149; 0.4724; 84.77; 0.50; 15.68; 84.77; 0.50; 15.68; 0.6424; 0.0041; 0.1309; 0.4437; 0.0046; 0.1467; 5.23; 0.04; 1.38; 0.00; 0.00; 0.00; 0.00; 0.00; 0.00; 0
